# Supplementary material for: Non-human peptides revealed in blood reflect the composition of intestinal microbiota
Source: BMC Biol. 2024 Aug 26;22:178. doi: 10.1186/s12915-024-01975-1 (PMC11346180; doi:10.1186/s12915-024-01975-1)
Supplement: Supplementary file 2 — Additional file 2. Related to Fig. 1. Summary table of the amino acid sequences identified using the de novo approach, as well as a list of organisms that contain these sequences in their genomes. Sheet 1 – list of identified peptides. Sheets 2, 3, 4, 5, 6, 7, 8, 9, and 10 – lists of organismsthat probably contain the identified sequences in their genomes. [file 12915_2024_1975_MOESM2_ESM.xlsx]

## Sheet: identified peptides
Non-Human Peptides Revealed in Blood Reflect the Composition of Intestinal Microbiota
Corresponding author: Georgij Arapidi, arapidi@gmail.com
Additional file 2. Summary table of the amino acid sequences identified using the de novo approach (in 72 plasma/serum samples), as well as a list of organisms that contain these sequences in their genomes
List of identified peptides (with spectral counting at the crossing)
peptide sequence - amino acide sequence of the identified peptide
N101..N220 - sample ids (detailed information on blood derivative samples is contained in Supplementary Table S1, sheet 1)
taxon level - taxonomic level at which the identified peptide can be assigned to a specific organism
taxon name - name of the level of taxonomy at which the identified peptide can characterize the organism
Peptide	N101	N102	N103	N104	N117	N123	N124	N126	N149	N127	N128	N129	N130	N135	N136	N137	N138	N105	N107	N119	N125	N131	N132	N133	N134	N139	N140	N141	N142	N212	N213	N362	N363	I305	I311	I315	I321	I325	I331	N182	N208	N209	N406	N409	N411	N414	N416	N419	N163
PEVKFNWYVD	11	41	93	0	6	37	29	36	34	33	32	36	37	26	26	26	22	62	29	82	36	35	37	28	30	57	72	37	30	0	0	0	0	0	0	0	0	0	0	0	0	0	0	0	0	0	0	0	0
GDFNSYVRVTASD	28	23	38	0	11	40	33	46	29	34	34	21	26	10	6	12	14	50	34	125	28	38	26	18	19	43	43	29	28	0	0	0	0	0	0	0	0	0	0	0	0	0	0	0	0	0	0	0	0
FNSYVRVTASD	36	25	12	0	14	38	39	43	30	37	25	29	31	19	15	19	19	31	20	84	27	51	40	29	37	39	37	29	30	0	0	0	0	0	0	0	0	0	0	0	0	0	0	0	0	0	0	0	0
LATVYVDVLKD	27	11	45	1	20	23	26	26	19	23	16	18	18	14	10	17	12	40	37	124	23	27	24	13	28	45.5	83	40	20	0	0	0	0	0	0	0	0	0	0	0	0	0	0	0	0	0	0	0	0
TTLSAALSAVLSLK	0	0	0	0	0	0	0	0	0	0	0	0	0	0	0	0	0	0	0	0	0	0	0	0	0	0	0	0	0	5	4	0	0	0	0	0	0	0	0	0	1	1	0	0	0	0	0	0	0
GSFFLYSKLTVD	0	2	23	0	2	24	21	19	13	11	14	15	24	10	8	11	7	32	0	41	19	12	16	14	10	37	32	24	14	0	0	0	0	0	0	0	0	0	0	0	0	0	0	0	0	0	0	0	0
PEVQFKWYVD	9	9	16	0	3	16	15	14	16	9	10	16	14	10	7	5	5	20	0	16	17	9	10	13	10	27	36	12	14	0	0	0	0	0	0	0	0	0	0	0	0	0	0	0	0	0	0	0	0
STYSLSSTLTLSKAD	6	8	13.5	0	7	7.5	11.5	12	0	6.5	9.5	7.5	13	10	8	6	11	25	3	30.5	18	7.5	12	12.5	2	26	36	19	19.5	0	0	0	0	0	0	0	0	0	0	0	0	0	0	0	0	0	0	0	0
NFPSPVDAAFR	2	2	0	0	1	0	0	0	0	0	0	0	0	0	0	0	0	0	0	0	0	0	0	0	0	0	0	0	0	6	5	8	5	30	38	28	19	23	20	7	11	7	36	17	11	13	11	0	3
FVVLYLYFMN	10	7	8	1	0	11	9	15	21	19	6	18	27	5	9	6	1	11	5	18	11	8	24	7	14	10	27	12	11	0	0	0	0	0	0	0	0	0	0	0	0	0	0	0	0	0	0	0	0
PASAKLEGNLLFD	3	3	7	0	0	15	12	18	13	15	16	13	14	6	3	6	6	18	0	48	15	11	14	7	9	15	25	14	5	0	0	0	0	0	0	0	0	0	0	0	0	0	0	0	0	0	0	0	0
DSGEGDFLAEGGGVR	0	0	1	0	0	0	0	0	0	0	0	0	0	0	0	0	0	0	1	1	0	0	0	0	0	0	0	1	0	0	0	3	3	0	0	4	0	0	0	0	0	0	0	0	0	0	0	0	4
EDPQPSPWD	18	6	17	0	1.5	12	12	13	11	9	8.5	8	8	6.5	10.5	9	7.5	8	7.5	44	10.5	14	9	10	9	18	18.5	9	9.5	0	0	0	0	0	0	0	0	0	0	0	0	0	0	0	0	0	0	0	0
DEPPQSPWD	17.5	5	14.5	0	0.5	12	11	11.5	8	9	6.5	7	6.5	7	7.5	10	4.5	7	8.5	43.5	9	13	7	10	7	12	18.5	9	7.5	0	0	0	0	0	0	0	0	0	0	0	0	0	0	0	0	0	0	0	0
WLQKVLDQFGE	0	0	0	0	0	0	0	0	0	0	0	0	0	0	0	0	0	2	0	3	0	1	0	1	1	0	0	2	0	41	21	24	28	13	13	16	8	13	14	2	5	6	11	5	5	7	5	0	0
LPSLAADFVESKD	0	3	13	0	7	7	8	10	9	6	6	9	5	3	4	6	3	9	17	33	7	6	8	5	5	13	16	7	5	0	0	0	0	0	0	0	0	0	0	0	0	0	0	0	0	0	0	0	0
LSMDLDVSYK	0	0	0	0	0	0	0	0	0	0	0	0	0	0	0	0	0	0	0	0	0	0	0	0	0	0	0	0	0	15	3	7	7	22	18	17	12	13	9	10	8	1	41	18	15	7	10	0	0
EGDFLAEGGGVR	0	0	0	0	0	0	0	0	0	0	0	0	0	0	0	0	0	0.5	0	0	0	0	0	0	0	0	0	0	0	0	0	0	0	0	0	1.5	0	0	0	0	0	0	0	0	0	0	0	0	2.5
DSGEGDFLAEGGGV	0	0	0	0	0	0	0	0	0	0	0	0	0	0	0	0	0	0	0	0	0	0	0	0	0	0	0	0	0	0	0	1	3	0	0	3	0	0	0	0	0	0	0	0	0	0	0	0	0
SNLDEDLLAEENLVSR	0	0	1	0	0	0	0	0	0	0	0	0	0	0	0	0	0	0	0	0	0	0	0	0	0	0	0	0	0	7	4	2	14	9	22	16	11	6	3	0	29	15	22	6	5	3	2	0	1
AGDAFDGFDFGDD	14	16	24	0	3	17	16	16	11	11	9	10	11	9	6	7	5	0	0	1	0	0	0	0	0	0	0	0	0	0	0	0	0	0	0	0	0	0	0	0	0	0	0	0	0	0	0	0	0
DLQMTQSPSSLSASVGD	0	8	7	0	5	2	5	6	0	2	1	0	6	3	1	3	1	12	5	25	6	7	11	5	2	10	16	14	9	0	0	0	0	0	0	0	0	0	0	0	0	0	0	0	0	0	0	0	0
GDEELLRFSN	5	3	6	0	2	6	4	4	3	3	3	3	3	3	3	3	3	4	6	28	3	7	4	4	4	10	10	8	5	0	0	0	0	0	0	0	0	0	0	0	0	0	0	0	0	0	0	0	0
ADSGEGDFLAEGGGVR	1	1	1	0	1	1	0	1	0	0	0	0	1	0	0	0	0	0	0	0	0	0	0	0	0	0	0	0	0	0	0	1	0	0	0	2	0	0	0	0	0	0	0	0	0	0	0	0	2
AQGDVPVTVTVHD	6	3	5	0	4	7	6	8	5	5	4	3	5	1	3	4	1	3	6	30	5	7	3	4	5	5	10	5	5	0	0	0	0	0	0	0	0	0	0	0	0	0	0	0	0	0	0	0	0
LAAAVSNFGYDLYR	0	0	0	0	0	0	0	0	0	0	1	0	0	0	0	0	0	1	0	0	0	0	1	0	0	0	0	0	0	13	5	1	11	9	15	11	8	9	5	4	7	5	14	11	7	6	5	0	2
PDSTGALVEEED	11	5	5	0	0	5	6	5	6	4	5	5	4	3	3	3	4	9	0	16	5	5	8	7	3	5	12	6	7	0	0	0	0	0	0	0	0	0	0	0	0	0	0	0	0	0	0	0	0
QGLLPVLESFK	0	0	0	0	0	0	0	0	0	0	0	0	0	0	0	0	0	0	0	0	0	1	0	0	0	0	0	0	0	7	14	7	12	6	8	7	6	4	5	2	4	4	11	8	6	6	5	0	3
PLTVLDELRD	8.5	5.5	6.16667	0	4.83333	6.16667	7.16667	6.41667	4.5	4.66667	3.83333	5	4.16667	4.16667	4	4.5	3.5	5.5	3.66667	14.8333	4.33333	5.5	4.5	4.66667	4	5.5	9.66667	5.16667	4.5	0	0	0	0	0	0	0	0	0	0	0	0	0	0	0	0	0	0	0	0
EVQGFESATFLGYFK	0	0	0	0	0	0	0	0	0	0	0	0	0	0	0	0	0	0	0	0	0	0	0	0	0	0	0	0	0	8	4	1	4	8	8	5	4	10	4	0	7	5	23	6	7	8	6	1	3
PLTVLDELDR	8.5	5.5	6.16667	0	4.83333	6.16667	6.83333	6.41667	4.5	4.66667	3.83333	5	4.16667	4.16667	4	4.5	3.5	4.5	3.66667	14.8333	4.33333	5.5	4.5	4.66667	3.66667	5.5	9.66667	5.16667	4.5	0	0	0	0	0	0	0	0	0	0	0	0	0	0	0	0	0	0	0	0
SGEGDFLAEGGGVR	0	0	0	0	0	0	0	0	0	0	0	0	0	0	0	0	0	0	0	0	0	0	0	0	0	0	0	0	0	0	0	0	0	0	0	1	0	0	0	0	0	0	0	0	0	0	0	0	2
LPLEDGSGEVVLSR	0	0	0	0	0	0	0	0	0	0	0	0	0	0	0	0	0	1	0	1	0	0	0	0	0	0	0	0	0	5	4	13	20	9	12	12	7	3	3	3	3	3	11	4	4	5	6	4	1
VSFLSALEEYTK	1	0	1	0	1	0	0	1	0	0	0	1	0	0	0	0	0	0	0	0	0	0	0	0	0	0	0	0	0	6	16	10	7	6	7	8	6	4	5	5	5	5	8	4	4	6	4	0	3
FQSGQVLAALPR	5	3	2	0	1	1	1	2	2	1	2	1	1	0	0	0	0	1	0	6	1	2	2	1	1	1	1	1	1	6	5	5	7	5	7	6	3	3	3	3	5	5	9	5	5	5	3	0	2
SDGSFFLYSKLTVD	1	0	1	0	2.5	4	2	6	0	1.5	4.5	6	5	2.5	1.5	4	2	12	0	10.5	5.5	6.5	5.5	5.5	3.5	14.5	13.5	11	7.5	0	0	0	0	0	0	0	0	0	0	0	0	0	0	0	0	0	0	0	0
DEPPQSPWDRVKD	6	4	15	0	2	5	4	6	0	2	3	2	1	0	2	1	1	6	6	9	3	13	9	3	3	7	13	2	5	0	0	0	0	0	0	0	0	0	0	0	0	0	0	0	0	0	0	0	0
GDSSFFLYSKLTVD	1	0	1	0	2.5	4	2	4	0	1.5	3.5	5	4	2.5	1.5	4	2	10	0	10.5	5.5	5.5	5.5	5.5	2.5	14.5	12.5	11	7.5	0	0	0	0	0	0	0	0	0	0	0	0	0	0	0	0	0	0	0	0
FYPGAVTVAWKAD	7	6	13	0	3	6	4	2	5	3	4	4	2	1	1	2	1	12	6	2	5	4	4	1	4	6	8	5	5	0	0	0	0	0	0	0	0	0	0	0	0	0	0	0	0	0	0	0	0
PEVKFNWYV	3.5	6	6.5	0	0	3.5	3.5	4	3	2.5	2	5	4	3	3	2	2.5	7	2	4.5	6	4	7	4	5.5	6	8.5	6	3.5	0	0	0	0	0	0	0	0	0	0	0	0	0	0	0	0	0	0	0	0
LVEGSDAELGMSPWQVMLFR	0	0	0	0	0	0	0	0	0	0	0	0	0	0	0	0	0	0	0	0	0	0	0	0	0	0	0	0	0	9	10	3	26	4	3	6	6	2	2	0	1	2	15	6	4	7	8	2	1
PTVLELGLTGSKFD	1	1	5	0	5	4	5	7	0	4	1	2	3	2	2	3	1	2	3	12	2	4	3	4	5	6	13	8	6	0	0	0	0	0	0	0	0	0	0	0	0	0	0	0	0	0	0	0	0
LSALEEYTKKLNTQ	2	3	5	0	0	0	0	1	0	0	0	1	1	0	0	0	0	2	1	4	1	1	1	1	1	0	1	1	0	1	5	2	6	8	8	8	2	4	5	0	0	0	3	2	0	0	2	1	1
PQTFYYAVAVVKKD	8	5	13	0	1	5	4	2	0	1	0	0	0	3	3	2	1	10	6	9	2	8	2	1	0	2	16	5	2	0	0	0	0	0	0	0	0	0	0	0	0	0	0	0	0	0	0	0	0
TATSEYQTFFNPR	0	0	0	0	0	0	0	0	0	0	0	0	0	0	0	0	0	3	0	5	0	0	2	2	1	1	1	1	1	8	6	8	9	4	1	10	2	3	4	0	1	4	5	1	1	3	1	0	2
NALQSGNSQESVTEQD	5	3	4	0	3	6	6	6	0	3	0	1	3	4	0	2	1	5	1	13	5	1	4	1	0	4	13	3	7	0	0	0	0	0	0	0	0	0	0	0	0	0	0	0	0	0	0	0	0
VGFYESDVMGR	0	0	0	0	0	0	0	0	0	0	0	0	0	0	0	0	0	1	1	5	1	0	0	0	1	1	4	1	1	2	1	6	4	4	4	7	2	3	5	1	1	2	8	4	4	4	4	3	0
PYKQGFGNVATNTD	15	7	15	0	6	12	9	8	1	5	4	7	4	2	1	5	6	0	0	0	0	0	0	0	0	0	0	0	0	0	0	0	0	0	0	0	0	0	0	0	0	0	0	0	0	0	0	0	0
SDVPSGVTEVVVKLFDSD	0	0	12	0	8	0	0	16	0	0	11	0	2	8	0	5	3	0	0	17	0	0	0	2	0	5	8	1	0	0	0	0	0	0	0	0	0	0	0	0	0	0	0	0	0	0	0	0	0
PNMLPDGDFNSYVRVTASD	0	0	0	0	17	0	0	6	0	0	9	0	5	1	0	2	0	8	0	32	0	1	2	5	0	5	1	1	1	0	0	0	0	0	0	0	0	0	0	0	0	0	0	0	0	0	0	0	0
PELTESSGSASHLD	2	1	4	0	4	2	5	4	2	3	2	1	3	2	2	2	1	1	3	14	3	4	2	2	2	4	8	4	5	0	0	0	0	0	0	0	0	0	0	0	0	0	0	0	0	0	0	0	0
GLEEELQFSLGSK	0	0	0	0	0	0	0	0	0	0	0	0	0	0	0	0	0	0	0	0	0	0	0	0	0	0	0	0	0	4	2	2	5	8	9	9	5	5	6	2	3	2	11	6	4	6	3	0	0
LATVYVDVLK	3.5	2.5	8	0	1.5	2	4	3.83333	4	2.5	4	1	3	1.5	2	2	1	4	3.5	11	2	2	3	1.5	2.5	4	5	2	2	0	0	0	0	0	0	0	0	0	0	0	0	0	0	0	0	0	0	0	0
GSPAYRVPVAVQGED	5	3	6	0	1	3	2	3	0	3	3	3	3	1	1	2	1	3	2	12	2	4	4	1	2	3	4	4	2	0	0	0	0	0	0	0	0	0	0	0	0	0	0	0	0	0	0	0	0
GPSVFPLAPSSK	0	0	0	0	0	0	0	0	0	0	0	0	0	0	0	0	0	0	0	0	0	0	0	0	0	0	0	0	0	3	0	0	0	1	0	1	2	2	1	2	25	15	2	1	0	0	0	0	4
FALLSLQVPLKD	0	1	4	0	2	3	3	4	3	4	2	3	3	2	2	2	2	1	1	9	3	4	4	3	3	5	5	3	3	0	0	0	0	0	0	0	0	0	0	0	0	0	0	0	0	0	0	0	0
GDEELLRYDA	5	1	5	0	0	5	3	1	0	1	0	2	2	1	3	0	1	4	6	6	2	1	1	4	3	6	5	4	2	0	0	0	0	0	0	0	0	0	0	0	0	0	0	0	0	0	0	0	0
VDSGNDVTDLADD	8	3	9	0	0	5	1	4	3	1	0	2	3	2	1	1	0	3	2	6	2	1	0	1	3	4	5	3	1	0	0	0	0	0	0	2	0	0	0	0	0	0	0	0	0	0	0	0	0
VPSGVTEVVVKLFD	0	0	7	0	8	4	1	6	0	0	4	2	2	2	2	3	1	5	7	11	0	2	2	2	0	5	4	4	1	0	0	0	0	0	0	0	0	0	0	0	0	0	0	0	0	0	0	0	0
PLDRAMAELA	3.83333	2	4	0	0.333333	3.5	3.5	2.83333	1.5	2.5	3.5	1.5	3	1.5	1.33333	2	2	2	1.83333	13.5	2	3.83333	2.5	3	2	3.66667	5.5	3	2	0	0	0	0	0	0	0.333333	0	0	0	0	0	0	0	0	0	0	0	0	0
SASDLTWDNLK	0	0	0	0	0	0	0	0	0	0	0	0	0	0	0	0	0	0	0	0	0	0	0	0	0	0	0	0	0	2	0	4	2	5	5	4	5	4	5	2	5	3	8	5	4	4	3	4	2
LSEGLPALEFPNE	0	0	0	0	0	0	0	0	0	0	0	0	0	0	0	0	0	0	0	0	0	0	0	0	0	0	0	0	0	4	5	8	6	3	3	4	3	2	2	3	8	5	5	4	3	3	4	0	1
VSEADSSNADWVTK	0	1	0	0	0	0	0	0	0	0	0	0	0	0	0	0	0	0	0	0	0	0	0	0	0	0	0	0	0	3	1	2	2	7	6	7	7	8	3	0	4	2	9	5	4	4	3	3	0
LHWESASLLR	2	0.5	0	0	1	0	0	1	1	0	1	1	1	0	0	0	0	0	0	0	0	0	1	0	0	1	0	0	1	5	4	14	9	1	1	1	0	1	1	0	2.5	3	3	2.5	2	2	1	1	2
SELDAELKNLL	5	2.5	4	0	0	1.5	3	2.5	2	2.5	3	1	2.5	3	2	2	2.5	0.5	5	9	2	3	3	1.5	3	4.5	3.5	2.5	2.5	0	0	0	0	0	0	0	0	0	0	0	0	0	0	0	0	0	0	0	0
KWLQKVLDQFGE	0	0	0	0	0	0	0	0	0	0	0	0	0	0	0	0	0	1	0	0	0	0	0	0	0	1	0	0	0	17	13	12	13	0	0	1	0	0	1	1	3	4	5	3	0	2	1	0	0
YGLVTYATYPK	0	0	0	0	0	0	0	0	0	0	0	0	0	0	0	0	0	0	0	0	0	0	0	0	0	0	0	0	0	4	2	3	4	6	4	6	6	7	5	1	3	2	8	3	4	4	2	2	0
DLQMTQSPSTLSASVGD	0	2.5	3	0	1.5	4	1	4	0	1	1	0.5	1	1	0	1	0	8	0	14.5	5	4	2	2	0	6	6	4.5	4	0	0	0	0	0	0	0	0	0	0	0	0	0	0	0	0	0	0	0	0
ENPFAQGALKSED	7	2	4	0	2	3	3	3	3	2	1	3	1	1	1	2	2	3	1	9	4	3	2	2	1	2	6	3	1	0	0	0	0	0	0	0	0	0	0	0	0	0	0	0	0	0	0	0	0
RPPGFSPFR	0	0	2	0	1	3	1	2	1	2	1	1	2	2	1	1	1	0	0	5	2	0	0	0.5	0	2	4	1	1	0	3	10.5	3	0	0	0	1	0	0	0	0	0	0	0	0	0	0	0	2
ADSGEGDFLAEGGGV	0	0	0	0	0	0	0	0	0	0	0	0	0	0	0	0	0	0	0	0	0	0	0	0	0	0	0	0	0	0	0	0	0	0	0	0	0	0	0	0	0	0	0	0	0	0	0	0	0
PLADRMAELA	3.83333	2	3	0	0.333333	3.5	3.5	1.83333	1.5	2.5	2.5	1.5	2	1.5	1.33333	1	2	2	1.83333	11.5	2	3.83333	2.5	2	2	3.66667	5.5	3	2	0	0	0	0	0	0	0.333333	0	0	0	0	0	0	0	0	0	0	0	0	0
VSFLSALEEYTKKLNTQ	0	0	0	0	0	0	0	0	0	0	0	0	0	0	0	0	0	0	0	2	0	0	0	0	0	0	0	0	0	0	3	0	25	7	8	5	3	1	2	0	0	0	5	2	1	3	5	0	1
TPEAGYFAVAVVKKSASD	2	1	5	0	0	4	3	2	2	2	1	2	3	2	0	2	1	2	2	11	0	3	2	2	0	9	6	3	2	0	0	0	0	0	0	0	0	0	0	0	0	0	0	0	0	0	0	0	0
LPSLAADFVESK	4	2	5	0	2	2	3	3	1	2	1	2	2	1	1	3	2	3	6	6.5	2	1	2	3	2	3	4	2	2	0	0	0	0	0	0	0	0	0	0	0	0	0	0	0	0	0	0	0	0
LKKWLQKVLDQFGE	0	0	0	0	0	0	0	0	0	0	0	0	0	0	0	0	0	1	0	3	0	1	0	0	0	0	0	0	0	5	7	16	28	0	0	0	0	0	1	1	1	2	2	1	2	0	1	0	0
GQPENNYKTTPPVLD	3	2	5	0	2	3	3	3	0	2	0	2	2	2	0	1	0	2	1	8	2	3	2	2	2	5	7	2	5	0	0	0	0	0	0	0	0	0	0	0	0	0	0	0	0	0	0	0	0
SPMYSLLTPNLLR	0	0	0	0	0	0	0	0	0	0	0	0	0	0	0	0	0	0	0	1	0	0	0	0	0	0	0	0	0	3	4	5	14	2	3	6	2	2	2	1	2	2	6	0	1	1	1	0	2
VVARGSFEFPVGDAVSK	0	0	0	0	0	0	0	0	0	0	0	0	0	0	0	0	0	0	0	0	0	0	0	0	0	0	0	0	0	2	2	1	4	6	6	7	6	6	5	1	4	3	7	4	3	2	1	1	0
GSKGPLDQLEKGGETAQSAD	1	0	2	0	4	3	4	3	0	1	0	0	0	0	0	2	0	1	4	15	2	5	1	0	0	5	8	5	4	0	0	0	0	0	0	0	0	0	0	0	0	0	0	0	0	0	0	0	0
LSPLYNLVPVK	0	0	0	0	0	0	0	0	0	0	0	0	0	0	0	0	0	0	0	0	0	0	0	0	0	0	0	0	0	4	3	3	3	6	6	5	4	4	2	1	4	4	7	3	3	4	2	0	0
VPSGVTEVVVKLFDSD	0	0	6	0	13	0	0	7	0	1	5	0	0	2	0	1	1	3	1	15	0	0	0	1	0	2	6	4	0	0	0	0	0	0	0	0	0	0	0	0	0	0	0	0	0	0	0	0	0
ALYLQYTDETFR	0	1	1	0	0	0	0	0	0	1	0	0	0	0	0	0	0	1	0	0	0	0	0	0	0	0	0	0	0	4	3	2	3	2	2	3	2	3	3	3	3	4	8	5	4	5	4	0	0
EMPADLPSLAAD	1	3	2	0	0	2	3	2	1	3	0	2	2	3	0	1	1	2	4	9	3	2	2	2	2	3	7	2	1	0	0	0	0	0	0	0	0	0	0	0	0	0	0	0	0	0	0	0	0
NYKTTPPVLDSD	4	2	4	0	2	1	1	2	2	1	2	1	2	2	2	2	2	3	1	10	1	1	2	2	2	4	5	1	1	0	0	0	0	0	0	0	0	0	0	0	0	0	0	0	0	0	0	0	0
TVAVRTLDPERLG	0	0	0	0	0	0	0	0	0	0	0	0	0	0	0	0	0	0	0	0	0	0	0	0	0	0	0	0	0	2	1	0	0	6	4	7	6	6	3	2	4	2	9	2	2	3	3	3	0
SEAEDASLLSFMQGYMK	0	0	0	0	1	0	0	0	0	0	1	0	0	0	0	0	0	2	0	4	0	0	1	1	0	0	0	0	0	2	6	2	9	2	2	2	2	2	1	0	2	1	7	2	2	5	2	0	1
SLEDKTERELLESYLDGR	0	0	0	0	0	0	0	0	0	0	0	0	0	0	0	0	0	0	0	0	0	0	0	0	0	0	0	0	0	3	4	5	19	0	1	1	1	1	2	0	3	0	9	3	3	2	3	0	0
DGSGEVVLSRK	0	0	0	0	0	0	0	0	0	0	0	0	0	0	0	0	0	0	0	0	0	0	0	0	0	0	0	0	0	4	1	0	1	4	5	3	4	3	3	3	8	6	7	2	3	2	2	2	0
PDKVTLGLLFWD	0	0	5	0	0	4	1	3	0	2	1	1	3	2	3	2	2	5	3	6	1	2	2	4	0	4	6	1	0	0	0	0	0	0	0	0	0	0	0	0	0	0	0	0	0	0	0	0	0
DGEFLAEGGGVR	0	0	0	0	0	0	0	0	0	0	0	0	0	0	0	0	0	0.5	0	0	0	0	0	0	0	0	0	0	0	0	0	0	0	0	0	0.5	0	0	0	0	0	0	0	0	0	0	0	0	0.5
FLSALEEYTKKLNTQ	0	1	0	0	0	0	0	0	0	0	0	0	0	0	0	0	0	0	0	2	0	0	1	0	0	1	0	1	1	0	8	1	6	4	7	5	0	10	6	0	0	0	0	3	1	1	2	0	0
LFEPQGLSKLD	4	1	3	0	2	3	3	3	0	2	1	2	1	1	1	1	0	1	2	6	2	4	0	2	0	3	3	3	2	0	0	0	0	0	0	0	0	0	0	0	0	0	0	0	0	0	0	0	0
DLQMTQSPSSVSASVGD	0	0	0	0	0	3	1	2	0	2	2	2	2	2	1	1	1	2	0	8	4	4	2	2	3	3	7	1	3	0	0	0	0	0	0	0	0	0	0	0	0	0	0	0	0	0	0	0	0
NADYSYSVWK	0	2	0	0	0	0	0	0	0	0	0	0	0	0	0	0	0	0	0	0	0	0	0	0	0	0	0	0	0	5	1	2	2	3	2	2	3	4	2	0	4	3	7	4	4	3	2	3	0
TAGWNLPMGLLYNK	0	0	0	0	0	0	0	0	0	0	0	0	0	0	0	0	0	0	0	0	0	0	0	0	0	0	0	0	0	0	0	0	5	5	5	4	3	4	4	0	0	0	7	5	4	4	3	0	2
AGDFLEANYMNLQR	0	0	0	0	0	0	0	0	0	0	0	0	0	0	0	0	0	0	0	0	0	0	0	0	0	0	0	0	0	2	0	0	0	4	6	5	3	4	2	2	5	4	7	3	2	3	3	0	0
EKLQDEDLGFL	0	0	0	0	0	0	0	0	0	0	0	0	0	0	0	0	0	0	0	0	0	0	0	0	0	0	0	0	0	3	0	5	4	3	5	6	3	4	3	1	4	2	4	2	3	1	1	0	0
GEGDFLAEGGGVR	0	0	0	0	0	0	0	0	0	0	0	0	0	0	0	0	0	0	0	0	0	0	0	0	0	0	0	0	0	0	0	0	0	0	0	0	0	0	0	0	0	0	0	0	0	0	0	0	0
PEFYDYDVALLKLK	0	0	0	0	0	0	0	0	0	0	0	0	0	0	0	0	0	0	0	0	0	0	0	0	0	0	0	0	0	3	0	1	0	5	6	6	4	6	5	0	4	0	6	4	1	3	1	0	0
TFPGFFSPMLGEF	0	0	0	0	0	0	0	0	0	0	0	0	0	0	0	0	0	0	0	0	0	0	0	0	0	0	0	0	0	0	0	0	0	0	0	0	0	0	0	1	0	0	2	1	0	1	3	0	0
EMPADLPSLAADFVESKD	0	0	9	0	4	0	0	2	0	0	5	0	3	2	0	1	1	2	1	4	0	0	4	3	0	6	4	3	0	0	0	0	0	0	0	0	0	0	0	0	0	0	0	0	0	0	0	0	0
GSFEFPVGDAVSK	0	0	0	0	0	0	0	0	0	0	0	0	0	0	0	0	0	0	0	0	0	0	0	0	0	0	0	0	0	1	0	5	3	4	5	5	5	4	3	1	3	2	5	3	2	2	1	0	0
SALEEYTKKLNTQ	1	0	0	0	0	0	0	0	0	0	0	0	0	0	0	0	1	2	1	0	0	0	0	0	1	0	1	0	0	0	2	4	2	1	3	6	4	2	3	0	0	1	2	1	0	0	1	0	1
EDGSGEVVLSRK	0	0	0	0	0	0	0	0	0	0	0	0	0	0	0	0	0	0	0	0	0	0	0	0	0	0	0	0	0	2	0	0	1	4	4	3	4	3	2	4	8	4	5	3	1	2	1	2	0
GYLFQLLRLAD	0	3	5	0	2	2	1	3	3	2	4	3	2	1	2	1	1	3	3	0	1	1	3	2	2	2	1	0	0	0	0	0	0	0	0	0	0	0	0	0	0	0	0	0	0	0	0	0	0
PPTSAHGNVAEGETKPD	3	3	3	0	0	3	3	3	1	2	2	1	1	1	1	1	1	1	0	8	2	1	1	1	1	2	4	2	1	0	0	0	0	0	0	0	0	0	0	0	0	0	0	0	0	0	0	0	0
EAQLPVLENK	0	0	0	0	0	0	0	0	0	0	0	0	0	0	0	0	0	0	0	0	0	0	0	0	0	0	0	0	0	4.5	1	3	2.33333	2	1	2	1.83333	1.5	2.5	0	3.5	2	3.33333	1.83333	1.5	1	1.5	1	1.5
PAPLEKTLSK	0	0	0	0	0	0	0	0	0	0	0	0	0	0	0	0	0	0	0	0	0	0	0	0	0	0	0	0	0	0	0	0	0	1	0	0	0	1	0	4	14	9	0.5	0	2	0	2	1	1
ESYSGVTLDPR	0	0	0	0	0	0	0	0	0	0	0	0	0	0	0	0	0	0	0	0	0	0	0	0	0	0	0	0	0	4	3	1	3	3	3	3	3	2	3	0	3	1	6	3	3	3	2	3	0
GLDEDSDRALEG	0	0	0	0	0	0	0	0	0	0	0	0	0	0	0	0	0	1	0	4	1	0	1	1	1	1	2	2	1	0	0	0	0	0	0	0	0	0	0	0	0	0	0	0	0	0	0	0	0
PQSKPLGDWAAGTMD	3	4	3	0	2	3	2	1	0	1	0	0	1	1	0	1	0	3	3	7	2	1	1	2	0	1	4	3	1	0	0	0	0	0	0	0	0	0	0	0	0	0	0	0	0	0	0	0	0
YAMFKVGPEAD	6	4	5	0	2	4	3	5	3	3	3	3	3	2	2	2	1	0	0	0	0	0	0	0	0	0	0	0	0	0	0	0	0	0	0	0	0	0	0	0	0	0	0	0	0	0	0	0	0
EKNGLDLYSLTVD	0	1	5	0	0	2	3	2	1	3	1	1	3	1	1	2	1	1	2	11	1	1	2	1	0	1	2	1	1	0	0	0	0	0	0	0	0	0	0	0	0	0	0	0	0	0	0	0	0
AQRQVVAGLNFR	0	1	0	0	0	2	2	2	2	2	0	0	0	0	0	0	0	0	1	0	0	0	0	0	0	1	2	0	0	3	2	4	3	3	2	2	2	1	3	1	0	1	4	0	0	0	0	1	0
TSNFNAALSLK	0	0	0	0	0	0	0	0	0	0	0	0	0	0	0	0	0	0	0	0	0	0	0	0	0	0	0	0	0	3	1	3	1	2	4	2	2	3	2	2	2	1	8	4	3	3	2	2	0
ALFVSEEEK	0.333333	0.333333	0	0	0	0	0	0	0	0	0	0	0	0	0	0	0	0	0	0	0	0	0	0	0	0	0	0	0	4.83333	2.5	1.83333	1.33333	1	0.5	2	1.5	1	1	0.5	6	2	4.41667	2.83333	2.83333	2.5	2	2	0.5
AGDAFDGFDFGD	4	3	8	0	0	2	6	3	3	2	3	4	4	2	2	2	1	0	0	0	0	0	0	0	0	0	0	0	0	0	0	0	0	0	0	0	0	0	0	0	0	0	0	0	0	0	0	0	0
GATYDLEGHPQYLLD	0	2	3	0	2	2	2	2	0	2	1	2	2	1	1	1	1	2	2	6	2	2	1	1	1	3	2	2	1	0	0	0	0	0	0	0	0	0	0	0	0	0	0	0	0	0	0	0	0
TLYTPGSTVLYR	0	0	0	0	0	0	0	0	0	0	0	0	0	0	0	0	0	0	0	0	0	0	0	0	0	0	0	0	0	2	0	0	0	4	3	3	4	3	3	2	4	2	7	2	3	2	2	2	0
GDFLAEGGGVR	0	0	0	0	0	0	0	0	0	0	0	0	0	0	0	0	0	0	0	0	0	0	0	0	0	0	0	0	0	0	0	0	0	0	0	0	0	0	0	0	0	0	0	0	0	0	0	0	2
FYNQVSTPLLR	0	1	0	0	0	0	0	0	0	0	0	0	0	0	0	0	0	0	0	0	0	0	0	0	0	0	0	0	0	3	3	4	3	2	2	2	2	2	2	2	2	3	3	2	2	2	2	0	1
LVEGELAEEAAEKAT	0	0	0	0	0	0	0	0	0	0	0	0	0	0	0	0	0	0	0	0	0	0	0	0	0	0	0	0	0	0	0	0	0	0	0	0	0	0	0	0	0	0	0	0	0	0	0	0	1
ALELLQEEDLLDEDD	0	0	4	0	1	3	0	5	0	0	3	5	3	3	0	1	2	3	2	1	0	1	2	0	0	3	0	1	1	0	0	0	0	0	0	0	0	0	0	0	0	0	0	0	0	0	0	0	0
EAAGLPVLENK	0	0	0	0	0	0	0	0	0	0	0	0	0	0	0	0	0	0	0	0	0	0	0	0	0	0	0	0	0	1.5	1	3	2.33333	2	1	2	1.83333	1.5	2.5	0	3.5	2	3.33333	1.83333	1.5	1	1.5	1	0.5
STTAVVTNPKE	0	0	0	0	0	0	0	0	0	0	0	0	0	0	0	0	0	0	0	0	0	0	0	0	0	0	0	0	0	0	0	0	0	0	0	0	0	0	0	0	0	0	0	0	0	0	0	0	0
EGYYGYTGAFR	0	0	0	0	0	0	0	0	0	0	0	0	0	0	0	0	0	0	0	0	0	0	0	0	0	0	0	0	0	0	0	2	1	3	3	2	2	2	2	2	1	0	5	3	2	2	2	2	1
LAPANADFAFR	0	0	0	0	0	0	0	0	0	0	0	0	0	0	0	0	0	0	0	0	0	0	0	0	0	0	0	0	0	2	1	1	2	3	3	3	3	3	3	0	2	0	5	3	2	3	2	2	0
LEEVKAKVQPYLD	1	1	2	0	0	1	2	1	0	2	1	1	2	0	0	0	0	1	1	11	1	2	2	0	1	0	5	1	2	0	0	0	0	0	0	0	0	0	0	0	0	0	0	0	0	0	0	0	0
PSPVDAAFRQGHN	0	0	0	0	0	0	0	0	0	0	0	0	0	0	0	0	0	0	0	0	0	0	0	0	0	0	0	0	0	0	0	0	0	6	5	4	3	2	4	0	0	0	6	3	2	2	2	3	0
KFLASVSTVLTSKYR	2	0	0	0	0	4	2	1	2	2	7	1	4	0	2	2	0	1	0	3	1	0	4	0	0	1	0	1	0	0	0	0	0	0	0	0	0	0	0	0	0	0	0	0	0	0	0	0	0
VDLFEPQGLSKLD	0	0	3	0	1	2	2	2	0	1	1	2	2	2	1	1	0	2	3	5	0	1	1	0	1	1	3	2	0	0	0	0	0	0	0	0	0	0	0	0	0	0	0	0	0	0	0	0	0
VEGELAEEAAEKAT	0	0	0	0	0	0	0	0	0	0	0	0	0	0	0	0	0	0	0	0	0	0	0	0	0	0	0	0	0	0	0	0	0	0	0	0	0	0	0	0	0	0	0	0	0	0	0	0	0
AATVGSLAGQPLQER	0	0	0	0	0	0	0	0	0	0	0	0	0	0	0	0	0	0	0	0	0	0	0	0	0	0	0	0	0	1	2	4	3	1	2	1	2	0	1	1	1	1	4	1	1	2	1	1	1
DEPPQSPWDR	0	1	0	0	2	0	0	0	0	0	0	0	0	0	0	0	0	1	0	4	0	2	0	0	0	0	0	0	0	0	0	0	0	5	0	5	2	2	3	0	0	0	5	0	1	2	3	2	0
LSGNVLSYTFQVK	0	0	0	0	0	0	0	0	0	0	0	0	0	0	0	0	0	0	0	0	0	0	0	0	0	0	0	0	0	3	2	4	4	2	2	2	2	2	2	2	2	1	3	2	2	2	1	0	0
SVSDGLAALDLNAVANK	0	0	0	0	0	0	0	0	0	0	0	0	0	0	0	0	0	0	0	0	0	0	0	0	0	0	0	0	0	0	0	0	0	4	4	4	4	4	3	2	3	1	4	2	2	2	1	0	0
NYKTTPPVLD	2.5	2.5	2	0	0	0	1	1	1	1	1	1	2	2	2	1	1	1	0	5	1	0	0.5	2	2	2	3	1	1	0	0	0	0	0	0	0	0	0	0	0	0	0	0	0	0	0	0	0	0
ALFVDTEEK	0	0.333333	0	0	0	0	0	0	0	0	0	0	0	0	0	0	0	0	0	0	0	0	0	0	0	0	0	0	0	4.33333	2.5	1.5	1	1	0.5	1.5	1	0.5	1	0.5	3.5	2	3.41667	2	2.5	2.5	1.5	1.5	0.5
ALQMTQSPSSLSASVGD	0	4	1	0	0	1	1	2	0	1	2	0	1	2	1	1	1	4	0	5	0	2	2	2	1	1	2	1	1	0	0	0	0	0	0	0	0	0	0	0	0	0	0	0	0	0	0	0	0
GLAALDLNAVANKLAD	0	1	2	0	1	1	1	2	0	0	2	2	2	0	0	0	1	1	1	6	1	2	2	2	2	2	2	2	1	0	0	0	0	0	0	0	0	0	0	0	0	0	0	0	0	0	0	0	0
LSEGLPALEFPNEK	0	0	0	0	0	0	0	0	0	0	0	0	0	0	0	0	0	0	0	0	0	0	0	0	0	0	0	0	0	3	0	0	0	3	4	3	3	2	2	1	2	0	6	3	2	3	2	0	0
PEVRPTSAVAA	1	0	1	0	0	1	2	1	1	3	1	2	0	0	0	1	0	0	0	8	1	2	2	1	0	1	2	1	1	0	0	0	0	0	0	0	0	0	0	0	0	0	0	0	0	0	0	0	0
PLDRAMAELAA	1.5	1	1	0	2	1	1	2	2	0	2.5	1	2	1	3	1	0	1	0	3.5	0	2	1	1	0	2	2.5	2	1	0	1	0	0	0	0	0	0	0	0	0	0	0	0	0	0	0	0	0	0
EAGLPEFYDYDVALLK	0	0	0	0	0	0	0	0	0	0	0	0	0	0	0	0	0	0	0	0	0	0	0	0	0	0	0	0	0	2.5	2.5	0	1	2.5	2	2.5	2.5	2	1.5	0	3.5	2.5	5	2	2	2	1	0	0
ALELLQEEDLLDED	0	1	7	0	0	1	0	1	0	1	3	0	3	2	0	2	2	5	2	4	0	0	0	1	0	1	1	1	0	0	0	0	0	0	0	0	0	0	0	0	0	0	0	0	0	0	0	0	0
FLSTYQTKVD	3	3	5	0	0	3	3	3	2	2	2	2	2	2	2	2	2	0	0	0	0	0	0	0	0	0	0	0	0	0	0	0	0	0	0	0	0	0	0	0	0	0	0	0	0	0	0	0	0
GNLLLRYDVD	0	0	0	0	0	2	1	2	1	2	3	1	2	1	2	1	2	0	0	4	2	2	1	2	1	0	3	1	2	0	0	0	0	0	0	0	0	0	0	0	0	0	0	0	0	0	0	0	0
LWVKVSEADSSNADWVTK	0	0	0	0	0	0	0	0	0	0	0	0	0	0	0	0	0	0	0	0	0	0	0	0	0	0	0	0	0	0	0	0	0	4	7	1	1	4	3	0	0	0	6	4	3	2	2	1	0
AEGLPEFYDYDVALLK	0	0	0	0	0	0	0	0	0	0	0	0	0	0	0	0	0	0	0	0	0	0	0	0	0	0	0	0	0	2.5	2.5	0	1	2.5	2	2.5	2.5	2	1.5	0	2.5	2.5	5	2	2	2	1	0	0
AAGLPEFYDYDVALLK	0	0	0	0	0	0	0	0	0	0	0	0	0	0	0	0	0	0	0	0	0	0	0	0	0	0	0	0	0	2	1	0	1	2	3	2	1	2	2	0	4	2	5	3	2	2	1	0	0
ELLDTVTAPQK	0	0	0	0	0	0	0	0	0	0	0	0	0	0	0	0	0	0	0	0	0	0	0	0	0	0	0	0	0	2	0	0	0	2	2	2	2	2	2	1	4	2	4	2	2	2	1	2	1
NALQSGNSQESVTEQDSKD	2	2	4	0	1	1	2	1	1	1	2	0	2	1	0	1	1	0	0	2	0	0	2	1	0	1	4	1	2	0	0	0	0	0	0	0	0	0	0	0	0	0	0	0	0	0	0	0	0
QPSSAFAAFVK	0	0	0	0	0	0	0	0	0	0	0	0	0	0	0	0	0	0	0	0	0	0	0	0	0	0	0	0	0	2	0	0	0	3	2	2	2	3	2	0	5	4	4	1	1	1	0	0	0
VGDTLNLNLR	0	0	0	0	0	0	0	0	0	0	0	0	0	0	0	0	0	0	0	0	0	0	0	0	0	0	0	0	0	0	0	1	2	2	2	0	1	2	1	1	4	4	3	3	2	2	2	2	0
VTSLQDWVQK	0	0	0	0	0	0	0	0	0	0	0	0	0	0	0	0	0	0	0	0	0	0	0	0	0	0	0	0	0	1	0	0	0	3	4	3	5	3	2	0	0	0	6	2	2	2	2	2	0
LSELVYGAKLQPLD	0	0	1	0	0	0	1	0	0	0	0	0	0	0	0	0	0	2	2	5.5	2	2	2	2	2	3	4	1	2	0	0	0	0	0	0	0	0	0	0	0	0	0	0	0	0	0	0	0	0
THRLHWESASLL	0	0	0	0	0	0	0	0	0	0	0	0	0	0	0	0	0	0	0	0	1	0	0	0	0	0	0	0	0	0	0	0	1	0	0	0	0	0	0	0	0	0	0	0	0	0	0	0	2
LFFYDSENPPASEVLR	0	0	0	0	0	0	0	0	0	0	0	0	0	0	0	0	0	0	0	0	0	0	0	0	0	0	0	0	0	1	3	0	4	4	2	3	2	4	3	0	0	0	2	2	2	2	1	0	0
SFLSALEEYTKKLNTQ	0	0	0	0	0	0	0	0	0	0	0	0	0	0	0	0	0	0	0	0	0	0	0	0	0	1	0	0	0	0	1	0	2	5	6	6	3	2	5	0	0	0	2	1	0	0	1	0	0
TSLEDFYLDEER	0	0	0	0	0	0	0	0	0	0	0	0	0	0	0	0	0	0	0	0	0	0	0	0	0	0	0	0	0	2	0	0	2	2	2	3	2	3	2	1	3	2	3	2	2	2	1	0	0
ERMLADAPPQD	5	1	2	0	0	1	0	2	0	0	2	0	0	1	0	1	0	1	0	6	1	1	2	0	1	1	2	1	0	0	0	0	0	0	0	0	0	0	0	0	0	0	0	0	0	0	0	0	0
GYTQQLAFR	0	0	0	0	0	0	0	0	0	0	0	0	0	0	0	0	0	0	0	0	0	0	0	0	0	0	0	0	0	2	2	0	0	1	1	1	2	2	2	1	3	3	5	0	1	2	1	1	1
VSFLSALEEYTKKLNT	0	0	1	0	0	0	0	0	0	0	0	0	0	0	0	0	0	1	0	0	0	0	0	0	0	0	0	0	0	0	0	2	27	0	1	1	0	0	0	0	0	1	0	0	0	0	0	0	0
LHWESASLL	0	0	0	0	0	0	0	0	0	0	0	0	0	0	0	0	0	0	0	0	0	0	0	0	0	0	0	0	0	0.75	2.45	3.08333	2.75	0	0.5	1.25	0.5	0	0.333333	0	0	0	0	0	0	0	0	0	0
DEPPQSPW	2.78333	0.533333	2.9	0	0	1.36667	1.81667	2.91667	0.783333	0.5	0.25	0.916667	0.45	0	0.583333	1.75	0	1.5	0.333333	2.91667	1.16667	3.31667	1.11667	1.75	0.75	0.916667	1.65	0.5	0	0	0	0	0	0	0	0	0	0	0	0	0	0	0	0	0	0	0	0	0
ALTNAVAHVDD	3	2	1	0	0	2	0.5	2	1	0	4.5	2	3	1.5	0.5	0.5	0	0	0	1	0.5	0	2	0	1	2	2	1	0	0	0	0	0	0	0	0	0	0	0	0	0	0	0	0	0	0	0	0	0
AYLAPNNLKPVVAEFYGSKED	0	0	2	0	0	0	0	0	0	0	0	0	0	0	0	0	0	3	3	10	0	1	0	2	0	5	1	4	2	0	0	0	0	0	0	0	0	0	0	0	0	0	0	0	0	0	0	0	0
GDFNSYVRVTAS	0	0	0	0	0	2	1	1	2	2	2	2	2	0	0	0	1	0	0	5	2	1	2	2	2	1	1	1	1	0	0	0	0	0	0	0	0	0	0	0	0	0	0	0	0	0	0	0	0
GQPENNYKTTPPVLDSD	0	0	0	0	3	1	1	0	0	0	0	0	0	1	0	1	0	1	2	4	0	0	2	2	0	5	5	2	3	0	0	0	0	0	0	0	0	0	0	0	0	0	0	0	0	0	0	0	0
RLPLEDGSGEVVLSR	0	0	0	0	0	0	0	0	0	0	0	0	0	0	0	0	0	0	0	0	0	0	0	0	0	0	0	0	0	1	3	4	5	0	1	0	0	0	0	0	1	7	1	4	0	2	2	0	0
FSLMSLLESLD	0	0	0	0	0	0	0	2	0	0	3	6	0	1	0	1	1	0	0	2	0	0	1	3	0	1	0	0	0	0	0	0	0	0	0	0	0	0	0	0	0	0	0	0	0	0	0	0	0
GSEMVVAGKLQD	0	1	0	0	0	1	1	0	1	1	1	1	1	1	0	0	1	2	0	8	1	2	1	0	2	2	2	1	1	0	0	0	0	0	0	0	0	0	0	0	0	0	0	0	0	0	0	0	0
EEAGARVQQNVPSGTD	3	3	1	0	1	1	1	1	0	0	0	0	0	0	0	1	0	1	1	5	0	0	2	1	1	2	4	2	0	0	0	0	0	0	0	0	0	0	0	0	0	0	0	0	0	0	0	0	0
EGDFLAEGGGV	0	0	0	0	0	0	0	0	0	0	0	0	0	0	0	0	0	0	0	0	0	0	0	0	0	0	0	0	0	0	0	0	0	0	0	0	0	0	0	0	0	0	0	0	0	0	0	0	0
GQPEDNYKTTPPVLDSD	0	0	2	0	4	2	1	1	0	0	1	0	0	0	0	0	0	3	1	2	1	0	1	0	1	3	6	1	1	0	0	0	0	0	0	0	0	0	0	0	0	0	0	0	0	0	0	0	0
LLSPYSYSTTAVVTNPKE	0	0	0	0	0	0	0	0	0	0	0	0	0	0	0	0	0	0	0	0	0	0	0	0	0	0	0	0	0	0	0	0	0	0	0	1	0	0	0	0	0	0	0	0	0	1	1	0	0
NNEGTYYSPNYNPQSR	0	0	0	0	0	0	0	0	0	0	0	0	0	0	0	0	0	0	0	0	0	0	0	0	0	0	0	0	0	2	1	1	2	0	0	2	1	1	0	0	2	4	5	3	0	3	2	2	0
TNFDNDLALVR	0	0	0	0	0	0	0	0	0	0	0	0	0	0	0	0	0	0	0	0	0	0	0	0	0	0	0	0	0	2	0	0	3	2	3	2	2	2	1	0	0	1	5	1	2	2	2	1	0
YTLTVYAVTGRGD	0	0	0	0	0	2	3	0.5	3	1	2	1.5	1	1	1	0	1	1	0	4	0	0	0	2	1	1	3	1	1	0	0	0	0	0	0	0	0	0	0	0	0	0	0	0	0	0	0	0	0
AGALNSNDAFVLK	0	0	0	0	0	0	0	0	0	0	0	0	0	0	0	0	0	0	0	0	0	0	0	0	0	0	0	0	0	4	0	0	0	2	1	2	1	2	1	0	3	2	3	3	2	1	0	2	0
FYPGAVTVAWKA	1	0	1	0	0	2	1	1	1	1	1	2	2	1	1	1	0	1	0	0	1	1	2	1	1	2	3	1	1	0	0	0	0	0	0	0	0	0	0	0	0	0	0	0	0	0	0	0	0
KLLEVEEEQED	0	0	3	0	0	0	1	1	1	1	1	0	0	0	0	0	0	1	0	5	2	1	1	1	0	2	5	1	3	0	0	0	0	0	0	0	0	0	0	0	0	0	0	0	0	0	0	0	0
NSPLDEENLTQENQD	1	0	2	0	2	2	2	2	0	2	1	0	0	0	0	0	0	2	1	2	2	2	0	0	0	2	2	0	1	0	0	0	0	0	0	0	0	0	0	0	0	0	0	0	0	0	0	0	0
PYTVSHYAVGD	2	1	2	0	1	2	1	1	2	1	1	1	1	0	1	0	1	0	0	2	1	1	1	1	0	2	2	1	0	0	0	0	0	0	0	0	0	0	0	0	0	0	0	0	0	0	0	0	0
SSSGLTYLAEWK	0	0	0	0	0	0	0	0	0	0	0	0	0	0	0	0	0	0	0	0	0	0	0	0	0	0	0	0	0	2	1	2	2	3	2	3	2	2	2	0	0	0	4	1	1	2	1	0	0
RLHWESASLL	0	0	0	0	0	0	0	0	0	0	0	0	0	0	0	0	0	0	0	0	0	0	0	0	0	0	0	0	0	0	0	0	1	0	0	0	0	0	0	0	0	0	0	0	0	0	0	0	1.5
AGSAFAVHDLEED	4	2	2	0	2	0	0	0	0	0	0	1	0	0	0	0	0	2	1	5	1	0	0	0	1	1	3	2	0	0	0	0	0	0	0	0	0	0	0	0	0	0	0	0	0	0	0	0	0
ASSSWGPQMSASVHLD	0	1	0	0	2	1	1	2	0	2	0	0	1	0	0	1	0	4	1	1	2	2	1	1	1	1	2	1	1	0	0	0	0	0	0	0	0	0	0	0	0	0	0	0	0	0	0	0	0
DEPPQSPWDRVKDLATVYVD	0	0	1	0	1	0	0	1	0	0	0	0	1	3	0	0	0	0	4	8	0	0	0	0	0	0	6	4	0	0	0	0	0	0	0	0	0	0	0	0	0	0	0	0	0	0	0	0	0
NYKTTPPMLDSD	2	2	2	0	1	1	1	1	0	1	1	0	1	0	0	0	0	2	0	3	1	0	0	0	1	2	3	2	2	0	0	0	0	0	0	0	0	0	0	0	0	0	0	0	0	0	0	0	0
SLMPFSPYE	0	1	1	0	0	0	0	2	1	2	0	1	2	0	1	1	0	1	1	4	1	1	1	1	1	3	2	1	0	0	0	0	0	0	0	0	0	0	0	0	0	0	0	0	0	0	0	0	0
GSVDFGRKWD	5	1	3	0	1	4	4	2	1	1	3	2	0	0	0	1	0	0	0	0	0	0	0	0	0	0	0	0	0	0	0	0	0	0	0	0	0	0	0	0	0	0	0	0	0	0	0	0	0
LKSSFVAPLEK	0	0	0	0	0	0	0	0	0	0	0	0	0	0	0	0	0	0	0	0	0	0	0	0	0	0	0	0	0	4	1	1	2	0	0	0	0	0	0	0	1	3	4	1	1	2	2	0	1
PQTFYYAVAVVKKDSG	0	0	2	0	0	2	2	0	0	0	0	0	1	1	2	1	0	1	0	2	1	1	1	1	1	3	4	2	0	0	0	0	0	0	0	0	0	0	0	0	0	0	0	0	0	0	0	0	0
VEGELAEEAAEKA	0	0	0	0	0	0	0	0	0	0	0	0	0	0	0	0	0	0	0	0	0	0	0	0	0	0	0	0	0	0	0	0	0	0	0	0	0	0	0	0	0	0	0	0	0	0	0	0	0
DGEFLAEGGGV	0	0	0	0	0	0	0	0	0	0	0	0	0	0	0	0	0	0	0	0	0	0	0	0	0	0	0	0	0	0	0	0	0	0	0	0	0	0	0	0	0	0	0	0	0	0	0	0	0
GSFFLYSKLTV	0	0	0	0	0	0	1	1	1	1	1	1	0	1	1	1	0	0	0	4	1	1	1	1	1	3	2	3	1	0	0	0	0	0	0	0	0	0	0	0	0	0	0	0	0	0	0	0	0
LPPADLSDQVPD	1	0	0	0	0	2	1	0	0	0	1	1	0	0	1	0	0	0	1	6	1	2	3	1	2	1	2	0	1	0	0	0	0	0	0	0	0	0	0	0	0	0	0	0	0	0	0	0	0
SALVEGELAEEAAEKAT	0	0	0	0	0	0	0	0	0	0	0	0	0	0	0	0	0	0	0	0	0	0	0	0	0	0	0	0	0	0	0	0	0	0	0	0	0	0	0	0	0	0	0	0	0	0	0	0	0
SELEEQLTPVAEETR	0	0	0	0	0	0	0	0	0	0	0	0	0	0	0	0	0	0	0	0	0	0	0	0	0	0	0	0	0	1	0	1	1	1	2	1	1	2	2	0	2	2	3	2	1	1	0	2	1
VLLDGVQNPR	0	0	0	0	0	0	0	0	0	0	0	0	0	0	0	0	0	0	0	0	0	0	0	0	0	0	0	0	0	2.5	0	0	0.5	1.5	1	2	2.5	0.5	1.5	0.5	2	3	3.5	2	1.5	0.5	1	1	0
VPSGVTEVVVKLFDS	0	0	4	0	2	0	0	1	0	0	1	0	1	2	0	1	1	1	3	5	0	1	1	0	0	0	2	1	0	0	0	0	0	0	0	0	0	0	0	0	0	0	0	0	0	0	0	0	0
STYSLSSTLTLSKA	0	0	0	0	0	1	2	1	0	0	2	2	2	0.5	0	0	0	0	0	3	1	0	2	0	2	2	3	1	2	0	0	0	0	0	0	0	0	0	0	0	0	0	0	0	0	0	0	0	0
AAPSVTLFPPSSEELQANK	0	0	0	0	0	0	0	0	0	0	0	0	0	0	0	0	0	0	0	0	0	0	0	0	0	0	0	0	0	0	0	0	0	0	0	0	0	0	0	0	10	7	0	0	0	0	0	0	0
LSPYSYSTTAVVTNPKE	0	0	0	0	0	0	0	0	0	0	0	0	0	0	0	0	0	0	0	0	0	0	0	0	0	0	0	0	0	0	0	0	0	0	0	0	0	0	0	0	0	0	0	0	0	0	0	0	0
TELRPGETLNVNFLLR	0	0	0	0	0	0	0	0	0	0	0	0	0	0	0	0	0	0	0	0	0	0	0	0	0	0	0	0	0	0	0	3	4	4	3	3	2	2	1	0	0	0	3	0	0	0	0	0	0
PLSLLDELRD	1	1	1.66667	0	0.333333	0.666667	1.33333	0.666667	0.666667	0.666667	0.333333	0.666667	0.666667	0.333333	0.333333	0	0	0.666667	1.33333	3.33333	1	0.666667	1	0.666667	0.666667	1	3.33333	0.666667	1	0	0	0	0	0	0	0	0	0	0	0	0	0	0	0	0	0	0	0	0
FNSYVRVTAS	0	0	0	0	0	1	1	1	1	1	1	2	1	1	0	1	1	0	1	0	1	1	1	2	1	2	2	1	1	0	0	0	0	0	0	0	0	0	0	0	0	0	0	0	0	0	0	0	0
GEGDFLAEGGGV	0	0	0	0	0	0	0	0	0	0	0	0	0	0	0	0	0	0	0	0	0	0	0	0	0	0	0	0	0	0	0	0	0	0	0	0	0	0	0	0	0	0	0	0	0	0	0	0	1
LALLKLSSPAVLTD	0	0.5	0.5	0	0.5	0.5	0.5	1.5	1	1	1	1	1.5	0.5	0.5	0.5	0.5	1.5	1.5	3	1	0.5	1	1.5	0.5	0.5	1.5	0.5	0.5	0	0	0	0	0	0	0	0	0	0	0	0	0	0	0	0	0	0	0	0
LATVYVDVLKDSG	1	1	1	0	0	0	1	2	1	2	1	1	1	1	0	0	0	1	1	4	0	1	1	0	1	0	1	1	1	0	0	0	0	0	0	0	0	0	0	0	0	0	0	0	0	0	0	0	0
LEEVKAKVQPYLDD	0	3	2	0	1	1	0	0	0	0	0	0	0	0	1	0	1	3	3	8	0	0	0	0	0	0	1	0	0	0	0	0	0	0	0	0	0	0	0	0	0	0	0	0	0	0	0	0	0
NNYKTTPPVLDSD	0	1	2	0	1	1	1	1	0	0	1	1	1	1	1	0	0	1	0	2	1	1	1	1	1	1	3	0	1	0	0	0	0	0	0	0	0	0	0	0	0	0	0	0	0	0	0	0	0
PNMLPDGDFNSYVR	0	1	1	0	1	0	0	1	0	1	2	2	0	0	0	0	1	1	1	3	0	0	0	1	0	2	0	1	0	0	0	0	1	1	1	1	1	0	0	0	0	0	0	1	0	0	0	0	0
TEHYEEQLEAFK	0	0	0	0	0	0	0	0	0	0	0	0	0	0	0	0	0	0	0	0	0	0	0	0	0	0	0	0	0	3	2	3	3	1	1	1	1	1	0	0	1	2	0	1	0	1	1	2	0
ALGYLNTGYQR	0	0	0	0	0	0	0	0	0	0	0	0	0	0	0	0	0	0	1	1	0	0	0	0	0	0	0	0	0	1	0	1	1	0.5	0.5	3	1	1	1	1	0	1	3.5	2	0.5	1	2	1	0
ENLDRDLALMK	0	0	0	0	0	0	0	0	0	0	0	0	0	0	0	0	0	0	0	0	0	0	0	0	0	0	0	0	0	0	1	6	11	0	0	0	0	0	0	1	1	2	0	0	0	0	0	0	1
FSLSGSYVLDQLLPR	0	0	0	0	0	0	0	0	0	0	0	0	0	0	0	0	0	0	0	0	0	0	0	0	0	0	0	0	0	2	0	0	0	4	4	2	4	2	2	0	0	0	1	2	1	0	0	0	0
PEVQFKWYV	0	0	0	0	0	1	1	1	1	1	1	1	0	1	1	1	0	1	0	0	2	1	2	2	1	2	1	1	1	0	0	0	0	0	0	0	0	0	0	0	0	0	0	0	0	0	0	0	0
PNSPGKLLLMDLNEED	0	0	1	0	2	0	0	1	0	0	0	2	1	0	0	0	0	1	2	5	1	2	1	0	0	2	1	1	1	0	0	0	0	0	0	0	0	0	0	0	0	0	0	0	0	0	0	0	0
SDVPSGVTEVVVKLFD	0	0	4	0	2	0	0	1	0	0	2	0	1	2	0	1	1	1	0	3	0	0	0	2	0	1	2	1	0	0	0	0	0	0	0	0	0	0	0	0	0	0	0	0	0	0	0	0	0
SHSLTTNLMELLRGD	1	2	4	0	0	2	2	2	2	1	3	1	1	1	0	1	1	0	0	0	0	0	0	0	0	0	0	0	0	0	0	0	0	0	0	0	0	0	0	0	0	0	0	0	0	0	0	0	0
VPVTVTVHD	1.42222	0.596825	1.079	0	0.428571	0.880952	1.02381	1.03929	0.720238	0.510714	0.696429	0.517857	0.367857	0.428571	0.396825	0.385714	0.428571	0.880952	0.392857	3.07421	0.785714	0.821429	0.410714	0.396825	0.553571	1.1504	1.55952	0.660714	0.789683	0	0	0	0	0	0	0	0	0	0	0	0	0	0	0	0	0	0	0	0
EDCPPLPWD	2	0	0	0	0	1	1	2	1	1	0	0	0	0	2	0	1	0	0	3	0	1	4	0	1	1	1	1	0	0	0	0	0	0	0	0	0	0	0	0	0	0	0	0	0	0	0	0	0
FDGGVEALATR	0	0	0	0	0	0	0	0	0	0	0	0	0	0	0	0	0	0	0	0	0	0	0	0	0	0	0	0	0	0	0	0	2	2	3	2	2	2	2	0	0	0	3	1	1	1	1	1	0
GGYTLVSGYPK	0	0	0	0	0	0	0	0	0	0	0	0	0	0	0	0	0	0	0	0	0	0	0	0	0	0	0	0	0	0	0	0	0	2	1.5	1.5	1.5	1.5	2.5	0	0.5	0.5	2.5	1.5	2.5	1	1.5	2.5	0
NAMYLLVVNHPD	0	0	2	0	1	2	0	1	0	1	0	1	1	1	1	1	0	1	1	1	1	1	1	1	0	0	2	2	0	0	0	0	0	0	0	0	0	0	0	0	0	0	0	0	0	0	0	0	0
NFPSPVDAAFRQG	0	0	0	0	0	0	0	0	0	0	0	0	0	0	0	0	0	0	0	0	0	0	0	0	0	0	0	0	0	0	0	0	0	4	2	2	1	3	2	1	1	1	2	1	2	1	0	0	0
PLVTSPYQLHFTK	0	0	0	0	0	0	0	0	0	0	0	0	0	0	0	0	0	0	0	0	0	0	0	0	0	0	0	0	0	0	0	0	0	2	2	2	2	2	1	0	3	2	3	1	1	1	1	0	0
SEETKENEGFTVTAEG	0	0	0	0	0	0	0	0	0	0	0	0	0	0	0	0	0	0	0	0	0	0	0	0	0	0	0	0	0	0	0	0	0	0	0	0	0	0	0	0	0	0	0	0	0	0	0	0	0
STPVERPAVAA	1	1	0	0	0	2	0	1	1	0	1	0	1	1	2	0	1	0	0	1	1	0	2	0	2	1	1	2	0	0	0	0	0	0	0	0	0	0	0	0	0	0	0	0	0	0	0	0	0
VPVTVTHVD	1.11111	0.396825	0.988095	0	0.428571	0.880952	1.02381	1.03929	0.720238	0.510714	0.696429	0.517857	0.267857	0.428571	0.396825	0.385714	0.428571	0.880952	0.392857	2.97421	0.785714	0.821429	0.410714	0.396825	0.553571	1.1504	1.55952	0.660714	0.789683	0	0	0	0	0	0	0	0	0	0	0	0	0	0	0	0	0	0	0	0
LNVAGLNFR	0	0	0.25	0	0.25	0.25	0.25	0.25	0	0	0.25	0	0	0	0	0	0	0	0	1.58333	0	0.333333	0.583333	0.5	0	0.333333	0.5	0.333333	0	1.08333	1	2.91667	1.5	0.5	0.75	1.33333	0.833333	0.75	0.833333	0	0	0.25	1.41667	0.75	0.75	0.75	0.75	0.5	0
QVVAGLNFR	0	0	0.25	0	0.25	0.25	0.25	0.25	0	0	0.25	0	0	0	0	0	0	0	0	1.58333	0	0.333333	0.583333	0.5	0	0.333333	0.5	0.333333	0	1.08333	1	2.91667	1.5	0.5	0.75	1.33333	0.833333	0.75	0.833333	0	0	0.25	1.41667	0.75	0.75	0.75	0.75	0.5	0
VPVLSTVHD	1.42222	0.396825	1.079	0	0.428571	0.880952	1.02381	0.839286	0.720238	0.510714	0.696429	0.517857	0.367857	0.428571	0.285714	0.385714	0.428571	0.880952	0.392857	2.82421	0.785714	0.571429	0.410714	0.396825	0.553571	0.950397	1.55952	0.660714	0.789683	0	0	0	0	0	0	0	0	0	0	0	0	0	0	0	0	0	0	0	0
VPVVTTVHD	1.42222	0.396825	1.079	0	0.428571	0.880952	1.02381	0.839286	0.720238	0.510714	0.696429	0.517857	0.367857	0.428571	0.285714	0.385714	0.428571	0.880952	0.392857	2.82421	0.785714	0.571429	0.410714	0.396825	0.553571	0.950397	1.55952	0.660714	0.789683	0	0	0	0	0	0	0	0	0	0	0	0	0	0	0	0	0	0	0	0
VPSLVTVHD	1.22222	0.396825	1.079	0	0.428571	0.880952	1.02381	0.839286	0.720238	0.510714	0.696429	0.517857	0.367857	0.428571	0.285714	0.385714	0.428571	0.880952	0.392857	2.82421	0.785714	0.571429	0.410714	0.396825	0.553571	0.950397	1.55952	0.660714	0.789683	0	0	0	0	0	0	0	0	0	0	0	0	0	0	0	0	0	0	0	0
VPTVVTVHD	1.22222	0.396825	1.079	0	0.428571	0.880952	1.02381	0.839286	0.720238	0.510714	0.696429	0.517857	0.367857	0.285714	0.285714	0.385714	0.428571	0.880952	0.392857	2.82421	0.785714	0.571429	0.410714	0.396825	0.553571	0.950397	1.55952	0.660714	0.789683	0	0	0	0	0	0	0	0	0	0	0	0	0	0	0	0	0	0	0	0
ALVEGVDQLFTDYQLK	0	0	0	0	0	0	0	0	0	0	0	0	0	0	0	0	0	0	0	0	0	0	0	0	0	0	0	0	0	0	0	0	0	1	2	1	1	1	1	0	3	1	5	3	0	2	1	0	0
FNSYVRVTASDPLD	0	0	0	0	0	1	2	1	0	2	1	0	1	1	0	0	0	0	0	5	1	0	1	2	0	1	1	1	1	0	0	0	0	0	0	0	0	0	0	0	0	0	0	0	0	0	0	0	0
GQPEDNYKTTPPVLD	0	1	2	0	2	2	0	1	0	0	0	1	0	0	0	0	0	0	0	2	0	0	1	0	0	3	4	2	1	0	0	0	0	0	0	0	0	0	0	0	0	0	0	0	0	0	0	0	0
KFSEFWDLD	0	0	0.5	0	0	1	0	1	1	1	2	1	1	1	0	0	1	0	0	1.5	0	0	0	1	0	1.5	3	1	2	0	0	0	0	0	0	0	0	0	0	0	0	0	0	0	0	0	0	0	0
LKEGMLSLMSYR	0	0	0	0	0	0	0	0	0	0	0	0	0	0	0	0	0	0	0	0	0	0	0	0	0	0	0	0	0	2	0	0	2	0	0	0	1	0	0	2	2	1	4	2	2	2	2	0	0
LQMTQSPSSLSASVGD	0	1	2	0	0	0.5	0.5	1.5	0	2	0.5	0	2	0	0	1	0.5	1.5	0	1.5	0.5	0	0	0	0.5	1.5	2.5	1.5	1	0	0	0	0	0	0	0	0	0	0	0	0	0	0	0	0	0	0	0	0
LQNLLTEEPK	0	0	0	0	0	0	0	0	0	0	0	0	0	0	0	0	0	0	0	0	0	0	0	0	0	0	0	0	0	2	2	1	2	2	1	1	3	1	1	0	0	0	2	2	1	0	0	1	0
LRAYYENSPQQVFSTEFEVK	0	0	0	0	0	0	0	0	0	0	0	0	0	0	0	0	0	0	0	0	0	0	0	0	0	0	0	0	0	0	0	0	0	1	0	0	2	0	0	1	3	3	4	3	2	2	1	0	0
PVQPAVLQVHQTS	2	1	1	0	0.5	0.5	1	1	0.5	0.5	1.5	1.5	0.5	1	0.5	0	1	0	0	0	0	0	0	0	0	0	0	0	0	0	0	0	0	0	0	0	0	0	0	0	0	0	0	0	0	0	0	0	0
QTLLFLGKLLD	0.5	0.833333	1	0	0	1	1	1	1	0	1	1	1.5	0.5	0.5	0.5	0.5	1	0	1	0.5	0.5	1.5	1	1	1	1	0.833333	0.833333	0	0	0	0	0	0	0	0	0	0	0	0	0	0	0	0	0	0	0	0
SDVPSGVTEVVVKLFDS	0	0	2	0	2	0	0	2	0	0	1	0	0	2	0	1	2	0	0	1	0	0	1	2	0	2	2	2	0	0	0	0	0	0	0	0	0	0	0	0	0	0	0	0	0	0	0	0	0
SEAEDASLLSFMQG	0	0	0	0	0	0	0	0	0	0	0	0	0	0	0	0	0	0	0	0	0	0	0	0	0	0	0	0	0	0	0	0	0	0	0	0	0	0	0	0	0	0	0	0	0	0	0	0	0
TGALLFLGKLLD	0.5	0.833333	1	0	0	1	1	1	1	0	1	1	1.5	0.5	0.5	0.5	0.5	1	0	1	0.5	0.5	1.5	1	1	1	1	0.833333	0.833333	0	0	0	0	0	0	0	0	0	0	0	0	0	0	0	0	0	0	0	0
VAEYMDWLLEK	0	0	0	0	0	0	0	0	0	0	0	0	0	0	0	0	0	0	0	0	0	0	0	0	0	0	0	0	0	0	0	0	1	2	2	2	1	1	2	0	0	0	4	2	2	1	2	0	0
GFSLKEQLQD	0	0	0	0	0	0	0	0	0	0	0	0	0	0	1	0	0	1	1	3	2	2	1	1	2	3	2	1	1	0	0	0	0	0	0	0	0	0	0	0	0	0	0	0	0	0	0	0	0
GNAFLGDLKD	1	0	0	0	0	1	0	1	0.5	0	1	0	1	0	1	0	0	0	0	5	0	1	1	1	1	1	2	1	0	0	0	0	0	0	0	0	0	0	0	0	0	0	0	0	0	0	0	0	0
DTMVEDLVVLVR	0	0	0	0	0	0	0	0	0	0	0	0	0	0	0	0	0	0	0	0	0	0	0	0	0	0	0	0	0	1	0	0	3	0	3	2	2	2	1	0	0	0	1	3	0	1	2	0	0
EALVKGNPPLYR	0	0	0	0	0	0	0	0	0	0	0	0	0	0	0	0	0	0	0	0	0	0	0	0	0	0	0	0	0	2	0	0	0	2	0	1	2	1	1	0	1	0	3	2	1	2	1	2	0
EELFPSPPPPPEE	0	0	0	0	0	0	0	0	0	0	0	0	0	0	0	0	0	0	0	0	0	0	0	0	0	0	0	0	0	0	0	0	0	0	0	0	0	0	0	0	0	0	0	0	0	0	0	0	0
GAPGPLTLKEVEELE	0	0	0	0	0	0	0	0	0	0	0	0	0	0	0	0	0	0	0	0	0	0	0	0	0	0	0	0	0	0	0	0	0	0	0	0	0	0	0	0	0	0	0	0	0	0	0	0	0
GDATVFFLLPNQGK	0	0	0	0	0	0	0	0	0	0	0	0	0	0	0	0	0	0	0	0	0	0	0	0	0	0	0	0	0	2	0	0	0	2	1	2	2	2	2	0	1	0	2	2	1	1	1	0	0
LALLKLSSPVALTD	0	0.5	0.5	0	0.5	0.5	0.5	1.5	0	1	1	1	0.5	0.5	0.5	0.5	0.5	0.5	1.5	3	1	0.5	1	0.5	0.5	0.5	1.5	0.5	0.5	0	0	0	0	0	0	0	0	0	0	0	0	0	0	0	0	0	0	0	0
LLDNWDSVTSTFSK	0	0	0	0	0	0	0	0	0	0	0	0	0	0	0	0	0	0	0	0	0	0	0	0	0	0	0	0	0	1	0.5	0	1	2	0	2	1.5	2	2	0	0	0	3	2	2	2	0	0	0
LPTVELQGVVPR	0	0	0	0	0	0	0	0	0	0	0	0	0	0	0	0	0	0	0	0	0	0	0	0	0	0	0	0	0	0	0	0	0	0	0	0	0	0	0	0	0	0	0	0	0	0	0	0	0
LQSLFDSPDFSK	0	0	0	0	0	0	0	0	0	0	0	0	0	0	0	0	0	0	0	0	0	0	0	0	0	0	0	0	0	0	0	0	0	2	2	2	2	2	2	1	1	0	2	2	1	1	1	0	0
LSPLYNLVPVKMK	0	0	0	0	0	0	0	0	0	0	0	0	0	0	0	0	0	0	0	0	0	0	0	0	0	0	0	0	0	1	0	1	1	0	4	2	3	0	1	1	0	0	2	0	3	1	1	0	0
LTPNLAEFAFSLYR	0	0	0	0	0	0	0	0	0	0	0	0	0	0	0	0	0	0	0	0	0	0	0	0	0	0	0	0	0	0	0	0	0	2	1	1	3	4	0	0	0	0	4	1	0	2	1	0	1
MTSNFPVDLSDYPK	0	0	0	0	0	0	0	0	0	0	0	0	0	0	0	0	0	0	0	0	0	0	0	0	0	0	0	0	0	0	0	0	0	2	2	2	2	1	1	0	0	0	4	2	2	2	1	0	0
RVKDLATVYVDVLKD	0	0	0	0	1	0	0	1	0	0	0	0	1	0	0	1	0	0	1	3	0	3	2	1	0	1	3	1	2	0	0	0	0	0	0	0	0	0	0	0	0	0	0	0	0	0	0	0	0
QVLSVLKGEE	1.15	0.5	1	0	0.666667	0.783333	0.75	0.95	0.7	0.75	1.45	0.25	0.2	0.25	0.5	0.75	0.25	0.25	0.25	2.1	0.666667	0.7	0.6	0.2	1.2	0.783333	1.6	0.833333	0.45	0	0	0	0	0	0	0	0	0	0	0	0	0	0	0	0	0	0	0	0
QVVQLNFR	0	0	0.25	0	0.25	0.25	0.25	0.25	0	0	0.25	0	0	0	0	0	0	0	0	1.25	0	0	0.25	0.5	0	0	0.5	0	0	1.08333	1	2.58333	1.5	0.5	0.75	1.33333	0.833333	0.75	0.833333	0	0	0.25	1.41667	0.75	0.75	0.75	0.75	0.5	0
QFPLLLDFK	0	0	0	0	0	0	0	0	0	0	0	0	0	0	0	0	0	0	0	0	0	0	0	0	0	0	0	0	0	0.991667	1.66667	1.7	1.33333	0.833333	1.16667	1.25	0.75	1	0.9	0.25	0.47619	1.2	1.95	0.833333	1.33333	0.833333	0.5	0	0.2
TDTGALLFLGKLLD	0	1.5	0	0	0.5	0.5	0.5	1.5	1.5	0.5	1	1.5	1.5	0	0	0	1	2	0.5	3.5	0	0.5	0	0.5	0.5	1.5	0	0	0	0	0	0	0	0	0	0	0	0	0	0	0	0	0	0	0	0	0	0	0
QVVAGLRNF	0	0	0.25	0	0.25	0.25	0.25	0.25	0	0	0.25	0	0	0	0	0	0	0	0	1.25	0	0.333333	0.583333	0.5	0	0.333333	0.5	0.333333	0	0.75	1	2.58333	1.5	0.5	0.75	1	0.5	0.75	0.5	0	0	0.25	0.75	0.75	0.75	0.75	0.75	0.5	0
AALSGENAGLVR	0	0	0	0	0	0	0	0	0	0	0	0	0	0	0	0	0	0	0	0	0	0	0	0	0	0	0	0	0	2	1	3	2	0	0	0	1	0	1	0	2	1	3	1	1	0	1	1	0
ATAQMLEVMFK	0	0	0	0	0	0	0	0	0	0	0	0	0	0	0	0	0	0	0	0	0	0	0	0	0	0	0	0	0	0	0	0	0	2	3	1	1	3	1	0	0	0	3	2	1	2	1	0	0
DVSSALDKLKEFGNTLED	0	0	1	0	1	0	0	1	0	0	1	0	0	1	0	1	1	0	1	6	0	1	0	3	0	0	1	1	0	0	0	0	0	0	0	0	0	0	0	0	0	0	0	0	0	0	0	0	0
EGMLSLMSYR	0	0	0	0	0	0	0	0	0	0	0	0	0	0	0	0	0	0	0	0	0	0	0	0	0	0	0	0	0	1	0	0	0	2	2	1	2	2	0	2	1	0	2	0	1	2	2	0	0
KVEQAVETEPEPELR	0	0	0	0	0	0	0	0	0	0	0	0	0	0	0	0	0	0	0	0	0	0	0	0	0	0	0	0	0	1	1	1	1	0	0	1	0	0	1	1	1	1	0	0	0	0	0	1	1
LATVYVDVLKDSGRD	0	2	3	0	1	1	1	0	0	1	0	0	0	1	0	0	0	1	2	2	0	0	1	1	0	1	0	1	1	0	0	0	0	0	0	0	0	0	0	0	0	0	0	0	0	0	0	0	0
LGFTDLFSKWADLSGLTK	0	0	0	0	0	0	0	0	0	0	0	0	0	0	0	0	0	0	0	0	0	0	0	0	0	0	0	0	0	1	0	0	0	0	1	0	1	0	0	0	2	2	5	2	2	2	2	0	0
LVEGELAEEAAEKA	0	0	0	0	0	0	0	0	0	0	0	0	0	0	0	0	0	0	0	0	0	0	0	0	0	0	0	0	0	0	0	0	0	0	0	0	0	0	0	0	0	0	0	0	0	0	0	0	0
SVNDLYLQKQFPLLLDFK	0	0	0	0	0	0	0	0	0	0	0	0	0	0	0	0	0	0	0	0	0	0	0	0	0	0	0	0	0	0	0	0	4	0	2	0	0	0	0	0	0	0	6	2	2	1	3	0	0
TSKNQVVLTMTNMD	0	0	1	0	1	0	0	0	0	1	0	0	0	0	0	0	0	1	0	2	1	1	0	1	2	2	3	1	3	0	0	0	0	0	0	0	0	0	0	0	0	0	0	0	0	0	0	0	0
VNEPSLLEMSR	0	0	0	0	0	0	0	0	0	0	0	0	0	0	0	0	0	0	0	0	0	0	0	0	0	0	0	0	0	0	0	5	4	2	1	2	0	1	1	0	0	0	1	0	0	0	1	1	0
VPVNKLAAAVSNFGYDLYR	0	0	0	0	0	0	0	0	0	0	0	0	0	0	0	0	0	0	0	0	0	0	0	0	0	0	0	0	0	1	0	0	0	2	2	0	2	1	1	0	2	0	2	2	2	2	1	0	0
YYTYLLMNK	0	0	0	0	0	0	0	0	0	0	0	0	0	0	0	0	0	0	0	0	0	0	0	0	0	0	0	0	0	1	0	0	1	2	2	2	2	1	1	0	0	0	2.5	1.5	2	1	1	0	0
ALTNAVAHVD	0	0	0	0	0	1.5	1	1	1	1	3	1	2	1	1	0	0	0	0	0	0	0	2	0	1	2	1	0	0	0	0	0	0	0	0	0	0	0	0	0	0	0	0	0	0	0	0	0	0
DSTFESKSY	0	0	0	0	0	0	0	0	0	0	0	0	0	0	0	0	0	0	0	0	0	0	0	0	0	0	0	0	0	0	0	0	0	0	0	0	0	0	0	0	0	0	0	0	0	0	0	0	0
YLETDPANR	0	0	0	0	0	0	0	0	0	0	0	0	0	0	0	0	0	0	0	0	0	0	0	0	0	0	0	0	0	2	1	0	0	0	0	0	0	0	0	0	2.5	1	0.5	0.5	0.5	0.5	0.5	0.5	0
YLETDPQGR	0	0	0	0	0	0	0	0	0	0	0	0	0	0	0	0	0	0	0	0	0	0	0	0	0	0	0	0	0	2	1	0	0	0	0	0	0	0	0	0	2.5	1	0.5	0.5	0.5	0.5	0.5	0.5	0
WVQKTLAEN	0.25	0.583333	0.166667	0	0	1	0.833333	1.08333	0.833333	0.833333	0.333333	0.7	1	1	0.25	0.333333	0	0	0	1.5	1.25	0.333333	0.333333	0.666667	1	1.83333	1	0.866667	0.75	0	0	0	0	0	0	0.4	0	0	0	0	0	0	0	0	0	0	0	0	0
AASGTTGTYQEWK	0	0	0	0	0	0	0	0	0	0	0	0	0	0	0	0	0	0	0	0	0	0	0	0	0	0	0	0	0	2	0	0	1	0	0	1	1	1	1	0	2	1	3	2	1	1	1	1	0
ALLSPYSYSTTAVVTNPKE	0	0	0	0	0	0	0	0	0	0	0	0	0	0	0	0	0	0	0	0	0	0	0	0	0	0	0	0	0	0	0	0	0	0	0	0	0	0	0	0	0	0	0	0	0	0	0	0	0
FTSSTSYNRGDSTFES	0	0	0	0	0	0	0	0	0	0	0	0	0	0	0	0	0	0	0	0	0	0	0	0	0	0	0	0	0	0	0	0	0	0	0	0	0	0	0	0	0	0	0	0	0	0	0	0	0
KALYLQYTDETFR	0	0	0	0	0	0	0	0	0	0	0	0	0	0	0	0	0	0	0	0	0	0	0	0	0	0	0	0	0	2	1	2	3	0	0	1	0	0	1	1	0	2	1	2	0	1	1	1	0
LTHRLHWESASLLR	0	0	0	0	0	0	0	0	0	0	0	0	0	0	0	0	0	0	0	0	0	0	0	0	0	0	0	0	0	1	0	2	4	0	0	0	0	0	0	0	3	0	1	3	2	2	0	1	0
NTYNRVSED	0	0	0	0	0	2	1	2	2	1	2	1	1	2	2	1	2	0	0	0	0	0	0	0	0	0	0	0	0	0	0	0	0	0	0	0	0	0	0	0	0	0	0	0	0	0	0	0	0
SEETKENEGFTVTAEGK	0	0	0	0	0	0	0	0	0	0	0	0	0	0	0	0	0	0	0	0	0	0	0	0	0	0	0	0	0	0	0	0	0	0	0	0	0	0	0	0	0	0	0	0	0	0	0	0	0
YAASSYLSLTPEQWK	0	0	0	0	0	0	0	0	0	0	0	0	0	0	0	0	0	0	0	0	0	0	0	0	0	0	0	0	0	0	0	0	0	0	0	0	1	0	0	0	8	5	0	1	0	0	0	0	2
DFLAEGGGVR	0	0	0	0	0	0	0	0	0	0	0	0	0	0	0	0	0	0	0	0	0	0	0	0	0	0	0	0	0	0	0	0	0	0	0	0.166667	0	0	0	0	0	0	0	0	0	0	0	0	0.333333
SSFVAPLEK	0	0	0	0	0	0	0	0	0	0	0	0	0	0	0	0	0	0	0	0	0	0	0	0	0	0	0	0	0	2.33333	1.66667	1.83333	1	0.25	0	0.5	0.916667	0.333333	0.583333	0	1.16667	0.833333	1.33333	0.666667	0.583333	0.666667	0.75	0.583333	0
DFLAEGVGGR	0	0	0	0	0	0	0	0	0	0	0	0	0	0	0	0	0	0	0	0	0	0	0	0	0	0	0	0	0	0	0	0	0	0	0	0.166667	0	0	0	0	0	0	0	0	0	0	0	0	0.166667
DFLAENGVR	0	0	0	0	0	0	0	0	0	0	0	0	0	0	0	0	0	0	0	0	0	0	0	0	0	0	0	0	0	0	0	0	0	0	0	0.166667	0	0	0	0	0	0	0	0	0	0	0	0	0.166667
ENLDRDLALM	0	0	0	0	0	0	0	0	0	0	0	0	0	0	0	0	0	0	0	0	0	0	0	0	0	0	0	0	0	3.5	1	2.5	3	1	1	2	1.5	0.5	1	0	0	0	1.5	0	0	0	0	0	0
QFPLLLFDK	0	0	0	0	0	0	0	0	0	0	0	0	0	0	0	0	0	0	0	0	0	0	0	0	0	0	0	0	0	0.866667	1.66667	1.5	1.33333	0.833333	1.16667	1.25	0.75	0.5	0.9	0.25	0.333333	1.03333	1.95	0.833333	1.08333	0.833333	0.5	0	0
SYSTTAVVTNPKE	0.5	0	0	0	0	0	0	0	0	0	0	0	0	0	0	0	0	0	0	1	0	0	0	0	0	0	0	0	0	0	0	0	0	0	0	0	0	0	0	0	0	0	0	0	0	0	0	0	1
AALKTASDFLTK	0	0	0	0	0	0	0	0	0	0	0	0	0	0	0	0	0	0	0	0	0	0	0	0	0	0	0	0	0	2	2	2	1	0	0	1	0	0	0	1	2	2	2	0	0	0	0	0	0
ALDFAVGEYNK	0	0	0	0	0	0	0	0	0	0	0	0	0	0	0	0	0	0	0	0	0	0	0	0	0	0	0	0	0	0	0	1	1	2	1	0	1	1	1	0	0	0	1	1	1	1	0	1	1
ALVAGDQNVEYK	0	0	0	0	0	0	0	0	0	0	0	0	0	0	0	0	0	0	0	0	0	0	0	0	0	0	0	0	0	3	2	2	2	0	0	0	0	0	0	0	1	1	1	1	0	1	1	1	0
ALVEGELAEEAAEKAT	0	0	0	0	0	0	0	0	0	0	0	0	0	0	0	0	0	0	0	0	0	0	0	0	0	0	0	0	0	0	0	0	0	0	0	0	0	0	0	0	0	0	0	0	0	0	0	0	0
ANPGLVARLTD	0	0	0	0	1	0	1	2	1	1	0	1	1	0	0	0	0	0	0	4	0	1	0	0	0	0.5	3	1	0.5	0	0	0	0	0	0	0	0	0	0	0	0	0	0	0	0	0	0	0	0
APRSALYSPSD	0	0	0	0	0	1	1	2	0	0	2	1	0	0	0	0	2	0	0	3	2	0	1	0	0	0	2	1	0	0	0	0	0	0	0	0	0	0	0	0	0	0	0	0	0	0	0	0	0
EDNAMYLLVVNHPD	0	0	1	0	1	0	1	2	0	0	0	1	1	1	0	0	0	2	0	1	1	0	0	1	0	1	1	2	1	0	0	0	0	0	0	0	0	0	0	0	0	0	0	0	0	0	0	0	0
EPLDDYVNTQGASLFSVTK	0	0	0	0	0	0	0	0	0	0	0	0	0	0	0	0	0	0	0	0	0	0	0	0	0	0	0	0	0	3	1	0	2	0	2	1	0	0	1	0	3	2	0	0	0	2	1	0	0
FNWYVDGVEVHNAK	0	0	0	0	0	0	0	0	0	0	0	0	0	0	0	0	0	0	0	0	0	0	0	0	0	0	0	0	0	0	0	0	0	0	0	0	0	1	0	1	4	3	0	0	0	0	0	0	1
LAELPADALGPLQR	0	0	0	0	0	0	0	0	0	0	0	0	0	0	0	0	0	0	0	0	0	0	0	0	0	0	0	0	0	0	0	0	1	2	2	2	1	1	0	1	2	1	2	0	0	1	1	0	0
LAWHVLRNV	0	0	0	0	0	0	0	0	0	0	0	0	0	0	0	0	0	0	0	0	0	0	0	0	0	0	0	0	0	1	2	4	0.5	0	0	0	1	1	0	0	3	3	2	0	0.5	0	0	0	0
LPGLFELGLSSQSDR	0	0	0	0	0	0	0	0	0	0	0	0	0	0	0	0	0	0	0	0	0	0	0	0	0	0	0	0	0	0	0	0	1	2	2	1	2	2	2	0	2	0	3	0	0	0	1	0	0
LPLEYSYGEYR	0	0	0	0	0	0	0	0	0	0	0	0	0	0	0	0	0	0	0	0	0	0	0	0	0	0	0	0	0	0	0	1	4	1	1	2	1	2	2	0	0	0	1	1	0	1	1	0	0
NQGLLEFYGDDLALLK	0	0	0	0	0	0	0	0	0	0	0	0	0	0	0	0	0	0	0	0	0	0	0	0	0	0	0	0	0	0	0	0	0	1	3	1	1	1	0	0	2	0	3	1	2	2	1	0	0
SEFPESWLWNVEDLK	0	0	0	0	0	0	0	0	0	0	0	0	0	0	0	0	0	0	0	0	0	0	0	0	0	0	0	0	0	0	0	0	0	3	4	2	2	1	2	0	2	1	0	1	0	0	0	0	0
SFQTGLFTAAR	1	1	0	0	0	0	0	0	0	0	0	0	0	0	0	0	0	0	0	0	0	0	0	0	0	0	0	0	0	4	0	0	0	2	0	1	0	0	1	0	0	0	4	1	1	1	1	0	0
TKKQELSEAEQATR	0	0	0	0	0	0	0	0	0	0	0	0	0	0	0	0	0	0	0	0	0	0	0	0	0	0	0	0	0	1	0	2	1	0	0	0	1	0	0	0	6	5	0	0	0	0	0	0	0
VDLGTLLRVND	1	0	0	0	1	0	0	0	1	1	1	1	0	0	0	0	0	0	0	3	1	0	1	2	1	1	1	1	1	0	0	0	0	0	0	0	0	0	0	0	0	0	0	0	0	0	0	0	0
VDSGNDVTDLAD	2	1	1	0	0	1	1	1	0	1	0	0	1	1	1	0	0	1	0	1	0	0	0	0	0	2	1	2	0	0	0	0	0	0	0	0	0	0	0	0	0	0	0	0	0	0	0	0	0
VGYVSGWGQSDNFK	0	0	0	0	0	0	0	0	0	0	0	0	0	0	0	0	0	0	0	0	0	0	0	0	0	0	0	0	0	0	0	1	0	2	2	1	1	2	0	0	0	0	3	1	0	2	1	2	0
VPSVLTVHD	1.11111	0.396825	0.769481	0	0.428571	0.571429	0.714286	0.839286	0.553571	0.510714	0.696429	0.267857	0.367857	0.428571	0.285714	0.285714	0.428571	0.571429	0	2.24683	0.785714	0.571429	0.410714	0.285714	0.410714	0.950397	1.10714	0.517857	0.553571	0	0	0	0	0	0	0	0	0	0	0	0	0	0	0	0	0	0	0	0
ALELLQEEDLLD	0	1	0	0	0	0	0	1	2	2	2	1	0	1	1	0	0	0	0	3	0	0	0	1	1	0	0	0	0	0	0	0	0	0	0	0	0	0	0	0	0	0	0	0	0	0	0	0	0
EGELAEEAAEKAT	0	0	0	0	0	0	0	0	0	0	0	0	0	0	0	0	0	0	0	0	0	0	0	0	0	0	0	0	0	0	0	0	0	0	0	0	0	0	0	0	0	0	0	0	0	0	0	0	0
FKDLGEENFK	0	0	0	0	0	0	0	0	0	0	1	0	0	0	0	0	0	0	0	0	0	0	0	0	0	0	0	0	0	0	2	3	1	0	0	0	0	0	0	0	0	0	1	1	0	0	2	1	0
LYLSGMAPRPSLA	0	0	0	0	0	0	0	0	0	0	0	0	0	0	0	0	0	0	0	0	0	0	0	0	0	0	0	0	0	3	2	3	2	0	0	1	0	0	1	0	0	0	2	1	1	0	1	0	0
PTSAHGNVAEGETKPD	0	0	0	0	0	1	0	1	1	1	1	0	1	1	0	0	0	0	0	2	1	1	1	0	1	2	1	0	1	0	0	0	0	0	0	0	0	0	0	0	0	0	0	0	0	0	0	0	0
SLAQYWLGCPAPGHL	0	0	1	0	0	0	0	0	0	0	0	0	0	0	0	0	0	1	0	0	0	0	0	0	0	0	0	0	0	0	0	0	0	0	0	0	2	0	0	0	0	0	4	1	3	3	2	0	0
TLQQLMEVFKFD	0	0	0	0	0	0	0	1	0	0	0	0	0	0	0	0	0	1	0	5	0	0	1	2	0	2	2	3	0	0	0	0	0	0	0	0	0	0	0	0	0	0	0	0	0	0	0	0	0
TTNLQGLNLLFSSR	0	0	0	0	0	0	0	0	0	0	0	0	0	0	0	0	0	0	0	0	0	0	0	0	0	0	0	0	0	1	1	0	2	1	2	0	0	1	1	0	2	1	1	1	1	0	0	0	1
TTPKDFYVDENTTVR	0	0	0	0	0	0	0	0	0	0	0	0	0	0	0	0	0	0	0	0	0	0	0	0	0	0	0	0	0	0	0	1	4	1	1	1	1	1	1	0	0	0	0	0	0	0	0	0	1
SYSFVFSRD	0.833333	0.5	1.5	0	0	0.5	0.5	1	1	0	0	0	1	0	0	0	0	1	0	1	0	0.5	0	0	0	1	0.5	1	0	0	0	0	0	0	0	0	0	0	0	0	0	0	0	0	0	0	0	0	0
LVNEVTEFAK	2	0	0	0	0	0	2	0	0	0	0	0	0	0	0	0	0	1	0	3	0	0	0	0	0	0	0	0	0	1	0	0.5	0	1	1	0	1	0	0	0	0	0	2	1	0	0	1	0	0
MRDVVLFEK	0.5	0	0	0	0	0	0	0	0	0	0	0	0	0	0	0	0	0	0	0	0	0	0	0	0	0	0	1	0	0.5	1	3.5	1.5	0	0	0	0	0	0	0	1	2	0	0	0	0	0	0	0
NGFLFLHTD	2	0	0.5	0	0	0.5	0.5	1	0.5	0	0	0.333333	1	1	0	0	0	0.5	0	2.83333	1	0	1.5	0	0	1.33333	0.583333	1	0.333333	0	0	0	0	0	0	0	0	0	0	0	0	0	0	0	0	0	0	0	0
SFSVAPLEK	0	0	0	0	0	0	0	0	0	0	0	0	0	0	0	0	0	0	0	0	0	0	0	0	0	0	0	0	0	1.83333	0.666667	0.833333	1	0.25	0	0.5	0.916667	0.333333	0.583333	0	1.16667	0.833333	1.33333	0.666667	0.583333	0.666667	0.75	0.583333	0
AELSASSVYNLLPEKD	0	0	2	0	1	0	0	0	0	0	0	0	0	0	0	0	0	1	2	3	1	1	1	0	0	0	2	1	1	0	0	0	0	0	0	0	0	0	0	0	0	0	0	0	0	0	0	0	0
ATVYVDVLKD	0	0	0	0	0	0	1	1	0	1	1	0	1	1	0	0	1	1	1	5	0	1	0	0	0	1	0	0	0	0	0	0	0	0	0	0	0	0	0	0	0	0	0	0	0	0	0	0	0
ERVTPPEGYEVVT	0	0	0	0	0	0	0	0	0	0	0	0	0	0	0	0	0	0	0	0	0	0	0	0	0	0	0	0	0	0	0	0	1	2	2	2	1	2	2	0	0	0	1	1	1	1	0	0	0
GSPAYRVPVAVQGE	0	0	1	0	0	2	0	1	0	0	0	0	0	0	0	0	0	0	0	5	0	2	1	1	0	1	1	0	1	0	0	0	0	0	0	0	0	0	0	0	0	0	0	0	0	0	0	0	0
LNTHPSQKPLSLTVR	0	0	0	0	0	0	0	0	0	0	0	0	0	0	0	0	0	0	0	0	0	0	0	0	0	0	0	0	0	0	0	0	0	2	2	1	1	1	1	0	2	1	3	1	0	1	0	0	0
LTQSKLWDVVEK	0	0	0	0	0	0	0	0	0	0	0	0	0	0	0	0	0	0	0	0	0	0	0	0	0	0	0	0	0	1	1	2	3	0	0	0	0	0	0	1	4	3	1	0	0	0	0	0	0
PVQPAVLQVHQST	1	1	1	0	0.5	0.5	1	1	0.5	0.5	0.5	0.5	0.5	0	0.5	0	0	0	0	0	0	0	0	0	0	0	0	0	0	0	0	0	0	0	0	0	0	0	0	0	0	0	0	0	0	0	0	0	0
QRQVVAGLNFR	0	0	0	0	0	0	0	0	0	0	0	0	0	0	0	0	0	1	0	0	0	0	0	0	0	0	1	0	0	2	1	5	3	0	0	0	0	0	0	0	0	0	1	0	1	1	0	0	0
QYYEGSELVVAGR	0	0	0	0	0	0	0	0	0	0	0	0	0	0	0	0	0	0	0	0	0	0	0	0	0	0	0	0	0	0	0	0	1	1	1	1	1	1	1	1	1	1	2	1	1	1	0	1	0
TTLEKPVWLGFLGPLLK	0	0	0	0	0	0	0	0	0	0	0	0	0	0	0	0	0	0	0	0	0	0	0	0	0	0	0	0	0	0	0	0	0	2	1	1	1	1	1	0	1	0	3	1	1	1	2	0	0
TVAAPSVFLFPPSDEQLK	0	0	0	0	0	0	0	0	0	0	0	0	0	0	0	0	0	0	0	0	0	0	0	0	0	0	0	0	0	0	0	0	0	0	0	0	0	0	0	0	13	3	0	0	0	0	0	0	0
TWVEHWPEED	0	0	0	0	0	2	1	2	0	1	1	1	0	0	0	0	0	0	1	0	1	1	1	1	1	1	1	0	0	0	0	0	0	0	0	0	0	0	0	0	0	0	0	0	0	0	0	0	0
VEEETGDGLDEDSDRALEG	0	0	0	0	0	0	0	0	0	0	0	0	0	0	0	0	0	0	0	0	0	0	0	0	0	0	0	0	0	0	0	0	0	0	0	0	0	0	0	0	0	0	0	0	0	0	0	0	0
QVLSVLSNLE	0.9	0.25	0.75	0	0	0.583333	0.5	0.95	0.7	0.75	0.45	0.25	0.2	0	0.5	0.75	0	0.25	0	1.85	0.333333	0.7	0.6	0.2	0.2	0.783333	1.6	0.833333	0.25	0	0	0	0	0	0	0	0	0	0	0	0	0	0	0	0	0	0	0	0
ENLDRLDALM	0	0	0	0	0	0	0	0	0	0	0	0	0	0	0	0	0	0	0	0	0	0	0	0	0	0	0	0	0	2.5	1	1.5	3	1	1	2	1.5	0.5	1	0	0	0	0.5	0	0	0	0	0	0
LRHWESTGLL	0	0	0	0	0	0	0	0	0	0	0	0	0	0	0	0	0	0	0	0	0	0	0	0	0	0	0	0	0	0	0	0	0	0	0	0	0	0	0	0	0	0	0	0	0	0	0	0	1.5
PATYGQFYGGD	1	0	0	0	0	1	0	0.5	1	0.5	0	1	0	0	0	1	0	0	0	3.5	0	0	2	0	0	2	1	1	0	0	0	0	0	0	0	0	0	0	0	0	0	0	0	0	0	0	0	0	0
YGFYTHVFR	0	0	0	0	0	0	0	0	0	0	0	0	0	0	0	0	0	0.5	0	0	0	0.5	0	0	0	0	0	0	0	2.5	2.5	2	4	0	0.5	0.5	0	0.5	0	0	0.5	0.5	1	0	0	0	0	0	0
AVAEPGLQLK	0	0	0	0	0	0	0	0	0	0	0	0	0	0	0	0	0	0	0	0	0	0	0	0	0	0	0	0	0	0.5	0	0	0	0	0	0	1	0	0	0	2	1	4	2	1	2	1	1	0
HWLESASLL	0	0	0	0	0	0	0	0	0	0	0	0	0	0	0	0	0	0	0	0	0	0	0	0	0	0	0	0	0	0.75	0.45	1.08333	0.75	0	0.5	0.25	0	0	0.333333	0	0	0	0	0	0	0	0	0	0
WVQKTALEN	0.25	0.333333	0.166667	0	0	1	0.833333	1.08333	0.833333	0.5	0.333333	0.7	0.5	0	0.25	0.333333	0	0	0	1.5	0.25	0.333333	0.333333	0.666667	1	1	1	0.866667	0.75	0	0	0	0	0	0	0.2	0	0	0	0	0	0	0	0	0	0	0	0	0
ALRTHLAPYSD	0	0	0	0	0	0	0	0	0	0	2	0	1	0	1	0	1	0	1	2	0	2	0	2	1	1	0	0	1	0	0	0	0	0	0	0	0	0	0	0	0	0	0	0	0	0	0	0	0
DDGFFDADW	1	0	2.5	0	0	0	1.5	2	2	0.5	0.5	2	2	0	1	0	0	0	0	0	0	0	0	0	0	0	0	0	0	0	0	0	0	0	0	0	0	0	0	0	0	0	0	0	0	0	0	0	0
EEAGARVQQNVPSGTDTGD	1	0	0	0	2	1	0	0	0	0	0	0	0	0	0	0	0	2	1	4	1	1	0	0	0	0	1	1	0	0	0	0	0	0	0	0	0	0	0	0	0	0	0	0	0	0	0	0	0
ELLDTVTAPQKNLK	0	0	0	0	0	0	0	0	0	0	0	0	0	0	0	0	0	0	0	0	0	0	0	0	0	0	0	0	0	0	1	1	4	0	0	0	0	1	1	1	0	2	0	0	0	0	0	0	0
ENEGFTVTAEGK	0	0	0	0	0	0	0	0	0	0	0	0	0	0	0	0	0	0	0	0	0	0	0	0	0	0	0	0	0	0	0	0	0	1	2	1	1	2	1	0	2	3	1	0	0	0	0	1	0
GDSTFESKSY	0	0	0	0	0	0	0	0	0	0	0	0	0	0	0	0	0	0	0	0	0	0	0	0	0	0	0	0	0	0	0	0	0	0	0	0	0	0	0	0	0	0	0	0	0	0	0	0	0
GSGNGWTVFQKRLD	1	2	5	0	0	1	2	3	0	1	0	0	0	0	0	0	0	0	0	0	0	0	0	0	0	0	0	0	0	0	0	0	0	0	0	0	0	0	0	0	0	0	0	0	0	0	0	0	0
KLKEGMLSLMSYR	0	0	0	0	0	0	0	0	0	0	0	0	0	0	0	0	0	0	0	0	0	0	0	0	0	0	0	0	0	3	0	0	0	2	0	0	0	0	0	1	1	0	2	2	2	1	0	1	0
NGFKSHALQLNNRQL	0	0	0	0	0	0	0	0	0	0	0	0	0	0	0	0	0	0	0	0	0	0	0	0	0	0	0	0	0	0	0	1	0	0	0	0	0	0	0	0	0	0	0	0	0	0	0	0	2
PYKQGFGNVATNT	2	2	4	0	1	1	0	1	0	1	1	1	1	0	0	0	0	0	0	0	0	0	0	0	0	0	0	0	0	0	0	0	0	0	0	0	0	0	0	0	0	0	0	0	0	0	0	0	0
RDNDGWLTSD	4	0	1	0	0	1	0	2	2	1	1	1	1	0	1	0	0	0	0	0	0	0	0	0	0	0	0	0	0	0	0	0	0	0	0	0	0	0	0	0	0	0	0	0	0	0	0	0	0
RPWNVASLLYETKGEK	0	0	0	0	0	0	0	0	0	0	0	0	0	0	0	0	0	0	0	0	0	0	0	0	0	0	0	0	0	2	2	0	1	0	2	1	0	0	0	0	1	2	1	0	1	1	1	0	0
SKDHEELSLVASEAVRALEK	0	0	0	0	0	0	0	0	0	0	0	0	0	0	0	0	0	0	0	0	0	0	0	0	0	0	0	0	0	1	2	0	3	0	0	0	0	1	0	2	1	2	1	0	1	1	0	0	0
SPGKLLLMDLNEED	0	0	1	0	0	0	0	2	0	0	1	0	0	0	0	0	0	1	0	5	1	0	0	0	0	1	1	1	1	0	0	0	0	0	0	0	0	0	0	0	0	0	0	0	0	0	0	0	0
SPGSGNARPNNPD	0	0	0	0	0	1	2	0	2	1	1	1	1	2	2	2	0	0	0	0	0	0	0	0	0	0	0	0	0	0	0	0	0	0	0	0	0	0	0	0	0	0	0	0	0	0	0	0	0
TDPLVAERAGTDES	0	0	0	0	0	0	0	0	0	0	0	0	0	0	0	0	0	0	0	0	0	0	0	0	0	0	0	0	0	0	0	0	0	0	0	0	0	0	0	0	0	0	0	0	0	0	0	0	0
VLLDGVQPNR	0	0	0	0	0	0	0	0	0	0	0	0	0	0	0	0	0	0	0	0	0	0	0	0	0	0	0	0	0	0.5	0	0	0.5	0.5	0	1	1.5	0.5	0.5	0.5	2	1	2.5	1	0.5	0.5	1	1	0
NYEDHKLK	0	0	0	0	0	0	0	0	0	0	0	0	0	0	0	0	0	0	0	0	0	0	0	0	0	0	0	0	0	0.742857	0	0.45	0.509524	1.025	0.95	1.06905	1.09286	1.18571	1.23333	0.166667	0.816667	0.65	1.31667	0.983333	0.566667	0.509524	0.366667	0.766667	0
NLLSVLKGEE	0.65	0.5	1	0	0.666667	0.783333	0.75	0.45	0.2	0.25	0.45	0.25	0.2	0.25	0.5	0.25	0.25	0.25	0.25	2.1	0.333333	0.7	0.6	0.2	0.2	0.45	1.1	0.25	0.45	0	0	0	0	0	0	0	0	0	0	0	0	0	0	0	0	0	0	0	0
GYTLVSGYPK	0	0	0	0	0	0	0	0	0	0	0	0	0	0	0	0	0	0	0	0	0	0	0	0	0	0	0	0	0	0	0	0	0	1	0	1	1	1	1.5	0	0	0	2	1	2	1	1	2	0
YGFYTVHRF	0	0	0	0	0	0	0	0	0	0	0	0	0	0	0	0	0	0.5	0	0	0	0.5	0	0	0	0	0	0	0	2.5	2.5	2	4	0	0.5	0.5	0	0.5	0	0	0.5	0.5	0	0	0	0	0	0	0
NYEHDKLK	0	0	0	0	0	0	0	0	0	0	0	0	0	0	0	0	0	0	0	0	0	0	0	0	0	0	0	0	0	0.742857	0	0.45	0.509524	1.025	0.95	1.06905	1.09286	1.18571	0.983333	0.166667	0.816667	0.65	1.31667	0.783333	0.566667	0.509524	0.366667	0.766667	0
YNEDHKLK	0	0	0	0	0	0	0	0	0	0	0	0	0	0	0	0	0	0	0	0	0	0	0	0	0	0	0	0	0	0.742857	0	0.45	0.509524	1.025	0.95	1.06905	1.09286	1.04286	1.23333	0.166667	0.816667	0.65	1.31667	0.983333	0.566667	0.509524	0.366667	0.766667	0
LPWQVALKD	1.33333	0.333333	1	0	0.333333	0.666667	0.666667	0.666667	0	0.666667	0.25	1	0.333333	0	0.333333	0	0.666667	0.666667	0	1.33333	0.666667	0.333333	0.333333	0.333333	0.333333	0	1	0.333333	0.833333	0	0	0	0	0	0	0	0	0	0	0	0	0	0	0	0	0	0	0	0
LALLRQLEDAD	0.5	0	0	0	0.5	0.5	0.333333	1	0	0.5	0.5	0.5	0.5	0.333333	0	0.5	0.5	0.5	0	1.83333	0.5	0.5	0.5	0.5	0.5	0.833333	0.5	1.5	0.5	0	0	0	0	0	0	0	0	0	0	0	0	0	0	0	0	0	0	0	0
NYEDHLKK	0	0	0	0	0	0	0	0	0	0	0	0	0	0	0	0	0	0	0	0	0	0	0	0	0	0	0	0	0	0.742857	0	0.45	0.509524	1.025	0.95	1.06905	1.09286	1.18571	0.983333	0.166667	0.816667	0.65	1.31667	0.983333	0.566667	0.509524	0.366667	0.766667	0
SSFVALPEK	0	0	0	0	0	0	0	0	0	0	0	0	0	0	0	0	0	0	0	0	0	0	0	0	0	0	0	0	0	1.83333	0.666667	0.333333	1	0.25	0	0	0.916667	0.333333	0.583333	0	1.16667	0.833333	1.33333	0.666667	0.583333	0.666667	0.25	0.583333	0
DMPASEDLQDLQK	0	0	0	0	0	0	0	0	0	0	0	0	0	0	0	0	0	0	0	0	0	0	0	0	0	0	0	0	0	0	0	2	3	1	1	1	1	1	0	0	0	0	1	1	1	0	0	1	0
EGELAEEAAEKA	0	0	0	0	0	0	0	0	0	0	0	0	0	0	0	0	0	0	0	0	0	0	0	0	0	0	0	0	0	0	0	0	0	0	0	0	0	0	0	0	0	0	0	0	0	0	0	0	0
ELSHLPSLYDYSAYR	0	0	0	0	0	0	0	0	0	0	0	0	0	0	0	0	0	0	0	0	0	0	0	0	0	0	0	0	0	0	0	0	0	0	0	1	0	0	0	0	1	0	4	2	2	2	2	0	0
FQNSALLTLQPK	0	0	0	0	0	0	0	0	0	0	0	0	0	0	0	0	0	0	0	0	0	0	0	0	0	0	0	0	0	3	0	0	0	0	0	0	0	0	0	1	4	2	1	0	1	0	1	1	0
GSGEVVLSRKVLLD	0	0	0	0	0	2	1	1	0	0	0	0	0	0	0	1	0	0	0	4	0	1	0	1	0	0	3	0	0	0	0	0	0	0	0	0	0	0	0	0	0	0	0	0	0	0	0	0	0
GYLFQLLRLA	0	1	0	0	0	0.5	0	1	1	2	0	1	0.5	1.5	0	0	0.5	0.5	0	1	0	0	0	0	0	0.5	2	1	0	0	0	0	0	0	0	0	0	0	0	0	0	0	0	0	0	0	0	0	0
LGTLSGLGTLDGFR	0	3	4	0	0	1	0	0	1	3	1	0	1	0	0	0	0	0	0	0	0	0	0	0	0	0	0	0	0	0	0	0	0	0	0	0	0	0	0	0	0	0	0	0	0	0	0	0	0
LLSVDTEHSNLYLQNGPDR	0	0	0	0	0	0	0	0	0	0	0	0	0	0	0	0	0	0	0	0	0	0	0	0	0	0	0	0	0	0	0	0	2	0	0	0	0	0	0	0	0	0	3	2	2	2	2	1	0
LNNGGSYNAWSVEK	0	0	0	0	0	0	0	0	0	0	0	0	0	0	0	0	0	0	0	0	0	0	0	0	0	0	0	0	0	0	0	0	0	2	1	2	1	1	2	0	0	0	2	1	0	1	0	1	0
NFPSPVDAAFRQGHN	0	0	0	0	0	0	0	0	0	0	0	0	0	0	0	0	0	0	0	0	0	0	0	0	0	0	0	0	0	4	2	0	0	0	1	1	0	0	0	0	3	2	0	0	0	0	0	0	0
PDESSKPNMLD	0	1	0	0	0	2	1	2	1	1	1	1	1	0	1	1	1	0	0	0	0	0	0	0	0	0	0	0	0	0	0	0	0	0	0	0	0	0	0	0	0	0	0	0	0	0	0	0	0
QELSEAEQATR	0	0	0	0	0	0	0	0	0	0	0	0	0	0	0	0	0	0	0	0	0	0	0	0	0	0	0	0	0	0	0	2	1	0	0	0	0	0	0	0	3	2	1	1	1	1	1	1	0
STYSLSSTLSLTKAD	0	0	0.5	0	0	0.5	0.5	0	0	0.5	1.5	0.5	0	0	0	0	0	0	0	2.5	2	0.5	0	0.5	0	1	3	0	0.5	0	0	0	0	0	0	0	0	0	0	0	0	0	0	0	0	0	0	0	0
SYDLDPGAGSLEL	0	0	0	0	0	0	0	0	0	0	0	0	0	0	0	0	0	0	0	0	0	0	0	0	0	0	0	0	0	0	1	1	2	2	2	1	2	0	0	0	0	0	1	0	1	1	0	0	0
VEGELAEEAAEKATS	0	0	0	0	0	0	0	0	0	0	0	0	0	0	0	0	0	0	0	0	0	0	0	0	0	0	0	0	0	0	0	0	0	0	0	0	0	0	0	0	0	0	0	0	0	0	0	0	0
WLLEKTQSSD	1	1	1	0	0	1	1	1	0	0	0	0	0	0	0	0	0	1	0	3	1	0	0	0	0	0	2	1	0	0	0	0	0	0	0	0	0	0	0	0	0	0	0	0	0	0	0	0	0
LALLRLQEDAD	0.5	0	0	0	0.5	0.5	0.333333	1	0.5	0.5	0.5	0.5	0.5	0.333333	0	0.5	0.5	0.5	0	1.83333	0.5	0.5	0.5	0.5	0.5	0.833333	0.5	0.5	0.5	0	0	0	0	0	0	0	0	0	0	0	0	0	0	0	0	0	0	0	0
VLTKYSQPED	0	1	0	0	0	1	1	1	0	0.5	1	0.5	0	0	0	1	0	0	0	1.83333	0	0.5	0.5	0	1	0.5	1	0.333333	1	0	0	0	0	0	0	0	0	0	0	0	0	0	0	0	0	0	0	0	0
GLGLSVLKGEE	0.65	0.5	0.75	0	0.666667	0.45	0.75	0.45	0.2	0.25	0.45	0.25	0.2	0.25	0.25	0.25	0.25	0.25	0.25	2.1	0	0.7	0.6	0.2	0.2	0.45	1.1	0.25	0.45	0	0	0	0	0	0	0	0	0	0	0	0	0	0	0	0	0	0	0	0
DEPSPQPW	1.08333	0	0.833333	0	0	0.666667	0.666667	2.16667	0.2	0	0	0.666667	0	0	0.25	0.25	0	0.833333	0.333333	0.666667	0.583333	0.333333	0.916667	0.5	0.75	0.583333	1	0.25	0	0	0	0	0	0	0	0	0	0	0	0	0	0	0	0	0	0	0	0	0
MRDVVLFKE	0.5	0	0	0	0	0	0	0	0	0	0	0	0	0	0	0	0	0	0	0	0	0	0	0	0	0	0	0	0	0.5	1	2.5	1.5	0	0	0	0	0	0	0	1	2	0	0	0	0	0	0	0
PVVAEFYGSKED	0.5	0	1	0	0	0	0.5	0.5	0	0	0	0	0	0	0	0	0	0.5	1	3	0.5	1	1	0	0.5	0.5	1.5	1	0.5	0	0	0	0	0	0	0	0	0	0	0	0	0	0	0	0	0	0	0	0
LSLTGTYDLK	0	0	0	0	0	0	0	0	0	0	0	0	0	0	0	0	0	0	0	0	0	0	0	0	0	0	0	0	0	0.2	0	0.9	0.8	0.733333	1.23333	0.4	1.5	0.6	0.25	0.833333	0	0	1.51667	0.7	0.783333	0.9	0.2	0.95	0.5
VLLDGVQNLR	0	0	0	0	0	0	0	0	0	0	0	0	0	0	0	0	0	0	0	0	0	0	0	0	0	0	0	0	0	0.5	0	0	1	0.5	0.5	0	0.833333	0	0.333333	0.5	2	2	1.83333	0.5	1	0.5	0.5	0.666667	0
AGDAFDGFDFGDDPSD	0	0	3	0	0	0	0	1	0	0	3	2	2	1	0	0	1	0	0	0	0	0	0	0	0	0	0	0	0	0	0	0	0	0	0	0	0	0	0	0	0	0	0	0	0	0	0	0	0
ALPAPLEKTLSK	0	0	0	0	0	0	0	0	0	0	0	0	0	0	0	0	0	0	0	0	0	0	0	0	0	0	0	0	0	0	0	0	0	0	0	0	0	0	0	0	2	1	0	0	0	0	0	0	0
ALYWVNGQVPDGVSK	0	0	0	0	0	0	0	0	0	0	0	0	0	0	0	0	0	0	0	0	0	0	0	0	0	0	0	0	0	0	0	0	0	1	0	2	1	1	0	0	1	0	2	1	2	1	1	0	0
AQRQVVAGLNF	0	0	0	0	0	0	0	0	0	0	0	0	0	0	0	0	0	0	0	0.5	0	1	0.5	0	0	0	1	0	0	0.5	1.5	3.5	2	0	0.5	1	0.5	0	0.5	0	0	0	0	0	0	0	0	0	0
DFGFGEFGDD	0	3	1	0	0	1	0	0	1	0	2	0	2	0	1	0	2	0	0	0	0	0	0	0	0	0	0	0	0	0	0	0	0	0	0	0	0	0	0	0	0	0	0	0	0	0	0	0	0
DGDEELLRFSN	0	0	0	0	0	0	0	0	0	0	0	0	0	0	0	0	0	0	0	2	0	1	0	0	0	0	0	1	0	0	0	0	0	0	0	0	0	0	0	0	0	0	0	0	0	0	0	0	0
ETAASLLQAGYK	0	0	0	0	0	0	0	0	0	0	0	0	0	0	0	0	0	0	0	0	0	0	0	0	0	0	0	0	0	2	0	1	2	1	0	1	0	2	2	0	0	0	2	0	0	0	0	0	0
FNWYVDGVEVHN	0	0	0	0	0	0	0	0	0	0	0	0	0	0	0	0	0	0	0	0	0	0	0	0	0	0	0	0	0	0	0	0	0	1	0	1	0	0	0	0	3	1	2	2	1	1	1	0	0
GFDFGDDPSD	2	1	2	0	0	1	1	1	1	1	1	0	1	0	0	1	0	0	0	0	0	0	0	0	0	0	0	0	0	0	0	0	0	0	0	0	0	0	0	0	0	0	0	0	0	0	0	0	0
GSGEVVLSRK	0	0	0	0	0	0	0	0	0	0	0	0	0	0	0	0	0	0	0	0	0	0	0	0	0	0	0	0	0	0	0	0	0	1.5	2	0.5	1.5	1	0	1	0.5	0	2	1	0	0.5	0	1.5	0
LELPKTAFLSD	0	0	1	0	0	1	1	1	0	0	0	0	0	0	0	0	0	1	1	1	1	0	0	1	1	1	0	1	0	0	0	0	0	0	0	0	0	0	0	0	0	0	0	0	0	0	0	0	0
LTHRLHWESASLL	0	0	0	0	0	0	0	0	0	0	0	0	0	0	0	0	0	0	0	0	0	0	0	0	0	0	0	0	1	1	0	1	1	0	0	0	0	0	0	0	0	0	0	0	0	0	0	0	1
LVEGSDAELGMSPWQVML	0	0	0	0	0	0	0	0	0	0	0	0	0	0	0	0	0	0	0	0	0	0	0	0	0	0	0	0	0	1	0	0	0	0	0	3	0	0	0	0	0	0	0	0	0	0	0	0	0
LVEGSDAELGMSPWQVMLF	0	0	0	0	0	0	0	0	0	0	0	0	0	0	0	0	0	0	0	0	0	0	0	0	0	0	0	0	0	3	1	0	5	1	1	1	0	0	1	0	0	0	0	0	0	0	0	0	0
MAESGYDLALLK	0	0	0	0	0	0	0	0	0	0	0	0	0	0	0	0	0	0	0	0	0	0	0	0	0	0	0	0	0	0	0	0	0	1	1	1	1	1	1	0	0	0	3	1	1	1	1	0	0
PAYLHYYDPAGAED	0	1	3	0	1	0	1	1	0	1	0	1	1	2	1	0	0	0	0	0	0	0	0	0	0	0	0	0	0	0	0	0	0	0	0	0	0	0	0	0	0	0	0	0	0	0	0	0	0
PNSVSLLLLVSDGD	0	0	0	0	0	0	0	2	0	0	0	0	1	0	0	1	0	0	0	0	0	0	0	2	0	0	0	0	0	0	0	0	0	0	0	0	0	0	0	0	0	0	0	0	0	0	0	0	0
PQTFYYAVAVVKK	0	0	0	0	0	0	0	0	0	0	0	0	1	1	0	1	0	0	1	1	0	1	1	0	0	1	2	2	1	0	0	0	0	0	0	0	0	0	0	0	0	0	0	0	0	0	0	0	0
PVFTEVDTFHLD	0	0	0	0	1	0	1	1	0	1	1	0	1	0	0	0	0	1	0	2	1	1	1	0	0	0	0	0	1	0	0	0	0	0	0	0	0	0	0	0	0	0	0	0	0	0	0	0	0
QVTQSYWDTNPTR	0	0	0	0	0	0	0	0	0	0	0	0	0	0	0	0	0	0	0	0	0	0	0	0	0	0	0	0	0	0	0	0	0	3	1	2	2	1	2	0	0	0	1	0	1	0	0	0	0
SALQVFQAAGLAFSD	0	0	0	0	0	0	0	1	0	0	6	0	1	1	0	1	0	0	0	0	0	0	1	1	0	1	0	0	0	0	0	0	0	0	0	0	0	0	0	0	0	0	0	0	0	0	0	0	0
WYVDGVEVHNAK	0	0	0	0	0	0	0	0	0	0	0	0	0	0	0	0	0	0	0	0	0	0	0	0	0	0	0	0	0	1	0	0	0	0	0	0	0	0	0	0	5	0	1	0	1	1	0	0	0
ALEEYTKKLNTQ	0	0	0	0	0	0	0	0	0	0	0	0	0	0	0	0	0	1	0	0	0	0	0	0	0	0	0	0	0	0	1	1	0	0	0	2	0	0	0	0	0	0	0	0	0	0	0	0	0
EDPQPSPW	1.03333	1.03333	1.81667	0	0	1.2	0.65	0.75	0.2	0.5	0	0.25	0.45	0	0.25	0	0	0.666667	0	0.25	0.25	0.65	0.7	0.833333	0	0	1.15	0.25	0	0	0	0	0	0	0	0	0	0	0	0	0	0	0	0	0	0	0	0	0
WVQKTLDAE	0.833333	0.5	1	0	0	0	0.5	0	1	0.5	0	0	0	0.5	0.5	0.5	0.5	1	0	1	0.5	0	0	0	1	0	0.5	0.5	1	0	0	0	0	0	0	0	0	0	0	0	0	0	0	0	0	0	0	0	0
LHSEWASLL	0	0	0	0	0	0	0	0	0	0	0	0	0	0	0	0	0	0	0	0	0	0	0	0	0	0	0	0	0	0.75	0.45	0.583333	0.25	0	0	0.25	0.5	0	0.333333	0	0	0	0	0	0	0	0	0	0
SGEGDFLAEGGGV	0	0	0	0	0	0	0	0	0	0	0	0	0	0	0	0	0	0	0	0	0	0	0	0	0	0	0	0	0	0	0	0	0	0	0	0	0	0	0	0	0	0	0	0	0	0	0	0	0
TYLHTYESEL	0	0	0	0	0	0	0	0	0	0	0	0	0	0	0	0	0	0	0	0	0	0	0	0	0	0	0	0	0	0	0	0	0	1	1	1	0	0.5	1	0	0	0	2	2	1	1	1	1	0
VKDLSEVVTPR	0	0	0	0	0	0	0	0	0	0	0	0	0	0	0	0	0	0	0	0	0	0	0	0	0	0	0	0	0	0	0	3	0.5	0	0	1	0	0	0	0	0	1.5	1.5	0.5	0	0.5	1	0	0
LPWQVALDK	1	1.33333	1	0	0.333333	0.666667	0.666667	0.666667	0	0.666667	0.25	0	0.333333	0	0.333333	0	0.666667	0.666667	0	0.333333	0.333333	0.333333	0.333333	0.333333	0.333333	0	1	0.333333	0.333333	0	0	0	0	0	0	0	0	0	0	0	0	0	0	0	0	0	0	0	0
DFLAENGRV	0	0	0	0	0	0	0	0	0	0	0	0	0	0	0	0	0	0	0	0	0	0	0	0	0	0	0	0	0	0	0	0	0	0	0	0.166667	0	0	0	0	0	0	0	0	0	0	0	0	0.166667
EPPAGSPWD	0.5	0.25	1.03333	0	0	0.333333	0	0.783333	0.25	0.333333	0	0.75	1.5	0	0	0	0	1.58333	0	0	1.33333	0.833333	0.333333	0	0.5	0	1	0.333333	0.5	0	0	0	0	0	0	0	0	0	0	0	0	0	0	0	0	0	0	0	0
EPPQSPWD	0.5	0.25	1.03333	0	0	0.333333	0	0.783333	0.25	0.333333	0	0.75	1.5	0	0	0	0	1.58333	0	0	1.33333	0.833333	0.333333	0	0.5	0	1	0.333333	0.5	0	0	0	0	0	0	0	0	0	0	0	0	0	0	0	0	0	0	0	0
ALEKLNMGLTD	0	0	0	0	0	0	1	0	0	1	1	0	0	1	0	0	0	0	0	2	1	0	0	1	1	2	0	0	1	0	0	0	0	0	0	0	0	0	0	0	0	0	0	0	0	0	0	0	0
ALELLQEEDLLDEDDLPVR	0	0	0	0	0	0	0	0	0	0	0	0	0	0	0	0	0	0	0	0	0	0	0	0	0	0	0	0	0	0	0	0	0	1	1	0	1	1	0	0	0	1	2	2	0	2	1	0	0
AMAVEDLLSR	0	0	0	0	0	0	0	0	0	0	0	0	0	0	0	0	0	0	0	0	0	0	0	0	0	0	0	0	0	0	0	0	0	1.5	1	1	0	1.5	0	1	0.666667	1.83333	1.66667	1	0	0	0	0.333333	0
AQGDVPVTVTVH	0	0	0	0	0	0	1	0	1	1	0	1	1	0	0	1	1	0	0	2	0	0	1	0	1	0	1	0	0	0	0	0	0	0	0	0	0	0	0	0	0	0	0	0	0	0	0	0	0
DDEEFLESNK	0	0	0	0	0	0	0	0	0	0	0	0	0	0	0	0	0	0	0	0	0	0	0	0	0	0	0	0	0	2	0	0	0	0	0	0	0	0	0	0	2	1.5	3	1	0	1	1	0.5	0
FNWYVDGVEVH	0	0	0	0	0	0	0	0	0	0	0	0	0	0	0	0	0	0	0	0	0	0	0	0	0	0	0	0	0	0	0	0	0	1	1	0	0	0	0	0	3	2	2	1	1	0	1	0	0
GEVQAMLGQSTEELR	0	0	0	0	0	0	0	0	0	0	0	0	0	0	0	0	0	0	0	0	0	0	0	0	0	0	0	0	0	0	0	0	1	0	2	1	0	0	1	1	1	0	2	0	1	1	0	0	1
GKKLVAASQAALGL	0	0	0	0	0	1	1	0	1	0	1	0	0	0	0	0	1	0	1	2	0	0	1	0	0	1	0	2	0	0	0	0	0	0	0	0	0	0	0	0	0	0	0	0	0	0	0	0	0
GSVDFGRKW	0	0	2	0	1	2	1	2	0	1	1	1	0	0	0	0	1	0	0	0	0	0	0	0	0	0	0	0	0	0	0	0	0	0	0	0	0	0	0	0	0	0	0	0	0	0	0	0	0
LAELSATAQELLK	0	0	0	0	0	0	0	0	0	0	0	0	0	0	0	0	0	0	0	0	0	0	0	0	0	0	0	0	0	0	0	0	0	3	2	2	2	1.5	1	0	0	0	0.5	0	0	0	0	0	0
LLEVPEGRTNFDNDLALVR	0	0	0	0	0	0	0	0	0	0	0	0	0	0	0	0	0	0	0	0	0	0	0	0	0	0	0	0	0	0	0	0	0	0	0	0	0	0	0	0	0	0	3	3	3	3	0	0	0
LLLQGTPVAQMTEDAVDAERLK	0	0	0	0	0	0	0	0	0	0	0	0	0	0	0	0	0	0	0	0	0	0	0	0	0	0	0	0	0	0	0	0	0	0	1	0	0	1	0	0	0	0	3	2	0	2	2	0	1
LMADSGPLYDK	0	0	0	0	0	0	0	0	0	0	0	0	0	0	0	0	0	0	0	0	0	0	0	0	0	0	0	0	0	1	0	0	0	1	0	1	1	1	1	0	0	0	2	0	1	1	1	1	0
LSVEALNSLTGEFK	0	0	0	0	0	0	0	0	0	0	0	0	0	0	0	0	0	0	0	0	0	0	0	0	0	0	0	0	0	0	0	0	3	1	2	1	0	2	1	0	0	0	1	0	0	0	1	0	0
NYLTVSGYPK	0	0	0	0	0	0	0	0	0	0	0	0	0	0	0	0	0	0	0	0	0	0	0	0	0	0	0	0	0	0	0	0	0	1	0.5	0.5	0.5	1.5	0.5	0	0.5	0.5	2.5	1.5	0.5	1	0.5	0.5	0
PNGLSFNPLSDFPD	0	0	1	0	0	1	2	0	0	1	0	1	0	0	0	1	0	0	1	1	0	0	0	0	0	0	1	0	2	0	0	0	0	0	0	0	0	0	0	0	0	0	0	0	0	0	0	0	0
PPQSPWDRVKD	1	0	2	0	1	0	1	0	1	0	0	0	0	0	0	0	0	2	1	0	0	2	0	0	0	0	1	0	0	0	0	0	0	0	0	0	0	0	0	0	0	0	0	0	0	0	0	0	0
SSSYSKQFTSSTSY	0	0	0	0	0	0	0	0	0	0	0	0	0	0	0	0	0	0	0	0	0	0	0	0	0	0	0	0	0	0	0	0	0	0	0	0	0	0	0	0	0	0	0	0	0	0	0	0	0
SVSLPSLDPASAK	0	0	0	0	0	0	0	0	0	0	0	0	0	0	0	0	0	0	0	0	0	0	0	0	0	0	0	0	0	0	0	0	0	1	2	1	2	2	1	1	1	0	0	1	0	0	0	0	0
TPDVSSALDK	0	0	0	0	0	0	0	0	0	0	0	0	0	0	0	0	0	0	0	1	0	0	0	0	0	0	0	0	0	0	0	1	1	0	0	0	0	0	0	0	0	0	0	0	0	1	1	1	0
VTSLQDWVQKTLAEN	0	0	0	0	0	0	0	0	0	0	0	0	0	0	0	0	0	0	0	0	0	0	0	0	0	0	0	0	0	0	0	0	0	1	2	2	1	0	0	0	0	0	1	2	2	1	0	0	0
WGTFEEVSGNVSPGTR	0	1	1	0	1	1	1	3	0	1	0	0	2	1	0	0	0	0	0	0	0	0	0	0	0	0	0	0	0	0	0	0	0	0	0	0	0	0	0	0	0	0	0	0	0	0	0	0	0
WKNFPSPVDAAF	0	0	0	0	0	0	0	0	0	0	0	0	0	0	0	0	0	0	0	0	0	0	0	0	0	0	0	0	0	0	0	0	0	2	2	2	2	1	1	0	0	0	1	1	0	0	0	0	0
ELLESYLDGR	0	0	0	0	0	0	0	0	0	0	0	0	0	0	0	0	0	0	0	0	0	0	0	0	0	0	0	0	0	1	0	1.16667	1.33333	0.666667	0.833333	0.833333	1	0.333333	0.833333	0	0	0	0.7	0.5	0.5	0.25	0.333333	0	0
DTGGDFLAEGGGV	0	0	0	0	0	0	0	0	0	0	0	0	0	0	0	0	0	0	0	0	0	0	0	0	0	0	0	0	0	0	0	0	0	0	0	0	0	0	0	0	0	0	0	0	0	0	0	0	0
PVVAEFYGSEKD	0.5	0	1	0	0	0	0.5	0.5	0	0	0	0	0	0	0	0	0	0.5	0	3	0.5	1	0	0	0.5	0.5	1.5	1	0.5	0	0	0	0	0	0	0	0	0	0	0	0	0	0	0	0	0	0	0	0
VGAASEVEMK	0	0	0	0	0	0	0	0	0	0	0	0	0	0	0	0	0	0	0	0	0	0	0	0	0	0	0	0	0	1.5	0	0	0	0	0	0	0	0	0	0	1	1	0	0	0	0	0	0	0
SVNDLYLQK	0	0	0	0	0	0	0	0	0	0	0	0	0	0	0	0	0	0	0	0	0	0	0	0	0	0	0	0	0	1.16667	1.33333	1.25	0.666667	0	0	0	0.333333	0.25	0.333333	0	0.5	0.583333	1.41667	0.833333	0.25	0.583333	0.583333	0.5	0
LPWQVALGSV	1	0.333333	1	0	0.333333	0.666667	0.666667	0.666667	0	0.666667	0.25	0	0.333333	0	0.333333	0	0.666667	0.666667	0	0.333333	0.333333	0.333333	0.333333	0.333333	0.333333	0	1	0.333333	0.333333	0	0	0	0	0	0	0	0	0	0	0	0	0	0	0	0	0	0	0	0
PYPKPPP	1	0	0	0	0	0	3	1	0	0	0	1	1	0	0	0	0	0	0	2	1	1.2	0	0	0	0	0	0	0	0	0	0	0	0	0	0	0	0	0	0	0	0	0	0	0	0	0	0	0
LVVLPLSLTTD	0	0	0	0	0	0	0.5	0.5	0.333333	0.5	1	0.5	0	0.5	0.5	0	0	0	0.333333	1	0.5	1	0.5	0.5	1.5	0.5	0.5	0	0.5	0	0	0	0	0	0	0	0	0	0	0	0	0	0	0	0	0	0	0	0
ELTALAPSTMK	0	0	0	0	0	0	0	0	0	0	0	0	0	0	0	0	0	0	0	0	0	0	0	0	0	0	0	0	0	0	0.333333	0	0	1.33333	0	2	1	0.833333	1.5	0	0	0	1.33333	1.33333	0.5	0.333333	0	0.5	0
AAAVSNFGYDLYR	0	0	0	0	0	0	0	0	0	0	0	0	0	0	0	0	0	0	0	0	0	0	0	0	0	0	0	0	0	0	0	0	0	1	1	1	1	0	1	0	0	0	3	1	1	1	0	0	0
ASALVEGELAEEAAEKAT	0	0	0	0	0	0	0	0	0	0	0	0	0	0	0	0	0	0	0	0	0	0	0	0	0	0	0	0	0	0	0	0	0	0	0	0	0	0	0	0	0	0	0	0	0	0	0	0	0
AVLSPGFDVFAK	0	0	0	0	0	0	0	0	0	0	0	0	0	0	0	0	0	0	0	0	0	0	0	0	0	0	0	0	0	0	0	0	0	1	0	1	0	2	1	0	1	0	3	1	0	1	0	0	0
DSLSRTTNLQGLNLLFSSR	0	0	0	0	0	0	0	0	0	0	0	0	0	0	0	0	0	0	0	0	0	0	0	0	0	0	0	0	0	0	0	0	0	0	1	0	0	0	1	0	3	2	0	0	1	2	1	0	0
FQNALLVRYTK	0	0	0	0	0	0	0	0	0	0	0	0	0	0	0	0	0	0	0	0	0	0	0	0	0	0	0	0	0	0	0	1	2	0	0	0	0	0	0	0	1	0	0	1	0	0	0	0	0
GEQRLSLPESLKRLPLED	0	1	0	0	0	1	0	1	0	0	0	0	0	1	0	0	1	0	1	2	0	2	0	0	1	0	0	0	0	0	0	0	0	0	0	0	0	0	0	0	0	0	0	0	0	0	0	0	0
KVFSGDGKDFYR	0	0	0	0	0	0	0	0	0	0	0	0	0	0	0	0	0	0	0	0	0	0	0	0	0	0	0	0	0	0	1	1	1	1	0	0	1	0	1	1	0	0	0	1	1	1	1	0	0
LQMTQSPSTLSASVGD	1	0	0	0	0	0	0	0	0	0	0	1	1	0	0	0	1	1.5	0	1	1	0	1	0	2	0	0	0	0.5	0	0	0	0	0	0	0	0	0	0	0	0	0	0	0	0	0	0	0	0
LSEGLPALEFPN	0	0	0	0	0	0	0	0	0	0	0	0	0	0	0	0	0	0	0	0	0	0	0	0	0	0	0	0	0	0	0	0	0	0	1	1	0	0	0	2	0	0	2	1	2	1	1	0	0
LVESGGGVVQPGR	0	0	0	0	0	0	0	0	0	0	0	0	0	0	0	0	0	0	0	0	0	0	0	0	0	0	0	0	0	0	0	0	0	0	0	0	0	0	0	0	4	3	0	0	0	0	0	0	0
MNTENGGWTVLQNRQD	0	0	4	0	1	1	1	1	1	1	0	0	0	0	1	0	0	0	0	0	0	0	0	0	0	0	0	0	0	0	0	0	0	0	0	0	0	0	0	0	0	0	0	0	0	0	0	0	0
NGFKSHALQLNNR	0	0	0	0	0	0	0	0	0	0	0	0	0	0	0	0	0	0	0	0	0	0	0	0	0	0	0	0	0	0	0	5	1	0	0	1	0	0	0	0	0	0	0	1	1	1	0	0	0
NLFQVLPWLK	0	0	0	0	0	0	0	0	0	0	0	0	0	0	0	0	0	0	0	0	0	0	0	0	0	0	0	0	0	0	0	0	0	0	2	0.5	0.5	0	0	0	0	0	2.5	2	1	2	0.5	0	0
PASAKLEGNLLF	0	0	0	0	0	0	0	1	0	2	2	1	0	0	1	0	1	0	0	0	0	1	1	1	0	0	0	0	0	0	0	0	0	0	0	0	0	0	0	0	0	0	0	0	0	0	0	0	0
PEVKNWFYV	0.5	1	0.5	0	0	0.5	0.5	0	1	0.5	0	0	0	0	0	0	0.5	0	0	1.5	1	0	0	0	0.5	0	1.5	1	0.5	0	0	0	0	0	0	0	0	0	0	0	0	0	0	0	0	0	0	0	0
PSDKFFTSHNGMQFSTWD	0	0	0	0	2	0	0	2	0	0	1	0	2	1	0	1	2	0	0	0	0	0	0	0	0	0	0	0	0	0	0	0	0	0	0	0	0	0	0	0	0	0	0	0	0	0	0	0	0
QGLLPVLESFKVSF	0	0	0	0	0	0	0	0	0	0	0	0	0	0	0	0	0	0	0	0	0	0	0	0	0	0	0	0	0	0	0	0	3	0	0	1	0	0	0	0	0	0	0	0	0	0	0	0	1
QGYFVEAQPK	0	0	0	0	0	0	0	0	0	0	0	0	0	0	0	0	0	0	0	0	0	0	0	0	0	0	0	0	0	1	0	0	0	0	0	0	0	0	0	0	5	4	0	0	0	0	0	0	0
RNTLLLYLDKVSHSED	0	0	0	0	0	1	0	1	0	0	0	0	0	0	0	0	0	1	0	4	1	1	0	0	1	0	0	1	0	0	0	0	0	0	0	0	0	0	0	0	0	0	0	0	0	0	0	0	0
SGFPQVSMFFTHTFPK	0	0	0	0	0	0	0	0	0	0	0	0	0	0	0	0	0	0	0	0	0	0	0	0	0	0	0	0	0	0	1	0	6	1	0	0	0	0	0	0	0	0	0	0	0	0	0	0	0
SHFRQGLPFFGQVRLVD	0	0	0	0	0	0	0	0	0	0	0	0	0	0	0	0	0	0	0	3	1	0	0	0	0	1	3	2	1	0	0	0	0	0	0	0	0	0	0	0	0	0	0	0	0	0	0	0	0
SYTVALAGYALAQMGR	0	0	0	0	0	0	0	0	0	0	0	0	0	0	0	0	0	0	0	0	0	0	0	0	0	0	0	0	0	1	0	2	0	1	3	1	0	0	0	0	0	1	1	1	0	0	0	0	0
TDQVLSVLKGEE	0	0	0	0	0	0	0	0	0	0	0	0	0	0	0	0	0	0	0	0	0	0	0	0	0	0	0	0	0	0	0	0	0	0	0	0	0	0	0	0	0	0	0	0	0	0	0	0	0
TWDQVFVWVGKD	0	0	0	0	1	0	0	2	1	1	1	0	1	0	0	0	0	0	0	1	0	0	1	0	0	1	1	0	0	0	0	0	0	0	0	0	0	0	0	0	0	0	0	0	0	0	0	0	0
VSSFNPHGLSTFTD	0	1	0	0	0	0	0	1	0	0	0	0	0	0	0	0	0	1	0	2	1	0	0	1	0	1	1	2	0	0	0	0	0	0	0	0	0	0	0	0	0	0	0	0	0	0	0	0	0
WDRELLSERWK	0	0	0	0	0	0	0	0	0	0	0	0	0	0	0	0	0	0	0	0	0	0	0	0	0	0	0	0	0	0	0	0	0	0	2	0	0	0	0	0	1	2	4	1	0	0	1	0	0
WVTKQLNELNYED	0	0	0	0	2	0	0	1	0	0	0	0	0	0	0	0	0	1	1	2	0	0	0	0	0	0	2	1	1	0	0	0	0	0	0	0	0	0	0	0	0	0	0	0	0	0	0	0	0
YDPEAASAPGSGN	0	0	0	0	0	0	0	0	0	0	0	0	0	0	0	0	0	0	0	0	0	0	0	0	0	0	0	0	0	0	0	0	0	0	0	0	0	0	0	0	0	0	0	0	0	0	0	0	0
YVSQFEGSALGKQLNLKLLDNWD	0	0	0	0	0	0	0	1	0	0	0	0	0	2	0	0	0	0	0	3	0	0	0	0	0	2	2	1	0	0	0	0	0	0	0	0	0	0	0	0	0	0	0	0	0	0	0	0	0
KVSFLSALEEYTKKLNTQ	0	0	1	0	0	0	0	0	0	0	0	0	0	0	0	0	0	1	0	1	0	0	0	0	0	0	0	0	0	0	0	0	3	0	0	0	0	0	0	0	0	0	0	0	0	1	0	0	0
NYEDKLHK	0	0	0	0	0	0	0	0	0	0	0	0	0	0	0	0	0	0	0	0	0	0	0	0	0	0	0	0	0	0.342857	0	0.2	0.509524	0.825	0.7	0.819048	0.67619	1.18571	0.733333	0.166667	0.566667	0.2	1.06667	0.533333	0.566667	0.509524	0.2	0.766667	0
SVNDLYQLK	0	0	0	0	0	0	0	0	0	0	0	0	0	0	0	0	0	0	0	0	0	0	0	0	0	0	0	0	0	1.16667	1.33333	1.25	0.333333	0	0	0	0.333333	0.25	0.333333	0	0.5	0.583333	0.916667	0.833333	0.25	0.583333	0.583333	0.5	0
EDPPSQPW	0.533333	1.03333	1.23333	0	0	1.2	0.65	0.75	0	0.5	0	0.25	0.45	0	0	0	0	0.333333	0	0.25	0.25	0.65	0.7	0.333333	0	0	1.15	0.25	0	0	0	0	0	0	0	0	0	0	0	0	0	0	0	0	0	0	0	0	0
NQGNTWLTAFVLK	0	0	0	0	0	0	0	0	0	0	0	0	0	0	0	0	0	0	0.5	0	0	0	0	0	0	0	0	0	0	0	0	0	0	0.5	0	3	0	0	0	0	0	0	2.5	0.5	1.5	1	1	0	0
YSTTAVVTNPKE	0	0	0	0	0	0	0	0	0	0	0	0	0	0	0	0	0	0	0	0	0	0	0	0	0	0	0	0	0	0	0	0	0	0	0	0	0	0	0	0	0	0	0	0	0	0	0	0	0
TVQAVLTVPK	0	0	0	0	0	0	0	0	0	0	0	0	0	0	0	0	0	0	0	0	0	0	0	0	0	0	0	0	0	0.2	0	0	0.25	0.666667	0.666667	0.666667	0.583333	0.583333	1	0.333333	0.783333	0.45	1.25	0.583333	0.666667	0.583333	0.333333	0.583333	0
AFDGFDFGDD	0	0	0.333333	0	0	1	2.83333	1	0	0.333333	1	1.33333	1.33333	1	0	0	0	0	0	0	0	0	0	0	0	0	0	0	0	0	0	0	0	0	0	0	0	0	0	0	0	0	0	0	0	0	0	0	0
ARSLELPGNSD	1.5	1	0	0	0	0	0.5	0	0	0	1	0	0.5	0	0	0	0.5	0.5	0	1.5	0	1	0.5	1	0	0	0	0	0	0	0	0	0	0	0	0	0	0	0	0	0	0	0	0	0	0	0	0.5	0
ATLDVDEAGTEAAAATSFALK	0	0	0	0	0	0	0	0	0	0	0	0	0	0	0	0	0	0	0	0	0	0	0	0	0	0	0	0	0	0	0	0	0	2	2	2	1	1	1	0	0	0	1	0	0	0	0	0	0
AYKSELEEQLTPVAEETR	0	0	0	0	0	0	0	0	0	0	0	0	0	0	0	0	0	0	0	0	0	0	0	0	0	0	0	0	0	0	0	0	0	1	1	1	1	1	1	0	1	0	0	0	1	1	0	1	0
DLPTVELQGVVPR	0	0	0	0	0	0	0	0	0	0	0	0	0	0	0	0	0	0	0	0	0	0	0	0	0	0	0	0	0	0	0	0	0	0	0	0	0	0	0	0	0	0	0	0	0	0	0	0	0
DRLDEVKEQVAEVR	0	0	0	0	0	0	0	0	0	0	0	0	0	0	0	0	0	0	0	0	0	0	0	0	0	0	0	0	0	0	0	1	1	2	1	1	1	0	0	0	0	0	1	1	0	0	0	0	0
DSTYSLSSTLTLSK	0	0	0	0	0	0	0	0	0	0	0	0	0	0	0	0	0	0	0	0	0	0	0	0	0	0	0	0	0	0	0	0	0	0	0	0	0	0	0	0	5	2	0	0	0	0	0	0	0
DTEDQEDQVDPRLLDGK	0	0	0	0	0	0	0	0	0	0	0	0	0	0	0	0	0	0	0	0	0	0	0	0	0	0	0	0	0	0	0	0	1	1	0	0	0	1	2	0	0	0	1	1	1	1	0	1	0
DVFLGMFLYEYAR	0	0	0	0	0	0	0	0	0	0	0	0	0	0	0	0	0	0	0	0	0	0	0	0	0	0	0	0	0	0	0	10	0	0	0	0	0	0	0	0	0	0	0	0	0	0	0	0	0
DVQMTQSPSSLSASVGD	0	0	0	0	0	0	0	0	0	0	0	0	1	1	1	1	0	0	0	0	0	0	0	1	2	0	2	0	1	0	0	0	0	0	0	0	0	0	0	0	0	0	0	0	0	0	0	0	0
EDPQGDAAQKTD	0	0	0	0	0	0	1	1	0	1	0	0	0	1	1	1	0	0	0	1	1	0	1	0	1	0	0	0	0	0	0	0	0	0	0	0	0	0	0	0	0	0	0	0	0	0	0	0	0
EETGDGLDEDSDRALEG	0	0	0	0	0	0	0	0	0	0	0	0	0	0	0	0	0	0	0	0	0	0	0	0	0	0	0	0	0	0	0	0	0	0	0	0	0	0	0	0	0	0	0	0	0	0	0	0	0
EPPQSPWDRVKD	1	0	3	0	0	0	1	0	0	1	0	0	0	0	0	0	0	1	0	3	0	0	0	0	0	0	0	0	0	0	0	0	0	0	0	0	0	0	0	0	0	0	0	0	0	0	0	0	0
FPSPVDAAFR	0	0	0	0	0	0	0	0	0	0	0	0	0	0	0	0	0	0	0	0	0	0	0	0	0	0	0	0	0	0	0	0	0	1	1	3	2	0	1	0	0	0	1	1	0	0	0	0	0
GDFNSYVRVTASDPLD	0	0	0	0	0	0	0	1	0	0	0	0	0	1	0	0	1	0	0	3	0	0	1	1	0	1	0	0	1	0	0	0	0	0	0	0	0	0	0	0	0	0	0	0	0	0	0	0	0
KKWLQKVLDQFGE	0	0	0	0	0	0	0	0	0	0	0	0	0	0	0	0	0	0	0	0	0	0	0	0	0	0	0	0	0	1	2	1	2	0	0	1	0	0	1	0	0	0	1	1	0	0	0	0	0
LEDGSGEVVLSR	0	0	0	0	0	0	0	0	0	0	0	0	0	0	0	0	0	0	0	0	0	0	0	0	0	0	0	0	0	0	0	4	3	0	0	0	1	0	0	0	0	0	0	0	0	0	1	1	0
LEGHPQYLLD	0	0	0	0	0	0	0	0	1	0	1	0	0	0	0	0	0	0	0	1	1	1	1	0	1	1	0	2	0	0	0	0	0	0	0	0	0	0	0	0	0	0	0	0	0	0	0	0	0
LGEENFKALVL	0	0	3	0	0	0	0	0	0	0	0	0	0	0	0	0	0	1	3	2	0	0	0	0	0	0	0	0	0	0	0	0	0	0	0	0	0	0	0	0	0	0	0	0	0	0	0	0	0
LVEGELAEEAAEKATS	0	0	0	0	0	0	0	0	0	0	0	0	0	0	0	0	0	0	0	0	0	0	0	0	0	0	0	0	0	0	0	0	0	0	0	0	0	0	0	0	0	0	0	0	0	0	0	0	0
MLLHPTDSESFE	0	0	0	0	0	0	0	0	0	0	0	0	0	0	0	0	0	0	0	0	0	0	0	0	0	0	0	0	0	2	0	0	1	1	0	1	0	0	0	0	0	0	1	1	0	1	1	1	0
PLVAERAGTDES	0	1	0	0	0	1	1	1	0	1	1	1	1	0	0	0	1	0	0	0	0	0	0	0	0	0	0	0	0	0	0	0	0	0	0	0	0	0	0	0	0	0	0	0	0	0	0	0	0
PYQLHFTKTPK	0	0	0	0	0	0	0	0	0	0	0	0	0	0	0	0	0	0	0	0	0	0	0	0	0	0	0	0	0	0	0	0	0	1	2	0	1	0	0	0	1	0	2	1	0	1	1	0	0
PYSYSTTAVVTNPKE	0	0	0	0	0	0	0	0	0	0	0	0	0	0	0	0	0	0	0	0	0	0	0	0	0	0	0	0	0	0	0	0	0	0	0	0	0	0	0	0	0	0	0	0	0	0	0	0	0
SADTLWGLQKELQF	0	0	0	0	0	0	0	0	0	0	0	0	0	0	0	0	0	0	0	0	0	0	0	0	0	0	0	0	0	0	0	0	1	1	2	0	0	0	1	0	0	0	1	2	1	0	1	0	0
SGVPDRFSGSGSGTD	0	0	1	0	1	1	1	1	0	0	0	0	0	0	0	0	0	0	0	1	2	0	0	0	0	1	1	0	0	0	0	0	0	0	0	0	0	0	0	0	0	0	0	0	0	0	0	0	0
SLEVSYVTDHGPM	0	0	0	0	0	0	0	0	0	0	0	0	0	0	0	0	0	0	0	0	0	0	0	0	0	0	0	0	0	0	0	0	0	0	1	0	1	0	0	1	1	1	0	2	1	1	1	0	0
SLKNLLTSNNLD	1	0	1	0	0	0	0	0	0	0	0	0	0	0	0	0	0	1	0	3	1	2	0	0	0	0	0	1	0	0	0	0	0	0	0	0	0	0	0	0	0	0	0	0	0	0	0	0	0
SLYVSATVLLHSGSDMVQAER	0	0	0	0	0	0	0	0	0	0	0	0	0	0	0	0	0	0	0	0	0	0	0	0	0	0	0	0	0	0	0	1	0	0	0	0	0	0	0	0	0	0	3	3	2	1	0	0	0
SPYSYSTTAVVTNPKE	0	0	0	0	0	0	0	0	0	0	0	0	0	0	0	0	0	0	0	0	0	0	0	0	0	0	0	0	0	1	0	0	0	0	0	0	0	0	0	0	0	0	0	0	0	0	0	0	0
TLLVFEVQQPFLF	0	0	0	0	0	0	0	0	0	0	0	0	0	0	0	0	0	0	0	0	0	0	0	0	0	0	0	0	0	0	0	0	0	0	0	0	0	0	0	0	0	0	0	0	0	0	0	0	0
TPDVSSALDKL	0	0	0	0	1	1	0	0	0	0	0	1	0	0	0	0	0	0	0	2	1	0	0	0	0	1	1	1	1	0	0	0	0	0	0	0	0	0	0	0	0	0	0	0	0	0	0	0	0
TPDVSSALDKLKEFGNTLED	0	0	1	0	0	0	0	0	0	0	1	0	0	1	0	1	0	1	0	3	0	0	0	1	0	0	0	1	0	0	0	0	0	0	0	0	0	0	0	0	0	0	0	0	0	0	0	0	0
VFSNGADLSGVTEEAPLK	0	0	0	0	0	0	0	0	0	0	0	0	0	0	0	0	0	0	0	0	0	0	0	0	0	0	0	0	0	0	0	0	0	1	1	1	1	0	1	0	0	0	2	0	1	1	1	0	0
VKLDQTVEELR	0	0	0	0	0	0	0	0	0	0	0	0	0	0	0	0	0	0	0	0	0	0	0	0	0	0	0	0	0	0	0	1	2	2	0	1	0	0	0	0	0	0	2	1	0	0	0	0	0
VSALLTPAEQTGTWK	0	0	0	0	0	0	0	0	0	0	0	0	0	0	0	0	0	0	0	0	0	0	0	0	0	0	0	0	0	0	0	0	0	0	0	0	1	1	1	0	0	0	2	2	1	1	1	0	0
VSNKALPAPLEK	0	0	0	0	0	0	0	0	0	0	0	0	0	0	0	0	0	0	0	0	0	0	0	0	0	0	0	0	0	0	0	0	0	0	0	0	0	0	0	0	4	2	0	0	0	0	0	0	0
LSALEEYTKKLNT	0	0	1	0	0	0	0	0	0	0	0	0	0	0	0	0	0	0	0	2	0	0	0	0	0	1	0	0	0	0	1	0	0	0	0	0	0	0	0	0	0	0	0	0	0	0	0	0	0
STVELFKFQEEEK	0	0	0	0	0	0	0	0	0	0	0	0	0	0	0	0	0	0	0	0	0	0	0	0	0	0	0	0	0	2	2	0	0	0	0	0	0	0	0	0	1	1	1	1	0	1	1	0	0
DEPSPGAPW	0.583333	0	0.5	0	0	0.666667	0.666667	1.66667	0.2	0	0	0.666667	0	0	0	0.25	0	0.5	0.333333	0.666667	0.583333	0.333333	0.583333	0	0.25	0.583333	0.666667	0.25	0	0	0	0	0	0	0	0	0	0	0	0	0	0	0	0	0	0	0	0	0
LPLARTLLPD	0.6	0.309524	0.2	0	0.2	0.342857	0.392857	0.2	0.2	0.2	0.25	0.392857	0.366667	0	0.2	0.2	0.2	0.4	0.25	1.17857	0.392857	0.45	0.366667	0.366667	0.25	0.366667	0.6	0.45	0.392857	0	0	0	0	0	0	0	0	0	0	0	0	0	0	0	0	0	0	0	0
NLEKLSMLEK	0	0	0	0	0	0	0	0	0	0	0	0	0	0	0	0	0	0	0	0	0	0	0	0	0	0	0	0	0	1	0	3	4	0	0	0	0	0	0	0	0	0.5	1	0	0	0	0	0	0
SETGALLFLGKLLD	0	0.5	1	0	0.5	0.5	0.5	0.5	0.5	0.5	1	0.5	0.5	0	0	0	0	0	0.5	0.5	0	0.5	0	0.5	0.5	0.5	0	0	0	0	0	0	0	0	0	0	0	0	0	0	0	0	0	0	0	0	0	0	0
DLSEVVTPR	0	0	0	0	0	0	0	0	0	0	0	0	0	0	0	0	0	0	0	0	0	0	0	0	0	0	0	0	0	0.166667	0	1.36667	0.95	0.45	0	0.2	0.45	0.2	0.2	0	0.583333	0.416667	1.4	0.75	0.4	0.7	0.25	0.75	0
LATVYEALKL	1.5	0.5	0.5	0	0	1	0	0.333333	0	0.5	0	0	0	0.5	0	0	0	0	0	2	0	1	0	0.5	0.5	0	0.5	0	0	0	0	0	0	0	0	0	0	0	0	0	0	0	0	0	0	0	0	0	0
TVQAVLSLPK	0	0	0	0	0	0	0	0	0	0	0	0	0	0	0	0	0	0	0	0	0	0	0	0	0	0	0	0	0	0.2	0	0	0.25	0.666667	0.666667	0.666667	0.583333	0.583333	0	0.333333	0.783333	0.45	1.25	0.583333	0.666667	0.583333	0.333333	0.583333	0
TVQAVLTPVK	0	0	0	0	0	0	0	0	0	0	0	0	0	0	0	0	0	0	0	0	0	0	0	0	0	0	0	0	0	0.2	0	0	0.25	0.666667	0.666667	0.666667	0.583333	0.583333	0	0.333333	0.783333	0.45	1.25	0.583333	0.666667	0.583333	0.333333	0.583333	0
ALRTHLAPYS	0	0	1	0	0	0	0.333333	0	0	1	0.5	0.5	0.5	1	0	0	0	0	0	1	0	0.5	0	0	0.5	1	0	0.333333	1	0	0	0	0	0	0	0	0	0	0	0	0	0	0	0	0	0	0	0	0
ELTLPGNSD	0.366667	0.166667	0.142857	0	0	0.509524	0.309524	0.47619	0.333333	0.333333	0.309524	0.166667	0.166667	0.166667	0.333333	0.2	0.166667	0.166667	0	1.35833	0.2	0.142857	0.166667	0	0.166667	0.45	0.709524	0.142857	0.166667	0	0	0	0	0	0	0	0	0	0	0	0	0	0	0	0	0	0	0	0
ETLLPGNSD	0.366667	0.166667	0.142857	0	0	0.509524	0.309524	0.47619	0.333333	0.333333	0.309524	0.166667	0.166667	0.166667	0.333333	0.2	0.166667	0.166667	0	1.35833	0.2	0.142857	0.166667	0	0.166667	0.45	0.709524	0.142857	0.166667	0	0	0	0	0	0	0	0	0	0	0	0	0	0	0	0	0	0	0	0
TLELPGNSD	0.366667	0.166667	0.142857	0	0	0.509524	0.309524	0.47619	0.333333	0.333333	0.309524	0.166667	0.166667	0.166667	0.333333	0.2	0.166667	0.166667	0	1.35833	0.2	0.142857	0.166667	0	0.166667	0.45	0.709524	0.142857	0.166667	0	0	0	0	0	0	0	0	0	0	0	0	0	0	0	0	0	0	0	0
SVNDLYQKL	0	0	0	0	0	0	0	0	0	0	0	0	0	0	0	0	0	0	0	0	0	0	0	0	0	0	0	0	0	1.16667	0.833333	1.25	0.333333	0	0	0	0.333333	0.25	0.333333	0	0.5	0.583333	0.916667	0.333333	0.25	0.583333	0.583333	0	0
QPFLLLDFK	0	0	0	0	0	0	0	0	0	0	0	0	0	0	0	0	0	0	0	0	0	0	0	0	0	0	0	0	0	0.325	0	1.2	0.333333	0.833333	0.833333	0.916667	0.75	0.5	0.65	0	0.142857	0.2	1.36667	0.5	0	0	0.5	0	0
ALVEQGFTVPELK	0	0	0	0	0	0	0	0	0	0	0	0	0	0	0	0	0	0	0	0	0	0	0	0	0	0	0	0	0	0	0	0	0	2	2	1	2	1	1	0	0	0	0	0	0	0	0	0	0
APAPEVGASKPEGLD	0	0	0	0	1	1	1	0	0	0	0	0	0	0	0	0	0	0	0	2	0	0	0	0	0	1	0	1	1	0	0	0	0	0	0	0	0	0	0	0	0	0	0	0	0	0	0	0	0
DLQDFLSKDKHAD	0	0	1	0	1	1	0	0	0	0	0	1	0	0	0	0	0	0	0	4	0	0	0	0	0	0	0	0	0	0	0	0	0	0	0	0	0	0	0	0	0	0	0	0	0	0	0	0	0
FAEVSKLVTD	1.5	1	0	0	0	0	0.5	0.5	0	0	0	0	0	0	0	0	1	0	0.5	1	0	0.5	0	0	0	0	1.5	0.5	0.5	0	0	0	0	0	0	0	0	0	0	0	0	0	0	0	0	0	0	0	0
GFSLMSLLESLD	0	0	0	0	0	0	0	0	0	0	0	2	0	0	0	0	0	0	0	0	0	0	1	0	0	1	0	0	0	0	0	0	0	0	0	0	0	0	0	0	0	0	0	0	0	0	0	0	0
GLPAPLEKTLSK	0	0	0	0	0	0	0	0	0	0	0	0	0	0	0	0	0	0	0	0	0	0	0	0	0	0	0	0	0	0	0	0	0	0	0	0	0	0	0	0	2	5	1	0	1	0	0	0	0
GRVTGWGNLKETWTANVGK	0	0	0	0	0	0	0	0	0	0	0	0	0	0	0	0	0	0	0	0	0	0	0	0	0	0	0	0	0	0	1	1	5	0	0	1	0	0	0	0	0	1	0	0	0	0	0	0	0
KTSLEDFYLDEER	0	0	0	0	0	0	0	0	0	0	0	0	0	0	0	0	0	0	0	0	0	0	0	0	0	0	0	0	0	0	0	2	3	1	0	1	0	0	1	0	0	0	1	0	0	0	0	0	0
LATVYVDVLKDSGR	0	0	2	0	0	1	1	0	0	0	0	0	0	0	0	0	0	1	0	1	2	0	0	0	0	1	0	0	0	0	0	0	0	0	0	0	0	0	0	0	0	0	0	0	0	0	0	0	0
LPGLFELGLSSQSDRGK	0	0	0	0	0	0	0	0	0	0	0	0	0	0	0	0	0	0	0	0	0	0	0	0	0	0	0	0	0	0	0	0	0	2	0	0	1	0	1	0	0	0	2	1	1	0	1	0	0
LPLEDGSGEVVLSRK	0	0	0	0	0	0	0	0	0	0	0	0	0	0	0	0	0	0	0	0	0	0	0	0	0	0	0	0	0	1	1	1	3	0	0	0	0	0	0	0	1	1	0	0	0	1	0	0	0
LTENDLQLALDDAK	0	0	0	0	0	0	0	0	0	0	0	0	0	0	0	0	0	0	0	0	0	0	0	0	0	0	0	0	0	0	0	0	0	1	1	1	1	1	3	0	0	0	1	0	0	0	0	0	0
LVAYYTLLGASGQR	0	0	0	0	0	0	0	0	0	0	0	0	0	0	0	0	0	0	0	0	0	0	0	0	0	0	0	0	0	0	0	0	0	1	0	1	1	1	0	0	1	2	1	0	1	0	0	0	0
LVSQYFQTVTDYGKD	0	0	0	0	1	0	0	1	0	0	0	0	0	0	0	0	0	1	0	0	0	1	0	0	0	1	2	1	1	0	0	0	0	0	0	0	0	0	0	0	0	0	0	0	0	0	0	0	0
MRPWEDPPSDLLLLK	0	0	0	0	0	0	0	0	0	0	0	0	0	0	0	0	0	0	0	0	0	0	0	0	0	0	0	0	0	0	0	0	1	1	1	1	0	1	0	0	0	0	2	2	0	0	0	0	0
PVASTSNLDMDFR	0	0	0	0	0	0	0	0	1	0	0	1	0	0	0	0	0	0	0	1	2	2	1	0	1	0	0	0	0	0	0	0	0	0	0	0	0	0	0	0	0	0	0	0	0	0	0	0	0
QGFFPDSVNK	0	0	0	0	0	0	0	0	0	0	0	0	0	0	0	0	0	0	0	0	0	0	0	0	0	0	0	0	0	0	0	0	0	2	1	1	1	1	1	0	0	0	2	0	0	0	0	0	0
QTQVSVLPEGGETPLFK	0	0	0	0	0	0	0	0	0	0	0	0	0	0	0	0	0	0	0	0	0	0	0	0	0	0	0	0	0	2	0	0	0	0	0	0	1	0	0	0	0	0	1	1	1	0	1	0	0
SSKLTHRLHWESASLLR	0	0	0	0	0	0	0	0	0	1	0	0	1	0	0	0	0	0	0	0	0	0	0	0	0	0	0	0	0	0	0	1	6	0	0	0	0	0	0	0	0	0	0	0	0	0	0	0	0
SVQLNGLTLK	0	0	0	0	0	0	0	0	0	0	0	0	0	0	0	0	0	0	0	0	0	0	0	0	0	0	0	0	0	0.5	0	0	1.33333	0.833333	0	1	1	1	1.33333	0	0	0	2	0	0	0	0	0	0
TSEYQTFFNPR	0	0	0	0	0	0	0	0	0	0	0	0	0	0	0	0	0	0	0	0	0	0	0	0	0	0	0	0	0	0	0	2	3	0	0	1	0	0	0	0	0	0	0	0	0	0	0	0	1
TTPPVLDSDGSFFLYSK	0	0	0	0	0	0	0	0	0	0	0	0	0	0	0	0	0	0	0	0	0	0	0	0	0	0	0	0	0	0	0	0	0	0	0	0	0	0	0	0	5	2	0	0	0	0	0	0	0
VSYAFLEKLALD	0	0	0	0	0	1	1	1	0	0	1	1	1	0	0	0	0	0	0	0	1	0	0	0	0	1	1	0	0	0	0	0	0	0	0	0	0	0	0	0	0	0	0	0	0	0	0	0	0
VTPPEGYEVVTVFPK	0	0	0	0	0	0	0	0	0	0	0	0	0	0	0	0	0	0	0	0	0	0	0	0	0	0	0	0	0	0	0	0	9	0	0	0	0	0	0	0	0	0	0	0	0	0	0	0	0
YGLVTYATYPKLWV	0	0	0	0	0	0	0	0	0	0	0	0	0	0	0	0	0	0	0	0	0	0	0	0	0	0	0	0	0	0	0	0	0	1	2	2	1	1	2	0	0	0	0	0	0	0	0	0	0
PLAFTFSHD	0.5	0	0	0	0	0	0.5	0.333333	0	0.5	0	0.5	0	0	0.333333	0.25	0	0	0	2	0.5	0.75	0.5	0.5	0.25	0	0.5	0.5	0.5	0	0	0	0	0	0	0	0	0	0	0	0	0	0	0	0	0	0	0	0
ELLESYLRDG	0	0	0	0	0	0	0	0	0	0	0	0	0	0	0	0	0	0	0	0	0	0	0	0	0	0	0	0	0	1	0	1.16667	1.33333	0.666667	0.333333	0.833333	0	0.333333	0.833333	0	0	0	0.7	0	0.5	0.25	0.333333	0	0
PAYLHYYD	1.30833	0.377778	0.850433	0	0	0.434524	0.25	0.491667	0.291667	0	0.267857	0.291667	0.222222	0.392857	0.342857	0.111111	0.45	0.25	0	0.616667	0.5	0.0909091	0	0	0	0	0.25	0	0	0	0	0	0	0	0	0	0	0	0	0	0	0	0	0	0	0	0	0	0
PFSLHYYD	1.30833	0.377778	0.850433	0	0	0.434524	0.25	0.491667	0.291667	0	0.267857	0.291667	0.222222	0.392857	0.342857	0.111111	0.45	0.25	0	0.616667	0.5	0.0909091	0	0	0	0	0.25	0	0	0	0	0	0	0	0	0	0	0	0	0	0	0	0	0	0	0	0	0	0
GFYTHVFR	0	0	0	0	0	0	0	0	0	0	0	0	0	0	0	0	0	0	0	0	0	0	0	0	0	0	0	0	0	1.4	0.333333	1.16667	1.25	1	0.5	0.75	0.2	1	0.7	0	0	0	0.25	0	0	0	0.25	0	0
PFDLRLVND	0.583333	0	0.5	0	0	0.2	0.333333	0.2	0.333333	0.2	0.25	0	0.25	0	0.5	0.333333	0.5	0.2	0	0.95	1	0.166667	0.333333	0	0.333333	0	1.08333	0.5	0	0	0	0	0	0	0	0	0	0	0	0	0	0	0	0	0	0	0	0	0
HWESASLLR	0	0	0	0	0	0	0	0	0	0	0	0	0	0	0	0	0	0	0	0	0	0	0	0	0	0	0	0	0	0	0	1.5	0.5	0	0	0.333333	0	0	0	0	0	0	0	0	0	0	0	0	0
PKAVLRYGLD	0	0	0	0	0	0.5	0.5	0	0.5	0.5	0.5	0	0.5	0.5	0.5	1	0.5	0	0	0.333333	0.5	0.333333	1	0	0.5	0	0.5	0	0	0	0	0	0	0	0	0	0	0	0	0	0	0	0	0	0	0	0	0	0
PFDLRLVGGD	0.583333	0	0.5	0	0	0.2	0.333333	0.2	0.333333	0.2	0.25	0	0.25	0	0.5	0.333333	0.5	0.2	0	0.95	1	0	0.333333	0	0.333333	0	1.08333	0.5	0	0	0	0	0	0	0	0	0	0	0	0	0	0	0	0	0	0	0	0	0
RHFWQQDE	0.5	0	0.5	0	0	0.5	0.5	1	0.333333	0.5	0.833333	0.5	0	0	0	0.5	0.333333	0	0.5	0.333333	0.5	0	0	0.5	0	0	0.333333	0.333333	0	0	0	0	0	0	0	0	0	0	0	0	0	0	0	0	0	0	0	0	0
PLAFTYADH	0.5	0	0	0	0	0.5	0.5	0.333333	0	0.5	0	0.5	0	0	0	0.25	0	0	0	1	0.5	0.75	0.5	0.5	0.25	0.25	0.5	0.5	0.5	0	0	0	0	0	0	0	0	0	0	0	0	0	0	0	0	0	0	0	0
ANSSTWLTAFALR	0	0	0	0	0	0	0	0	0	0	0	0	0	0	0	0	0	0	0	0	0	0	0	0	0	0	0	0	0	1	0	0	0	1	1.5	0	0	0	0	0	1	0	1.5	0.5	0.833333	0.5	0.333333	0	0
GGSASTWLTAFALR	0	0	0	0	0	0	0	0	0	0	0	0	0	0	0	0	0	0	0	0	0	0	0	0	0	0	0	0	0	1	0	0	0	1	1.5	0	0	0	0	0	1	0	1.5	0.5	0.833333	0.5	0.333333	0	0
LLTEPGNSD	0.366667	0.166667	0.142857	0	0	0.509524	0.309524	0.47619	0.333333	0.333333	0.309524	0.166667	0.166667	0.166667	0.333333	0.2	0.166667	0.166667	0	1.025	0	0.142857	0.166667	0	0.166667	0.45	0.342857	0.142857	0	0	0	0	0	0	0	0	0	0	0	0	0	0	0	0	0	0	0	0	0
ALFVSEEEKK	0	0	0	0	0	0	0	0	0	0	0	0	0	0	0	0	0	0	0	0	0	0	0	0	0	0	0	0	0	0	0	1	1	0	0	0	1	0	0	0	0	0	0	0	0	0	0	0	0
ALQASALAAWGGK	0	0	0	0	0	0	0	0	0	0	0	0	0	0	0	0	0	0	0	0	0	0	0	0	0	0	0	0	0	0	0	0	0	1	1	2	1	1	1	0	0	0	1	0	0	0	0	0	0
ASEFLGYWEPR	0	0	0	0	0	0	0	0	0	0	0	0	0	0	0	0	0	0	0	0	0	0	0	0	0	0	0	0	0	1	0	0	0	0	2	0	1	0	1	0	0	0	1	1	0	1	0	0	0
ATSEYQTFFNPR	0	0	0	0	0	0	0	0	0	0	0	0	0	0	0	0	0	0	0	0	0	0	0	0	0	0	0	0	0	0	0	3	4	0	0	0	0	0	0	0	0	0	0	0	0	0	0	0	0
AVLDVFEEGTEASAATAVK	0	0	0	0	0	0	0	0	0	0	0	0	0	0	0	0	0	0	0	0	0	0	0	0	0	0	0	0	0	0	0	0	0	0	1	0	1	2	1	0	0	0	1	1	1	0	0	0	0
DGEELLRYAD	0.833333	0.5	0	0	0	0.5	0	0	0	0.5	0.333333	0.5	0	0.333333	0	0	0.666667	0	0	0.833333	0	0.5	0	0.333333	0	0	0.5	0.5	0.666667	0	0	0	0	0	0	0	0	0	0	0	0	0	0	0	0	0	0	0	0
EEEAPAPEVGASKPEGL	0	0	0	0	0	0	0	0	0	0	0	0	0	0	0	0	0	0	0	0	0	0	0	0	0	0	0	0	0	0	0	0	0	0	0	0	0	0	0	0	0	0	0	0	0	0	0	0	0
EENDDFASFR	0	0	0	0	0	0	0	0	0	0	0	0	0	0	0	0	0	0	0	0	0	0	0	0	0	0	0	0	0	0	0	0	3	0	0	0	0	0	0	0	0	0	0	0	0	0	0	0	2
EFSGVLSSR	0	0	0	0	0	0	0	0	0	0	0	0	0	0	0	0	0	0	0	0	0	0	0	0	0	0	0	0	0	0	0	0	0	0	2.5	1.5	2	0	1	0	0	0	1	0	0	0	0	0	0
EYVLPSFEVLVEPTEK	0	0	0	0	0	0	0	0	0	0	0	0	0	0	0	0	0	0	0	0	0	0	0	0	0	0	0	0	0	0	0	0	0	1	1	0	0	1	0	0	1	1	2	1	0	0	0	0	0
FSSANNRDNTYNRVSED	0	0	1	0	0	2	0	1	1	2	1	0	0	0	0	0	0	0	0	0	0	0	0	0	0	0	0	0	0	0	0	0	0	0	0	0	0	0	0	0	0	0	0	0	0	0	0	0	0
GLFTDQVLSVLKGEE	0	0	0	0	0	0	0	0	0	0	0	0	0	0	0	0	0	0	0	0	0	0	0	0	0	0	0	0	0	0	0	0	0	0	0	0	0	0	0	0	0	0	0	0	0	0	0	0	0
GRTLELPGNSD	1.5	1	0	0	0	0	0.5	0	0	0	1	0	0.5	0	0	0	0.5	0.5	0	1.5	0	0	0.5	0	0	0	0	0	0	0	0	0	0	0	0	0	0	0	0	0	0	0	0	0	0	0	0	0.5	0
KLKEFGNTLED	0	0	0	0	0	1	0	0	0	0	0	0	0	0	0	0	0	0	0	3	0	0	0	0	0	1	2	1	0	0	0	0	0	0	0	0	0	0	0	0	0	0	0	0	0	0	0	0	0
LAGLASALDMSTNYNSD	0	0	0	0	0	0	0	0	0	0	0	0	0	1	0	0	0	1	0	2	0	1	0	2	0	0	1	0	0	0	0	0	0	0	0	0	0	0	0	0	0	0	0	0	0	0	0	0	0
LAPLAEDVRGNLR	0	0	0	0	0	0	0	0	0	0	0	0	0	0	0	0	0	0	0	0	0	0	0	0	0	0	0	0	0	0	0	2	3	0	0	0	0	0	0	0	0	0	0	0	0	0	0	0	0
LGQDGLSTSATTNLK	0	0	0	0	0	0	0	0	0	0	0	0	0	0	0	0	0	0	0	0	0	0	0	0	0	0	0	0	0	0	0	0	0	1	1	1	2	1	1	0	0	0	1	0	0	0	0	0	0
MPQMRMELE	0	0	2	0	0	1	0	2	0	1	0	1	1	0	0	0	0	0	0	0	0	0	0	0	0	0	0	0	0	0	0	0	0	0	0	0	0	0	0	0	0	0	0	0	0	0	0	0	0
MYSLLTPNLLR	0	0	0	0	0	0	0	0	0	0	0	0	0	0	0	0	0	0	0	0	0	0	0	0	0	0	0	0	0	0	0	4	4	0	0	0	0	0	0	0	0	0	0	0	0	0	0	0	0
NMEVSVATTTK	0	0	0	0	0	0	0	0	0	0	0	0	0	0	0	0	0	0	0	0	0	0	0	0	0	0	0	0	0	0	0	0	0	2	2	2	1	1	0	0	0	0	0	0	0	0	0	0	0
PLDRVCSELA	0	0	0	0	0	1	1	0	0	0	1	0	0	1	1	0	0	0	0	0	0	0	2	0	1	0	0	0	0	0	0	0	0	0	0	0	0	0	0	0	0	0	0	0	0	0	0	0	0
PWEAPKEHK	0	0	0	0	0	0	0	0	0	0	0	0	0	0	0	0	0	0	0	0	0	0	0	0	0	0	0	0	0	0	0	2	4	0	0	0	1	0	0	0	1	0	0	0	0	0	0	0	0
RLPLEYSYGEYR	0	0	0	0	0	0	0	0	0	0	0	0	0	0	0	0	0	0	0	0	0	0	0	0	0	0	0	0	0	0	0	0	2	0	0	1	1	0	0	0	3	1	0	0	0	0	0	0	0
SEAEDASLLSFMQGYM	0	0	0	0	0	0	0	0	0	0	0	0	0	0	0	0	0	0	0	0	0	0	0	0	0	0	0	0	0	1	0	0	1	0	0	0	0	0	0	0	0	0	0	0	0	0	0	0	0
SFFSFLGEAFD	0	0	0	0	0	0	0	0	0	0	1	0	0	1	0	1	0	0	0	1	0	0	1	0	0	1	1	0	1	0	0	0	0	0	0	0	0	0	0	0	0	0	0	0	0	0	0	0	0
SHALQLNNRQL	0	0	0	0	0	0	0	0	0	0	0	0	0	0	0	0	0	0	0	0	0	0	0	0	0	0	0	0	0	0	0	0	0	0	0	0	0	0	0	0	0	0	0	0	0	0	0	0	1
SLEDKTERELLESYLDG	0	0	0	0	0	0	0	0	0	0	0	0	0	0	0	0	0	0	0	0	0	0	0	0	0	0	0	0	0	0	0	1	0	1	2	1	1	1	1	0	0	0	0	0	0	0	0	0	0
SSSYSKQFTSST	0	0	0	0	0	0	0	0	0	0	0	0	0	0	0	0	0	0	0	0	0	0	0	0	0	0	0	0	0	0	0	0	0	0	0	0	0	0	0	0	0	0	0	0	0	0	0	0	0
SVDFGRKWD	0	0	1	0	1	2	1	1	1	1	0	0	0	0	0	0	0	0	0	0	0	0	0	0	0	0	0	0	0	0	0	0	0	0	0	0	0	0	0	0	0	0	0	0	0	0	0	0	0
TLLPVSKPELR	0	0	0	0	0	0	0	0	0	0	0	0	0	0	0	0	0	0	0	0	0	0	0	0	0	0	0	0	0	2	1	0	1	1	0	1	0	0	0	0	2	0	0	0	0	0	0	0	0
TLLVFEVQQPFL	0	0	0	0	0	0	0	0	0	0	0	0	0	0	0	0	0	0	0	0	0	0	0	0	0	0	0	0	0	0	0	0	0	0	0	0	0	0	0	0	0	0	0	0	0	0	0	0	0
TMLVDAAFR	0	0	0	0	0	0	0	0	0	0	0	0	0	0	0	0	0	0	0	0	0	0	0	0	0	0	0	0	0	1	0	0	0	0	1.5	0	0.5	0.5	1.33333	0	0.833333	0	1.5	0	0	0	0	0	0
VFSGDGKDFYR	0	0	0	0	0	0	0	0	0	0	0	0	0	0	0	0	0	0	0	0	0	0	0	0	0	0	0	0	0	0	1	0	0	1	0	0	0	1	0	0	1	0	1	0	2	0	1	0	0
VLFYVDSEK	0	0	0	0	0	0	0	0	0	0	0	0	0	0	0	0	0	0	0	0	0	0	0	0	0	0	0	0	0	0	0	0	0	1	0.5	0.5	1	0	0	0	0	0	1	0.5	1	1.5	0.5	0.5	0
VNDNEEGFFSAR	3	2	1	0	1	1	0	0	0	0	0	0	0	0	0	0	0	0	0	0	0	0	0	0	0	0	0	0	0	0	0	0	0	0	0	0	0	0	0	0	0	0	0	0	0	0	0	0	0
VQAAVGTSAAPVPSDNH	0	0	0	0	0	0	0	0	0	0	0	0	0	0	0	0	0	0	0	0	0	0	0	0	0	0	0	0	0	0	1	0	0	0	1	0	0	0	0	0	1	2	1	0	0	0	0	0	0
VSSFNPHGLSTFTDED	0	0	0	0	1	0	2	1	0	0	0	0	0	0	0	0	0	1	0	1	0	1	0	0	0	0	0	1	0	0	0	0	0	0	0	0	0	0	0	0	0	0	0	0	0	0	0	0	0
WDLDPEVRPTSAVAA	0	0	0	0	0	0	0	0	0	0	0	0	0	0	0	0	0	0	0	0	0	0	0	0	0	0	0	0	0	0	0	0	0	0	0	0	0	0	0	0	0	0	0	0	0	0	0	0	0
WKNFPSPVDA	0	0	0	0	0	0	0	0	0	0	0	0	0	0	0	0	0	0	0	0	0	0	0	0	0	0	0	0	0	0	0	0	0	1	1	1	2	0	1	0	0	0	0	0	0	0	1	1	0
WQEEMELYR	0	0	0	0	0	0	0	0	0	0	0	0	0	0	0	0	0	0	0	0	0	0	0	0	0	0	0	0	0	0	0	0	1	0	0	0	0	0	0	0	0	0	1	2	1	1	1	1	0
YVSQFEGSALGKQLNLKLLD	0	0	1	0	0	0	0	0	0	0	0	0	0	0	0	0	1	1	2	2	0	0	0	0	0	0	0	1	0	0	0	0	0	0	0	0	0	0	0	0	0	0	0	0	0	0	0	0	0
ATLSLKSYPD	0	0	1	0	0	0	0	0	0	0	1	0	1	0	0	0	1	1	0	0	0	1	1	0	1	0	0	0	0	0	0	0	0	0	0	0	0	0	0	0	0	0	0	0	0	0	0	0	0
EVQLVQSGAEVK	0	0	0	0	0	0	0	0	0	0	0	0	0	0	0	0	0	0	0	0	0	0	0	0	0	0	0	0	0	0	0	0	0	0	0	0	0	0	0	0	3	1.5	1	0	0	0.5	0	0	0
DLQLVQSGAEVK	0	0	0	0	0	0	0	0	0	0	0	0	0	0	0	0	0	0	0	0	0	0	0	0	0	0	0	0	0	0	0	0	0	0	0	0	0	0	0	0	2	1.5	1	0	0	0.5	0	0	0
WVKQTLAEN	0	0.583333	0.166667	0	0	0	0.333333	0.583333	0	0.333333	0.333333	0.2	0	0	0	0.333333	0	0	0	0.75	0	0.333333	0.333333	0.666667	0	1.08333	0.5	0.366667	0.25	0	0	0	0	0	0	0.4	0	0	0	0	0	0	0	0	0	0	0	0	0
LSLTTYGDKL	0	0	0	0	0	0	0	0	0	0	0	0	0	0	0	0	0	0	0	0	0	0	0	0	0	0	0	0	0	0.2	0	0.2	0.4	0.533333	0.533333	0.866667	0.8	0.4	0	0.333333	0	0	1.11667	0.2	0.45	0.45	0.333333	0.7	0
LHWGTESLL	0	0	0	0	0	0	0	0	0	0	0	0	0	0	0	0	0	0	0	0	0	0	0	0	0	0	0	0	0	0.5	0	0.25	0.25	0	0	0.25	0	0	0	0	0	0	0	0	0	0	0	0	0
PKAVLRAYVD	0	0	0	0	0	0.5	0.5	0	0.5	0.5	0.5	0	0.5	0.5	0.5	0	0.5	0	0	0.333333	0.5	0.333333	1	0	0.5	0	0.5	0	0	0	0	0	0	0	0	0	0	0	0	0	0	0	0	0	0	0	0	0	0
ALFVSEETGV	0.333333	0	0	0	0	0	0	0	0	0	0	0	0	0	0	0	0	0	0	0	0	0	0	0	0	0	0	0	0	0.5	0	0.333333	0.333333	0	0	0.5	0.5	0.5	0	0	0.5	0	0.5	0.833333	0	0	0.5	0.5	0
HWESTGLLR	0	0	0	0	0	0	0	0	0	0	0	0	0	0	0	0	0	0	0	0	0	0	0	0	0	0	0	0	0	0	0	1.5	0	0	0	0.333333	0	0	0	0	0	0	0	0	0	0	0	0	0
LPALRTLLDP	0.766667	0.309524	0.2	0	0	0.342857	0.142857	0.2	0.2	0.2	0	0.142857	0.366667	0	0.2	0.2	0.2	0.4	0	0.845238	0.142857	0.45	0.366667	0.366667	0	0.366667	0.6	0.2	0.392857	0	0	0	0	0	0	0	0	0	0	0	0	0	0	0	0	0	0	0	0
SLLTGTYDKL	0	0	0	0	0	0	0	0	0	0	0	0	0	0	0	0	0	0	0	0	0	0	0	0	0	0	0	0	0	0.2	0	0.7	0.6	0.4	0.783333	0.2	0.8	0.4	0	0.333333	0.25	0	0.533333	0.2	0.783333	0.45	0	0.2	0.5
APLQPVTPLQLFEGR	0	0	1	0	0.5	0	0	0	0	0	1	0	3	1	0	0	0	1	0	0	0	0	0	0	0	0	0	0	0	0	0	0	0	0	0	0	0	0	0	0	0	0	0	0	0	0	0	0	0
SPPLEMLGPR	1	0	0.5	0	0.5	0	0	1	0	0.5	0	0	0	0	0	0	0	0.333333	0	2.16667	0	0.5	0	0	0	0.5	0	0	0.5	0	0	0	0	0	0	0	0	0	0	0	0	0	0	0	0	0	0	0	0
WVQKATLED	1	0.5	0	0	0	0	0	0	0	0	0	0	0	0	0.5	0.5	0	0	0	1	1.5	0	0	0	0	0.5	0	0.5	0.5	0	0	0	0	0	0	0	0	0	0	0	0	0	0	0	0	0	0	0	0
LPLTRALLDP	0.6	0.309524	0.2	0	0	0.342857	0.142857	0.2	0.2	0.2	0	0.142857	0.366667	0	0.2	0.2	0.2	0.4	0	0.845238	0.142857	0.45	0.366667	0.366667	0	0.366667	0.6	0.2	0.392857	0	0	0	0	0	0	0	0	0	0	0	0	0	0	0	0	0	0	0	0
PLDRAMAEL	0.410714	0.142857	0.333333	0	0.125	0.125	0.25	0.267857	0.291667	0.285714	0.267857	0	0.111111	0.166667	0.125	0.5	0	0.125	0.142857	1.41468	0.285714	0.142857	0.2	0.285714	0	0.452381	0.467857	0.342857	0.125	0	0	0	0	0	0	0	0	0	0	0	0	0	0	0	0	0	0	0	0
LPRLATLLDP	0.766667	0.309524	0.2	0	0	0.342857	0.142857	0.2	0.2	0.2	0	0.142857	0.366667	0	0.2	0.2	0.2	0.4	0	0.845238	0.142857	0.45	0.366667	0.366667	0	0.366667	0.6	0.2	0.142857	0	0	0	0	0	0	0	0	0	0	0	0	0	0	0	0	0	0	0	0
ERQKTLAED	0.333333	1	0	0	0	0	0.5	1	0	0.5	0	1	0	0.5	0	0	0	0	0	1	0	0	0	0	0	0.5	0.5	0	0.5	0	0	0	0	0	0	0	0	0	0	0	0	0	0	0	0	0	0	0	0
QGSFQGGFR	0	0	0	0	0	0	0	0	0	0	0	0	0	0	0	0	0	0	0	0	0	0	0	0	0	0	0	0	0	1	0.5	0	0	0	0.5	0	0.5	0	0	0	1.5	1.5	0	0	0.5	0.5	0.333333	0.5	0
QGSFQNFR	0	0	0	0	0	0	0	0	0	0	0	0	0	0	0	0	0	0	0	0	0	0	0	0	0	0	0	0	0	1	0.5	0	0	0	0.5	0	0.5	0	0	0	1.5	1.5	0	0	0.5	0.5	0.333333	0.5	0
ANPTVTLFPPSSEELQANK	0	0	0	0	0	0	0	0	0	0	0	0	0	0	0	0	0	0	0	0	0	0	0	0	0	0	0	0	0	0	0	0	0	0	0	0	0	0	0	0	7	0	0	0	0	0	0	0	0
DAQYAPGYDK	0	0	0	0	0	0	0	0	0	0	0	0	0	0	0	0	0	0	0	0	0	0	0	0	0	0	0	0	0	2	1	0	0	0	0	0	0	0	0	0	1	1	0	0	0	0	0	1	0
DDPDAPLQPVTPLQL	0	0	0	0	0	0	0	0	0	0	0	0	0	0	0	0	0	0	0	0	0	0	0	0	0	0	0	0	0	0	0	0	0	0	0	0	0	0	0	0	0	0	0	0	0	0	0	0	0
DLQMTQSPSSLSASVRD	0	0	0	0	0	1	0	1	0	0	0	0	0	0	1	0	0	0	0	0	1	0	0	0	1	1	1	0	0	0	0	0	0	0	0	0	0	0	0	0	0	0	0	0	0	0	0	0	0
DNPNLPRLVRPEVD	0	1	0	0	0	0	0	0	0	0	0	0	0	0	0	0	0	0	1	2	0	0	0	0	0	1	2	0	0	0	0	0	0	0	0	0	0	0	0	0	0	0	0	0	0	0	0	0	0
DTVTAPQKNLK	0	0	0	0	0	0	0	0	0	0	0	0	0	0	0	0	0	0	0	0	0	0	0	0	0	0	0	0	0	0	0	0	0	1	2	1	1	0	0	0	0	0	1	1	0	0	0	0	0
FRVVAQGVGLPED	0	0	1	0	0	1	0	1	0	0	0	0	0	0	0	0	0	1	0	1	0	1	0	0	0	0	1	0	0	0	0	0	0	0	0	0	0	0	0	0	0	0	0	0	0	0	0	0	0
FVELGTQPATQ	0	0	0	0	0	0	0	0	0	0	0	0	0	0	0	0	0	0	0	1	0	0	0	0	0	0	0	0	0	0	0	0	1	1	0	1	0	0	0	0	0	0	0	0	0	0	0	0	0
FVLPDLSEPGTWK	0	0	0	0	0	0	0	0	0	0	0	0	0	0	0	0	0	0	0	0	0	0	0	0	0	0	0	0	0	3	0	0	0	0	2	0	0	0	1	0	0	0	1	0	0	0	0	0	0
FVTVQATFGTQVVEK	0	0	0	0	0	0	0	0	0	0	0	0	0	0	0	0	0	0	0	0	0	0	0	0	0	0	0	0	0	1	0	3	0	1	0	2	0	0	0	0	0	0	0	0	0	0	0	0	0
GLGLSYLSSHLANVERVPFD	0	0	0	0	0	0	0	1	0	0	1	0	0	1	0	0	0	0	0	2	0	0	0	0	0	0	2	0	0	0	0	0	0	0	0	0	0	0	0	0	0	0	0	0	0	0	0	0	0
GLTQPPSVSKD	0	0	0	0	0	0	0	0	0	1	0	0	0	0	0	0	0	0	0	2	1	3	0	0	0	0	0	0	0	0	0	0	0	0	0	0	0	0	0	0	0	0	0	0	0	0	0	0	0
GSPAYRVPVAVQGEDTVQSLTQGD	0	0	0	0	1	0	0	0	0	0	0	0	0	1	0	0	0	0	0	4	0	0	0	1	0	0	0	0	0	0	0	0	0	0	0	0	0	0	0	0	0	0	0	0	0	0	0	0	0
LQEKLSPLGEEMRD	0	0	0	0	0	1	0	1	1	0	0	0	0	0	0	0	0	0	0	2	0	0	0	0	0	1	0	1	0	0	0	0	0	0	0	0	0	0	0	0	0	0	0	0	0	0	0	0	0
LRYYTYLLMNK	0	0	0	0	0	0	0	0	0	0	0	0	0	0	0	0	0	0	0	0	0	0	0	0	0	0	0	0	0	1	0	0	0	0	0	0	0	0	1	0	1	1	2	0	0	1	0	0	0
MMGSYAEMKFD	0	0	0	0	0	0	0	0	0	0	0	0	0	0	0	0	0	0	0	3	0	1	1	1	0	1	0	0	0	0	0	0	0	0	0	0	0	0	0	0	0	0	0	0	0	0	0	0	0
MRPWKDPPSDLLLLK	0	0	0	0	0	0	0	0	0	0	0	0	0	0	0	0	0	0	0	0	0	0	0	0	0	0	0	0	0	0	0	1	1	1	0	1	1	0	0	0	0	0	1	0	0	0	1	0	0
NALQSGNSQESVTEQ	1	1	0	0	1	0	0	0	0	0	0	0	0	0	0	0	0	1	0	0	1	0	0	1	0	0	1	0	0	0	0	0	0	0	0	0	0	0	0	0	0	0	0	0	0	0	0	0	0
NFRTEHYEEQLEAFK	0	0	0	0	0	0	0	0	0	0	0	0	0	0	0	0	0	0	0	0	0	0	0	0	0	0	0	0	0	3	0	0	0	0	1	0	1	1	0	0	1	0	0	0	0	0	0	0	0
NRDVVLTTTFVDDLK	0	0	0	0	0	0	0	0	0	0	0	0	0	0	0	0	0	0	0	0	0	0	0	0	0	0	0	0	0	1	0	0	0	2	0	0	1	0	0	0	1	0	1	0	0	0	1	0	0
PDSTGALVEEE	0	0	0	0	0	0	0	0	0	1	1	0	1	0	0	0	0	0	0	3	0	0	0	0	0	0	1	0	0	0	0	0	0	0	0	0	0	0	0	0	0	0	0	0	0	0	0	0	0
PLSALAMAELAA	0	6	0	1	0	0	0	0	0	0	0	0	0	0	0	0	0	0	0	0	0	0	0	0	0	0	0	0	0	0	0	0	0	0	0	0	0	0	0	0	0	0	0	0	0	0	0	0	0
PTVLELGLTGSKF	0	0	0	0	0	0	1	0	0	1	0	1	0	0	0	1	0	0	0	0	0	1	0	0	0	0	2	0	0	0	0	0	0	0	0	0	0	0	0	0	0	0	0	0	0	0	0	0	0
SSALDMENFR	0	0	0	0	0	0	0	0	0	0	0	0	0	0	0	0	0	0	0	0	0	0	0	0	0	0	0	0	0	0	0	0.5	0.5	0.5	0.5	0	1	0	0	0.5	0	0	0.5	0.5	0.5	0.5	1	0.5	0
SSALDMENRF	0	0	0	0	0	0	0	0	0	0	0	0	0	0	0	0	0	0	0	0	0	0	0	0	0	0	0	0	0	0	0	0.5	0.5	0.5	0.5	0	1	0	0	0.5	0	0	0.5	0.5	0.5	0.5	1	0.5	0
TSPYQLHFTKTPK	0	0	0	0	0	0	0	0	0	0	0	0	0	0	0	0	0	0	0	0	0	0	0	0	0	0	0	0	0	0	0	0	0	1	2	1	1	0	0	0	0	0	2	0	0	0	0	0	0
TSSGLLLPDNAK	0	0	0	0	0	0	0	0	0	0	0	0	0	0	0	0	0	0	0	0	0	0	0	0	0	0	0	0	0	3	0	0	0	0	0	0	0	0	0	0	0	0	0	0	0	0	0	0	0
TVEDAELKNLL	1	0.5	0	0	0	0.5	0	0.5	0	0.5	0	0	0	0	0	0	0.5	0.5	0	0	0	0	0	0.5	0	1	0.5	0.5	0.5	0	0	0	0	0	0	0	0	0	0	0	0	0	0	0	0	0	0	0	0
VAQELEEKLNLLNNNYK	0	0	0	0	0	0	0	0	0	0	0	0	0	0	0	0	0	0	0	0	0	0	0	0	0	0	0	0	0	0	0	0	2	0	0	0	1	0	0	0	0	0	3	0	1	0	0	0	0
VKRLPLEYSYGEYR	0	0	0	0	0	0	0	0	0	0	0	0	0	0	0	0	0	0	0	0	0	0	0	0	0	0	0	0	0	1	0	1	0	0	1	1	0	1	0	0	2	0	0	0	0	0	0	0	0
VNWEEEAASGLLTSLK	0	0	0	0	0	0	0	0	0	0	0	0	0	0	0	0	0	0	0	0	0	0	0	0	0	0	0	0	0	0	0	0	0	1	2	1	1	1	0	0	0	0	0	1	0	0	0	0	0
VSNKGLPAPLEKTLSK	0	0	0	0	0	0	0	0	0	0	0	0	0	0	0	0	0	0	0	0	0	0	0	0	0	0	0	0	0	0	0	0	0	0	0	0	0	0	0	1	2	4	0	0	0	0	0	0	0
YAMFKVGPEA	0	1	1	0	1	1	0	1	0	1	1	0	0	0	0	0	0	0	0	0	0	0	0	0	0	0	0	0	0	0	0	0	0	0	0	0	0	0	0	0	0	0	0	0	0	0	0	0	0
YSYSTTAVVTNPKE	0	0	0	0	0	0	0	0	0	0	0	0	0	0	0	0	0	0	0	0	0	0	0	0	0	0	0	1	0	0	0	0	0	0	0	0	0	0	0	0	0	0	0	0	0	0	0	0	0
PVTVTRTTLTT	0	0	0	0	0	0	0	0	0	0	0	0	0	0	0	0	0	0	0	0	0	0	0	0	0	0	0	0	0	0	0	0	0	0	0	0	0	0	0	0	0	0	0	0	0	0	0	0	1
LPLRTALLDP	0.6	0.309524	0.2	0	0	0.342857	0.142857	0.2	0.2	0.2	0	0.142857	0.366667	0	0.2	0.2	0.2	0.4	0	0.595238	0.142857	0.2	0.366667	0.366667	0	0.366667	0.6	0.2	0.392857	0	0	0	0	0	0	0	0	0	0	0	0	0	0	0	0	0	0	0	0
LTELPGDNS	0.166667	0.166667	0.142857	0	0	0.509524	0	0.309524	0.166667	0.333333	0.309524	0.166667	0.166667	0.166667	0.166667	0.2	0	0	0	0.9	0.2	0.142857	0.166667	0	0.166667	0.2	0.566667	0.142857	0.166667	0	0	0	0	0	0	0	0	0	0	0	0	0	0	0	0	0	0	0	0
KSLHTLFGD	0	0.333333	0.333333	0	0	0.333333	0	0.333333	0	0	0.333333	0	0.25	0.25	0.333333	0	0	0	0.666667	1.75	0	0.25	0	0	0	0.583333	0.916667	0.25	0	0	0	0	0	0	0	0	0	0	0	0	0	0	0	0	0	0	0	0	0
PLDARMAEL	0.410714	0.142857	0.333333	0	0.125	0.125	0.25	0.267857	0.291667	0.285714	0.267857	0	0.111111	0.166667	0.125	0	0	0.125	0.142857	1.41468	0.285714	0.142857	0.2	0.285714	0	0.452381	0.467857	0.342857	0.125	0	0	0	0	0	0	0	0	0	0	0	0	0	0	0	0	0	0	0	0
DGEELLRGYE	0.833333	0.5	0	0	0	0.5	0	0	0	0.5	0.333333	0	0	0.333333	0	0	0.666667	0	0	0.833333	0	0.5	0	0	0	0	0.5	0.5	0.333333	0	0	0	0	0	0	0	0	0	0	0	0	0	0	0	0	0	0	0	0
LSLTGESYKL	0	0	0	0	0	0	0	0	0	0	0	0	0	0	0	0	0	0	0	0	0	0	0	0	0	0	0	0	0	0.2	0	0.2	0.6	0.733333	0.533333	0.866667	0.8	0.4	0	0	0	0	0.783333	0.2	0.533333	0.2	0.333333	0.2	0
SVLGQLGLTK	0	0	0	0	0	0	0	0	0	0	0	0	0	0	0	0	0	0	0	0	0	0	0	0	0	0	0	0	0	0	0	0.5	0.75	1	0.5	0.5	0.333333	0.333333	0.833333	0	0	0	1.03333	0	0.5	0	0.5	0	0
DEPPGSAPW	0.916667	0	0.333333	0	0	0	0.5	0.5	0.25	0.5	0.25	0	0	0	0.333333	0	0	0.5	0	0	0.333333	0.333333	0.583333	0.25	0.25	0.583333	0.333333	0	0	0	0	0	0	0	0	0	0	0	0	0	0	0	0	0	0	0	0	0	0
QVLSVLKEEG	0.65	0.25	0.5	0	0	0	0	0.2	0.2	0	0.2	0	0.2	0.25	0	0	0	0	0.25	0.6	0.333333	0.2	0.6	0.2	0.2	0.533333	0.6	0.583333	0	0	0	0	0	0	0	0	0	0	0	0	0	0	0	0	0	0	0	0	0
LSLTGDTYKL	0	0	0	0	0	0	0	0	0	0	0	0	0	0	0	0	0	0	0	0	0	0	0	0	0	0	0	0	0	0.2	0	0.2	0.6	0.733333	0.783333	0.866667	0.8	0.4	0	0	0	0	0.783333	0.2	0.2	0.2	0.333333	0.2	0
DSLEVVTPR	0	0	0	0	0	0	0	0	0	0	0	0	0	0	0	0	0	0	0	0	0	0	0	0	0	0	0	0	0	0.166667	0	1.2	0.5	0.2	0	0	0.25	0.2	0.2	0	0.583333	0.416667	1.06667	0.25	0.2	0.7	0	0.75	0
LPDRAMAEL	0.410714	0.142857	0.333333	0	0.125	0.125	0.25	0.267857	0.291667	0.285714	0.267857	0	0.111111	0.166667	0.125	0	0	0.125	0.142857	1.16468	0.285714	0.142857	0.2	0.285714	0	0.452381	0.467857	0.342857	0.125	0	0	0	0	0	0	0	0	0	0	0	0	0	0	0	0	0	0	0	0
QFPLLLYQV	0	0	0	0	0	0	0	0	0	0	0	0	0	0	0	0	0	0	0	0	0	0	0	0	0	0	0	0	0	0.533333	0.333333	0.75	0.5	0	0.333333	0.333333	0.5	0.5	0.65	0	0	0	0.95	0	0	0.5	0	0	0
THETHVFR	0	0	0	0	0	0	0	0	0	0	0	0	0	0	0	0	0	0	0	0	0	0	0	0	0	0	0	0	0	1.4	0.333333	0	0.75	1	0.5	0.25	0.2	1	0.7	0	0	0	0.25	0	0	0	0.25	0	0
RPPGFSPF	0	0	0	0	0	0	0	0	0	0	0	0	0	0	0	0	0	0	0	0	0	0	0	0	0	0	0.142857	0.0769231	0	0	0	0.908333	0	0	0	0	0.1	0	0	0	0	0	0	0	0	0	0	0.2	0.448785
KSLTHLFGD	0	0.333333	0.333333	0	0	0.333333	0	0.333333	0	0	0.333333	0	0.25	0.25	0.333333	0	0	0	0.333333	1.75	0	0.25	0	0	0	0.583333	0.916667	0.25	0	0	0	0	0	0	0	0	0	0	0	0	0	0	0	0	0	0	0	0	0
RPPGFSFP	0	0	0	0	0	0	0	0	0	0	0	0	0	0	0	0	0	0	0	0	0	0	0	0	0	0	0.142857	0.0769231	0	0	0	0.908333	0	0	0	0	0.1	0	0	0	0	0	0	0	0	0	0	0.2	0.448785
EELLPAENLK	0	0	0	0	0	0	0	0	0	0	0	0	0	0	0	0	0	0	0	0	0	0	0	0	0	0	0	0	0	0	0	0	0.5	1.5	0.5	1	1	1	0.5	0	0	0	0.5	0	0	0	0	0	0
EELLPAQDLK	0	0	0	0	0	0	0	0	0	0	0	0	0	0	0	0	0	0	0	0	0	0	0	0	0	0	0	0	0	0	0	0	0.5	1.5	0.5	1	1	1	0.5	0	0	0	0.5	0	0	0	0	0	0
MFTTAPDQVDKEDEDFQESNK	0	0	0	0	0	0	0	0	0	0	0	0	0	0	0	0	0	0	0	0	0	0	0	0	0	0	0	0	0	0	0	0	1	0	0	0	0	0	0	0	0	0	4.5	0.5	0	0.5	0	0	0
SLYGEKFEDENFLLK	0	0	0	0	0	0	0	0	0	0	0	0	0	0	0	0	0	0	0	0	0	0	0	0	0	0	0	0	0	1	0	0	0	1	0	1	1	1.5	0	0	0	0	1	0	0	0	0	0	0
PLADRMAEL	0.410714	0.142857	0.333333	0	0.125	0.125	0.25	0.267857	0.291667	0.285714	0.267857	0	0.111111	0.166667	0.125	0	0	0.125	0.142857	1.16468	0.285714	0.142857	0	0.285714	0	0.285714	0.467857	0.342857	0.125	0	0	0	0	0	0	0	0	0	0	0	0	0	0	0	0	0	0	0	0
GDFLAEGGGV	0	0	0	0	0	0	0	0	0	0	0	0	0	0	0	0	0	0	0	0	0	0	0	0	0	0	0	0	0	0	0	0	0	0	0	0	0	0	0	0	0	0	0	0	0	0	0	0	0
DKVTLEERLD	0	0	0	0	0	0.5	0.5	0	0	1	1	0	0.5	0	0	0	0	0	0	0	0	0.5	0.333333	0	0.333333	0.5	0	1	0	0	0	0	0	0	0	0	0	0	0	0	0	0	0	0	0	0	0	0	0
VVVDVSHED	0	0	0	0	0	0.333333	0.333333	0.5	0.5	0	0.333333	0.5	0.333333	0	0	0	0.5	0	0	0.833333	0.333333	0	0	0	0	0.833333	0.333333	0	0.5	0	0	0	0	0	0	0	0	0	0	0	0	0	0	0	0	0	0	0	0
VLLDGVQVQR	0	0	0	0	0	0	0	0	0	0	0	0	0	0	0	0	0	0	0	0	0	0	0	0	0	0	0	0	0	0	0	0	0	0.5	0.5	0	0.333333	0	0.333333	0	1	0	0.833333	0.5	0.5	0.5	0.5	0.666667	0
VVVDVSDHE	0	0	0	0	0	0.333333	0.333333	0.5	0.5	0	0.333333	0.5	0.333333	0	0	0	0.5	0	0	0.833333	0.333333	0	0	0	0	0.833333	0.333333	0	0.5	0	0	0	0	0	0	0	0	0	0	0	0	0	0	0	0	0	0	0	0
TVYVDVLKD	0	0.25	0	0	0	0.2	0.533333	1	0	0.333333	0.25	0	0	0	0.25	0	0	0.2	0	1.45	0.342857	0	0	0	0	0	1	0	0.333333	0	0	0	0	0	0	0	0	0	0	0	0	0	0	0	0	0	0	0	0
ADSGEGDFLAEGGGVRG	0	1	0	0	1	1	1	1	0	0	0	0	0	0	0	1	0	0	0	0	0	0	0	0	0	0	0	0	0	0	0	0	0	0	0	0	0	0	0	0	0	0	0	0	0	0	0	0	0
AGKEPGLQLWR	0	0	0	0	0	0	0	0	0	0	0	0	0	0	0	0	0	0	0	0	0	0	0	0	0	0	0	0	0	0	0	0	0	0	0	1	0	0	1	0	1	0	2	1	0	0	0	0	0
AGLVYDAYLAPNNLKPVVAEFYGSKED	0	0	2	0	0	0	0	0	0	0	0	0	0	0	0	0	0	0	0	4	0	0	0	0	0	0	0	0	0	0	0	0	0	0	0	0	0	0	0	0	0	0	0	0	0	0	0	0	0
AHVDALRTHLAPYSDELR	0	0	0	0	0	0	0	0	0	0	0	0	0	0	0	0	0	0	0	0	0	0	0	0	0	0	0	0	0	1	0	2	3	0	0	0	0	0	0	0	0	0	0	0	0	0	0	0	0
AKDLHLSDVFLK	0	0	0	0	0	0	0	0	0	0	0	0	0	0	0	0	0	0	0	0	0	0	0	0	0	0	0	0	0	0	1	1	0	0	0	0	0	0	0	0	0	1	0	0	0	0	1	0	0
ALERGLQDEDGYR	0	0	0	0	0	0	0	0	0	0	0	0	0	0	0	0	0	0	0	0	0	0	0	0	0	0	0	0	0	0	0	0	0	0	0	0	0	0	0	0	3	3	0	0	0	0	0	0	0
ALSSVQESQVAQQARGWVTD	0	0	1	0	1	0	0	1	0	0	0	0	0	0	0	0	0	1	0	0	0	0	0	1	0	0	1	0	0	0	0	0	0	0	0	0	0	0	0	0	0	0	0	0	0	0	0	0	0
ARQQVVAGLNF	0	0	0	0	0	0	0	0	0	0	0	0	0	0	0	0	0	0	0	0.5	0	0	0.5	0	0	0	0	0	0	0.5	0.5	1.5	1	0	0.5	0	0.5	0	0.5	0	0	0	0	0	0	0	0	0	0
DDWLPDLQLD	0	0	0.5	0	0	0	0	0	0.5	0	0.5	0	1	0	0	1	0	0	0.5	0	0	0	0.5	0.5	0.5	0.5	0	0	0	0	0	0	0	0	0	0	0	0	0	0	0	0	0	0	0	0	0	0	0
DEPPQSPWDRVK	0	0	1	0	0	0	0	0	0	1	1	0	0	0	0	0	1	0	0	0	0	1	1	0	0	0	0	0	0	0	0	0	0	0	0	0	0	0	0	0	0	0	0	0	0	0	0	0	0
DGLDEDSDRALEG	0	0	0	0	0	0	0	0	0	0	0	0	0	0	0	0	0	0	0	0	0	0	0	0	0	0	0	0	0	0	0	0	0	0	0	0	0	0	0	0	0	0	0	0	0	0	0	0	0
DLHFLEELQLGHNR	0	0	0	0	0	0	0	0	0	0	0	0	0	0	0	0	0	0	0	0	0	0	0	0	0	0	0	0	0	1	1	0	0	0	0	0	0	0	0	1	2	1	0	0	0	0	0	0	0
DLQMTQSPSSLSASLGD	0	0	0	0	0	0	0	0	0	0	0	0	0	0	0	1	0	2	0	0	0	0	0	0.5	0	1	0.5	1	0	0	0	0	0	0	0	0	0	0	0	0	0	0	0	0	0	0	0	0	0
DLQMTQSPSSLSASVG	0	0	0	0	0	1	0	0	0	0	0	0	0	0	0	0	0	0	0	3	1	0	0	0	0	0	1	0	0	0	0	0	0	0	0	0	0	0	0	0	0	0	0	0	0	0	0	0	0
DVLDSLTTLPEL	0	0	0	0	0	0	0	0	0	0	0	0	0	0	0	0	0	0	0	0	0	0	0	0	0	0	0	0	0	0	0	0	0	0	0	0	0	0	0	0	0	0	0	0	0	0	0	0	0
ELAEEAAEKAT	0	0	0	0	0	0	0	0	0	0	0	0	0	0	0	0	0	0	0	0	0	0	0	0	0	0	0	0	0	0	0	0	0	0	0	0	0	0	0	0	0	0	0	0	0	0	0	0	0
EVYGFNPEGK	0	0	0	0	0	0	0	0	0	0	0	0	0	0	0	0	0	0	0	0	0	0	0	0	0	0	0	0	0	0	0	0	0	0	0	0	0	0	1	0	0	0	2	1	1	0	0	1	0
FFHKNELWYR	0	0	0	0	1	0	0	0	0	0	0	0	0	0	0	0	0	0	0	0	0	0	0	0	0	0	0	0	0	1	0	0	1	0	0	0	0	1	0	0	1	1	0	0	0	0	0	0	0
FNAETFTFHAD	0	1	1	0	0	0	0	0	0	0	1	0	0	0	0	0	0	0	0	1	0	0	0	0	0	0	2	0	0	0	0	0	0	0	0	0	0	0	0	0	0	0	0	0	0	0	0	0	0
FNWYVDGVEVHNA	0	0	0	0	0	0	0	0	0	0	0	0	0	0	0	0	0	0	0	0	0	0	0	0	0	0	0	0	0	0	0	0	0	0	0	0	0	0	0	0	4	2	0	0	0	0	0	0	0
FVSELLSFEAL	1	1	0	1	0	0	0	0	0	0	0	0	0	0	0	0	0	0	0	1	0	0	0	0	0	1	0	0	0	0	0	0	0	0	0	0	0	0	0	0	0	0	0	0	0	0	0	0	0
FYYLLASETPGK	0	0	0	0	0	0	0	0	0	0	0	0	0	0	0	0	0	0	0	0	0	0	0	0	0	0	0	0	0	1	0	0	0	1	1	0	0	2	0	0	0	0	1	0	0	0	0	0	0
GAGDVAFVKHSTLFENLANKAD	0	0	1	0	0	0	0	0	0	0	0	0	0	1	0	0	0	0	1	1	1	1	0	0	0	0	0	0	0	0	0	0	0	0	0	0	0	0	0	0	0	0	0	0	0	0	0	0	0
GLAALDLNAVANK	0	0	0	0	0	0	0	0	0	0	0	0	1	0	0	0	0	0	0	3	0	0	0	0	2	0	0	0	0	0	0	0	0	0	0	0	0	0	0	0	0	0	0	0	0	0	0	0	0
GLEEELQFSLGSKLNVK	0	0	0	0	0	0	0	0	0	0	0	0	0	0	0	0	0	0	0	0	0	0	0	0	0	0	0	0	0	0	0	0	4	0	1	0	0	0	0	0	0	1	0	0	0	0	0	0	0
GLPGPPDVPDH	0	0	0	0	0	0	0	0	0	0	0	0	0	0	0	0	0	0	0	0	0	0	0	0	0	0	0	0	0	0	0	0	0	0	0	0	0	0	0	0	0	0	0	0	0	0	0	0	0
GQGTLSVVTMYHA	0	0	0	0	0	0	0	0	0	0	0	0	0	0	0	0	0	0	0	0	0	0	0	0	0	0	0	0	0	0	0	0	1	0	1	2	1	0	1	0	0	0	0	0	0	0	0	0	0
GYAWGLNELKPLSK	0	0	0	0	0	0	0	0	0	0	0	0	0	0	0	0	0	0	0	0	0	0	0	0	0	0	0	0	0	0	1	1	1	0	0	0	1	0	0	0	0	0	1	0	0	0	1	0	0
KFYNQVSTPLLR	0	0	0	0	0	0	0	0	0	0	0	0	0	0	0	0	0	0	0	0	0	0	0	0	0	0	0	0	0	1	0	0	0	0	0	0	0	0	0	0	1	1	2	0	0	1	0	0	0
KTERELLESYLDGR	0	0	0	0	0	0	0	0	0	0	0	0	0	0	0	0	0	0	0	2	1	1	0	0	0	0	0	0	0	0	0	0	0	0	0	0	0	0	0	0	0	0	0	0	0	0	0	0	0
KVTLGLLFWD	0	0	0	0	0	0	0	0	0	1	0	0	0	1	0	0	0	0	0	0	0	0	1	0	0	1	2	0	0	0	0	0	0	0	0	0	0	0	0	0	0	0	0	0	0	0	0	0	0
LAPLAEDVRGNL	0	0	0	0	0	0	0	0	0	0	0	0	0	0	0	0	0	0	0	0	0	0	0	0	0	0	0	0	0	0	0	2	2	0	0	0	0	0	0	0	0	0	0	0	0	0	1	0	0
LATVYVDVLKDS	0	0	0	0	0	0	0	0	0	1	0	1	0	0	0	0	0	1	0	1	0	0	0	0	0	0	1	1	0	0	0	0	0	0	0	0	0	0	0	0	0	0	0	0	0	0	0	0	0
LDEDSDRALEG	0	0	0	0	0	0	0	0	0	0	0	0	0	0	0	0	0	0	0	0	0	0	0	0	0	0	0	0	0	0	0	0	0	0	0	0	0	0	0	0	0	0	0	0	0	0	0	0	0
LGEVNTYAGDLQK	0	0	0	0	0	0	0	0	0	0	0	0	0	0	0	0	0	0	0	0	0	0	0	0	0	0	0	0	0	0	0	0	0	1	1	1	1	1	1	0	0	0	0	0	0	0	0	0	0
LGGSPGNAKTSL	0	0	0	0	0	0	0	0	0	0	0	0	0	0	0	0	0	0	0	0	0	0	0	0	0	0	0	0	0	0	0	0	0	0	0	0	0	0	0	0	0	0	0	0	0	0	0	0	0
LLSDYHQQFR	0	0	0	0	0	0	0	0	0	0	0	0	0	0	0	0	0	0	0	0	0	0	0	0	0	0	0	0	0	0	0	0	0	0	1	0	0	0	0	0	1	0	2	0	0	0	1	1	0
LTDSLAVVLQR	0	0	0	0	0	0	0	0	0	0	0	0	0	0	0	0	0	0	0	0	0	0	0	0	0	0	0	0	0	0	0	0	0	0	0	0	0	0	0	0	0	0	0	1	1	0	1	0	0
LYNYRQNQELK	0	0	0	0	0	0	0	0	0	0	0	0	0	0	0	0	0	0	0	0	0	0	0	0	0	0	0	0	0	0	0	0	0	1	1	0	1	1	0	0	1	0	1	0	0	0	0	0	0
MLETVRTPALHFK	0	0	0	0	0	0	0	0	0	0	0	0	0	0	0	0	0	0	0	0	0	0	0	0	0	0	0	0	0	1	2	1	0	0	0	0	0	0	0	0	1	1	0	0	0	0	0	0	0
MNFRPGVLSS	0	0	0	0	0	0	0	0	0	0	0	0	0	0	0	0	0	0	0	0	0	0	0	0	0	0	0	0	0	0	0	1	0	1	0	1	0	0	1	0	0	0	0	0	0	0	0	0	1
MQLTQSPSSLSASVGD	0	0	0	0	0	0.5	0.5	0.5	0	0	0.5	0	0	0	0	0	0.5	0.5	0	0.5	0.5	0	0	0	0.5	0.5	0.5	0.5	0	0	0	0	0	0	0	0	0	0	0	0	0	0	0	0	0	0	0	0	0
MSLSSFSVNRPFLF	0	0	0	0	0	0	0	0	0	0	0	0	0	0	0	0	0	0	0	0	0	0	0	0	0	0	0	0	0	0	0	0	0	0	0	0	0	0	0	0	0	0	0	0	0	0	0	0	0
NLTAGANPLEVK	0	0	0	0	0	0	0	0	0	0	0	0	0	0	0	0	0	0	0	0	0	0	0	0	0	0	0	0	0	3	0	0	0	0	0	0	0	0	0	0	0	0	0	0	0	0	0	0	0
NNEGTYYSPNYNPQS	0	0	0	0	0	0	0	0	0	0	0	0	0	0	0	0	0	0	0	0	0	0	0	0	0	0	0	0	0	0	0	0	0	0	1	0	1	0	0	0	0	0	2	1	0	0	1	0	0
PDVPDHAAYHPFR	0	0	0	0	0	0	0	0	0	0	0	0	0	0	0	0	0	0	0	0	0	0	0	0	0	0	0	0	0	0	0	0	2	0	0	2	0	0	1	0	0	0	0	0	0	0	1	0	0
PEVKFNWYVN	0	0	0	0	0	0	0	0	0	0	0	0	0	0	0	0	0	0	0	0	1	0	0	2	0	1	1	1	0	0	0	0	0	0	0	0	0	0	0	0	0	0	0	0	0	0	0	0	0
PLDNDLGVSEATR	0	0	0	0	0	0	0	0	0	0	0	0	0	0	0	0	0	0	0	0	0	0	0	0	0	0	0	0	0	0	0	2	1	0	0	0	0	0	0	0	0	0	0	0	0	0	0	0	0
PPGAPHTEEEGAED	0	0	0	0	0	0	0	1	0	1	0	0	0	0	0	0	0	0	0	2	0	0	0	0	0	1	0	0	0	0	0	0	0	0	0	0	0	0	0	0	0	0	0	0	0	0	0	0	0
PSDKFFTSHNGMQFSTWDND	0	0	1	0	0	0	0	5	0	0	0	0	0	0	0	0	0	0	0	0	0	0	0	0	0	0	0	0	0	0	0	0	0	0	0	0	0	0	0	0	0	0	0	0	0	0	0	0	0
QFPLLLDFKTK	0	0	0	0	0	0	0	0	0	0	0	0	0	0	0	0	0	0	0	0	0	0	0	0	0	0	0	0	0	0	1	2	1	0	0	0	0	0	0	0	0	0	1	1	0	0	0	0	0
QLNELNYEDHKL	0	0	0	0	0	0	0	0	0	0	0	0	0	0	0	0	0	0	0	0	0	0	0	0	0	0	0	0	0	2	1	1	1	0	0	0	0	0	1	0	0	0	0	0	0	0	0	0	0
QLRGLEEELQFSLGSKLNVK	0	0	0	0	0	0	0	0	0	0	0	0	0	0	0	0	0	0	0	0	0	0	0	0	0	0	0	0	0	0	1	0	4	0	0	1	0	0	0	0	0	0	0	0	0	0	0	0	0
RHFWQENE	0.5	0	0	0	0	0.5	0.5	0	0.333333	0.5	0.333333	0.5	0	0	0	0.5	0.333333	0	0.5	0.333333	0.5	0	0	0	0	0	0.333333	0.333333	0	0	0	0	0	0	0	0	0	0	0	0	0	0	0	0	0	0	0	0	0
SALVEGELAEEAAEKA	0	0	0	0	0	0	0	0	0	0	0	0	0	0	0	0	0	0	0	0	0	0	0	0	0	0	0	0	0	0	0	0	0	0	0	0	0	0	0	0	0	0	0	0	0	0	0	0	0
SLKVVPEGLR	0	0	0	0	0	0	0	0	0	0	0	0	0	0	0	0	0	0	0	0	0	0	0	0	0	0	0	0	0	1	1	0	0	0	0	0	0	0	0	0	1	3	0	0	0	0	0	0	0
SLNTHPSQKPLSLTVR	0	0	0	0	0	0	0	0	0	0	0	0	0	0	0	0	0	0	0	0	0	0	0	0	0	0	0	0	0	0	0	0	0	0	1	0	1	0	0	0	1	1	0	0	1	1	0	0	0
SLPLLMDSVLQALAELEQKVPAAK	0	0	0	0	0	0	0	0	0	0	0	0	0	0	0	0	0	0	0	0	0	0	0	0	0	0	0	0	0	0	0	0	0	0	0	0	0	0	0	0	0	0	3	2	0	0	1	0	0
SPGSGNARPNNPDWG	1	1	0	0	1	1	0	1	0	0	0	0	1	0	0	0	0	0	0	0	0	0	0	0	0	0	0	0	0	0	0	0	0	0	0	0	0	0	0	0	0	0	0	0	0	0	0	0	0
SSSYSKQFTSSTSYNR	0	0	0	0	0	0	0	0	0	0	0	0	0	0	0	0	0	0	0	0	0	0	0	0	0	0	0	0	0	0	0	0	0	1	0	2	0	0	1	0	0	0	0	0	0	0	0	0	0
SSSYSKQFTSSTSYNRGDSTFES	0	0	0	0	0	0	0	0	0	0	0	0	0	0	0	0	0	0	0	0	0	0	0	0	0	0	0	0	0	0	0	0	2	0	0	0	0	0	0	0	0	0	0	0	0	0	0	0	0
SSYSKQFTSSTSY	0	0	0	0	0	0	0	0	0	0	0	0	0	0	0	0	0	0	0	0	0	0	0	0	0	0	0	0	0	0	0	0	0	0	0	0	0	0	0	0	0	0	0	0	0	0	0	0	1
THLAPYSDELR	0	0	0	0	0	0	0	0	0	0	0	0	0	0	0	0	0	0	0	1	0	0	0	0	0	0	0	0	0	0	1	0	1	0	0	1	0	0	0	0	0	0	0	0	0	0	1	0	0
TPDVSSALDKLKE	0	0	0	0	0	0	1	0	0	1	0	0	0	0	0	0	0	0	0	1	1	0	0	0	0	1	1	0	0	0	0	0	0	0	0	0	0	0	0	0	0	0	0	0	0	0	0	0	0
TVYVDVLKDSGRD	0	1	0	0	1	0	0	1	0	0	1	0	0	0	0	0	0	0	0	1	0	1	0	0	0	0	0	0	0	0	0	0	0	0	0	0	0	0	0	0	0	0	0	0	0	0	0	0	0
VAFVKHQTVPQNTGGKNPD	0	0	0	0	0	1	1	0	0	0	0	0	0	0	0	0	0	0	0	1	0	0	0	0	0	1	1	1	0	0	0	0	0	0	0	0	0	0	0	0	0	0	0	0	0	0	0	0	0
VAYYLAWLREHTVS	0	0	1	0	0	0	0	1	0	0	0	0	0	0	0	0	0	0	1	3	0	0	0	0	0	0	0	0	0	0	0	0	0	0	0	0	0	0	0	0	0	0	0	0	0	0	0	0	0
VELGTQPATQ	0	0	0	0	0	0	0	0	0	0	0	0	0	0	0	0	0	0	0	1	0	0	0	0	0	0	0	0	0	0	0	0	0	0	0	0	0	0	0	0	0	0	1	0	0	0	0	0	0
VPANLENVGFEVQTAEDDLKTDFYK	0	0	0	0	0	0	0	0	0	0	0	0	0	0	0	0	0	0	0	0	0	0	0	0	0	0	0	0	0	0	0	0	2	0	0	0	0	0	0	0	0	0	1	1	1	0	1	0	0
WKNFPSPVDAAFR	0	0	0	0	0	0	0	0	0	0	0	0	0	0	0	0	0	0	0	0	0	0	0	0	0	0	0	0	0	0	0	0	0	0	0	1	0	0	0	0	1	0	3	1	0	0	0	0	0
YGFYTHVFRLK	0	0	0	0	0	0	0	0	0	0	0	0	0	0	0	0	0	0	0	0	0	0	0	0	0	0	0	0	0	0	2	3	1	0	0	0	0	0	0	0	0	0	0	0	0	0	0	0	0
YGLDSDLSCK	0	0	0	0	0	0	0	0	0	0	0	0	0	0	0	0	0	0	0	0	0	0	0	0	0	0	0	0	0	0	0	0	0	0	0	0	1	0	0	0	0	0	1	0	1	1	1	1	0
YVLLKPLVWV	0	0	1	0	0	0	0	0	0	0	0	0	0	0	0	0	0	1	0	0	0	0	0	0	0	0	0	0	0	2	0	0	0	0	0	2	0	0	0	0	0	0	0	0	0	0	0	0	0
FKVSFLSALEEYTKKLNTQ	0	0	1	0	0	0	0	0	0	0	0	0	0	0	0	0	0	0	1	0	0	0	0	0	0	0	0	0	0	0	0	1	2	0	0	0	0	0	0	0	0	0	0	0	0	0	0	0	0
SVTSTFSKLRE	0	0	0	0	1	0	1	0	0	0	0	0	0	0	0	0	0	0	0	2	0	1	0	0	0	0	0	1	0	0	0	0	0	0	0	0	0	0	0	0	0	0	0	0	0	0	0	0	0
SVTSTFSKLREQLG	1	0	0	0	0	1	0	0	0	0	0	0	0	0	0	0	0	0	0	2	0	1	0	0	0	0	1	0	0	0	0	0	0	0	0	0	0	0	0	0	0	0	0	0	0	0	0	0	0
RPPGSFPF	0	0	0	0	0	0	0	0	0	0	0	0	0	0	0	0	0	0	0	0	0	0	0	0	0	0	0.142857	0.0769231	0	0	0	0.908333	0	0	0	0	0.1	0	0	0	0	0	0	0	0	0	0	0.2	0.448785
YPALHYYD	0.808333	0.377778	0.400433	0	0	0.434524	0.25	0.491667	0.291667	0	0.267857	0.291667	0.222222	0.142857	0.342857	0.111111	0.2	0	0	0.616667	0	0.0909091	0	0	0	0	0.25	0	0	0	0	0	0	0	0	0	0	0	0	0	0	0	0	0	0	0	0	0	0
FTLTLRSLEPED	0	0	0.25	0	0	0.25	0	0.5	0.25	0.25	0.25	0.25	0.25	0.333333	0.25	0	0.5	0.25	0.25	0.25	0.5	0	0	0	0.333333	0	0.5	0.333333	0	0	0	0	0	0	0	0	0	0	0	0	0	0	0	0	0	0	0	0	0
FTLTLSRLEPED	0	0	0.25	0	0	0.25	0	0.5	0.25	0.25	0.25	0.25	0.25	0.333333	0.25	0	0.5	0.25	0.25	0.25	0.5	0	0	0	0.333333	0	0.5	0.333333	0	0	0	0	0	0	0	0	0	0	0	0	0	0	0	0	0	0	0	0	0
NNALDFVTK	0	0	0	0	0	0	0	0	0	0	0	0	0	0	0	0	0	0	0	0	0	0	0	0	0	0	0	0	0	0	0	0	0	0.45	0.7	0.5	0.583333	0.783333	0.25	0	0	0	1.08333	0	0.2	0.5	0.5	0.2	0
FVSEEEKK	0	0	0	0	0	0	0	0	0	0	0	0	0	0	0	0	0	0	0	0	0	0	0	0	0	0	0	0	0	0.746825	0.236111	0.342857	0	0	0.25	0.2	0.416667	0.166667	0.166667	0	0.475	0.436111	0.575	0.142857	0.253968	0.257576	0.311111	0.233766	0
FVSEEKEK	0	0	0	0	0	0	0	0	0	0	0	0	0	0	0	0	0	0	0	0	0	0	0	0	0	0	0	0	0	0.746825	0.236111	0.342857	0	0	0.25	0.2	0.416667	0.166667	0.166667	0	0.475	0.436111	0.575	0.142857	0.253968	0.257576	0.311111	0.233766	0
LVVLPLSLTDT	0	0	0	0	0	0	0.5	0.5	0.333333	0.5	0	0	0	0.5	0.5	0	0	0	0.333333	0	0.5	0	0.5	0	0	0.5	0.5	0	0.5	0	0	0	0	0	0	0	0	0	0	0	0	0	0	0	0	0	0	0	0
WADLSGLKT	0	0	0	0	0	0	0	0	0	0	0	0	0	0	0	0	0	0	0	0	0	0	0	0	0	0	0	0	0	0	0	0	0	0.583333	0.583333	0.45	0.533333	0.2	0.5	0	0	0	1.16667	0.333333	0.533333	0.333333	0.2	0.2	0
WADLSGLTK	0	0	0	0	0	0	0	0	0	0	0	0	0	0	0	0	0	0	0	0	0	0	0	0	0	0	0	0	0	0	0	0	0	0.583333	0.583333	0.45	0.533333	0.2	0.5	0	0	0	1.16667	0.333333	0.533333	0.333333	0.2	0.2	0
EDPPQSWP	0.2	0.2	0.9	0	0	0.7	0.65	0.25	0	0	0	0.25	0.45	0	0	0	0	0	0	0.25	0	0.65	0.2	0	0	0	0.65	0.25	0	0	0	0	0	0	0	0	0	0	0	0	0	0	0	0	0	0	0	0	0
KSTLHLFGD	0	0.333333	0.333333	0	0	0.333333	0	0.333333	0	0	0.333333	0	0.25	0.25	0.333333	0	0	0	0.333333	1.41667	0	0.25	0	0	0	0.583333	0.25	0.25	0	0	0	0	0	0	0	0	0	0	0	0	0	0	0	0	0	0	0	0	0
AYPLHYYD	0.225	0.377778	0.400433	0	0	0.434524	0.25	0.491667	0.291667	0	0.267857	0.291667	0.222222	0.142857	0.142857	0.111111	0.45	0	0	0.616667	0	0.0909091	0	0	0	0	0.25	0	0	0	0	0	0	0	0	0	0	0	0	0	0	0	0	0	0	0	0	0	0
SFPLHYYD	0.225	0.377778	0.400433	0	0	0.434524	0.25	0.491667	0.291667	0	0.267857	0.291667	0.222222	0.142857	0.142857	0.111111	0.45	0	0	0.616667	0	0.0909091	0	0	0	0	0.25	0	0	0	0	0	0	0	0	0	0	0	0	0	0	0	0	0	0	0	0	0	0
EEAVVAVKKD	0	0	0	0	0	0	0	0	0	0	0	0	0	0	0	0	0	0	0	2	0	2	1	0	0	0	0	0.5	0	0	0	0	0	0	0	0	0	0	0	0	0	0	0	0	0	0	0	0	0
LPPTSAHGNVAEGETKPD	0.5	0.5	0	0	0	1.5	0	1	0	0	0	0	0	0	0	0	0.5	0	0	0	0	1.5	0	0	0	0	0	0	0	0	0	0	0	0	0	0	0	0	0	0	0	0	0	0	0	0	0	0	0
LQKVLDAGFDA	0	0	0	0	0	0	0	0	0	0	0	0	0	0	0	0	0	0	0	0	0	0	0	0	0	0	0	0.333333	0	1	0.666667	1	0.333333	0	0	0.333333	0	0.25	0.333333	0	0	0	0.25	0	0	0	0	0	0
LQKVLDQFGE	0	0	0	0	0	0	0	0	0	0	0	0	0	0	0	0	0	0	0	0	0	0	0	0	0	0	0	0.333333	0	1	0.666667	1	0.333333	0	0	0.333333	0	0.25	0.333333	0	0	0	0.25	0	0	0	0	0	0
SYSFVDSFR	0.5	0.5	0.5	0	0	0.5	0.5	0	0	0	0	0	0	0	0	0	0	0	0	0	0	0.5	0	0	0	0	0.5	0	0	0	0	0	0	0	0	0	0	0	0	0	0	0	0	0	0	0	0	0	0
PLDAMRAEL	0.410714	0.142857	0.166667	0	0	0.125	0.25	0.267857	0.291667	0.285714	0.267857	0	0.111111	0	0.125	0	0	0.125	0.142857	1.27183	0.285714	0.142857	0	0.142857	0	0.285714	0.467857	0	0.125	0	0	0	0	0	0	0	0	0	0	0	0	0	0	0	0	0	0	0	0
GLYEKLKTEL	0	0	0	0	0.2	0	0	0	0	0.25	0	0	0	0	0	0	0	0	0	0.866667	0.5	0.2	0	0.25	0	0.5	1.25	0.583333	0.666667	0	0	0	0	0	0	0	0	0	0	0	0	0	0	0	0	0	0	0	0
VAYEKLKTEL	0	0	0	0	0.2	0	0	0	0	0.25	0	0	0	0	0	0	0	0	0	0.866667	0.5	0.2	0	0.25	0	0.5	1.25	0.583333	0.666667	0	0	0	0	0	0	0	0	0	0	0	0	0	0	0	0	0	0	0	0
VDFGRKDW	0.7	0.2	0.95	0	0.366667	0.366667	0.366667	0.4	0.309524	0.2	0.2	0.2	0.2	0	0.333333	0.25	0.2	0	0	0	0	0	0	0	0	0	0	0	0	0	0	0	0	0	0	0	0	0	0	0	0	0	0	0	0	0	0	0	0
VDFGRKWD	0.7	0.2	0.95	0	0.366667	0.366667	0.366667	0.4	0.309524	0.2	0.2	0.2	0.2	0	0.333333	0.25	0.2	0	0	0	0	0	0	0	0	0	0	0	0	0	0	0	0	0	0	0	0	0	0	0	0	0	0	0	0	0	0	0	0
VFSEEEKK	0	0	0	0	0	0	0	0	0	0	0	0	0	0	0	0	0	0	0	0	0	0	0	0	0	0	0	0	0	0.746825	0.236111	0.342857	0	0	0.25	0.2	0.166667	0.166667	0.166667	0	0.475	0.436111	0.325	0.142857	0.253968	0.257576	0.311111	0.233766	0
LSLTASYDLK	0	0	0	0	0	0	0	0	0	0	0	0	0	0	0	0	0	0	0	0	0	0	0	0	0	0	0	0	0	0	0	0.2	0.2	0.333333	0.45	0.2	0.7	0.2	0.25	0.5	0	0	0.733333	0.5	0	0.45	0.2	0.25	0
TLLSNLEEAK	0	0	0	0	0	0	0	0	0	0	0	0	0	0	0	0	0	0	0	0	0	0	0	0	0	0	0	0	0	0.166667	0.166667	0.166667	0.366667	0.866667	0.5	0.45	0.342857	0.333333	0.416667	0	0	0	0.509524	0.25	0.25	0.166667	0.166667	0	0
VPVTVHTDV	0	0	0.125	0	0	0	0	0.125	0	0.125	0.125	0.25	0.125	0	0.111111	0.1	0	0.142857	0.142857	0.785714	0.375	0	0.125	0.111111	0.267857	0.236111	0.535714	0.517857	0.125	0	0	0	0	0	0	0	0	0	0	0	0	0	0	0	0	0	0	0	0
EGDFLAEEY	0	0	0	0	0	0	0	0	0	0	0	0	0	0	0	0	0	0	0	0	0	0	0	0	0	0	0	0	0	0	0	0	0	0	0	0	0	0	0	0	0	0	0	0	0	0	0	0	0
EGDFLEAYE	0	0	0	0	0	0	0	0	0	0	0	0	0	0	0	0	0	0	0	0	0	0	0	0	0	0	0	0	0	0	0	0	0	0	0	0	0	0	0	0	0	0	0	0	0	0	0	0	0
AATLHTSTAMAAQHGMDDD	0	0	0	0	0	1	0	1	0	0	0	0	0	0	0	0	0	0	0	2	0	0	0	0	0	1	0	0	0	0	0	0	0	0	0	0	0	0	0	0	0	0	0	0	0	0	0	0	0
AFDGFDFGDDPSD	0	0	0	0	0	0	0	1	0	0	1	1	0	1	0	0	1	0	0	0	0	0	0	0	0	0	0	0	0	0	0	0	0	0	0	0	0	0	0	0	0	0	0	0	0	0	0	0	0
AGGSWDLAVQER	0	0	0	0	0	0	0	0	0	0	0	0	0	0	0	0	0	0	0	0	0	0	0	0	0	0	0	0	0	1	0	0	0	1	1	1	1	0	0	0	0	0	0	0	0	0	0	0	0
ALQLTQSPSSLSASVGD	0	0	0	0	0	1	0	0	0	0	0	0	0	0	0	1	2	0	0	1	0	0	0	0	0	0	0	0	0	0	0	0	0	0	0	0	0	0	0	0	0	0	0	0	0	0	0	0	0
ALTVVYDVLRS	0	0	0	0	0	0	0	0	0	0	0	0	0	0	1	0	0	1	1	1	0	0	0	0	0	1	0	0	0	0	0	0	0	0	0	0	0	0	0	0	0	0	0	0	0	0	0	0	0
ALVEGELAEEAAEKA	0	0	0	0	0	0	0	0	0	0	0	0	0	0	0	0	0	0	0	0	0	0	0	0	0	0	0	0	0	0	0	0	0	0	0	0	0	0	0	0	0	0	0	0	0	0	0	0	0
APLDADQAALVR	0	0	0	0	0	0	0	0	0	0	0	0	0	0	0	0	0	0	0	0	0	0	0	0	0	0	0	0	0	0	0	0	0	0	0	0	0	0	0	0	0	0	0	0	0	0	0	0	0
ASSLLDELFQDRF	0	0	0	0	0	0	0	0	0	0	0	0	0	0	0	0	0	0	0	0	0	0	0	0	0	0	0	0	0	0	0	0	0	0	0	0	0	0	0	0	0	0	0	0	0	0	0	0	0
AVRTLDPERLG	0	0	0	0	0	0	0	0	0	0	0	0	0	0	0	0	0	0	0	0	0	0	0	0	0	0	0	0	0	0	0	0	0	0	0	0	0	1	0	0	0	0	1	0	0	1	1	1	0
DAHKSEVAHRFKD	0	1	0	0	0	0	0	0	0	0	0	0	0	0	0	1	1	0	1	1	0	0	0	0	0	0	0	0	0	0	0	0	0	0	0	0	0	0	0	0	0	0	0	0	0	0	0	0	0
DDPDAPLQPVTPLQLFEG	0	0	0	0	0	0	0	0	0	0	0	0	0	0	0	0	0	0	0	0	0	0	0	0	0	0	0	0	0	0	0	0	0	0	0	0	0	0	0	0	0	0	0	0	0	0	0	0	0
DDWLPDLQVE	0	0	0.5	0	0	0	0	0	0.5	0	0.5	0	1	0	0	0	0	0	0.5	0	0	0	0.5	0.5	0.5	0.5	0	0	0	0	0	0	0	0	0	0	0	0	0	0	0	0	0	0	0	0	0	0	0
DEAAFFDTASTGK	0	0	0	0	0	0	0	0	0	0	0	0	0	0	0	0	0	0	0	0	0	0	0	0	0	0	0	0	0	0	0	0	0	0	0	0	0	0	0	0	0	0	0	0	0	0	0	0	0
DEEKMELQEMQ	0	0	0	0	0	0	0	0	0	0	0	0	0	0	0	0	0	0	0	0	0	0	0	0	0	0	0	0	0	0	0	0	0	0	0	0	0	0	0	0	0	0	0	0	0	0	0	0	0
DFPSPVDAAFR	0	0	0	0	0	0	0	0	0	0	0	0	0	0	0	0	0	0	0	0	0	0	0	0	0	0	0	0	0	1	0	0	0	0	1	0	1	0	0	1	0	0	0	1	0	0	0	0	0
DLATVYVDVLKD	0	0	0	0	0	0	0	0	0	0	0	0	0	0	0	0	1	0	0	1	1	0	0	0	0	0	1	1	0	0	0	0	0	0	0	0	0	0	0	0	0	0	0	0	0	0	0	0	0
DLEPTVLDELR	0	0	0	0	0	0	0	0	0	0	0	0	0	0	0	0	0	0	0	0	0	0	0	0	0	0	0	0	0	0	0	0	0	0	0	0	0	0	0	0	0	0	0	0	0	0	0	0	0
DVPVTVTVHD	0	0	0	0	1	0	0	0	0	0	0	0	0	0	0	0	0	0	0	0	1	1	0	0	0	0	1	0	0	0	0	0	0	0	0	0	0	0	0	0	0	0	0	0	0	0	0	0	0
DVWGLEGPLDAAFTR	0	0	0	0	0	0	0	0	0	0	0	0	0	0	0	0	0	0	0	0	0	0	0	0	0	0	0	0	0	0	0	0	0	0	1	1	0	0	0	0	0	0	0	0	1	1	1	0	0
EEHPVLLTEAPLNPK	0	0	0	0	0	0	0	0	0	0	0	0	0	0	0	0	0	0	0	0	0	0	0	0	0	0	0	0	0	0	0	0	0	0	0	0	0	0	0	0	0	0	0	0	0	0	0	0	0
EVYMPSSLFQDDFVLPDLSEPGTWK	0	0	0	0	0	0	0	0	0	0	0	0	0	0	0	0	0	0	0	0	0	0	0	0	0	0	0	0	0	0	0	0	0	0	0	0	0	0	0	0	0	1	1	1	0	1	1	0	0
FAEVTKVVTD	0.5	0	0	0	0	0	0.5	0.5	0	0	0	0	0	0	0	0	0	0	0.5	1	0	0.5	0	0	0	0	0.5	0.5	0.5	0	0	0	0	0	0	0	0	0	0	0	0	0	0	0	0	0	0	0	0
FDVDLGTLLRVND	0	0	0	0	0	1	0	1	0	1	0	1	0	0	0	0	0	0	0	0	0	0	0	0	0	1	0	0	0	0	0	0	0	0	0	0	0	0	0	0	0	0	0	0	0	0	0	0	0
FESNFNTQATNR	0	0	0	0	0	0	0	0	0	0	0	0	0	0	0	0	0	0	0	0	0	0	0	0	0	0	0	0	0	1	0	0	0	0	0	0	0	0	0	0	0	0	0	0	0	0	0	0	0
FHLPENLFLKSD	0	0	1	0	0	0	1	0	0	0	1	0	0	0	0	0	0	0	1	0	0	0	0	0	0	0	0	1	0	0	0	0	0	0	0	0	0	0	0	0	0	0	0	0	0	0	0	0	0
FQMLPLDPK	0	0	0	0	0	0	0	0	0	0	0	0	0	0	0	0	0	0	0	0	0	0	0	0	0	0	0	0	0	0	0	0	0	1	1	1	1	1	0	0	0	0	0	0	0	0	0	0	0
FQNALLVRYT	0	0	0	0	0	0	0	0	0	0	0	0	0	0	0	0	0	0	0	0	0	0	0	0	0	0	0	0	0	2	0	0	2	0	0	1	0	0	0	0	0	0	0	0	0	0	0	0	0
FSSKLDNLYSSD	1	0	1	0	0	0	0	0	0	0	0	0	0	0	0	0	0	0	0	3	0	0	0	0	0	0	0	0	0	0	0	0	0	0	0	0	0	0	0	0	0	0	0	0	0	0	0	0	0
FVVPVPVTPV	1	0	0	0	0	0	0	0	0	0	0	0	0	1	0	0	0	1	0	0	1	0	0	0	0	0	0	1	0	0	0	0	0	0	0	0	0	0	0	0	0	0	0	0	0	0	0	0	0
GAYPLSLEPLGVR	0	0	0	0	0	0	0	0	0	0	0	0	0	0	0	0	0	0	0	0	0	0	0	0	0	0	0	0	0	0	0	0	0	0	1	0	0	0	0	0	0	2	0	0	1	1	0	0	0
GNQGFNNNWLR	0	0	0	0	0	0	0	0	0	0	0	0	0	0	0	0	0	0	0	0	0	0	0	0	0	0	0	0	0	0	0	0	0	0	0	1	0	1	0	0	0	0	1	1	0	0	1	0	0
GPEVQLVAHSPWLK	0	0	0	0	0	0	0	0	0	0	0	0	0	0	0	0	0	0	0	0	0	0	0	0	0	0	0	0	0	0	0	0	0	0	0	0	0	0	0	0	3	2	0	0	0	0	0	0	0
GRVTGWGNLK	0	0	0	0	0	0	0	0	0	0	0	0	0	0	0	0	0	0	0	0	0	0	0	0	0	0	0	0	0	0	1	2	2	0	0	0	0	0	0	0	0	0	0	0	0	0	0	0	0
GSEMVVAGKLQDRGPD	0	0	0	0	0	0	0	1	0	0	0	0	1	0	0	0	0	1	0	0	0	0	0	0	2	0	0	0	0	0	0	0	0	0	0	0	0	0	0	0	0	0	0	0	0	0	0	0	0
GSGEVVLSRKVLL	0	0	0	0	0	1	0	0	0	0	0	0	0	0	0	0	0	0	0	0	0	0	0	0	0	0	2	1	1	0	0	0	0	0	0	0	0	0	0	0	0	0	0	0	0	0	0	0	0
GSYAAWLSRD	0	0	0	0	0	0	0	1	0	0	0	1	0	0	0	1	0	0	0	0	0	0	0	0	1	1	0	0	0	0	0	0	0	0	0	0	0	0	0	0	0	0	0	0	0	0	0	0	0
HAPCAVAVAH	0	0	0	0	0	1	0	1	0	0	0	0	0	0	0	0	0	0	0	1	0	0	0	1	0	1	0	0	0	0	0	0	0	0	0	0	0	0	0	0	0	0	0	0	0	0	0	0	0
HTDLSGKVFVFPRESVTD	1	0	0	0	0	0	0	0	0	0	0	0	0	0	0	0	0	1	0	2	0	0	1	0	0	0	0	0	0	0	0	0	0	0	0	0	0	0	0	0	0	0	0	0	0	0	0	0	0
KNPLPSKETLEQEKQAGES	0	0	0	0	0	0	0	0	0	0	0	0	0	0	0	0	0	0	0	0	0	0	0	0	0	0	0	0	0	0	0	0	0	0	0	0	0	0	0	0	0	0	0	0	0	0	0	0	0
KSASDLTWDNLK	0	0	0	0	0	0	0	0	0	0	0	0	0	0	0	0	0	0	0	0	0	0	0	0	0	0	0	0	0	0	0	0	0	0	0	0	2	0	0	0	0	0	1	0	0	1	0	0	1
LDLQELNNWVQAQMK	0	0	0	0	0	0	0	0	0	0	0	0	0	0	0	0	0	0	0	0	0	0	0	0	0	0	0	0	0	0	0	0	1	0	1	1	0	0	0	0	0	0	0	1	0	0	1	0	0
LFSPFADLSELSATGR	0	0	0	0	0	0	0	0	0	0	0	0	0	0	0	0	0	0	0	0	0	0	0	0	0	0	0	0	0	0	0	0	0	1	2	0	0	1	0	0	0	0	1	0	0	0	0	0	0
LFTDQVLSVLKGEE	0	0	0	0	0	0	0	0	0	1	0	0	0	0	0	0	0	0	0	0	0	0	0	0	0	0	0	0	0	0	0	0	0	0	0	0	0	0	0	0	0	0	0	0	0	0	0	0	0
LGGALEEVYVSLGVSVGK	0	0	0	0	0	0	0	0	0	0	0	0	0	0	0	0	0	0	0	0	0	0	0	0	0	0	0	0	0	0	0	0	0	1	2	0	0	2	0	0	0	0	0	0	0	0	0	0	0
LGPLVEQGRV	0	0	0	0	0	0	0	0	0	0	0	0	0	0	0	0	0	0	0	0	0	0	0	0	0	0	0	0	0	0	0	0	2	0	0	0	1	0	0	0	0	0	0	0	0	0	0	0	1
LLSATKTQVAD	0	0	0	0	0	0	0	0	0	0	0	0	0	0	0	0	0	0	0	1	0	0	0	0	1	1	0	1	0	0	0	0	0	0	0	0	0	0	0	0	0	0	0	0	0	0	0	0	0
LPLDLVPKTELK	0	0	0	0	0	0	0	0	0	0	0	0	0	0	0	0	0	0	0	0	0	0	0	0	0	0	0	0	0	2	1	0	1	0	0	0	0	0	0	0	1	0	0	0	0	0	0	0	0
LSLNTHPSQKPLSLTVR	0	0	0	0	0	0	0	0	0	0	0	0	0	0	0	0	0	0	0	0	0	0	0	0	0	0	0	0	0	0	0	0	2	0	0	0	0	0	0	0	0	0	0	1	1	1	0	0	0
LSMDLDVSYKHK	0	0	0	0	0	0	0	0	0	0	0	0	0	0	0	0	0	0	0	0	0	0	0	0	0	0	0	0	0	1	1	0	0	1	0	0	0	2	0	0	0	0	0	0	0	0	0	0	0
LSNDMMGSYAEMK	0	0	0	0	0	0	0	0	0	0	0	0	0	0	0	0	0	0	0	0	0	0	0	0	0	0	0	0	0	0	0	0	0	1	1	1	1	1	0	0	0	0	0	0	0	0	0	0	0
LSSPAVLTDK	0	0	0	0	0	0	0	0	0	0	0	0	0	0	0	0	0	0	0	0	0	0	0	0	0	0	0	0	0	0	0	0	0	0	0	0	0	0	0	0	2	0	0	0	0	0	0	0	0
LSYFVELGTQPATQ	0	0	0	0	0	0	0	0	0	0	0	0	0	0	0	0	0	0	0	0	0	0	0	0	0	0	0	0	0	0	0	0	0	0	0	0	0	0	0	0	0	0	0	0	0	0	0	0	0
LYLSGMAPRPSLAK	0	0	0	0	0	0	0	0	0	0	0	0	0	0	0	0	0	0	0	0	0	0	0	0	0	0	0	0	0	0	1	1	2	1	0	0	0	0	0	0	0	0	0	0	0	0	0	0	0
MDYPKQTQVSVLPEGGETPLFK	0	0	0	0	0	0	0	0	0	0	0	0	0	0	0	0	0	0	0	0	0	0	0	0	0	0	0	0	0	0	0	0	1	0	0	0	0	0	0	1	0	0	1	0	0	0	0	0	0
NGFKSHALQL	0	0	0	0	0	0	0	0	0	0	0	0	0	0	0	0	0	0	0	0	0	0	0	0	0	0	0	0	0	0	0	0	0	0	0	0	0	0	0	0	0	0	0	0	0	0	0	0	1
NLEKETEGLRQEMSKD	0	0	0	0	0	0	1	0	0	0	0	0	0	1	0	1	0	0	0	0	0	0	1	0	0	1	0	0	0	0	0	0	0	0	0	0	0	0	0	0	0	0	0	0	0	0	0	0	0
NQEQVSPLTLLK	1	1	0	0	0	0	0	0	0	0	0	0	0	0	0	0	0	0	0	0	0	0	0	0	0	0	0	0	0	0	0	0	0	1	0	0	0	1	0	0	0	0	1	0	0	0	0	0	0
NYKTTPPVLDS	0	0	0	0	0	0	0	0	0	0	0	1	0	1	1	1	0	0	0	0	0	0	1	0	0	0	0	0	0	0	0	0	0	0	0	0	0	0	0	0	0	0	0	0	0	0	0	0	0
PGANAAAAKLQASF	0	0	0	0	0	0	0	0	0	0	0	0	0	0	0	0	0	0	0	0	0	0	0	0	0	0	0	0	0	0	0	0	0	0	0	0	0	0	0	0	0	0	0	0	0	0	0	0	0
PPVLDSDGSFFLYSKLTVDK	0	0	0	0	0	0	0	0	0	0	0	0	0	0	0	0	0	0	0	0	0	0	0	0	0	0	0	0	0	0	0	0	0	0	0	0	0	0	0	0	4	1	0	0	0	0	0	0	0
PQTFYYAVAVVKKDS	0	0	0	0	0	0	0	0	0	0	0	0	0	0	0	0	0	0	0	0	1	0	0	0	1	1	1	1	0	0	0	0	0	0	0	0	0	0	0	0	0	0	0	0	0	0	0	0	0
PQVSMFFTHTFPK	0	0	0	0	0	0	0	0	0	0	0	0	0	0	0	0	0	0	0	0	0	0	0	0	0	0	0	0	0	0	0	0	3	0	0	0	0	0	0	0	2	0	0	0	0	0	0	0	0
PQVYTLPPSRD	2	0	0	0	1	0	0	0	0	0	0	0	0	0	0	0	0	0	0	0	0	0	1	0	0	0	0	1	0	0	0	0	0	0	0	0	0	0	0	0	0	0	0	0	0	0	0	0	0
PVQPAVLQVHQ	0	0	0	0	0	0	0	0	0	0	0	0	0	0	0	0	0	0	0	0	0	0	0	0	0	0	0	0	0	0	0	0	0	0	0	0	0	0	0	0	0	0	0	0	0	0	0	0	0
QLNLKLLDNWDSVTSTFSK	0	0	0	0	0	0	0	0	0	0	0	0	0	0	0	0	0	0	0	0	0	0	0	0	0	0	0	0	0	0	0	0	0	0	0	0	0	0	0	0	0	0	3	1	0	0	1	0	0
QLRGLEEELQFSLGSK	0	0	0	0	0	0	0	0	0	0	0	0	0	0	0	0	0	0	0	0	0	0	0	0	0	0	0	0	0	0	0	0	0	1	0	1	1	1	0	0	0	0	0	0	1	0	0	0	0
RVDTVDPPYPR	0	0	0	0	0	0	0	0	0	0	0	0	0	0	0	0	0	0	0	0	0	0	0	0	0	0	0	0	0	0	1	0	0	1	0	0	0	0	0	0	1	0	0	1	1	0	0	0	0
SLPVSDSVLSGFEQR	0	0	0	0	0	0	0	0	0	0	0	0	0	0	0	0	0	0	0	0	0	0	0	0	0	0	0	0	0	0	0	0	0	0	0	0	0	1	0	0	3	1	0	0	0	0	0	0	0
SPPLEMVARP	0	0	0.5	0	0.5	0	0	0	0	0	0	0	0	0	0	0	0	0.333333	0	2.16667	0	0.5	0	0	0	0.5	0	0	0.5	0	0	0	0	0	0	0	0	0	0	0	0	0	0	0	0	0	0	0	0
SRQLGLPGPPD	0	0	0	0	0	0	0	0	0	0	0	0	0	0	0	0	0	0	0	0	0	0	0	0	0	0	0	0	0	0	0	0	0	0	0	0	0	0	0	0	0	0	0	0	0	0	0	0	0
SSSNSASLTLSGLKTED	0	0	1	0	0	0	0	0	0	0	0	0	0	1	0	0	0	0	0	1	0	0	0	0	0	0	1	0	1	0	0	0	0	0	0	0	0	0	0	0	0	0	0	0	0	0	0	0	0
SSSYSKQFTSSTSYN	0	0	0	0	0	0	0	0	0	0	0	0	0	0	0	0	0	0	0	0	0	0	0	0	0	0	0	0	0	0	0	1	1	0	0	0	0	0	0	0	0	0	0	0	0	0	0	0	0
SSYSKQFTSSTSYN	0	0	0	0	0	0	0	0	0	0	0	0	0	0	0	0	0	0	0	0	0	0	0	0	0	0	0	0	0	0	0	0	0	0	0	0	0	0	0	0	0	0	0	0	0	0	0	0	1
STFESKSYKM	1	0	1	0	1	0	0	0	0	0	1	0	0	0	1	0	0	0	0	0	0	0	0	0	0	0	0	0	0	0	0	0	0	0	0	0	0	0	0	0	0	0	0	0	0	0	0	0	0
SYALTSEEAERSDGD	0	0	0	0	0	0	0	0	0	0	0	0	0	0	0	0	0	0	0	0	0	0	0	0	0	0	0	0	0	0	0	0	0	0	0	0	0	0	0	0	0	0	0	0	0	0	0	0	0
TDDLKQLANGVD	0	0	0	0	0	0	0	1	0	0	0	0	0	0	0	0	0	0	0	1	0	0	0	0	0	1	1	1	0	0	0	0	0	0	0	0	0	0	0	0	0	0	0	0	0	0	0	0	0
VAFVKHSTLFENLANKADRD	0	0	0	0	0	0	1	0	0	0	0	0	0	0	0	1	0	0	0	1	0	0	1	0	0	1	0	0	0	0	0	0	0	0	0	0	0	0	0	0	0	0	0	0	0	0	0	0	0
VLFYVDTDK	0	0	0	0	0	0	0	0	0	0	0	0	0	0	0	0	0	0	0	0	0	0	0	0	0	0	0	0	0	0	0	0	0	0	0.5	0.5	0	0	0	0	0	0	1	0.5	1	0.5	0.5	0.5	0
VPSGVTEVVVKLF	0	0	1	0	0	0	1	0	0	0	0	1	0	0	0	1	0	0	0	0	0	0	0	0	0	0	0	1	0	0	0	0	0	0	0	0	0	0	0	0	0	0	0	0	0	0	0	0	0
VQWKVDNALQSGN	0	0	0	0	0	0	0	0	0	0	0	0	0	0	0	0	0	0	0	0	0	0	0	0	0	0	0	0	0	0	0	0	0	0	0	0	0	0	0	1	3	1	0	0	0	0	0	0	0
VSFLSALEEYT	0	0	0	0	0	0	0	0	0	0	0	0	0	0	0	0	0	0	0	0	0	0	0	0	0	0	0	0	0	0	1	0	2	0	1	0	0	0	0	0	0	0	0	0	0	0	1	0	0
VSFLSALEEYTKK	0	0	0	0	0	0	0	0	0	0	0	0	0	0	0	0	0	0	0	0	0	0	0	0	0	0	0	0	0	0	1	0	0	0	0	0	0	1	2	0	0	0	0	0	0	0	1	0	0
VSNKALPAPLEKTLSK	0	0	0	0	0	0	0	0	0	0	0	0	0	0	0	0	0	0	0	0	0	0	0	0	0	0	0	0	0	0	0	0	0	0	0	0	0	0	0	0	1	2	0	0	0	0	0	0	0
VVSVLTVVHQDWLN	0	0	0	0	0	0	0	0	0	0	0	0	0	0	0	0	0	0	0	0	0	0	0	0	0	0	0	0	0	0	0	0	0	1	1	2	0	0	0	0	0	0	0	0	0	0	1	0	0
WNVASLLYETK	0	0	0	0	0	0	0	0	0	0	0	0	0	0	0	0	0	0	0	0	0	0	0	0	0	0	0	0	0	0	0	0	0	2	1	0	1	0	0	0	0	0	0	0	0	0	1	0	0
WTLTAPPGYR	0	0	0	0	0	0	0	0	0	0	0	0	0	0	0	0	0	0	0	0	0	0	0	0	0	0	0	0	0	0	0	0	0	1	0	1	1	1	1	0	0	0	0	0	0	0	0	0	0
WWGGQPLWLTATK	0	0	0	0	0	0	0	0	0	0	0	0	0	0	0	0	0	0	0	0	0	0	0	0	0	0	0	0	0	0	0	0	0	1	1	1	0	0	0	0	0	0	1	1	0	0	0	0	0
YKEENDDFASFR	0	0	0	0	0	0	0	0	0	0	0	0	0	0	0	0	0	0	0	0	0	0	0	0	0	0	0	0	0	0	0	0	0	0	0	0	0	0	0	1	1	0	0	0	0	0	0	0	0
YNALDLTNNGK	0	0	0	0	0	0	0	0	0	0	0	0	0	0	0	0	0	0	0	0	0	0	0	0	0	0	0	0	0	0	0	0	0	1	0	1	1	1	0	0	0	0	1	0	0	0	0	0	0
YNGTHVFR	0	0	0	0	0	0	0	0	0	0	0	0	0	0	0	0	0	0	0	0	0	0	0	0	0	0	0	0	0	1	1	0	2	0	0	0	0	0	0	0	0	0	1	0	0	0	0	0	0
YVSQFEGSALGKQLNLKLLDNW	0	0	1	0	0	0	0	1	0	0	0	0	0	0	0	0	0	1	0	0	0	0	0	1	0	0	1	0	0	0	0	0	0	0	0	0	0	0	0	0	0	0	0	0	0	0	0	0	0
YWSVDPLDRAMAELA	0	0	0	0	0	1	0	1	0	0	1	0	1	0	0	0	0	0	0	0	0	0	1	0	0	0	0	0	0	0	0	0	0	0	0	0	0	0	0	0	0	0	0	0	0	0	0	0	0
GPSVFPLAPSSKSTSG	0	0	0	0	0	0	0	0	0	0	0	0	0	0	0	0	0	0	0	0	0	0	0	0	0	0	0	0	0	0	0	0	0	0	0	0	0	0	0	0	2	1	0	0	0	0	0	0	0
LEEYTKKLNTQ	0	0	0	0	0	0	0	0	0	0	0	0	0	0	0	0	0	0	1	0	0	0	0	0	0	0	0	0	0	0	0	0	0	0	0	2	0	0	0	0	0	0	0	0	0	0	0	0	0
LSMLEKLYLHPR	0	0	0	0	0	0	0	0	0	0	0	0	0	0	0	0	0	0	0	0	0	0	0	0	0	0	0	0	0	1	2	1	0	0	0	0	0	0	0	0	0	1	0	0	0	0	0	0	0
SALEEYTKKLNT	0	0	0	0	0	0	0	0	0	0	0	0	0	0	0	0	0	0	0	0	0	0	0	0	0	0	0	0	0	0	2	1	0	0	0	0	0	0	0	0	0	0	0	0	0	0	0	0	1
PLGERMAEL	0.410714	0.142857	0	0	0	0.125	0.25	0.267857	0.125	0.285714	0.267857	0	0.111111	0	0.125	0	0	0.125	0.142857	1.02183	0.285714	0.142857	0	0.285714	0	0.285714	0.267857	0.142857	0.125	0	0	0	0	0	0	0	0	0	0	0	0	0	0	0	0	0	0	0	0
HMKSVLPSD	0	0	0	0	0	0.333333	0.333333	0	0	0	0	0	0	0	0.333333	0	0	0	1	1.25	0.333333	0	0	0	0	0.666667	0.333333	0.333333	0	0	0	0	0	0	0	0	0	0	0	0	0	0	0	0	0	0	0	0	0
SGFSFFGK	0	0	0	0	0	0	0	0	0	0	0	0	0	0	0	0	0	0	0	0	0	0	0	0	0	0	0	0	0	0.527778	0.15	0.455988	0.396465	0.211111	0.171429	0.354762	0.138095	0.177778	0.145833	0.0833333	0.376166	0.191667	0.528968	0.293651	0.254167	0.15	0.14359	0	0
SGFSFGFK	0	0	0	0	0	0	0	0	0	0	0	0	0	0	0	0	0	0	0	0	0	0	0	0	0	0	0	0	0	0.527778	0.15	0.455988	0.396465	0.211111	0.171429	0.354762	0.138095	0.177778	0.145833	0.0833333	0.376166	0.191667	0.528968	0.293651	0.254167	0.15	0.14359	0	0
SGFSFKFG	0	0	0	0	0	0	0	0	0	0	0	0	0	0	0	0	0	0	0	0	0	0	0	0	0	0	0	0	0	0.527778	0.15	0.455988	0.396465	0.211111	0.171429	0.354762	0.138095	0.177778	0.145833	0.0833333	0.376166	0.191667	0.528968	0.293651	0.254167	0.15	0.14359	0	0
SGFSFKGF	0	0	0	0	0	0	0	0	0	0	0	0	0	0	0	0	0	0	0	0	0	0	0	0	0	0	0	0	0	0.527778	0.15	0.455988	0.396465	0.211111	0.171429	0.354762	0.138095	0.177778	0.145833	0.0833333	0.376166	0.191667	0.528968	0.293651	0.254167	0.15	0.14359	0	0
PEVRAMAEL	0.125	0.142857	0.166667	0	0.125	0.125	0.25	0.125	0.291667	0.142857	0.267857	0	0.111111	0.166667	0.125	0	0	0.125	0.142857	1.02183	0.285714	0.142857	0.2	0	0	0.285714	0.125	0.2	0.125	0	0	0	0	0	0	0	0	0	0	0	0	0	0	0	0	0	0	0	0
TLLSNLENTL	0	0	0	0	0	0	0	0	0	0	0	0	0	0	0	0	0	0	0	0	0	0	0	0	0	0	0	0	0	0.166667	0.166667	0.166667	0.366667	0.866667	0.5	0.45	0.342857	0.333333	0.416667	0	0	0	0.2	0.25	0.25	0.166667	0.166667	0	0
VGYVSGWGR	0	0	0	0	0	0	0	0	0	0	0	0	0	0	0	0	0	0	0	0	0	0	0	0	0	0	0	0	0	0	0	0	0	0.25	0	0.333333	0.5	0	0.25	0	0	0	1.16667	0.25	0.333333	0.666667	0.533333	0.5	0
SGFSGFFK	0	0	0	0	0	0	0	0	0	0	0	0	0	0	0	0	0	0	0	0	0	0	0	0	0	0	0	0	0	0.527778	0.15	0.455988	0.396465	0.211111	0.171429	0.354762	0.138095	0.177778	0.145833	0.0833333	0.376166	0.125	0.528968	0.293651	0.254167	0.15	0.14359	0	0
TGLQEVEVK	0	0	0	0	0	0	0	0	0	0	0	0	0	0	0	0	0	0	0	0	0	0	0	0	0	0	0	0	0	0.6	0.2	0.444444	0.1	0	0	0	0.4	0	0	0	0.709524	0.725433	0.361111	0.2	0.236111	0.325	0.111111	0.311111	0
SGFSGFKF	0	0	0	0	0	0	0	0	0	0	0	0	0	0	0	0	0	0	0	0	0	0	0	0	0	0	0	0	0	0.527778	0.15	0.344877	0.396465	0.211111	0.171429	0.354762	0.138095	0.177778	0.145833	0.0833333	0.376166	0.191667	0.528968	0.293651	0.254167	0.15	0.0666667	0	0
SGGVFAALW	0	0	0	0	0	0.25	0.583333	0.7	0	0.25	0.25	0	0	0	0.2	0	0	0	0	0.95	0.25	0.25	0.25	0.25	0.25	0	0.2	0	0	0	0	0	0	0	0	0	0	0	0	0	0	0	0	0	0	0	0	0	0
QFPLLLKDF	0	0	0	0	0	0	0	0	0	0	0	0	0	0	0	0	0	0	0	0	0	0	0	0	0	0	0	0	0	0.533333	0.333333	0.5	0.5	0	0	0	0	0	0	0.25	0	0	0.25	0.583333	0.25	0.5	0	0	0
PLTVLDELR	0.303579	0.135747	0.167832	0	0.142157	0.181818	0.133333	0.145833	0.153409	0.154762	0.142157	0.142857	0.0714286	0.0769231	0.15	0.0909091	0.0666667	0.162338	0.0833333	0.571919	0.160256	0.146465	0.174242	0.132479	0.154762	0.222868	0.223388	0.132479	0.160256	0	0	0	0	0	0	0	0	0	0	0	0	0	0	0	0	0	0	0	0
SGGVFADVR	0	0	0	0	0	0.25	0.583333	0.7	0	0.392857	0.45	0	0.333333	0	0.2	0	0	0	0	0.45	0.25	0.25	0.25	0.25	0	0	0.2	0	0	0	0	0	0	0	0	0	0	0	0	0	0	0	0	0	0	0	0	0	0
SGGVFAVRD	0	0	0	0	0	0.25	0.583333	0.7	0	0.392857	0.45	0	0.333333	0	0.2	0	0	0	0	0.45	0.25	0.25	0.25	0.25	0	0	0.2	0	0	0	0	0	0	0	0	0	0	0	0	0	0	0	0	0	0	0	0	0	0
PLTVLDERL	0.303579	0.135747	0.167832	0	0.142157	0.181818	0.133333	0.145833	0.153409	0.154762	0.142157	0.0714286	0.162338	0.0769231	0.15	0.0909091	0.0666667	0.162338	0.0833333	0.571919	0.160256	0.146465	0.174242	0.132479	0.154762	0.177413	0.223388	0.132479	0.160256	0	0	0	0	0	0	0	0	0	0	0	0	0	0	0	0	0	0	0	0
DGVLTVEEAK	0	0	0	0	0	0	0	0	0	0	0	0	0	0	0	0	0	0	0	0	0	0	0	0	0	0	0	0	0	2	0	0	0	0	0	0	0	0	0	0	0	0	0	0	0	0	0	0	0
DTGGDFLAEGGGVR	0	0	0	0	0	0	0	0	0	0	0	0	0	0	0	0	0	0	0	0	0	0	0	0	0	0	0	0	0	0	0	0	0	0	0	0	0	0	0	0	0	0	0	0	0	0	0	0	0
EDPAPGPSWD	0.5	0	0.5	0	0	0	0	0.5	0	0	0	0	0.5	0.5	0	0	0	0	0	0.5	0.5	1	0	0	0	0	0	0	0	0	0	0	0	0	0	0	0	0	0	0	0	0	0	0	0	0	0	0	0
EHPGVSTVR	0	0	0	0	0	0	0	0	0	0	0	0	0	0	0	0	0	0	0	0	0	0	0	0	0	0	0	0	0	0	0	0	0	1	0.5	0.5	0	0.5	2	0	0	0	0	0	0	0	0	0	0
GGQGNTWLTAFVLK	0	0	0	0	0	0	0	0	0	0	0	0	0	0	0	0	0	0	0.5	0	0	0	0	0	0	0	0	0	0	0	0	0	0	0.5	0	1	0	0	0	0	0	0	1.5	0.5	0.5	0	0	0	0
KVTYTSQED	0	0	0	0	0	0	0	0	1	0.5	0	0	0	0.5	0.5	0.5	0	0	0	0	0.5	0	0	0.5	0.5	0	0	0	0	0	0	0	0	0	0	0	0	0	0	0	0	0	0	0	0	0	0	0	0
LQKVLQDFGE	0	0	0	0	0	0	0	0	0	0	0	0	0	0	0	0	0	0	0	0	0	0	0	0	0	0	0	0	0	1	0.666667	1	0	0	0	0.333333	0	0.25	0.333333	0	0	0	0.25	0	0	0	0	0	0
NSLKLELPLPFGGK	0	0	0	0	0	0	0	0	0	0	0	0	0	0	0	0	0	0	0	0	0	0	0	0	0	0	0	0	0	0	0	0	0	0	2	0.5	0.5	0.5	0.5	0	0	0	0.5	0	0	0	0	0	0
PSPVSSTVPAPSPLS	0	0	0	0	0	0	0	0	0	0	0	0	0	0	0	0	0	0	0	0	0	0	0	0	0	0	0	0	0	0	0	0	0	0	0	0	0	0	0	0	0	0	0	0	0	0	0	0	0
VKDLSEVTPVR	0	0	0	0	0	0	0	0	0	0	0	0	0	0	0	0	0	0	0	0	0	0	0	0	0	0	0	0	0	0	0	1	0.5	0	0	0	0	0	0	0	0	1.5	0.5	0.5	0	0.5	0	0	0
EVQLVESGGGLVQPGR	0	0	0	0	0	0	0	0	0	0	0	0	0	0	0	0	0	0	0	0	0	0	0	0	0	0	0	0	0	0	0	0	0	0	0	0	0	0	0	0	3	1	0	0	0	0	0	0	0
PDNLAAWYLR	0	2	0	0	1	0	0	0	0	0.5	0	1	0	0	0	0	0	0	0	0	0	0	0	0	0	0	0	0	0	0	0	0	0	0	0	0	0	0	0	0	0	0	0	0	0	0	0	0	0
SGGVFAKNQ	0	0	0	0	0	0.25	0.25	0.7	0	0.392857	0.45	0	0.333333	0	0.2	0	0	0	0	0.45	0.25	0.25	0.25	0.25	0.25	0	0.2	0	0	0	0	0	0	0	0	0	0	0	0	0	0	0	0	0	0	0	0	0	0
PLTVLDLER	0.303579	0.135747	0.167832	0	0.142157	0.181818	0.133333	0.145833	0.153409	0.154762	0.142157	0.0714286	0.0714286	0.0769231	0.15	0.0909091	0.0666667	0.162338	0.0833333	0.571919	0.160256	0.146465	0.174242	0.132479	0.154762	0.177413	0.223388	0.132479	0.160256	0	0	0	0	0	0	0	0	0	0	0	0	0	0	0	0	0	0	0	0
PLTVLDLRE	0.303579	0.135747	0.167832	0	0.142157	0.181818	0.133333	0.145833	0.153409	0.154762	0.142157	0.0714286	0.0714286	0.0769231	0.15	0.0909091	0.0666667	0.162338	0.0833333	0.571919	0.160256	0.146465	0.174242	0.132479	0.154762	0.177413	0.223388	0.132479	0.160256	0	0	0	0	0	0	0	0	0	0	0	0	0	0	0	0	0	0	0	0
PLTVLDREL	0.303579	0.135747	0.167832	0	0.142157	0.181818	0.133333	0.145833	0.153409	0.154762	0.142157	0.0714286	0.0714286	0.0769231	0.15	0.0909091	0.0666667	0.162338	0.0833333	0.571919	0.160256	0.146465	0.174242	0.132479	0.154762	0.177413	0.223388	0.132479	0.160256	0	0	0	0	0	0	0	0	0	0	0	0	0	0	0	0	0	0	0	0
PLTVLDRLE	0.303579	0.135747	0.167832	0	0.142157	0.181818	0.133333	0.145833	0.153409	0.154762	0.142157	0.0714286	0.0714286	0.0769231	0.15	0.0909091	0.0666667	0.162338	0.0833333	0.571919	0.160256	0.146465	0.174242	0.132479	0.154762	0.177413	0.223388	0.132479	0.160256	0	0	0	0	0	0	0	0	0	0	0	0	0	0	0	0	0	0	0	0
FTLTLTRVEPED	0	0	0.25	0	0	0.25	0	0	0.25	0.25	0.25	0.25	0.25	0	0.25	0	0	0.25	0.25	0.25	0.5	0	0	0	0.333333	0	0.5	0.333333	0	0	0	0	0	0	0	0	0	0	0	0	0	0	0	0	0	0	0	0	0
WDALSGLTK	0	0	0	0	0	0	0	0	0	0	0	0	0	0	0	0	0	0	0	0	0	0	0	0	0	0	0	0	0	0	0	0	0	0.583333	0.583333	0.45	0.333333	0.2	0.25	0	0	0	0.583333	0.333333	0.333333	0.333333	0.2	0.2	0
VDFGRWKD	0.7	0.2	0.616667	0	0.366667	0.366667	0.366667	0.4	0.309524	0.2	0.2	0.2	0	0	0	0.25	0.2	0	0	0	0	0	0	0	0	0	0	0	0	0	0	0	0	0	0	0	0	0	0	0	0	0	0	0	0	0	0	0	0
FVDTEEKK	0	0	0	0	0	0	0	0	0	0	0	0	0	0	0	0	0	0	0	0	0	0	0	0	0	0	0	0	0	0.496825	0.111111	0.342857	0	0	0.25	0.2	0.416667	0	0.166667	0	0.475	0.236111	0.325	0.142857	0.253968	0.0909091	0.111111	0.233766	0
PLTVLEDLR	0.303579	0.135747	0.167832	0	0.0588235	0.181818	0.133333	0.145833	0.153409	0.154762	0.142157	0.142857	0.0714286	0.0769231	0.15	0.0909091	0.0666667	0.162338	0.0833333	0.571919	0.160256	0.146465	0.0909091	0.132479	0.154762	0.177413	0.223388	0.132479	0.160256	0	0	0	0	0	0	0	0	0	0	0	0	0	0	0	0	0	0	0	0
PLTVLDGNKV	0.303579	0.135747	0.167832	0	0.142157	0.181818	0.133333	0.145833	0.153409	0.154762	0.142157	0.0714286	0.0714286	0.0769231	0.15	0.0909091	0.0666667	0.162338	0.0833333	0.571919	0.160256	0.146465	0.174242	0.132479	0.154762	0.135747	0.146465	0.132479	0.160256	0	0	0	0	0	0	0	0	0	0	0	0	0	0	0	0	0	0	0	0
PSPVDAAFR	0	0	0	0	0	0	0	0	0	0	0	0	0	0	0	0	0	0	0	0	0	0	0	0	0	0	0	0	0	0	0	0	0	0.7	0.92619	0.766667	0.25	0.566667	0.2	0	0	0	0.666667	0	0	0	0.25	0	0
GFYTHFRV	0	0	0	0	0	0	0	0	0	0	0	0	0	0	0	0	0	0	0	0	0	0	0	0	0	0	0	0	0	0.7	0	0.666667	0	0.5	0.5	0.75	0.2	0.25	0.5	0	0	0	0.25	0	0	0	0	0	0
SLLTGTYDLK	0	0	0	0	0	0	0	0	0	0	0	0	0	0	0	0	0	0	0	0	0	0	0	0	0	0	0	0	0	0	0	0	0	0.333333	0.45	0.2	0.7	0	0.25	0	0.25	0	0.733333	0.5	0	0.45	0.2	0.25	0
ANLYRLLDLD	0	0	0	0	0	0	0.333333	0	0	0	0.5	0	0	0	0	0.333333	0	0.333333	0	0.583333	0	1	0.333333	0.333333	0	0	0	0.5	0	0	0	0	0	0	0	0	0	0	0	0	0	0	0	0	0	0	0	0	0
VDFGKDWR	0.7	0.2	0.366667	0	0.366667	0.366667	0.366667	0.4	0.309524	0.2	0.2	0	0.2	0	0.333333	0	0.2	0	0	0	0	0	0	0	0	0	0	0	0	0	0	0	0	0	0	0	0	0	0	0	0	0	0	0	0	0	0	0	0
RPGPFSPF	0	0	0	0	0	0	0	0	0	0	0	0	0	0	0	0	0	0	0	0	0	0	0	0	0	0	0.142857	0.0769231	0	0	0	0	0	0	0	0	0.1	0	0	0	0	0	0	0	0	0	0	0	0.448785
RPPFGSPF	0	0	0	0	0	0	0	0	0	0	0	0	0	0	0	0	0	0	0	0	0	0	0	0	0	0	0.142857	0.0769231	0	0	0	0	0	0	0	0	0.1	0	0	0	0	0	0	0	0	0	0	0	0.448785
QVFVWVGKD	0.5	0	0	0	0	0.5	0	0	0.5	0	0.5	0	0	0	0	0	0	0.333333	0	0	0	0	0.833333	0	0	0.5	0.5	0	0	0	0	0	0	0	0	0	0	0	0	0	0	0	0	0	0	0	0	0	0
VLTKYSQDPE	0	0	0	0	0	0	0	0	0	0	0	0.5	0	0	0	0	0	0	0	0.833333	0	0.5	0.5	0	0	0.5	1	0.333333	0	0	0	0	0	0	0	0	0	0	0	0	0	0	0	0	0	0	0	0	0
GPPDVPDHA	0	0	0	0	0	0	0	0	0	0	0	0	0	0	0	0	0	0	0	0	0	0	0	0	0	0	0	0	0	0	0	0	0	0	0	0	0	0	0	0	0	0	0	0	0	0	0	0	0
EVQLVESGGD	0	0	0.5	0	0	0	0	0	0	0	0	0	0	0.2	0	0	0	0	0	0.47619	0.97619	0.333333	0	0	0.5	0.166667	0.333333	0.333333	0.333333	0	0	0	0	0	0	0	0	0	0	0	0	0	0	0	0	0	0	0	0
PLTVLEDRL	0.226656	0.135747	0.167832	0	0.0588235	0.181818	0.133333	0.145833	0.0625	0.154762	0.142157	0.0714286	0.162338	0.0769231	0.15	0	0.0666667	0.162338	0.0833333	0.571919	0.160256	0.146465	0.0909091	0.132479	0.154762	0.177413	0.223388	0.132479	0.160256	0	0	0	0	0	0	0	0	0	0	0	0	0	0	0	0	0	0	0	0
PSPVDFARA	0	0	0	0	0	0	0	0	0	0	0	0	0	0	0	0	0	0	0	0	0	0	0	0	0	0	0	0	0	0	0	0	0	0.7	0.92619	0.566667	0.25	0.566667	0.2	0	0	0	0.666667	0	0	0	0.25	0	0
LDSEVTVPR	0	0	0	0	0	0	0	0	0	0	0	0	0	0	0	0	0	0	0	0	0	0	0	0	0	0	0	0	0	0.166667	0	0	0	0.25	0	0.25	0.45	0.2	0.45	0	0.333333	0	0.866667	0.5	0.2	0.2	0.25	0	0
PRPGFSPF	0	0	0	0	0	0	0	0	0	0	0	0	0	0	0	0	0	0	0	0	0	0	0	0	0	0	0.142857	0.0769231	0	0	0	0	0	0	0	0	0.1	0	0	0	0	0	0	0	0	0	0	0	0.448785
RPCVVSPF	0	0	0	0	0	0	0	0	0	0	0	0	0	0	0	0	0	0	0	0	0	0	0	0	0	0	0.142857	0.0769231	0	0	0	0	0	0	0	0	0.1	0	0	0	0	0	0	0	0	0	0	0	0.357875
RHFWQEN	0	0.2	0	0	0	0	0.333333	0.25	0	0.166667	0.366667	0.166667	0.366667	0.166667	0.333333	0	0.166667	0	0.325	0.166667	0	0.166667	0	0	0.166667	0.452381	0	0	0.291667	0	0	0	0	0	0	0	0	0	0	0	0	0	0	0	0	0	0	0	0
FTLTVTRLEPED	0	0	0.25	0	0	0.25	0	0	0.25	0.25	0.25	0.25	0.25	0.333333	0.25	0	0	0.25	0.25	0.25	0.5	0	0	0	0	0	0.5	0	0	0	0	0	0	0	0	0	0	0	0	0	0	0	0	0	0	0	0	0	0
GNALQLNNR	0	0	0	0	0	0	0	0.5	0	0	0	0	0	0	0	0	0	0	0	0	0	0	0	0	0	0	0	0	0	0.5	0	0.333333	0.5	0	0	0	0	0	0	0	0	0	0	0	0	0	0	0	0.5
QNLQLNNR	0	0	0	0	0	0	0	0.5	0	0	0	0	0	0	0	0	0	0	0	0	0	0	0	0	0	0	0	0	0	0.5	0	0.333333	0.5	0	0	0	0	0	0	0	0	0	0	0	0	0	0	0	0.5
DFLAEGGGV	0	0	0	0	0	0	0	0	0	0	0	0	0	0	0	0	0	0	0	0	0	0	0	0	0	0	0	0	0	0	0	0	0	0	0	0	0	0	0	0	0	0	0	0	0	0	0	0	0
SVKGRFTLSRD	1	1	0	0	0	0	0	0	0	0	0	0	0	1	0	0	0	0	0	0	0	0	1	0	0	0	0	0	0	0	0	0	0	0	0	0	0	0	0	0	0	0	0	0	0	0	0	0	0
AATLHTSTAMAAQHGMD	0	0	0	0	0	0	0	0	0	1	0	0	0	0	0	0	0	0	0	1	0	0	0	0	0	1	0	0	1	0	0	0	0	0	0	0	0	0	0	0	0	0	0	0	0	0	0	0	0
AATLHTSTAMAAQHGMDD	0	0	0	0	0	0	0	0	0	0	1	0	1	0	0	0	0	0	0	2	0	0	0	0	0	0	0	0	0	0	0	0	0	0	0	0	0	0	0	0	0	0	0	0	0	0	0	0	0
ALFVSEEEKKLTR	0	0	0	0	0	0	0	0	0	0	0	0	0	0	0	0	0	0	0	0	0	0	0	0	0	0	0	0	0	0	1	0	0	0	0	0	0	0	0	0	0	0	0	0	0	0	0	0	0
ALTNAVGHLDD	0	0	0	0	0	0	0.5	0	0	0	0.5	0	0	0.5	0.5	0.5	0	0	0	1	0.5	0	0	0	0	0	0	0	0	0	0	0	0	0	0	0	0	0	0	0	0	0	0	0	0	0	0	0	0
ANLFNKLVTELR	0	0	0	0	0	0	0	0	0	0	0	0	0	0	0	0	0	0	0	0	0	0	0	0	0	0	0	0	0	0	0	2	2	0	0	0	0	0	0	0	0	0	0	0	0	0	0	0	0
DEDSDRALEGR	0	0	0	0	0	0	0	0	0	0	0	0	0	0	0	0	0	0	0	0	0	0	0	0	0	0	0	0	0	0	0	0	0	0	0	0	0	0	0	0	0	0	0	0	0	0	0	0	0
DLELEVVLFHPNYNLNGK	0	0	0	0	0	0	0	0	0	0	0	0	0	0	0	0	0	0	0	0	0	0	0	0	0	0	0	0	0	0	0	0	0	1	2	0	0	1	0	0	0	0	0	0	0	0	0	0	0
DLQLTQSPSSLSASVGD	0	0	0	0	0	1	0	0	0	0	0	0	0	0	0	0	0	0	0	0	0	0	2	0	0	0	0	1	0	0	0	0	0	0	0	0	0	0	0	0	0	0	0	0	0	0	0	0	0
DPDQTDGLGLSYLSSHLANVER	0	0	0	0	0	0	0	0	0	0	0	0	0	0	0	0	0	0	0	0	0	0	0	0	0	0	0	0	0	0	0	0	4	0	0	0	0	0	0	0	0	0	0	0	0	0	0	0	0
DSLTTWELLAVSMSDK	0	0	0	0	0	0	0	0	0	0	0	0	0	0	0	0	0	0	0	0	0	0	0	0	0	0	0	0	0	0	0	3	0	1	0	0	0	0	0	0	0	0	0	0	0	0	0	0	0
DYVSQFEGSALGK	0	0	0	0	0	0	0	0	0	0	0	0	0	0	0	0	0	0	0	3	0	0	0	0	0	0	0	0	0	1	0	0	0	0	0	0	0	0	0	0	0	0	0	0	0	0	0	0	0
EEAGARVQQNVPSGTDTG	0	0	0	0	1	0	1	0	0	0	0	0	0	0	0	0	0	0	0	0	0	2	0	0	0	0	0	0	0	0	0	0	0	0	0	0	0	0	0	0	0	0	0	0	0	0	0	0	0
EEEEDFGEEAEEEA	0	0	0	0	0	0	0	0	0	0	0	0	0	0	0	0	0	0	0	0	0	0	0	0	0	0	0	0	0	0	0	0	0	0	0	0	0	0	0	0	0	0	0	0	0	0	0	0	0
EETKENEGFTVTAEG	0	0	0	0	0	0	0	0	0	0	0	0	0	0	0	0	0	0	0	0	0	0	0	0	0	0	0	0	0	0	0	0	0	0	0	0	0	0	0	0	0	0	0	0	0	0	0	0	0
EFVSETESRGSESG	0	0	0	0	0	0	0	0	0	0	0	0	0	0	0	0	0	0	0	0	0	0	0	0	0	0	0	0	0	0	0	0	0	0	0	0	0	0	0	0	0	0	0	0	0	0	0	0	0
EGMEEGEFSEAREDM	0	0	0	0	0	0	0	0	0	0	0	0	0	0	0	0	0	0	0	0	0	0	0	0	0	0	0	0	0	0	0	0	0	0	0	0	0	0	0	0	0	0	0	0	0	0	0	0	0
EGVQKEDLPPADLSD	0	0	0	0	0	0	0	0	0	0	0	0	0	0	0	0	0	1	1	1	0	0	0	0	0	1	0	0	0	0	0	0	0	0	0	0	0	0	0	0	0	0	0	0	0	0	0	0	0
EKNWGLSVYAD	1	0	0	0	0	0	1	0	1	0	0	0	0	0	0	0	0	0	0	0	0	0	1	0	0	0	0	0	0	0	0	0	0	0	0	0	0	0	0	0	0	0	0	0	0	0	0	0	0
ELLESEEKGDPNKPSGF	0	0	0	0	0	0	0	0	0	0	0	0	0	0	0	0	0	0	0	0	0	0	0	0	0	0	0	0	0	0	0	0	0	0	0	0	0	0	0	0	0	0	0	0	0	0	0	0	0
ELTALAPTSMK	0	0	0	0	0	0	0	0	0	0	0	0	0	0	0	0	0	0	0	0	0	0	0	0	0	0	0	0	0	0	0.333333	0	0	0.333333	0	0	0	0.833333	0.5	0	0	0	0.333333	0.333333	0.5	0.333333	0	0.5	0
ETGDGLDEDSDRALEG	0	0	0	0	0	0	0	0	0	0	0	0	0	0	0	0	0	0	0	0	0	0	0	0	0	0	0	0	0	0	0	0	0	0	0	0	0	0	0	0	0	0	0	0	0	0	0	0	0
EYLMALEQTLKSGSD	0	0	0	0	0	0	0	0	0	0	0	0	0	1	0	0	0	0	0	0	0	0	1	1	0	1	0	0	0	0	0	0	0	0	0	0	0	0	0	0	0	0	0	0	0	0	0	0	0
FAVTADGNAFLGDLKD	0	0	0	0	0	0	0	0	0	0	0	0	0	0	0	0	0	0	0	3	0	0	0	0	0	0	1	0	0	0	0	0	0	0	0	0	0	0	0	0	0	0	0	0	0	0	0	0	0
FESKSYKMA	0	0	0	0	0	0	1	1	1	0	0	1	0	0	0	0	0	0	0	0	0	0	0	0	0	0	0	0	0	0	0	0	0	0	0	0	0	0	0	0	0	0	0	0	0	0	0	0	0
FYESDVMGR	0	0	0	0	0	0	0	0	0	0	0	0	0	0	0	0	0	0	0	0	0	0	0	0	0	0	0	0	0	0	0	0	0	0	0	0	0	0	0	0	0	0	0	0	0	0	0	0	0
GDGEFLAEGGGV	0	0	0	0	0	0	0	0	0	0	0	0	0	0	0	0	0	0	0	0	0	0	0	0	0	0	0	0	0	0	0	0	0	0	0	0	0	0	0	0	0	0	0	0	0	0	0	0	0
GEVVLSRKVLLD	0	0	0	0	0	0	0	0	0	0	0	0	0	1	0	0	0	0	0	1	0	0	0	1	0	1	0	0	0	0	0	0	0	0	0	0	0	0	0	0	0	0	0	0	0	0	0	0	0
GLPSSLEKTLSK	0	0	0	0	0	0	0	0	0	0	0	0	0	0	0	0	0	0	0	0	0	0	0	0	0	0	0	0	0	0	0	0	0	0	0	0	0	0	0	0	2	2	0	0	0	0	0	0	0
GLQMTQSPSSLSASVGD	0	0	0	0	0	0	0	0	0	0	1	0	0	0	0	0	0	0	0	0	0	0	1	0	0	1	1	0	0	0	0	0	0	0	0	0	0	0	0	0	0	0	0	0	0	0	0	0	0
GNDHSLWRVNVGD	0	0	0	0	0	0	0	0	0	0	0	0	0	0	0	0	0	0	0	1	0	0	0	0	1	0	1	0	1	0	0	0	0	0	0	0	0	0	0	0	0	0	0	0	0	0	0	0	0
GNPPLYRFWK	0	0	0	0	0	0	0	0	0	0	0	0	0	0	0	0	0	0	0	0	0	0	0	0	0	0	0	0	0	0	0	0	0	0	0	0	0	1	1	0	1	1	0	0	0	0	0	0	0
GQPENNYKTTPPVLDS	0	0	0	0	1	0	0	0	0	0	0	0	0	0	0	0	0	1	0	0	0	0	0	0	0	1	0	1	0	0	0	0	0	0	0	0	0	0	0	0	0	0	0	0	0	0	0	0	0
GTLSVVTMYHAK	0	0	0	0	0	0	0	0	0	0	0	0	0	0	0	0	0	0	0	0	0	0	0	0	0	0	0	0	0	0	0	0	0	1	1	0	0	0	0	0	0	0	0	1	0	0	0	1	0
GVNDNEEGFFS	0	0	0	0	0	0	0	0	0	0	0	0	0	0	0	0	0	0	0	0	0	0	0	0	0	0	0	0	0	0	0	0	0	0	0	0	0	0	0	0	0	0	0	0	0	0	0	0	0
HPNSPLDEENLTQENQD	0	0	0	0	1	0	0	0	0	0	0	0	0	0	0	0	0	1	0	1	0	0	0	0	0	0	0	1	0	0	0	0	0	0	0	0	0	0	0	0	0	0	0	0	0	0	0	0	0
HRLHWESASLL	0	0	0	0	0	0	0	0	0	0	0	0	0	0	0	0	0	0	0	0	0	0	0	0	0	0	0	0	0	0	0	0	0	0	0	0	0	0	0	0	0	0	0	0	0	0	0	0	1
KAAGLPEFYDYDVALLK	0	0	0	0	0	0	0	0	0	0	0	0	0	0	0	0	0	0	0	0	0	0	0	0	0	0	0	0	0	0	0	0	0	0	0	1	1	0	0	0	0	0	0	1	0	0	1	0	0
KKLKEGMLSLMSYR	0	0	0	0	0	0	0	0	0	0	0	0	0	0	0	0	0	0	0	0	0	0	0	0	0	0	0	0	0	1	0	0	0	0	0	0	0	0	0	0	1	0	0	1	0	1	0	0	0
KNFPSPVDAAFR	0	0	0	0	0	0	0	0	0	0	0	0	0	0	0	0	0	0	0	0	0	0	0	0	0	0	0	0	0	0	0	0	0	1	0	0	0	1	0	0	0	0	1	0	0	0	0	1	0
KTERELLESYLDG	0	0	0	0	0	0	0	0	0	0	0	0	0	0	0	0	0	0	0	1	0	0	0	0	0	0	0	0	0	0	0	0	0	0	0	0	0	0	0	0	0	0	0	0	0	0	0	0	0
KVMYTQYEDESFTK	0	0	0	0	0	0	0	0	0	0	0	0	0	0	0	0	0	0	0	0	0	0	0	0	0	0	0	0	0	0	0	0	1	1	0	0	0	0	0	0	0	0	0	1	0	0	1	0	0
LDDYVNTQGASLFSVTK	0	0	0	0	0	0	0	0	0	0	0	0	0	0	0	0	0	0	0	0	0	0	0	0	0	0	0	0	0	0	0	0	0	1	1	0	1	0	0	0	0	0	0	0	1	0	0	0	0
LDGVQNPRAEDLVGK	0	0	0	0	0	0	0	0	0	0	0	0	0	0	0	0	0	0	0	0	0	0	0	0	0	0	0	0	0	0	0	0	0	1	1	1	0	0	0	0	1	0	0	0	0	0	0	0	0
LKTQFNNNEYSQDLDAYNTK	0	0	0	0	0	0	0	0	0	0	0	0	0	0	0	0	0	0	0	0	0	0	0	0	0	0	0	0	0	0	0	0	0	0	1	1	2	0	0	0	0	0	0	0	0	0	0	0	0
LPSKETLEQEKQAGES	0	0	0	0	0	0	0	0	0	0	0	0	0	0	0	0	0	0	0	0	0	0	0	0	0	0	0	0	0	0	0	0	0	0	0	0	0	0	0	0	0	0	0	0	0	0	0	0	0
LPTVELQGLVPR	0	0	0	0	0	0	0	0	0	0	0	0	0	0	0	0	0	0	0	0	0	0	0	0	0	0	0	0	0	0	0	0	0	0	0	0	0	0	0	0	0	0	0	0	0	0	0	0	0
LSPLDAERMD	1	0	0	0	1	0	0	0	0	0	0	0	0	0	0	0	0	1	0	1	0	0	0	0	0	0	0	0	0	0	0	0	0	0	0	0	0	0	0	0	0	0	0	0	0	0	0	0	0
LVLGQEQDSYGGK	0	0	0	0	0	0	0	0	0	0	0	0	0	0	0	0	0	0	0	0	0	0	0	0	0	0	0	0	0	0	0	0	0	0	0	0	0	0	0	0	3	1	0	0	0	0	0	0	0
MNTENGGWTVLQNRQ	0	0	0	0	0	1	0	1	0	0	0	0	1	0	0	1	0	0	0	0	0	0	0	0	0	0	0	0	0	0	0	0	0	0	0	0	0	0	0	0	0	0	0	0	0	0	0	0	0
NLAKGKEESLDSDLY	0	0	0	0	0	0	0	0	0	0	0	0	0	0	0	0	0	0	0	0	0	0	0	0	0	0	0	0	0	0	0	0	0	0	0	0	0	0	0	0	0	0	0	0	0	0	0	0	0
NSEVVLSRK	0	0	0	0	0	0	0	0	0	0	0	0	0	0	0	0	0	0	0	0	0	0	0	0	0	0	0	0	0	0	0	0	0	0	0.5	0	1	0.5	0	0	0	0	1	0.5	0	0.5	0	0	0
NTYEKYLGEEYVK	0	0	0	0	0	0	0	0	0	0	0	0	0	0	0	0	0	0	0	0	0	0	0	0	0	0	0	0	0	0	0	0	0	2	1	0	0	0	0	0	0	0	0	0	0	0	0	1	0
NVHSGSTFFKYY	0	0	0	0	0	0	0	0	0	0	0	0	0	0	0	0	0	0	0	0	0	0	0	0	0	0	0	0	0	0	0	0	0	0	0	0	0	0	0	0	0	0	0	0	0	0	0	0	0
PDAPLQPVTPLQLFEGR	0	0	0	0	0	0	0	1	0	0	0	0	0	1	0	0	0	0	0	0	0	1	0	0	0	1	0	0	0	0	0	0	0	0	0	0	0	0	0	0	0	0	0	0	0	0	0	0	0
PDQTDGLGLSYLSSHLANVERVPFD	0	0	1	0	1	0	0	0	0	0	1	0	0	0	0	0	0	1	0	0	0	0	0	0	0	0	0	0	0	0	0	0	0	0	0	0	0	0	0	0	0	0	0	0	0	0	0	0	0
PEVKFNWYVDGVEVHN	0	0	0	0	0	0	0	0	0	0	0	1	0	0	0	0	0	0	0	0	1	0	0	0	0	0	0	2	0	0	0	0	0	0	0	0	0	0	0	0	0	0	0	0	0	0	0	0	0
PKAVLRYGLDSD	0	0	0	0	0	0	1	0	0	0	1	0	0	0	0	0	0	0	0	0	1	0	1	0	0	0	0	0	0	0	0	0	0	0	0	0	0	0	0	0	0	0	0	0	0	0	0	0	0
PLPKNLLFVLD	0	0	0	0	0	1	0	1	0	0	0	0	1	0	0	0	0	0	0	0	0	0	0	0	0	0	0	0	0	0	0	0	0	0	0	0	0	0	0	0	0	0	0	0	0	0	0	0	0
PNHFRPAGLPEKY	2	0	1	0	0	0	0	0	0	0	0	0	0	0	0	1	0	0	0	0	0	0	0	0	0	0	0	0	0	0	0	0	0	0	0	0	0	0	0	0	0	0	0	0	0	0	0	0	0
PNMLPDGDFNSYVRVTAS	0	0	0	0	2	0	0	0	0	0	2	0	0	0	0	0	0	0	0	0	0	0	0	0	0	0	0	0	0	0	0	0	0	0	0	0	0	0	0	0	0	0	0	0	0	0	0	0	0
PQPKPQVQLH	0	0	0	0	0	0	0	0	0	0	0	0	0	0	0	0	0	0	0	0	0	0	0	0	0	0	0	0	0	0	0	0	0	0	0	0	0	0	0	0	0	0	0	0	0	0	0	0	1
PTFLPAPLQAKTSPVD	0	0	0	0	0	0	0	0	0	1	0	0	1	0	0	0	0	0	0	0	0	0	0	0	0	1	0	1	0	0	0	0	0	0	0	0	0	0	0	0	0	0	0	0	0	0	0	0	0
PWLKEKLQDEDLGFL	0	0	0	0	0	0	0	0	0	0	0	0	0	0	0	0	0	0	0	0	0	0	0	0	0	0	0	0	0	0	0	0	0	0	2	0	0	1	0	0	0	0	0	1	0	0	0	0	0
QRVEASLSKANSFLGEK	0	0	0	0	0	0	0	0	0	0	0	0	0	0	0	0	0	0	0	0	0	0	0	0	0	0	0	0	0	0	0	0	0	0	0	1	0	0	0	0	1	0	0	0	1	0	1	0	0
RDTMVEDLVVLVR	0	0	0	0	0	0	0	0	0	0	0	0	0	0	0	0	0	0	0	0	0	0	0	0	0	0	0	0	0	0	0	0	3	0	0	0	0	0	0	0	0	0	1	0	0	0	0	0	0
RGHLFLQTDQPLYNPGQR	0	0	0	0	0	0	0	0	0	0	0	0	0	0	0	0	0	0	0	0	0	0	0	0	0	0	0	0	0	1	0	0	0	0	0	0	0	0	0	1	1	1	0	0	0	0	0	0	0
RSFFSFLGEAFD	0	0	1	0	0	0	0	0	0	0	0	0	0	0	0	0	0	0	0	1	0	0	1	0	0	0	0	0	0	0	0	0	0	0	0	1	0	0	0	0	0	0	0	0	0	0	0	0	0
RVQQNVPSGTDTGD	0	0	0	0	0	0	1	0	0	0	0	0	0	0	0	0	0	0	0	3	0	0	0	0	0	0	0	0	0	0	0	0	0	0	0	0	0	0	0	0	0	0	0	0	0	0	0	0	0
SDLGAVLSLLLWGR	0	0	0	0	0	0	0	0	0	0	0	0	0	0	0	0	0	0	0	0	0	0	0	0	0	0	0	0	0	0	0	0	0	0	0	0	0	0	0	0	0	0	1	1	1	1	0	0	0
SEYGAALAWEK	0	0	0	0	0	0	0	0	0	0	0	0	0	0	0	0	0	0	0	0	0	0	0	0	0	0	0	0	0	0	0	0	1	0	1	1	1	0	0	0	0	0	0	0	0	0	0	0	0
SEYQTFFNPR	0	0	0	0	0	0	0	0	0	0	0	0	0	0	0	0	0	0	0	0	0	0	0	0	0	0	0	0	0	0	0	2	1	0	0	0	0	0	0	0	0	0	0	0	0	0	0	0	0
SGSDEVQVGQQR	0	0	0	0	0	0	0	0	0	0	0	0	0	0	0	0	0	0	0	0	0	0	0	0	0	0	0	0	0	0	0	0	0	0	0	0	0	0	0	0	3	1	0	0	0	0	0	0	0
SGTSASLALSGLR	0	0	0	0	0	0	0	0	0	0	0	0	0	0	0	0	0	0	0	0	0	0	0	0	0	0	0	0	0	0	0	0	0	0	0	0	0	0	0	0	2	0	0	0	0	0	0	0	0
SLLQEKTSNFNAALSLK	0	0	0	0	0	0	0	0	0	0	0	0	0	0	0	0	0	0	0	0	0	0	0	0	0	0	0	0	0	0	0	1	0	0	0	0	0	0	1	0	1	0	1	0	0	0	0	0	0
SNALDLLFQTDLTGQK	0	0	0	0	0	0	0	0	0	0	0	0	0	0	0	0	0	0	0	0	0	0	0	0	0	0	0	0	0	1	0	0	0	0	0	0	0	0	0	0	0	0	0	2	1	0	0	0	0
SPLFMGKVVNPTQK	0	0	0	0	0	0	0	0	0	0	0	0	0	0	0	0	0	0	0	0	0	0	0	0	0	0	0	0	0	1	0	1	0	1	0	0	0	0	0	0	0	0	1	0	0	0	0	0	0
SPMYSLLTPNLLRLE	0	0	0	0	0	0	0	0	0	0	0	0	0	0	0	0	0	0	0	0	0	0	1	0	0	0	0	0	0	1	0	0	0	1	0	1	0	0	0	0	0	0	0	0	0	0	0	0	0
SPVTLLAAVMSLPEEHNK	0	0	0	0	0	0	0	0	0	0	0	0	0	0	0	0	0	0	0	0	0	0	0	0	0	0	0	0	0	0	0	0	0	1	1	0	1	1	0	0	0	0	0	0	0	0	0	0	0
SSNADWVTKQLNELNYED	0	0	0	0	0	0	0	1	0	0	0	0	0	0	0	0	0	0	0	1	0	0	1	0	0	0	0	1	0	0	0	0	0	0	0	0	0	0	0	0	0	0	0	0	0	0	0	0	0
SSSYSKQFTSSTS	0	0	0	0	0	0	0	0	0	0	0	0	0	0	0	0	0	0	0	0	0	0	0	0	0	0	0	0	0	0	0	0	0	0	0	0	0	0	0	0	0	0	0	0	0	0	0	0	0
SSYSKQFTSSTSYNR	0	0	0	0	0	0	0	0	0	0	0	0	0	0	0	0	0	0	0	0	0	0	0	0	0	0	0	0	0	0	0	1	0	0	0	0	0	0	0	0	0	0	0	0	0	0	0	0	1
STLFENLANKAD	0	0	0	0	0	0	0	0	0	0	0	0	0	0	0	0	0	0	0	2	0	0	0	0	0	0	2	0	0	0	0	0	0	0	0	0	0	0	0	0	0	0	0	0	0	0	0	0	0
SVNDLYLQKQFPLLLDFKTK	0	0	0	0	0	0	0	0	0	0	0	0	0	0	0	0	0	0	0	0	0	0	0	0	0	0	0	0	0	0	0	0	1	0	0	0	0	0	0	0	0	0	1	0	1	0	1	0	0
SYFPESWLWEVHLVPR	0	0	0	0	0	0	0	0	0	0	0	0	0	0	0	0	0	0	0	0	0	0	0	0	0	0	0	0	0	0	1	0	0	1	2	0	0	0	0	0	0	0	0	0	0	0	0	0	0
SYSKQFTSSTSY	0	0	0	0	0	0	0	0	0	0	0	0	0	0	0	0	0	0	0	0	0	0	0	0	0	0	0	0	0	0	0	0	0	0	0	0	0	0	0	0	0	0	0	0	0	0	0	0	1
SYSKQFTSSTSYN	0	0	0	0	0	0	0	0	0	0	0	0	0	0	0	0	0	0	0	0	0	0	0	0	0	0	0	0	0	0	0	0	0	0	0	0	0	0	0	0	0	0	0	0	0	0	0	0	1
TEHSNLYLQNGPD	0	0	0	0	1	0	0	0	0	0	0	0	0	0	0	0	0	0	0	0	0	0	0	0	0	1	2	0	0	0	0	0	0	0	0	0	0	0	0	0	0	0	0	0	0	0	0	0	0
THRLHWESASLLR	0	0	0	0	0	0	0	0	0	0	0	0	0	0	0	0	0	0	0	0	0	0	0	0	0	0	0	0	0	1	0	1	2	0	0	0	0	0	0	0	0	0	0	0	0	0	0	0	0
TLLGMGLALFR	0	0	0	0	0	0	0	0	0	0	0	0	0	0	0	0	0	0	0	0	0	0	0	0	0	0	0	0	0	0	0	0	0	0	1	0	0	0	0	0	0	0	0	1	1	1	0	0	0
TPEAGYFAVAVVKKSAS	0	0	0	0	0	0	0	0	0	0	0	0	0	0	0	0	0	0	0	1	0	1	0	0	0	0	1	0	1	0	0	0	0	0	0	0	0	0	0	0	0	0	0	0	0	0	0	0	0
TPLTADQAALVK	0	0	0	0	0	0	0	0	0	0	0	0	0	0	0	0	0	0	0	0	0	0	0	0	0	0	0	0	0	0	0	0	0	0	0	0	0	0	0	0	0	0	0	0	0	0	0	0	0
TTYTVLQNEDTKSG	2	0	1	0	1	0	0	0	0	0	0	0	0	0	0	0	0	0	0	0	0	0	0	0	0	0	0	0	0	0	0	0	0	0	0	0	0	0	0	0	0	0	0	0	0	0	0	0	0
VDTVDPPYPR	0	0	0	0	0	0	0	0	0	0	0	0	0	0	0	0	0	0	0	0	0	0	0	0	0	0	0	0	0	0.5	0	2.5	1	0	0	0	0	0	0	0	0	0	0	0	0	0	0	0	0
VEGHLSFLEKD	0	0	0	0	0	0	2	0	0	0	0	0	0	0	0	0	0	0	0	1	0	0	0	1	0	0	0	0	0	0	0	0	0	0	0	0	0	0	0	0	0	0	0	0	0	0	0	0	0
VEQNTLQEFLKLA	0	0	0	0	0	0	0	0	0	0	0	0	0	0	0	0	0	0	0	0	0	0	0	0	0	0	0	0	0	0	0	0	0	0	0	0	0	0	0	0	0	0	0	0	0	0	0	0	0
VLFYVDSEKLK	0	0	0	0	0	0	0	0	0	0	0	0	0	0	0	0	0	0	0	0	0	0	0	0	0	0	0	0	0	0	0	0	0	0	1	0	0	0	0	1	1	0	0	0	0	0	1	0	0
VLSLAQEQVGGSPEK	0	0	0	0	0	0	0	0	0	0	0	0	0	0	0	0	0	0	0	0	0	0	0	0	0	0	0	0	0	0	0	0	0	1	1	1	0	0	0	0	0	0	0	1	0	0	0	0	0
VRSYTLTGLQPGTD	1	0	0	0	0	0	0	0	0	1	1	0	0	0	0	0	0	1	0	0	0	0	0	0	0	0	0	0	0	0	0	0	0	0	0	0	0	0	0	0	0	0	0	0	0	0	0	0	0
VSHEDPEVKFNWYVD	0	0	1	0	0	0	0	0	0	0	0	0	0	0	0	1	0	0	0	0	0	0	1	1	0	0	0	0	0	0	0	0	0	0	0	0	0	0	0	0	0	0	0	0	0	0	0	0	0
VTDFVNWASSLND	0	0	0	0	0	0	0	0	0	0	0	0	1	0	0	0	0	0	0	0	0	0	1	0	0	1	0	0	1	0	0	0	0	0	0	0	0	0	0	0	0	0	0	0	0	0	0	0	0
VVKLGAASLGAED	0	0	0	0	0	1	2	1	0	0	0	0	0	0	0	0	0	0	0	0	0	0	0	0	0	0	0	0	0	0	0	0	0	0	0	0	0	0	0	0	0	0	0	0	0	0	0	0	0
DLEEELKNVTNNL	0	0	0	0	0	0	0	0	0	0	0	0	0	0	0	0	0	0	0	0	0	0	0	0	0	0	0	0	0	0	0	0	0	0	0	0	0	0	0	0	0	0	0	0	0	0	0	0	0
VPFDAATLHTSTAMAA	0	0	0	0	0	0	0	0	0	0	0	0	0	0	0	0	0	0	0	0	0	0	0	0	0	0	0	0	0	0	0	2	2	0	0	0	0	0	0	0	0	0	0	0	0	0	0	0	0
EQLLTGKEDAANN	0	0	0	0	0	0	0	0	0	0	0	0	0	0	0	0	0	0	0	0	0	0	0	0	0	0	0	0	0	0	0	0	0	0	0	0	0	0	0	0	0	0	0	0	0	0	0	0	0
PLDRTTAELA	0	1.5	0	2.25	0	0	0	0	0	0	0	0	0	0	0	0	0	0	0	0.2	0	0	0	0	0	0	0	0	0	0	0	0	0	0	0	0	0	0	0	0	0	0	0	0	0	0	0	0	0
PSVPDAAFR	0	0	0	0	0	0	0	0	0	0	0	0	0	0	0	0	0	0	0	0	0	0	0	0	0	0	0	0	0	0	0	0	0	0.7	0.72619	0.566667	0.25	0.566667	0.2	0	0	0	0.666667	0	0	0	0.25	0	0
SPFLHYYD	0.225	0.377778	0.257576	0	0	0.291667	0.25	0.291667	0.291667	0	0.125	0.291667	0.222222	0.142857	0.142857	0.111111	0	0	0	0.25	0	0.0909091	0	0	0	0	0.25	0	0	0	0	0	0	0	0	0	0	0	0	0	0	0	0	0	0	0	0	0	0
ETEEDFHVD	0	0	0.333333	0	0	0	0.25	0.333333	0	0.5	0.333333	0.333333	0.333333	0	0	0	0	0	0	0.833333	0	0	0.25	0	0	0.333333	0	0	0	0	0	0	0	0	0	0	0	0	0	0	0	0	0	0	0	0	0	0	0
GPPDVPHAD	0	0	0	0	0	0	0	0	0	0	0	0	0	0	0	0	0	0	0	0	0	0	0	0	0	0	0	0	0	0	0	0	0	0	0	0	0	0	0	0	0	0	0	0	0	0	0	0	0
TEEEDFHVD	0	0	0.333333	0	0	0	0.25	0.333333	0	0.5	0.333333	0.333333	0.333333	0	0	0	0	0	0	0.833333	0	0	0.25	0	0	0.333333	0	0	0	0	0	0	0	0	0	0	0	0	0	0	0	0	0	0	0	0	0	0	0
RPGLMSPF	0	0	0	0	0	0	0	0	0	0	0	0	0	0	0	0	0	0	0	0	0	0	0	0	0	0	0.142857	0.0769231	0	0	0	0	0	0	0	0	0	0	0	0	0	0	0	0	0	0	0	0	0.357875
RGPPFSPF	0	0	0	0	0	0	0	0	0	0	0	0	0	0	0	0	0	0	0	0	0	0	0	0	0	0	0.142857	0.0769231	0	0	0	0	0	0	0	0	0.1	0	0	0	0	0	0	0	0	0	0	0	0.377356
LGFTDLFSK	0	0	0	0	0	0	0	0	0	0	0	0	0	0	0	0	0	0	0	0	0	0	0	0	0	0	0	0	0	0.378968	0	0	0.342857	0.517857	0.325	0.411111	0.267857	0.142857	0.325	0	0.2	0	0.486111	0	0.1	0.2	0.125	0	0
GFYTVHRF	0	0	0	0	0	0	0	0	0	0	0	0	0	0	0	0	0	0	0	0	0	0	0	0	0	0	0	0	0	0.7	0	0.666667	0	0.5	0.5	0.25	0.2	0.25	0.5	0	0	0	0.25	0	0	0	0	0	0
TLLSNLEQSL	0	0	0	0	0	0	0	0	0	0	0	0	0	0	0	0	0	0	0	0	0	0	0	0	0	0	0	0	0	0.166667	0.166667	0.166667	0.366667	0.366667	0	0.45	0.342857	0.333333	0.416667	0	0	0	0.2	0.25	0.25	0.166667	0.166667	0	0
TLLSNLESQL	0	0	0	0	0	0	0	0	0	0	0	0	0	0	0	0	0	0	0	0	0	0	0	0	0	0	0	0	0	0.166667	0.166667	0.166667	0.366667	0.366667	0	0.45	0.342857	0.333333	0.416667	0	0	0	0.2	0.25	0.25	0.166667	0.166667	0	0
TGLQEVDLK	0	0	0	0	0	0	0	0	0	0	0	0	0	0	0	0	0	0	0	0	0	0	0	0	0	0	0	0	0	0.6	0.2	0.111111	0.1	0	0	0	0.2	0	0	0	0.709524	0.457576	0.236111	0.2	0.236111	0.325	0.111111	0.311111	0
FVSEEVASK	0	0	0	0	0	0	0	0	0	0	0	0	0	0	0	0	0	0	0	0	0	0	0	0	0	0	0	0	0	0.385714	0.111111	0.2	0	0	0.125	0.2	0.416667	0.166667	0	0	0.375	0.236111	0.45	0.142857	0.253968	0.257576	0.2	0.142857	0
LAGVLFK	0	0	0	0	0	0	0	0	0	0	0	0	0	0	0	0	0	0	0	0	0	0	0	0	0	0	0	0	0	0.298611	0	0	0	0	0	0	0.2	0	0	0	0.0625	0	0.205357	0.166667	0.666667	1	0.5	0.666667	0
LGAVLFK	0	0	0	0	0	0	0	0	0	0	0	0	0	0	0	0	0	0	0	0	0	0	0	0	0	0	0	0	0	0.298611	0	0	0	0	0	0	0.2	0	0	0	0.0625	0	0.205357	0.166667	0.666667	1	0.5	0.666667	0
YENDHKLK	0	0	0	0	0	0	0	0	0	0	0	0	0	0	0	0	0	0	0	0	0	0	0	0	0	0	0	0	0	0	0	0	0	0.658333	0.333333	0.47619	0.47619	0.47619	0.333333	0	0	0	0.5	0.166667	0	0.166667	0.166667	0	0
GDEELLRFS	0.0833333	0.125	0.1	0	0.0666667	0.15	0.0833333	0.0833333	0	0.0666667	0	0	0.0555556	0	0	0.0714286	0	0.166667	0.1	0.588345	0.125	0.1	0.174242	0.0833333	0.0909091	0.145833	0.277778	0.208333	0.0666667	0	0	0	0	0	0	0	0	0	0	0	0	0	0	0	0	0	0	0	0
RPGMLSPF	0	0	0	0	0	0	0	0	0	0	0	0	0	0	0	0	0	0	0	0	0	0	0	0	0	0	0.142857	0.0769231	0	0	0	0	0	0	0	0	0	0	0	0	0	0	0	0	0	0	0	0	0.357875
RPLMGSPF	0	0	0	0	0	0	0	0	0	0	0	0	0	0	0	0	0	0	0	0	0	0	0	0	0	0	0.142857	0.0769231	0	0	0	0	0	0	0	0	0	0	0	0	0	0	0	0	0	0	0	0	0.357875
FVTDEEKK	0	0	0	0	0	0	0	0	0	0	0	0	0	0	0	0	0	0	0	0	0	0	0	0	0	0	0	0	0	0.496825	0.111111	0.142857	0	0	0.25	0	0.166667	0	0.166667	0	0.475	0.436111	0.125	0.142857	0.253968	0.0909091	0.111111	0.233766	0
LSYEGEVKT	0	0	0	0	0	0	0	0	0	0	0	0	0	0	0	0	0	0	0	0	0	0	0	0	0	0	0	0	0	0.366667	0.2	0	0	0	0	0	0.166667	0	0	0	0.65	0.166667	0.4	0.25	0.166667	0.45	0	0.2	0
LSYEGEVTK	0	0	0	0	0	0	0	0	0	0	0	0	0	0	0	0	0	0	0	0	0	0	0	0	0	0	0	0	0	0.366667	0.2	0	0	0	0	0	0.166667	0	0	0	0.65	0.166667	0.4	0.25	0.166667	0.45	0	0.2	0
EFVAEGGGV	0	0	0	0	0	0	0	0	0	0	0	0	0	0	0	0	0	0	0	0	0	0	0	0	0	0	0	0	0	0	0	0	0	0	0	0	0	0	0	0	0	0	0	0	0	0	0	0	0
FEVAEGGGV	0	0	0	0	0	0	0	0	0	0	0	0	0	0	0	0	0	0	0	0	0	0	0	0	0	0	0	0	0	0	0	0	0	0	0	0	0	0	0	0	0	0	0	0	0	0	0	0	0
LFDAEGGGV	0	0	0	0	0	0	0	0	0	0	0	0	0	0	0	0	0	0	0	0	0	0	0	0	0	0	0	0	0	0	0	0	0	0	0	0	0	0	0	0	0	0	0	0	0	0	0	0	0
LGFTDLKAY	0	0	0	0	0	0	0	0	0	0	0	0	0	0	0	0	0	0	0	0	0	0	0	0	0	0	0	0	0	0.378968	0	0	0.2	0.517857	0.325	0.411111	0.267857	0.142857	0.325	0	0.2	0	0.486111	0	0.1	0.2	0.125	0	0
LGFTDLSKF	0	0	0	0	0	0	0	0	0	0	0	0	0	0	0	0	0	0	0	0	0	0	0	0	0	0	0	0	0	0.378968	0	0	0.2	0.517857	0.325	0.411111	0.267857	0.142857	0.325	0	0.2	0	0.486111	0	0.1	0.2	0.125	0	0
DFLAEGNV	0	0	0	0	0	0	0	0	0	0	0	0	0	0	0	0	0	0	0	0	0	0	0	0	0	0	0	0	0	0	0	0	0	0	0	0	0	0	0	0	0	0	0	0	0	0	0	0	0
LSLPDTKL	0	0	0	0	0	0	0	0	0	0	0	0	0	0	0	0	0	0	0	0	0	0	0	0	0	0	0	0	0	0.2	0.101149	0.101149	0.1	0.133333	0.169048	0.138186	0.2	0.17152	0.101149	0.103704	0.470115	0.337931	0.445115	0.234483	0.168966	0.136782	0.148158	0.134483	0
LSLPEKLS	0	0	0	0	0	0	0	0	0	0	0	0	0	0	0	0	0	0	0	0	0	0	0	0	0	0	0	0	0	0.2	0.101149	0.101149	0.1	0.133333	0.169048	0.138186	0.2	0.17152	0.101149	0.103704	0.470115	0.337931	0.445115	0.234483	0.168966	0.136782	0.148158	0.134483	0
LSLPEKSL	0	0	0	0	0	0	0	0	0	0	0	0	0	0	0	0	0	0	0	0	0	0	0	0	0	0	0	0	0	0.2	0.101149	0.101149	0.1	0.133333	0.169048	0.138186	0.2	0.17152	0.101149	0.103704	0.470115	0.337931	0.445115	0.234483	0.168966	0.136782	0.148158	0.134483	0
LSLPEKTV	0	0	0	0	0	0	0	0	0	0	0	0	0	0	0	0	0	0	0	0	0	0	0	0	0	0	0	0	0	0.2	0.101149	0.101149	0.1	0.133333	0.169048	0.138186	0.2	0.17152	0.101149	0.103704	0.470115	0.337931	0.445115	0.234483	0.168966	0.136782	0.148158	0.134483	0
LSLPEKVT	0	0	0	0	0	0	0	0	0	0	0	0	0	0	0	0	0	0	0	0	0	0	0	0	0	0	0	0	0	0.2	0.101149	0.101149	0.1	0.133333	0.169048	0.138186	0.2	0.17152	0.101149	0.103704	0.470115	0.337931	0.445115	0.234483	0.168966	0.136782	0.148158	0.134483	0
LSLPELKS	0	0	0	0	0	0	0	0	0	0	0	0	0	0	0	0	0	0	0	0	0	0	0	0	0	0	0	0	0	0.2	0.101149	0.101149	0.1	0.133333	0.169048	0.138186	0.2	0.17152	0.101149	0.103704	0.470115	0.337931	0.445115	0.234483	0.168966	0.136782	0.148158	0.134483	0
LSLPELSK	0	0	0	0	0	0	0	0	0	0	0	0	0	0	0	0	0	0	0	0	0	0	0	0	0	0	0	0	0	0.2	0.101149	0.101149	0.1	0.133333	0.169048	0.138186	0.2	0.17152	0.101149	0.103704	0.470115	0.337931	0.445115	0.234483	0.168966	0.136782	0.148158	0.134483	0
LSLPESKL	0	0	0	0	0	0	0	0	0	0	0	0	0	0	0	0	0	0	0	0	0	0	0	0	0	0	0	0	0	0.2	0.101149	0.101149	0.1	0.133333	0.169048	0.138186	0.2	0.17152	0.101149	0.103704	0.470115	0.337931	0.445115	0.234483	0.168966	0.136782	0.148158	0.134483	0
LSLPESLK	0	0	0	0	0	0	0	0	0	0	0	0	0	0	0	0	0	0	0	0	0	0	0	0	0	0	0	0	0	0.2	0.101149	0.101149	0.1	0.133333	0.169048	0.138186	0.2	0.17152	0.101149	0.103704	0.470115	0.337931	0.445115	0.234483	0.168966	0.136782	0.148158	0.134483	0
LSLPETVK	0	0	0	0	0	0	0	0	0	0	0	0	0	0	0	0	0	0	0	0	0	0	0	0	0	0	0	0	0	0.2	0.101149	0.101149	0.1	0.133333	0.169048	0.138186	0.2	0.17152	0.101149	0.103704	0.470115	0.337931	0.445115	0.234483	0.168966	0.136782	0.148158	0.134483	0
LSLPEVKT	0	0	0	0	0	0	0	0	0	0	0	0	0	0	0	0	0	0	0	0	0	0	0	0	0	0	0	0	0	0.2	0.101149	0.101149	0.1	0.133333	0.169048	0.138186	0.2	0.17152	0.101149	0.103704	0.470115	0.337931	0.445115	0.234483	0.168966	0.136782	0.148158	0.134483	0
LSLPTDKL	0	0	0	0	0	0	0	0	0	0	0	0	0	0	0	0	0	0	0	0	0	0	0	0	0	0	0	0	0	0.2	0.101149	0.101149	0.1	0.133333	0.169048	0.138186	0.2	0.17152	0.101149	0.103704	0.470115	0.337931	0.445115	0.234483	0.168966	0.136782	0.148158	0.134483	0
LSLPTDLK	0	0	0	0	0	0	0	0	0	0	0	0	0	0	0	0	0	0	0	0	0	0	0	0	0	0	0	0	0	0.2	0.101149	0.101149	0.1	0.133333	0.169048	0.138186	0.2	0.17152	0.101149	0.103704	0.470115	0.337931	0.445115	0.234483	0.168966	0.136782	0.148158	0.134483	0
LSLPEVTK	0	0	0	0	0	0	0	0	0	0	0	0	0	0	0	0	0	0	0	0	0	0	0	0	0	0	0	0	0	0.2	0.101149	0.101149	0.1	0.133333	0.169048	0.138186	0.2	0.17152	0.101149	0.103704	0.470115	0.337931	0.445115	0.234483	0.168966	0.136782	0.148158	0.134483	0
DLQLVESGGD	0	0	0.5	0	0	0	0	0	0	0	0	0	0	0	0	0	0	0	0	0.333333	0.833333	0.333333	0	0	0.5	0	0.458333	0.333333	0.333333	0	0	0	0	0	0	0	0	0	0	0	0	0	0	0	0	0	0	0	0
EELLRAYN	0.187495	0.0910931	0.123478	0	0.0851449	0.0784615	0.145861	0.116923	0.0769231	0.0834783	0.0784615	0.11859	0.0801282	0.0910931	0.0805153	0.037037	0.0666667	0.0769231	0.0834783	0.48714	0.0754986	0.04	0.08	0.0384615	0.0666667	0.12194	0.155385	0.14049	0.0784615	0	0	0	0	0	0	0	0	0	0	0	0	0	0	0	0	0	0	0	0
EELLRFGGS	0.187495	0.0910931	0.123478	0	0.0851449	0.0784615	0.145861	0.116923	0.0769231	0.0834783	0.0784615	0.11859	0.0801282	0.0910931	0.0805153	0.037037	0.0666667	0.0769231	0.0834783	0.48714	0.0754986	0.04	0.08	0.0384615	0.0666667	0.12194	0.155385	0.14049	0.0784615	0	0	0	0	0	0	0	0	0	0	0	0	0	0	0	0	0	0	0	0
EELLRFGSG	0.187495	0.0910931	0.123478	0	0.0851449	0.0784615	0.145861	0.116923	0.0769231	0.0834783	0.0784615	0.11859	0.0801282	0.0910931	0.0805153	0.037037	0.0666667	0.0769231	0.0834783	0.48714	0.0754986	0.04	0.08	0.0384615	0.0666667	0.12194	0.155385	0.14049	0.0784615	0	0	0	0	0	0	0	0	0	0	0	0	0	0	0	0	0	0	0	0
EELLRFNS	0.187495	0.0910931	0.123478	0	0.0851449	0.0784615	0.145861	0.116923	0.0769231	0.0834783	0.0784615	0.11859	0.0801282	0.0910931	0.0805153	0.037037	0.0666667	0.0769231	0.0834783	0.48714	0.0754986	0.04	0.08	0.0384615	0.0666667	0.12194	0.155385	0.14049	0.0784615	0	0	0	0	0	0	0	0	0	0	0	0	0	0	0	0	0	0	0	0
EELLRFSN	0.187495	0.0910931	0.123478	0	0.0851449	0.0784615	0.145861	0.116923	0.0769231	0.0834783	0.0784615	0.11859	0.0801282	0.0910931	0.0805153	0.037037	0.0666667	0.0769231	0.0834783	0.48714	0.0754986	0.04	0.08	0.0384615	0.0666667	0.12194	0.155385	0.14049	0.0784615	0	0	0	0	0	0	0	0	0	0	0	0	0	0	0	0	0	0	0	0
EELLRSFN	0.187495	0.0910931	0.123478	0	0.0851449	0.0784615	0.145861	0.116923	0.0769231	0.0834783	0.0784615	0.11859	0.0801282	0.0910931	0.0805153	0.037037	0.0666667	0.0769231	0.0834783	0.48714	0.0754986	0.04	0.08	0.0384615	0.0666667	0.12194	0.155385	0.14049	0.0784615	0	0	0	0	0	0	0	0	0	0	0	0	0	0	0	0	0	0	0	0
EELLRYAN	0.187495	0.0910931	0.123478	0	0.0851449	0.0784615	0.145861	0.116923	0.0769231	0.0834783	0.0784615	0.11859	0.0801282	0.0910931	0.0805153	0.037037	0.0666667	0.0769231	0.0834783	0.48714	0.0754986	0.04	0.08	0.0384615	0.0666667	0.12194	0.155385	0.14049	0.0784615	0	0	0	0	0	0	0	0	0	0	0	0	0	0	0	0	0	0	0	0
WVKAGTLAEN	0	0.25	0.166667	0	0	0	0	0.25	0	0.333333	0	0.2	0	0	0	0	0	0	0	0.5	0	0	0	0	0	0.583333	0.25	0.366667	0.25	0	0	0	0	0	0	0.2	0	0	0	0	0	0	0	0	0	0	0	0	0
DFLAENGV	0	0	0	0	0	0	0	0	0	0	0	0	0	0	0	0	0	0	0	0	0	0	0	0	0	0	0	0	0	0	0	0	0	0	0	0	0	0	0	0	0	0	0	0	0	0	0	0	0
DFLAEGVGG	0	0	0	0	0	0	0	0	0	0	0	0	0	0	0	0	0	0	0	0	0	0	0	0	0	0	0	0	0	0	0	0	0	0	0	0	0	0	0	0	0	0	0	0	0	0	0	0	0
DFLAEGVN	0	0	0	0	0	0	0	0	0	0	0	0	0	0	0	0	0	0	0	0	0	0	0	0	0	0	0	0	0	0	0	0	0	0	0	0	0	0	0	0	0	0	0	0	0	0	0	0	0
DFLAENVG	0	0	0	0	0	0	0	0	0	0	0	0	0	0	0	0	0	0	0	0	0	0	0	0	0	0	0	0	0	0	0	0	0	0	0	0	0	0	0	0	0	0	0	0	0	0	0	0	0
LSLPSEKL	0	0	0	0	0	0	0	0	0	0	0	0	0	0	0	0	0	0	0	0	0	0	0	0	0	0	0	0	0	0.2	0.101149	0.101149	0.1	0.133333	0.135714	0.138186	0.2	0.17152	0.101149	0.103704	0.470115	0.337931	0.445115	0.234483	0.168966	0.136782	0.148158	0.134483	0
SLLPESKL	0	0	0	0	0	0	0	0	0	0	0	0	0	0	0	0	0	0	0	0	0	0	0	0	0	0	0	0	0	0.2	0.101149	0.101149	0.1	0.133333	0.169048	0.138186	0.2	0.17152	0.101149	0.103704	0.436782	0.337931	0.445115	0.234483	0.168966	0.136782	0.148158	0.134483	0
VTLPESKL	0	0	0	0	0	0	0	0	0	0	0	0	0	0	0	0	0	0	0	0	0	0	0	0	0	0	0	0	0	0.2	0.101149	0.101149	0.1	0.133333	0.169048	0.138186	0.2	0.17152	0.101149	0.103704	0.436782	0.337931	0.445115	0.234483	0.168966	0.136782	0.148158	0.134483	0
LSLEPSKL	0	0	0	0	0	0	0	0	0	0	0	0	0	0	0	0	0	0	0	0	0	0	0	0	0	0	0	0	0	0.2	0.101149	0.101149	0.1	0.133333	0.169048	0.138186	0.2	0.17152	0.101149	0.103704	0.436782	0.337931	0.445115	0.234483	0.168966	0.136782	0.148158	0.134483	0
TVLPESKL	0	0	0	0	0	0	0	0	0	0	0	0	0	0	0	0	0	0	0	0	0	0	0	0	0	0	0	0	0	0.2	0.101149	0.101149	0.1	0.133333	0.169048	0.138186	0.2	0.17152	0.101149	0.103704	0.436782	0.337931	0.445115	0.234483	0.168966	0.136782	0.148158	0.134483	0
LSLPDTLK	0	0	0	0	0	0	0	0	0	0	0	0	0	0	0	0	0	0	0	0	0	0	0	0	0	0	0	0	0	0.2	0.101149	0.101149	0.1	0.133333	0.169048	0.138186	0.2	0.17152	0.101149	0.103704	0.470115	0.337931	0.403448	0.234483	0.168966	0.136782	0.148158	0.134483	0
KSLHTLDGF	0	0	0	0	0	0	0	0	0	0	0	0	0.25	0.25	0	0	0	0	0.333333	1.08333	0	0.25	0	0	0	0.25	0.916667	0.25	0	0	0	0	0	0	0	0	0	0	0	0	0	0	0	0	0	0	0	0	0
GDEELLRAY	0.0833333	0.125	0.1	0	0.0666667	0.15	0.0833333	0.0833333	0	0.0666667	0	0	0	0	0	0	0	0.166667	0.1	0.588345	0.125	0.1	0.174242	0.0833333	0.0909091	0.145833	0.277778	0.208333	0	0	0	0	0	0	0	0	0	0	0	0	0	0	0	0	0	0	0	0	0
GDEELLSRF	0.0833333	0.125	0.1	0	0.0666667	0.15	0.0833333	0.0833333	0	0.0666667	0	0	0	0	0	0	0	0.166667	0.1	0.588345	0.125	0.1	0.174242	0.0833333	0.0909091	0.145833	0.277778	0.208333	0	0	0	0	0	0	0	0	0	0	0	0	0	0	0	0	0	0	0	0	0
LSYEGELKS	0	0	0	0	0	0	0	0	0	0	0	0	0	0	0	0	0	0	0	0	0	0	0	0	0	0	0	0	0	0.366667	0.2	0	0	0	0	0	0.166667	0	0	0	0.65	0	0.4	0.25	0.166667	0.45	0	0.2	0
LSLPSELK	0	0	0	0	0	0	0	0	0	0	0	0	0	0	0	0	0	0	0	0	0	0	0	0	0	0	0	0	0	0.2	0.101149	0.101149	0.1	0.133333	0.169048	0.101149	0.2	0.17152	0.101149	0.103704	0.470115	0.337931	0.403448	0.234483	0.168966	0.136782	0.148158	0.134483	0
EELLRAYGG	0.187495	0.0910931	0.123478	0	0.0851449	0.0784615	0.145861	0.116923	0.0769231	0.0834783	0.0784615	0.0416667	0.0801282	0.0910931	0.0805153	0.037037	0.0666667	0.0769231	0.0834783	0.48714	0.0754986	0.04	0.08	0.0384615	0.0666667	0.12194	0.155385	0.14049	0.0784615	0	0	0	0	0	0	0	0	0	0	0	0	0	0	0	0	0	0	0	0
EELLRSFGG	0.187495	0.0910931	0.123478	0	0.0851449	0.0784615	0.145861	0.116923	0.0769231	0.0834783	0.0784615	0.0416667	0.0801282	0.0910931	0.0805153	0.037037	0.0666667	0.0769231	0.0834783	0.48714	0.0754986	0.04	0.08	0.0384615	0.0666667	0.12194	0.155385	0.14049	0.0784615	0	0	0	0	0	0	0	0	0	0	0	0	0	0	0	0	0	0	0	0
VGYVSLEDV	0	0	0	0	0	0	0	0	0	0	0	0	0	0	0	0	0	0	0	0	0	0	0	0	0	0	0	0	0	0	0	0	0	0.25	0	0	0.5	0	0.25	0	0	0	0.916667	0.25	0.333333	0.333333	0.2	0.5	0
VGYVSNRW	0	0	0	0	0	0	0	0	0	0	0	0	0	0	0	0	0	0	0	0	0	0	0	0	0	0	0	0	0	0	0	0	0	0.25	0	0.333333	0.5	0	0.25	0	0	0	0.833333	0.25	0	0.333333	0.533333	0.25	0
LSLPETKV	0	0	0	0	0	0	0	0	0	0	0	0	0	0	0	0	0	0	0	0	0	0	0	0	0	0	0	0	0	0.2	0.101149	0.101149	0.1	0.1	0.135714	0.138186	0.2	0.138186	0.101149	0.103704	0.470115	0.337931	0.445115	0.234483	0.168966	0.136782	0.148158	0.134483	0
EDAGPPSPW	0.2	0.533333	0.4	0	0	0.2	0.4	0	0	0	0	0	0.2	0	0	0	0	0	0	0	0.25	0.4	0.2	0.333333	0	0	0.4	0	0	0	0	0	0	0	0	0	0	0	0	0	0	0	0	0	0	0	0	0	0
PSPVEQFR	0	0	0	0	0	0	0	0	0	0	0	0	0	0	0	0	0	0	0	0	0	0	0	0	0	0	0	0	0	0	0	0	0	0.7	0.72619	0.566667	0.25	0.4	0.2	0	0	0	0.416667	0	0	0	0.25	0	0
DFFFLDLHK	0	0	0	2	0	0	0	0	0	0	0	0	0	0	0	0	0	0	0	1.5	0	0	0	0	0	0	0	0	0	0	0	0	0	0	0	0	0	0	0	0	0	0	0	0	0	0	0	0	0
DLVMTQSPD	0	0	1	0	0	0	0	0	0	0	0	0	0	0	0	0	0	0	0	0	0	1	0	0	0	0.5	1	0	0	0	0	0	0	0	0	0	0	0	0	0	0	0	0	0	0	0	0	0	0
ETWTANVGK	0	0	0	0	0	0	0	0	0	0	0	0	0	0	0	0	0	0	0	0	0	0	0	0	0	0	0	0	0	0.5	0	0	0	0	0	0	0	0	0	0	0	1	0	0	1	0	0	1	0
LKLSYEGDLTK	0	0	0	0	0	0	0	0	0	0	0	0	0	0	0	0	0	0	0	0	0	0	0	0	0	0	0	0	0	0.5	0	0	0	0.5	1	0.5	0.5	0	0	0	0	0	0	0	0	0	0.5	0	0
LKLSYEGEVTK	0	0	0	0	0	0	0	0	0	0	0	0	0	0	0	0	0	0	0	0	0	0	0	0	0	0	0	0	0	0.5	0	0	0	0.5	1	0.5	0.5	0	0	0	0	0	0	0	0	0	0.5	0	0
LSKYTSQED	0	0	0	0	0	0	0	0	0	0.5	0	0	0	0.5	0.5	0.5	0	0	0	0	0.5	0	0	0.5	0.5	0	0	0	0	0	0	0	0	0	0	0	0	0	0	0	0	0	0	0	0	0	0	0	0
NEDEENQDTAKLF	0	0	0	0	0	0	0	0	0	0	0	0	0	0	0	0	0	0	0	0	0	0	0	0	0	0	0	0	0	0	0	0	0	0	0	0	0	0	0	0	0	0	0	0	0	0	0	0	0
NGFLFSKHN	0	0	0	0	0	0	0	0	0	0	0	0	0	0	0	0	1	0	0.5	2	0	0	0	0	0	0	0	0	0	0	0	0	0	0	0	0	0	0	0	0	0	0	0	0	0	0	0	0	0
NTVKLELPLPFGGK	0	0	0	0	0	0	0	0	0	0	0	0	0	0	0	0	0	0	0	0	0	0	0	0	0	0	0	0	0	0	0	0	0	0	1	0.5	0.5	0.5	0.5	0	0	0	0.5	0	0	0	0	0	0
PLPTSAHGNVAEGETKPD	0.5	0.5	0	0	0	0.5	0	1	0	0	0	0	0	0	0	0	0.5	0	0	0	0	0.5	0	0	0	0	0	0	0	0	0	0	0	0	0	0	0	0	0	0	0	0	0	0	0	0	0	0	0
PLTVTVPVEVSR	0	0	0	0	0	0	0	0	0	0	0	0	0	0	0	0	0	1	0	1	0	0	0	0	0	0.5	1	0	0	0	0	0	0	0	0	0	0	0	0	0	0	0	0	0	0	0	0	0	0
RFHWQQDE	0	0	0.5	0	0	0	0	0	0.333333	0	0.833333	0	0	0	0	0	0.333333	0	0	0.333333	0	0	0	0.5	0	0	0.333333	0.333333	0	0	0	0	0	0	0	0	0	0	0	0	0	0	0	0	0	0	0	0	0
SETKDLLFRD	0	0	0	0	1	0	0	0	0	0	0	0	0	0	0	0	0	0	0	1	0	1	0	0	0	0.5	0	0	0	0	0	0	0	0	0	0	0	0	0	0	0	0	0	0	0	0	0	0	0
SVLGQLGKLT	0	0	0	0	0	0	0	0	0	0	0	0	0	0	0	0	0	0	0	0	0	0	0	0	0	0	0	0	0	0	0	0.5	0	0	0	0.5	0.333333	0	0.833333	0	0	0	0.833333	0	0.5	0	0	0	0
VPMMSDPKALVR	0	0	0	0	0	0	0	0	0	0	0	0	0	0	0	0	0	0	0	0	0	0	0	0	0	0	0	0	0	0	0	0	0.5	0.5	0	1	0	0	0	0	0	0	0.5	0.5	0	0.5	0	0	0
VPMMSDPKAVLR	0	0	0	0	0	0	0	0	0	0	0	0	0	0	0	0	0	0	0	0	0	0	0	0	0	0	0	0	0	0	0	0	0.5	0.5	0	1	0	0	0	0	0	0	0.5	0.5	0	0.5	0	0	0
YGFTYHVF	0	0	0	0	0	0	0	0	0	0	0	0	0	0	0	0	0	0	0	0	0	0	0	0	0	0	0	0	0	2.5	0	0	0.5	0	0.5	0	0	0	0	0	0	0	0	0	0	0	0	0	0
YSLLTPNLLR	0	0	0	0	0	0	0	0	0	0	0	0	0	0	0	0	0	0	0	0	0	0	0	0	0	0	0	0	0	0	0	1.5	2	0	0	0	0	0	0	0	0	0	0	0	0	0	0	0	0
DEGELLRFS	0.0833333	0	0.1	0	0.0666667	0.15	0.0833333	0.0833333	0	0.0666667	0	0	0.0555556	0	0	0.0714286	0	0.166667	0.1	0.588345	0	0.1	0.174242	0.0833333	0.0909091	0.145833	0.277778	0.208333	0.0666667	0	0	0	0	0	0	0	0	0	0	0	0	0	0	0	0	0	0	0	0
FGTYHVFR	0	0	0	0	0	0	0	0	0	0	0	0	0	0	0	0	0	0	0	0	0	0	0	0	0	0	0	0	0	0.7	0.333333	0.5	1.25	0	0	0	0	0.25	0.2	0	0	0	0	0	0	0	0.25	0	0
GDEELLGHPV	0.0833333	0.125	0.1	0	0.0666667	0.15	0.0833333	0.0833333	0	0.0666667	0	0	0	0	0	0	0	0.0833333	0.1	0.588345	0.125	0.1	0.174242	0.0833333	0.0909091	0.145833	0.277778	0.208333	0	0	0	0	0	0	0	0	0	0	0	0	0	0	0	0	0	0	0	0	0
LSYEGDLTK	0	0	0	0	0	0	0	0	0	0	0	0	0	0	0	0	0	0	0	0	0	0	0	0	0	0	0	0	0	0.366667	0.2	0	0	0	0	0	0.166667	0	0	0	0.65	0.166667	0.4	0.25	0.166667	0.2	0	0.2	0
LLSPESKL	0	0	0	0	0	0	0	0	0	0	0	0	0	0	0	0	0	0	0	0	0	0	0	0	0	0	0	0	0	0.2	0.101149	0.101149	0.1	0.133333	0.169048	0.138186	0.2	0.17152	0.101149	0.103704	0.436782	0.337931	0.334483	0.234483	0.168966	0.136782	0.10468	0.134483	0
DFLADAGGV	0	0	0	0	0	0	0	0	0	0	0	0	0	0	0	0	0	0	0	0	0	0	0	0	0	0	0	0	0	0	0	0	0	0	0	0	0	0	0	0	0	0	0	0	0	0	0	0	0
NNALDFKSL	0	0	0	0	0	0	0	0	0	0	0	0	0	0	0	0	0	0	0	0	0	0	0	0	0	0	0	0	0	0	0	0	0	0.45	0.2	0.5	0.583333	0.45	0.25	0	0	0	0.583333	0	0.2	0	0	0.2	0
EGPPASPWD	0.5	0	0.2	0	0	0	0	0.533333	0.25	0.333333	0	0	0	0	0	0	0	0.25	0	0	0.333333	0.333333	0.333333	0	0	0	0	0.333333	0	0	0	0	0	0	0	0	0	0	0	0	0	0	0	0	0	0	0	0	0
EPYLLKNM	0	0	0	0	0	0	0	0	0	0	0	0	0	0	0	0	0	0	0	0	0	0	0	0	0	0	0	0	0	0	0	0	0	1	0.25	0.4	0.25	0	0	0	0	0	0.25	0.5	0	0.25	0	0.5	0
QFPLELVFK	0	0	0	0	0	0	0	0	0	0	0	0	0	0	0	0	0	0	0	0	0	0	0	0	0	0	0	0	0	0	0	0.25	0	0.25	0.5	0.25	0.25	0.5	0.45	0.25	0	0	0.2	0.25	0.25	0	0	0	0
EELLRGYQ	0.187495	0.0910931	0.123478	0	0.0851449	0.0784615	0.145861	0.116923	0.0769231	0.0834783	0.0784615	0.11859	0.0801282	0.0384615	0.0805153	0.037037	0	0.0769231	0.0834783	0.441685	0.0754986	0.04	0.08	0.0384615	0	0.12194	0.155385	0.14049	0.0784615	0	0	0	0	0	0	0	0	0	0	0	0	0	0	0	0	0	0	0	0
LTVPESKL	0	0	0	0	0	0	0	0	0	0	0	0	0	0	0	0	0	0	0	0	0	0	0	0	0	0	0	0	0	0.2	0.0666667	0.101149	0.1	0.133333	0.169048	0.138186	0.2	0.17152	0.101149	0.0666667	0.436782	0.337931	0.334483	0.234483	0.168966	0.136782	0.10468	0.134483	0
LVTPESKL	0	0	0	0	0	0	0	0	0	0	0	0	0	0	0	0	0	0	0	0	0	0	0	0	0	0	0	0	0	0.2	0.0666667	0.101149	0.1	0.133333	0.169048	0.138186	0.2	0.17152	0.101149	0.0666667	0.436782	0.337931	0.334483	0.234483	0.168966	0.136782	0.10468	0.134483	0
GDFLAEAQA	0	0	0	0	0	0	0	0	0	0	0	0	0	0	0	0	0	0	0	0	0	0	0	0	0	0	0	0	0	0	0	0	0	0	0	0	0	0	0	0	0	0	0	0	0	0	0	0	0
EELLRNAY	0.187495	0.0910931	0.123478	0	0.0851449	0.0784615	0.087037	0.116923	0.0769231	0.0834783	0.0784615	0.0416667	0.0801282	0.0910931	0.0805153	0.037037	0.0666667	0.0769231	0.0834783	0.48714	0.0754986	0.04	0.08	0.0384615	0	0.12194	0.155385	0.0816667	0.0784615	0	0	0	0	0	0	0	0	0	0	0	0	0	0	0	0	0	0	0	0
FVESEEKK	0	0	0	0	0	0	0	0	0	0	0	0	0	0	0	0	0	0	0	0	0	0	0	0	0	0	0	0	0	0.496825	0.111111	0.142857	0	0	0.25	0	0	0	0.166667	0	0.475	0.236111	0.125	0.142857	0.253968	0.0909091	0.111111	0.233766	0
PLLLVPR	0.114379	0.114379	0.118056	0	0	0.118056	0.145833	0.1	0	0.114379	0.389423	0.142157	0.108187	0.121324	0.0625	0.0555556	0.114379	0.121324	0	0.243546	0.0555556	0.197712	0.114379	0.0666667	0.118056	0.14359	0.358721	0	0.118056	0	0	0	0	0	0	0	0	0	0	0	0	0	0	0	0	0	0	0	0
RPLGMSPF	0	0	0	0	0	0	0	0	0	0	0	0	0	0	0	0	0	0	0	0	0	0	0	0	0	0	0.142857	0	0	0	0	0	0	0	0	0	0	0	0	0	0	0	0	0	0	0	0	0	0.357875
LSPELSKL	0	0	0	0	0	0	0	0	0	0	0	0	0	0	0	0	0	0	0	0	0	0	0	0	0	0	0	0	0	0.2	0.101149	0.101149	0.1	0.133333	0.133333	0.138186	0.2	0.101149	0.101149	0.0666667	0.402299	0.337931	0.410632	0.234483	0.168966	0.136782	0.10468	0.134483	0
MMFFDLKLH	0	0.333333	0	0	0	0	1	0	0	0	0	0	0	0	0.5	0.5	0	0	0	0	0	0	0.5	0.5	0	0	0	0	0	0	0	0	0	0	0	0	0	0	0	0	0	0	0	0	0	0	0	0	0
APDHQELNLD	0	0	0	0	0	1	0	0	0	1	0	0	0	0	0	0	0	0	0	1.33333	0	0	0	0	0	0	0	0	0	0	0	0	0	0	0	0	0	0	0	0	0	0	0	0	0	0	0	0	0
HMKSLVPDS	0	0	0	0	0	0	0.333333	0	0	0	0	0	0	0	0.333333	0	0	0	0.666667	0.666667	0.333333	0	0	0	0	0.666667	0.333333	0	0	0	0	0	0	0	0	0	0	0	0	0	0	0	0	0	0	0	0	0	0
MHKSVLPDS	0	0	0	0	0	0	0.333333	0	0	0	0	0	0	0	0.333333	0	0	0	0.666667	0.666667	0.333333	0	0	0	0	0.666667	0.333333	0	0	0	0	0	0	0	0	0	0	0	0	0	0	0	0	0	0	0	0	0	0
MSAVEDLLRS	0	0	0	0	0	0	0	0	0	0	0	0	0	0	0	0	0	0	0	0	0	0	0	0	0	0	0	0	0	0.5	0	0	0	0	0	0	0	0	0	0	1.16667	0.833333	0	0	0	0	0	0	0
SMAVEDLLSR	0	0	0	0	0	0	0	0	0	0	0	0	0	0	0	0	0	0	0	0	0	0	0	0	0	0	0	0	0	0.5	0	0	0	0	0	0	0	0	0	0	1.16667	0.833333	0	0	0	0	0	0	0
NYEDLHKK	0	0	0	0	0	0	0	0	0	0	0	0	0	0	0	0	0	0	0	0	0	0	0	0	0	0	0	0	0	0.142857	0	0	0.309524	0.291667	0.166667	0.142857	0.309524	0.452381	0	0.166667	0.166667	0	0.166667	0.366667	0.166667	0.142857	0	0.166667	0
EELLRYGQ	0.187495	0.0910931	0.123478	0	0.0851449	0.0784615	0.145861	0.116923	0.0769231	0.0834783	0.0784615	0.11859	0.0801282	0.0384615	0.0805153	0.037037	0	0.0769231	0.0834783	0.370256	0.0754986	0.04	0.08	0.0384615	0	0.12194	0.155385	0.14049	0.0784615	0	0	0	0	0	0	0	0	0	0	0	0	0	0	0	0	0	0	0	0
VDFGRVNCL	0.2	0.2	0.416667	0	0.366667	0.366667	0.166667	0.2	0.142857	0.2	0.2	0.2	0.2	0	0	0.25	0.2	0	0	0	0	0	0	0	0	0	0	0	0	0	0	0	0	0	0	0	0	0	0	0	0	0	0	0	0	0	0	0	0
LSEPLSKL	0	0	0	0	0	0	0	0	0	0	0	0	0	0	0	0	0	0	0	0	0	0	0	0	0	0	0	0	0	0.2	0.101149	0.101149	0.1	0.133333	0.133333	0.138186	0.2	0.101149	0.101149	0.0666667	0.402299	0.337931	0.376149	0.234483	0.168966	0.136782	0.10468	0.134483	0
LSPLESKL	0	0	0	0	0	0	0	0	0	0	0	0	0	0	0	0	0	0	0	0	0	0	0	0	0	0	0	0	0	0.2	0.101149	0.101149	0.1	0.133333	0.169048	0.138186	0.2	0.101149	0.101149	0.0333333	0.436782	0.337931	0.334483	0.234483	0.168966	0.136782	0.10468	0.134483	0
RPPGYAPF	0	0	0	0	0	0	0	0	0	0	0	0	0	0	0	0	0	0	0	0	0	0	0	0	0	0	0.142857	0.0769231	0	0	0	0.658333	0	0	0	0	0.1	0	0	0	0	0	0	0	0	0	0	0	0.310689
DFLAEQAA	0	0	0	0	0	0	0	0	0	0	0	0	0	0	0	0	0	0	0	0	0	0	0	0	0	0	0	0	0	0	0	0	0	0	0	0	0	0	0	0	0	0	0	0	0	0	0	0	0
EELLRNFS	0.187495	0.0910931	0.123478	0	0.0851449	0.0784615	0.087037	0.116923	0.0769231	0.0834783	0.0784615	0.0416667	0.0801282	0.0384615	0.0805153	0.037037	0.0666667	0.0769231	0.0834783	0.48714	0.0754986	0.04	0.08	0.0384615	0	0.12194	0.155385	0.0816667	0.0784615	0	0	0	0	0	0	0	0	0	0	0	0	0	0	0	0	0	0	0	0
ASLQEVEVK	0	0	0	0	0	0	0	0	0	0	0	0	0	0	0	0	0	0	0	0	0	0	0	0	0	0	0	0	0	0.6	0.2	0.111111	0	0	0	0	0	0	0	0	0.709524	0.457576	0.111111	0.2	0.236111	0.325	0.111111	0.2	0
GTLQEVEVK	0	0	0	0	0	0	0	0	0	0	0	0	0	0	0	0	0	0	0	0	0	0	0	0	0	0	0	0	0	0.6	0.2	0.111111	0	0	0	0	0	0	0	0	0.709524	0.457576	0.111111	0.2	0.236111	0.325	0.111111	0.2	0
PEPLLLVRP	0.25	0.102632	0.235965	0	0.047619	0.147619	0.142857	0.197619	0.097619	0.0526316	0.1	0.124542	0.108187	0.05	0	0	0.047619	0.105556	0.047619	0.402632	0.1	0.05	0.0526316	0	0.0952381	0.1	0.257895	0.195489	0.147619	0	0	0	0	0	0	0	0	0	0	0	0	0	0	0	0	0	0	0	0
RHFWQGAD	0	0.2	0	0	0	0	0.333333	0.25	0	0.166667	0.366667	0.166667	0	0.166667	0.333333	0	0.166667	0	0.325	0	0	0.166667	0	0	0	0.452381	0	0	0.125	0	0	0	0	0	0	0	0	0	0	0	0	0	0	0	0	0	0	0	0
RHFWQQD	0	0.2	0	0	0	0	0.333333	0.25	0	0.166667	0.366667	0.166667	0	0.166667	0.333333	0	0.166667	0	0.325	0	0	0.166667	0	0	0	0.452381	0	0	0.125	0	0	0	0	0	0	0	0	0	0	0	0	0	0	0	0	0	0	0	0
EELLRSNF	0.187495	0.0910931	0.123478	0	0.0851449	0.0784615	0.145861	0.116923	0.0769231	0.0834783	0.0784615	0.0416667	0.0801282	0.0384615	0.0805153	0.037037	0.0666667	0.0769231	0.0834783	0.415711	0.0754986	0.04	0.08	0.0384615	0	0.0784615	0.155385	0.0816667	0.0784615	0	0	0	0	0	0	0	0	0	0	0	0	0	0	0	0	0	0	0	0
EELLRNSF	0.187495	0.0910931	0.123478	0	0.0851449	0.0784615	0.087037	0.116923	0.0769231	0.0834783	0.0784615	0.0416667	0.0801282	0.0384615	0.0805153	0.037037	0	0.0769231	0.0834783	0.48714	0.0754986	0.04	0.08	0.0384615	0	0.12194	0.155385	0.0816667	0.0784615	0	0	0	0	0	0	0	0	0	0	0	0	0	0	0	0	0	0	0	0
EELLRNYA	0.187495	0.0910931	0.123478	0	0.0851449	0.0784615	0.087037	0.116923	0.0769231	0.0834783	0.0784615	0.0416667	0.0801282	0.0384615	0.0805153	0.037037	0	0.0769231	0.0834783	0.48714	0.0754986	0.04	0.08	0.0384615	0	0.12194	0.155385	0.0816667	0.0784615	0	0	0	0	0	0	0	0	0	0	0	0	0	0	0	0	0	0	0	0
MLSLHYYD	0.125	0	0.683766	0	0	0.267857	0.25	0.125	0.125	0	0.267857	0.125	0.111111	0.25	0	0	0	0.25	0	0.25	0	0.0909091	0	0	0	0	0.25	0	0	0	0	0	0	0	0	0	0	0	0	0	0	0	0	0	0	0	0	0	0
AMAVDELLSR	0	0	0	0	0	0	0	0	0	0	0	0	0	0	0	0	0	0	0	0	0	0	0	0	0	0	0	0	0	0	0	0	0	0.5	0	0	0	0.5	0	0	0.666667	0	0.666667	0	0	0	0	0.333333	0
NNALDVFTK	0	0	0	0	0	0	0	0	0	0	0	0	0	0	0	0	0	0	0	0	0	0	0	0	0	0	0	0	0	0	0	0	0	0.45	0.2	0.25	0.583333	0.45	0.25	0	0	0	0.583333	0	0.2	0	0	0.2	0
QVFVWVDGK	0	0	0	0	0	0.5	0	0	0.5	0	0.5	0	0	0	0	0	0	0.333333	0	0	0	0	0.833333	0	0	0	0.5	0	0	0	0	0	0	0	0	0	0	0	0	0	0	0	0	0	0	0	0	0	0
PLLVLPR	0.114379	0.114379	0.118056	0	0	0.118056	0.145833	0.1	0	0.114379	0.139423	0.142157	0.108187	0.121324	0	0.0555556	0.114379	0.121324	0.0909091	0.243546	0.0555556	0.197712	0.114379	0.0666667	0.118056	0.14359	0.358721	0	0.118056	0	0	0	0	0	0	0	0	0	0	0	0	0	0	0	0	0	0	0	0
LDSEVSLPR	0	0	0	0	0	0	0	0	0	0	0	0	0	0	0	0	0	0	0	0	0	0	0	0	0	0	0	0	0	0.166667	0	0	0	0.25	0	0.25	0.2	0.2	0.45	0	0.333333	0	0.366667	0.25	0.2	0.2	0.25	0	0
LDSEVSLRP	0	0	0	0	0	0	0	0	0	0	0	0	0	0	0	0	0	0	0	0	0	0	0	0	0	0	0	0	0	0.166667	0	0	0	0.25	0	0.25	0.2	0.2	0.45	0	0.333333	0	0.366667	0.25	0.2	0.2	0.25	0	0
RPMVASPF	0	0	0	0	0	0	0	0	0	0	0	0	0	0	0	0	0	0	0	0	0	0	0	0	0	0	0.142857	0	0	0	0	0	0	0	0	0	0	0	0	0	0	0	0	0	0	0	0	0	0.280952
YPQFGSKP	0.25	0	0.125	0	0	0.211111	0	0.211111	0	0	0	0	0	0	0	0.125	0	0	0	0.988889	0.266667	0.111111	0.142857	0	0	0.25	0.0909091	0	0	0	0	0	0	0	0	0	0	0	0	0	0	0	0	0	0	0	0	0	0
YPQFGSPK	0.25	0	0.125	0	0	0.211111	0	0.211111	0	0	0	0	0	0	0	0.125	0	0	0	0.988889	0.266667	0.111111	0.142857	0	0	0.25	0.0909091	0	0	0	0	0	0	0	0	0	0	0	0	0	0	0	0	0	0	0	0	0	0
VVGGLAVLR	0	0.0357143	0	0	0	0	0	0	0	0	0	0	0	0	0	0	0	0	0	0.0344828	0	0	0	0	0	0	0	0	0	0.320197	0.105911	0.248768	0.141626	0.139163	0.10468	0.141626	0.139163	0.141626	0.107143	0.0357143	0.176108	0.0689655	0.320197	0.10468	0.10468	0.105911	0.070197	0.105911	0.0344828
VVGGLAVRL	0	0.0357143	0	0	0	0	0	0	0	0	0	0	0	0	0	0	0	0	0	0.0344828	0	0	0	0	0	0	0	0	0	0.320197	0.105911	0.248768	0.141626	0.139163	0.10468	0.141626	0.139163	0.141626	0.107143	0.0357143	0.176108	0.0689655	0.320197	0.10468	0.10468	0.105911	0.070197	0.105911	0.0344828
VVGGLLGLR	0	0.0357143	0	0	0	0	0	0	0	0	0	0	0	0	0	0	0	0	0	0.0344828	0	0	0	0	0	0	0	0	0	0.320197	0.105911	0.248768	0.141626	0.139163	0.10468	0.141626	0.139163	0.141626	0.107143	0.0357143	0.176108	0.0689655	0.320197	0.10468	0.10468	0.105911	0.070197	0.105911	0.0344828
VVGGLVALR	0	0.0357143	0	0	0	0	0	0	0	0	0	0	0	0	0	0	0	0	0	0.0344828	0	0	0	0	0	0	0	0	0	0.320197	0.105911	0.248768	0.141626	0.139163	0.10468	0.141626	0.139163	0.141626	0.107143	0.0357143	0.176108	0.0689655	0.320197	0.10468	0.10468	0.105911	0.070197	0.105911	0.0344828
VVGGLVARL	0	0.0357143	0	0	0	0	0	0	0	0	0	0	0	0	0	0	0	0	0	0.0344828	0	0	0	0	0	0	0	0	0	0.320197	0.105911	0.248768	0.141626	0.139163	0.10468	0.141626	0.139163	0.141626	0.107143	0.0357143	0.176108	0.0689655	0.320197	0.10468	0.10468	0.105911	0.070197	0.105911	0.0344828
VVGGLVLAR	0	0.0357143	0	0	0	0	0	0	0	0	0	0	0	0	0	0	0	0	0	0.0344828	0	0	0	0	0	0	0	0	0	0.320197	0.105911	0.248768	0.141626	0.139163	0.10468	0.141626	0.139163	0.141626	0.107143	0.0357143	0.176108	0.0689655	0.320197	0.10468	0.10468	0.105911	0.070197	0.105911	0.0344828
VVGGLVLRA	0	0.0357143	0	0	0	0	0	0	0	0	0	0	0	0	0	0	0	0	0	0.0344828	0	0	0	0	0	0	0	0	0	0.320197	0.105911	0.248768	0.141626	0.139163	0.10468	0.141626	0.139163	0.141626	0.107143	0.0357143	0.176108	0.0689655	0.320197	0.10468	0.10468	0.105911	0.070197	0.105911	0.0344828
VVGGLVRAL	0	0.0357143	0	0	0	0	0	0	0	0	0	0	0	0	0	0	0	0	0	0.0344828	0	0	0	0	0	0	0	0	0	0.320197	0.105911	0.248768	0.141626	0.139163	0.10468	0.141626	0.139163	0.141626	0.107143	0.0357143	0.176108	0.0689655	0.320197	0.10468	0.10468	0.105911	0.070197	0.105911	0.0344828
VVGGLVRLA	0	0.0357143	0	0	0	0	0	0	0	0	0	0	0	0	0	0	0	0	0	0.0344828	0	0	0	0	0	0	0	0	0	0.320197	0.105911	0.248768	0.141626	0.139163	0.10468	0.141626	0.139163	0.141626	0.107143	0.0357143	0.176108	0.0689655	0.320197	0.10468	0.10468	0.105911	0.070197	0.105911	0.0344828
DADELLRFS	0.0833333	0	0	0	0.0666667	0.15	0.0833333	0.0833333	0	0.0666667	0	0	0.0555556	0	0	0.0714286	0	0.0833333	0.1	0.488345	0	0.1	0.174242	0.0833333	0.0909091	0.145833	0.166667	0.208333	0.0666667	0	0	0	0	0	0	0	0	0	0	0	0	0	0	0	0	0	0	0	0
VTAGAVLTVPK	0	0	0	0	0	0	0	0	0	0	0	0	0	0	0	0	0	0	0	0	0	0	0	0	0	0	0	0	0	0.2	0	0	0.25	0	0	0	0.25	0.25	1	0	0.2	0.45	0.25	0.25	0	0	0	0	0
GEDELLRFS	0.0833333	0	0	0	0.0666667	0.15	0.0833333	0.0833333	0	0.0666667	0	0	0.0555556	0	0	0.0714286	0	0.166667	0.1	0.488345	0	0.1	0.174242	0.0833333	0	0.145833	0.166667	0.208333	0.0666667	0	0	0	0	0	0	0	0	0	0	0	0	0	0	0	0	0	0	0	0
LTELPGDGSG	0.166667	0	0.142857	0	0	0	0	0.166667	0.166667	0.166667	0.142857	0	0.166667	0.166667	0.166667	0	0	0	0	0.333333	0	0	0.166667	0	0.166667	0	0.2	0	0.166667	0	0	0	0	0	0	0	0	0	0	0	0	0	0	0	0	0	0	0	0
TVYVDVDLK	0	0	0	0	0	0.2	0.2	0	0	0	0	0	0	0	0	0	0	0.2	0	0.95	0.2	0	0	0	0	0	1	0	0.333333	0	0	0	0	0	0	0	0	0	0	0	0	0	0	0	0	0	0	0	0
MSLLHYYD	0.125	0	0.683766	0	0	0.267857	0.25	0.125	0.125	0	0.267857	0.125	0.111111	0.25	0	0	0	0.25	0	0.25	0	0	0	0	0	0	0.25	0	0	0	0	0	0	0	0	0	0	0	0	0	0	0	0	0	0	0	0	0	0
PEPLLVLPR	0.25	0.102632	0.235965	0	0.047619	0.147619	0.142857	0.097619	0.097619	0.0526316	0.1	0.124542	0.108187	0.05	0	0	0.047619	0.176984	0.047619	0.493541	0.1	0.05	0.0526316	0	0.0952381	0.1	0.157895	0.0526316	0.147619	0	0	0	0	0	0	0	0	0	0	0	0	0	0	0	0	0	0	0	0
VVGGLLGRL	0	0.0357143	0	0	0	0	0	0	0	0	0	0	0	0	0	0	0	0	0	0.0344828	0	0	0	0	0	0	0	0	0	0.320197	0.105911	0.248768	0.141626	0.139163	0.10468	0.141626	0.10468	0.141626	0.107143	0.0357143	0.176108	0.0689655	0.320197	0.10468	0.10468	0.105911	0.070197	0.105911	0.0344828
PEPLLLRPV	0.25	0.102632	0.235965	0	0.047619	0.147619	0.142857	0.097619	0.097619	0.0526316	0.1	0.124542	0.108187	0.05	0	0	0.047619	0.105556	0.047619	0.402632	0.1	0.05	0.0526316	0	0.0952381	0.1	0.157895	0.0526316	0.147619	0	0	0	0	0	0	0	0	0	0	0	0	0	0	0	0	0	0	0	0
LEALLQEED	0.214286	0.126984	0.163743	0	0	0.12549	0.200595	0.142857	0.138095	0.133333	0.0666667	0.0588235	0.0666667	0.0714286	0.0555556	0.0555556	0	0.0588235	0	0.531944	0.0555556	0.149733	0.0666667	0	0.0588235	0.0625	0.214379	0.1	0	0	0	0	0	0	0	0	0	0	0	0	0	0	0	0	0	0	0	0	0
VVGGLGLRL	0	0.0357143	0	0	0	0	0	0	0	0	0	0	0	0	0	0	0	0	0	0	0	0	0	0	0	0	0	0	0	0.320197	0.105911	0.248768	0.141626	0.139163	0.10468	0.141626	0.139163	0.141626	0.107143	0.0357143	0.176108	0.0689655	0.320197	0.10468	0.10468	0.105911	0.070197	0.105911	0.0344828
YPQFGAQL	0.25	0	0.125	0	0	0.211111	0	0.211111	0	0	0	0	0	0	0	0.125	0	0	0	0.988889	0.266667	0.111111	0.142857	0	0	0.25	0	0	0	0	0	0	0	0	0	0	0	0	0	0	0	0	0	0	0	0	0	0	0
YPQFGLAQ	0.25	0	0.125	0	0	0.211111	0	0.211111	0	0	0	0	0	0	0	0.125	0	0	0	0.988889	0.266667	0.111111	0.142857	0	0	0.25	0	0	0	0	0	0	0	0	0	0	0	0	0	0	0	0	0	0	0	0	0	0	0
YPQFGQLA	0.25	0	0.125	0	0	0.211111	0	0.211111	0	0	0	0	0	0	0	0.125	0	0	0	0.988889	0.266667	0.111111	0.142857	0	0	0.25	0	0	0	0	0	0	0	0	0	0	0	0	0	0	0	0	0	0	0	0	0	0	0
MGLAFESTK	0	0	0	0	0	0	0	0	0	0	0	0	0	0	0	0	0	0	0	0	0	0	0	0	0	0	0	0	0	0	0	0.333333	0	0	0	0	0	0.2	0.25	0	0.2	0.25	0.616667	0	0.333333	0.25	0.333333	0.25	0
MGLAFSETK	0	0	0	0	0	0	0	0	0	0	0	0	0	0	0	0	0	0	0	0	0	0	0	0	0	0	0	0	0	0	0	0.333333	0	0	0	0	0	0.2	0.25	0	0.2	0.25	0.616667	0	0.333333	0.25	0.333333	0.25	0
AAAATGTLFTFR	0	0	0	0	0	0	0	0	0	0	0	0	0	0	0	0	0	0	0	0	0	0	0	0	0	0	0	0	0	0	0	0	0	0	0	0	0	0	0	0	0	0	0	0	0	0	0	0	0
AADDTWEPFASGK	0	0	0	0	0	0	0	0	0	0	0	0	0	0	0	0	0	0	0	0	0	0	0	0	0	0	0	0	0	0	0	0	0	0	1	0	0	0	0	0	0	0	0	0.5	0	1	0	0.5	0
AADLEQQAVFAVFDENK	0	0	0	0	0	0	0	0	0	0	0	0	0	0	0	0	0	0	0	0	0	0	0	0	0	0	0	0	0	0	1	0	1	0	0	0	0	0	1	0	0	0	0	0	0	0	0	0	0
AEGLPEFYDYDVALLKL	0	0	0	0	0	0	0	0	0	0	0	0	0	0	0	0	0	0	0	0	0	0	0	0	0	0	0	0	0	0	0	0	0	0	1	1.5	0.5	0	0	0	0	0	0	0	0	0	0	0	0
ALFVSEEEKKLT	0	0	0	0	0	0	0	0	0	0	0	0	0	0	0	0	0	0	0	0	0	0	0	0	0	0	0	0	0	1	0	1	1	0	0	0	0	0	0	0	0	0	0	0	0	0	0	0	0
ALLAYAFALAGNQDK	0	0	0	0	0	0	0	0	0	0	0	0	0	0	0	0	0	0	0	0	0	0	0	0	0	0	0	0	0	0	0	0	0	0	1	0	0	0	0	0	1	1	0	0	0	0	0	0	0
ALPAPLEKTLS	0	0	0	0	0	0	0	0	0	0	0	0	0	0	0	0	0	0	0	0	0	0	0	0	0	0	0	0	0	0	0	0	0	0	0	0	0	0	0	0	3	0	0	0	0	0	0	0	0
ALRMTQSPSSFSASTGD	0	0	0	0	0	0	0	0	0	0	0	0	0	0	0	0	0	1	0	0	0	0	0	0	0	0	1	0	1	0	0	0	0	0	0	0	0	0	0	0	0	0	0	0	0	0	0	0	0
ALSSVQESQVAQQARG	0	0	0	0	0	0	0	0	0	0	0	0	0	0	0	0	0	0	0	0	0	0	0	0	0	0	1	0	0	0	0	0	0	0	0	0	0	0	0	0	0	0	0	0	0	0	0	0	0
ALSTGEKGFGYK	0	0	0	0	0	0	0	0	0	0	0	0	0	0	0	0	0	0	0	0	0	0	0	0	0	0	0	0	0	0	0	0	0	0	0	0	0	0	0	0	0	0	0.5	0	0	0	0	0	0
ATEDEGSEQKLPEATNR	0	0	0	0	0	0	0	0	0	0	0	0	0	0	0	0	0	0	0	0	0	0	0	0	0	0	0	0	0	0	0	0	0	0	0	0	1	0	1	0	0	0	1	0	0	0	0	0	0
ATGVLYDYVNK	0	0	0	0	0	0	0	0	0	0	0	0	0	0	0	0	0	0	0	0	0	0	0	0	0	0	0	0	0	0	0	0	0	1	0	1	0	0	0	0	0	0	1	0	0	0	0	0	0
AVVEVDESGTR	0	0	0	0	0	0	0	0	0	0	0	0	0	0	0	0	0	0	0	0	0	0	0	0	0	0	0	0	0	0	0	0	0	0	0	0	0	0	0	0	0	0	0	0	0	0	0	0	0
AYYENSPQQVFSTEFEVK	0	0	0	0	0	0	0	0	0	0	0	0	0	0	0	0	0	0	0	0	0	0	0	0	0	0	0	0	0	0	0	0	0	0	0	0	1	0	0	0	0	0	0	0	1	0	0	1	0
DAQYAPGYDKVKDLSEVVTPR	0	0	0	0	0	0	0	0	0	0	0	0	0	0	0	0	0	0	0	0	0	0	0	0	0	0	0	0	0	0	0	0	2	0	0	0	0	0	0	0	0	0	0	1	0	0	0	0	0
DDGDFFADW	0	0	0.5	0	0	0	0.5	0	0	0.5	1.5	0	0	0	0	0	0	0	0	0	0	0	0	0	0	0	0	0	0	0	0	0	0	0	0	0	0	0	0	0	0	0	0	0	0	0	0	0	0
DGEELLRPHD	0	0	0	1	0	0	0	0	0	0	0	0	0	0	0	0	0	0	0	1	0	0	0	0	0	0	0	0	0	0	0	0	0	0	0	0	0	0	0	0	0	0	0	0	0	0	0	0	0
DHAVDLLQKGYMR	0	0	0	0	0	0	0	0	0	0	0	0	0	0	0	0	0	0	0	0	0	0	0	0	0	0	0	0	0	0	0	0	0	1	0	0	0	0	0	1	0	0	1	0	0	0	0	0	0
DLQLTQSPSFLSASVGD	0	0	0	0	0	0	0	0	0	0	0	0	0	0	0	0	0	0	0	0	0	0	1	1	0	1	0	0	0	0	0	0	0	0	0	0	0	0	0	0	0	0	0	0	0	0	0	0	0
DLQMTQSPSTLSASVRD	0	0	0	0	0	0	0	0	0	0	0	0	1	0	0	0	0	0	0	0	0	0	0	0	1	0	0	0	1	0	0	0	0	0	0	0	0	0	0	0	0	0	0	0	0	0	0	0	0
DTEDQEDQVDPRLLD	0	0	0	0	0	0	0	0	0	0	0	0	0	0	0	0	0	0	0	1	0	0	0	0	0	0	0	1	1	0	0	0	0	0	0	0	0	0	0	0	0	0	0	0	0	0	0	0	0
DTNRASVGQDSPEPR	0	0	0	0	0	0	0	0	0	0	0	0	0	0	0	0	0	0	0	0	0	0	0	0	0	0	0	0	0	0	0	0	0	0	0	0	0	0	0	0	0	0	0	0	0	0	0	0	0
DYDNLDNAPEEK	0	0	0	0	0	0	0	0	0	0	0	0	0	0	0	0	0	0	0	0	0	0	0	0	0	0	0	0	0	2	0	0	0	0	0	0	0	0	0	0	0	0	0	0	0	0	0	0	0
DYDVLFEEALALR	0	0	0	0	0	0	0	0	0	0	0	0	0	0	0	0	0	0	0	0	0	0	0	0	0	0	0	0	0	0	0	0	0	0	0	0	0	0	0	0	0	0	0	0	0	0	0	0	0
EAGLPEFYDYDVALLKL	0	0	0	0	0	0	0	0	0	0	0	0	0	0	0	0	0	0	0	0	0	0	0	0	0	0	0	0	0	0	0	0	0	0	1	0.5	0.5	1	0	0	0	0	0	0	0	0	0	0	0
EAPKVVEEQE	0	0	0	0	0	1	1	0	0	1	0	0	0	0	0	0	0	0	0	0	0	0	0	0	0	0	0	0	0	0	0	0	0	0	0	0	0	0	0	0	0	0	0	0	0	0	0	0	0
EEANNDLENKLQ	0	0	0	0	0	0	0	0	0	0	0	0	0	0	0	0	0	0	0	0	0	0	0	0	0	0	0	0	0	0	0	0	0	0	0	0	0	0	0	0	0	0	0	0	0	0	0	0	0
EFKSFWDLD	0.5	0	0	0	0	0	0	0	0	0	0	0	0	0	0.5	0.5	0	0	0	0	0	0	0	1	0	0.5	0	0	0	0	0	0	0	0	0	0	0	0	0	0	0	0	0	0	0	0	0	0	0
ELAEEAAEKTA	0	0	0	0	0	0	0	0	0	0	0	0	0	0	0	0	0	0	0	0	0	0	0	0	0	0	0	0	0	0	0	0	0	0	0	0	0	0	0	0	0	0	0	0	0	0	0	0	0
ELVLTQSPGTLSLSPGD	0	0	1	0	0	0	0	0	0	0	0	0	0	0	0	0	0	0	0	0	0	0	0	0	0	0	0	1	1	0	0	0	0	0	0	0	0	0	0	0	0	0	0	0	0	0	0	0	0
EMPADLPSLAADFVESK	0	0	2	0	1	0	0	0	0	0	0	0	0	0	0	0	0	0	0	0	0	0	0	0	0	0	0	0	0	0	0	0	0	0	0	0	0	0	0	0	0	0	0	0	0	0	0	0	0
ENPFAQGALKSE	0	0	1	0	0	0	0	0	0	0	0	0	0	0	0	0	0	0	0	1	0	0	0	0	0	0	1	0	0	0	0	0	0	0	0	0	0	0	0	0	0	0	0	0	0	0	0	0	0
EQLQDMGLVDLFSPEK	0	0	0	0	0	0	0	0	0	0	0	0	0	0	0	0	0	0	0	0	0	0	0	0	0	0	0	0	0	0	0	0	0	1	0	0	0	0	0	0	0	0	0	1	1	0	0	0	0
ESVVDPPYPR	0	0	0	0	0	0	0	0	0	0	0	0	0	0	0	0	0	0	0	0	0	0	0	0	0	0	0	0	0	0.5	0	1.5	1	0	0	0	0	0	0	0	0	0	0	0	0	0	0	0	0
FDADGFDDW	0	0	0	0	0	0	0	0	1.5	0	0	0	0	1.5	0	0	0	0	0	0	0	0	0	0	0	0	0	0	0	0	0	0	0	0	0	0	0	0	0	0	0	0	0	0	0	0	0	0	0
FGLEGDEESTMLEDSVSPK	0	0	0	0	0	0	0	0	0	0	0	0	0	0	0	0	0	0	0	0	0	0	0	0	0	0	0	0	0	0	0	0	0	0	0	0	0	0	0	0	0	0	0	0	0	0	0	0	0
FLFLGANVQYMRV	0	0	0	0	0	0	0	0	0	0	1	0	0	0	0	0	0	0	0	0	0	0	0	1	0	0	1	0	0	0	0	0	0	0	0	0	0	0	0	0	0	0	0	0	0	0	0	0	0
FNKPFVFLMLEQNTK	0	0	0	0	0	0	0	0	0	0	0	0	0	0	0	0	0	0	0	0	0	0	0	0	0	0	0	0	0	0	0	0	0	1	0	1	1	0	0	0	0	0	0	0	0	0	0	0	0
FPLANNTSNR	0	0	0	0	0	0	0	0	0	0	0	0	0	0	0	0	0	0	0	0	0	0	0	0	0	0	0	0	0	0	0	0	0	0	0	0	0	0	0	0	0	0	0	0	0	0	0	0	0
GAVEGKEELPDEN	0	0	0	0	0	0	0	0	0	0	0	0	0	0	0	0	0	0	0	0	0	0	0	0	0	0	0	0	0	0	0	0	0	0	0	0	0	0	0	0	0	0	0	0	0	0	0	0	0
GAYTKLVSER	0	0	0	0	0	0	0	0	0	0	0	0	0	0	0	0	0	0	0	1	0	0	0	0	0	0	0	0	0	0	0	1	1	0	0	0	0	0	0	0	0	0	0	0	0	0	0	0	0
GDPVQPAVLQVHQTS	0	0	0	0	0	0	0	0	0	0	0	0	0	0	0	0	0	0	0	0	0	0	0	0	0	0	0	0	0	0	0	0	0	0	0	0	0	0	0	0	0	0	0	0	0	0	0	0	0
GFKSHALQLNNRQL	0	0	0	0	0	0	0	0	0	0	0	0	0	0	0	0	0	0	0	0	0	0	0	0	0	0	0	0	0	0	0	0	0	0	0	0	0	0	0	0	0	0	0	0	0	0	0	0	0
GFSLKEQLQDMGLVD	0	0	0	0	0	0	0	0	0	0	0	0	0	0	0	0	0	0	0	0	0	0	0	1	0	1	1	0	0	0	0	0	0	0	0	0	0	0	0	0	0	0	0	0	0	0	0	0	0
GLPEFYDYDVALLKLK	0	0	0	0	0	0	0	0	0	0	0	0	0	0	0	0	0	0	0	0	0	0	0	0	0	0	0	0	0	0	0	0	0	0	2	0	1	0	0	0	0	0	0	0	0	0	0	0	0
GLPGPPDVPDHA	0	0	0	0	0	0	0	0	0	0	0	0	0	0	0	0	0	0	0	0	0	0	0	0	0	0	0	0	0	0	0	0	0	0	0	0	0	0	0	0	0	0	0	0	0	0	0	0	0
GNLKETWTANVGK	0	0	0	0	0	0	0	0	0	0	0	0	0	0	0	0	0	0	0	0	0	0	0	0	0	0	0	0	0	0	0	0	0	0	0	1	0	0	1	0	0	0	1	0	0	0	0	0	0
GPLLNKFLTTAK	0	0	0	0	0	0	0	0	0	0	0	0	0	0	0	0	0	0	0	0	0	0	0	0	0	0	0	0	0	0	0	0	0	0	0	0	0	0	0	0	1	2	0	0	0	0	0	0	0
GPSVFPLAPSSKSTS	0	0	0	0	0	0	0	0	0	0	0	0	0	0	0	0	0	0	0	0	0	0	0	0	0	0	0	0	0	0	0	0	0	0	0	0	0	0	0	0	1	1	0	0	0	0	0	0	0
GRGEGLRLLLRD	0	0	0	0	0	0	1	0	0	0	0	0	0	0	0	0	0	0	0	0	0	0	1	0	0	1	0	0	0	0	0	0	0	0	0	0	0	0	0	0	0	0	0	0	0	0	0	0	0
GYLAGFLLRAL	0	0	0	0	0	0.5	0	0.5	0	0	0	0	0.5	0.5	0	0	0.5	0	0	0	0	0	0	0	0	0.5	0	0	0	0	0	0	0	0	0	0	0	0	0	0	0	0	0	0	0	0	0	0	0
GYTQQLAFRQPSSAFAAFVK	0	0	0	0	0	0	0	0	0	0	0	0	0	0	0	0	0	0	0	0	0	0	0	0	0	0	0	0	0	0	0	0	1	0	0	0	0	0	0	0	2	0	0	0	0	0	0	0	0
HALQLNNRQL	0	0	0	0	0	0	0	0	0	0	0	0	0	0	0	0	0	0	0	0	0	0	0	0	0	0	0	0	0	0	0	0	0	0	0	0	0	0	0	0	0	0	0	0	0	0	0	0	0
HLWESASLRL	0	0.5	0	0	0	0	0	0	0	0	0	0	0	0	0	0	0	0	0	0	0	0	0	0	0	0	0	0	0	0	0	0	0	0	0	0	0	0	0	0	0.5	0	0	0.5	0	0	0	0	0
HRHPDEAAFFDTASTGK	0	0	0	0	0	0	0	0	0	0	0	0	0	0	0	0	0	0	0	0	0	0	0	0	0	0	0	0	0	0	0	0	0	1	0	1	1	0	0	0	0	0	0	0	0	0	0	0	0
HTLAKLHMA	0	0	0	0	0	1	0	0	0	0	0	0	0	0	0	0	0	0	0	2	0	0	0	0	0	0	0	0	0	0	0	0	0	0	0	0	0	0	0	0	0	0	0	0	0	0	0	0	0
KGYTQQLAFR	0	0	0	0	0	0	0	0	0	0	0	0	0	0	0	0	0	0	0	0	0	0	0	0	0	0	0	0	0	0	0	0	0	0	0	0	0	0	0	0	1	2	0	0	0	0	0	0	0
KSLEDKTERELLESYLDGR	0	0	0	0	0	0	0	0	0	0	0	0	0	0	0	0	0	0	0	0	0	0	0	0	0	0	0	0	0	0	0	0	3	0	0	0	0	0	0	0	0	0	0	0	0	0	0	0	0
KVEQAVETEPEPE	0	0	0	0	0	1	0	0	0	0	0	0	0	0	0	0	0	0	0	1	0	0	0	0	0	0	1	0	0	0	0	0	0	0	0	0	0	0	0	0	0	0	0	0	0	0	0	0	0
LAAAVSNFGYDLYRVR	0	0	0	0	0	0	0	0	0	0	0	0	0	0	0	0	0	0	0	0	0	0	0	0	0	0	0	0	0	0	0	0	0	1	0	2	0	0	0	0	0	0	0	0	0	0	0	0	0
LAELSTAAQELLK	0	0	0	0	0	0	0	0	0	0	0	0	0	0	0	0	0	0	0	0	0	0	0	0	0	0	0	0	0	0	0	0	0	0	2	0	0	0.5	0	0	0	0	0.5	0	0	0	0	0	0
LALGGLLFPASNLR	0	0	0	0	0	0	0	0	0	0	0	0	0	0	0	0	0	0	0	0	0	0	0	0	0	0	0	0	0	0	0	0	0	1	0	2	0	0	0	0	0	0	0	0	0	0	0	0	0
LDDYVNTQGASLFSVTKK	0	0	0	0	0	0	0	0	0	0	0	0	0	0	0	0	0	0	0	0	0	0	0	0	0	0	0	0	0	0	1	0	0	0	0	0	0	0	0	0	1	1	0	0	0	0	0	0	0
LDQLEKGGETAQSAD	0	0	0	0	0	0	1	0	0	0	0	0	0	0	0	0	0	0	0	1	0	0	0	0	0	0	1	0	0	0	0	0	0	0	0	0	0	0	0	0	0	0	0	0	0	0	0	0	0
LDTVTAPQKNLK	0	0	0	0	0	0	0	0	0	0	0	0	0	0	0	0	0	0	0	0	0	0	0	0	0	0	0	0	0	0	0	0	0	0	1	0	0	1	0	0	0	0	0	0	0	0	0	1	0
LGNQEPGGQTALK	0	0	0	0	0	0	0	0	0	0	0	0	0	0	0	0	0	0	0	0	0	0	0	0	0	0	0	0	0	2	1	0	0	0	0	0	0	0	0	0	0	0	0	0	0	0	0	0	0
LGPLVEQGRVR	0	0	0	0	0	0	0	0	0	0	0	0	0	0	0	0	0	0	0	0	0	0	0	0	0	0	0	0	0	0	0	1	1	0	0	0	0	0	0	0	0	0	0	0	0	0	0	0	0
LHWESASLLRSEETK	0	0	0	0	0	0	0	0	0	0	0	0	0	0	0	0	0	0	0	0	0	0	0	0	0	0	0	0	0	1	0	0	0	0	0	0	0	0	0	0	0	2	0	0	0	0	0	0	0
LKDYEDQQKQLEQVLAKD	0	0	0	0	0	1	2	0	0	0	0	0	0	0	0	0	0	0	0	0	0	0	0	0	0	0	0	0	0	0	0	0	0	0	0	0	0	0	0	0	0	0	0	0	0	0	0	0	0
LKTASDFLTK	0	0	0	0	0	0	0	0	0	0	0	0	0	0	0	0	0	0	0	0	0	0	0	0	0	0	0	0	0	0	0	0	0	0	0	0	0	0	0	0	0	0	0	0	1	0	1	1	0
LLRDVWGLEGPLDAAFTR	0	0	0	0	0	0	0	0	0	0	0	0	0	0	0	0	0	0	0	0	0	0	0	0	0	0	0	0	0	0	0	0	0	0	0	0	0	0	0	0	0	0	2	1	0	0	0	0	0
LLWELLNQAQEHFGKD	0	0	0	0	0	0	0	0	0	0	0	0	0	0	0	0	0	0	0	0	0	0	0	0	0	0	2	1	0	0	0	0	0	0	0	0	0	0	0	0	0	0	0	0	0	0	0	0	0
LPLDLVPKTELKR	0	0	0	0	0	0	0	0	0	0	0	0	0	0	0	0	0	0	0	0	0	0	0	0	0	0	0	0	0	0	1	0	0	0	0	0	0	0	0	0	1	1	0	0	0	0	0	0	0
LPLLMDSVLQALAELEQKVPAAK	0	0	0	0	0	0	0	0	0	0	0	0	0	0	0	0	0	0	0	0	0	0	0	0	0	0	0	0	0	0	0	0	0	0	0	0	0	0	0	0	0	0	3	0	0	0	0	0	0
LQPSGGTNLNEALLR	0	0	0	0	0	0	0	0	0	0	0	0	0	0	0	0	0	0	0	0	0	0	0	0	0	0	0	0	0	0	0	0	0	1	1	1	0	0	0	0	0	0	0	0	0	0	0	0	0
LRQGLLPVLESFK	0	0	0	0	0	0	0	0	0	0	0	0	0	0	0	0	0	1	0	2	0	0	0	0	0	0	0	0	0	0	0	0	0	0	0	0	0	0	0	0	0	0	0	0	0	0	0	0	0
LSQALVTVKP	0	0	0	0	0	0	0	0	0	0	0	0	0	0	0	0	0	0	0	0	0	0	0	0	0	0	0	0	0	0	0	0	0	0	0	0	0	0	0	1	1	0	0	0	0	1	0	0	0
LVEGSDAELGMSPWQVMLFRK	0	0	0	0	0	0	0	0	0	0	0	0	0	0	0	0	0	0	0	0	0	0	0	0	0	0	0	0	0	0	0	1	0	0	0	0	0	0	0	0	0	0	1	0	0	0	1	0	0
LYGNQDTSSQLK	0	0	0	0	0	0	0	0	0	0	0	0	0	0	0	0	0	0	0	0	0	0	0	0	0	0	0	0	0	2	0	0	0	0	0	0	0	0	0	0	0	1	0	0	0	0	0	0	0
MFLSFPTTK	0	0	0	0	0	0	0	0	0	0	0	0	0	0	0	0	0	0	0	0	0	0	0	0	0	0	0	0	0	0	0	0	0.5	0	1	0.333333	0.5	0	0	0	0	0	0	0.333333	0	0.333333	0	0	0
MGNFPWQVFTNLHGR	0	0	0	0	0	0	0	0	0	0	0	0	0	0	0	0	0	0	0	0	0	0	0	0	0	0	0	0	0	0	0	0	2	0	0	1	0	0	0	0	0	0	0	0	0	0	0	0	0
MKPVPDLVPGNFK	0	1	0	0	0	1	0	0	0	0	0	0	0	0	0	0	0	0	0	0	0	0	0	0	0	0	0	0	0	0	0	0	0	1	0	0	0	0	0	0	0	0	0	0	0	0	0	0	0
NFPSPVDAAFRQ	0	0	0	0	0	0	0	0	0	0	0	0	0	0	0	0	0	0	0	0	0	0	0	0	0	0	0	0	0	0	0	0	0	1	0	0	0	0	0	0	0	0	2	0	0	0	0	0	0
NWYVDGVEVHNAK	0	0	0	0	0	0	0	0	0	0	0	0	0	0	0	0	0	0	0	0	0	0	0	0	0	0	0	0	0	0	0	0	0	0	0	0	0	0	0	0	3	0	0	0	0	0	0	0	0
PDHAAYHPF	0	0	0	0	0	0	0	0	0	0	0	0	0	0	0	0	0	0.5	0	1	0	1	0	0	0	0	0	0	0	0	0	0	0	0	0	0	0	0	0	0	0	0	0	0	0	0	0	0	0
PDQTDGLGLSYLSSHLANVER	0	0	0	0	1	0	0	0	0	0	0	0	0	0	0	0	0	0	0	2	0	0	0	0	0	0	0	0	0	0	0	0	0	0	0	0	0	0	0	0	0	0	0	0	0	0	0	0	0
PDRFRPDGLPKKY	0	0	0	0	0	0	0	1	0	0	0	0	0	0	0	0	0	0	0	0	0	0	0	0	0	0	1	1	0	0	0	0	0	0	0	0	0	0	0	0	0	0	0	0	0	0	0	0	0
PENNYKTTPPVLDSD	0	0	0	0	1	0	0	0	0	0	0	0	0	0	0	0	0	0	0	0	0	0	0	0	0	0	1	1	0	0	0	0	0	0	0	0	0	0	0	0	0	0	0	0	0	0	0	0	0
PEVQFNWYV	0	0	0	0	0	0	0	0	0	0	0	0	2	0	0	0	0	0	0	0	0	0	1	0	0	0	0	0	0	0	0	0	0	0	0	0	0	0	0	0	0	0	0	0	0	0	0	0	0
PGAPGPLTLKEVEELE	0	0	0	0	0	0	0	0	0	0	0	0	0	0	0	0	0	0	0	0	0	0	0	0	0	0	0	0	0	0	0	0	0	0	0	0	0	0	0	0	0	0	0	0	0	0	0	0	0
PLDQLEKGGETAQSAD	0	0	0	0	1	0	0	0	0	0	0	0	0	0	0	0	0	1	0	0	0	0	0	0	0	0	0	1	0	0	0	0	0	0	0	0	0	0	0	0	0	0	0	0	0	0	0	0	0
PLDRAEAMLAA	0.5	0	0	0	0	0	0	0	0	0	0.5	0	0	0	0	0	0	0	0	0.5	0	0	0	0	0	1	0.5	0	0	0	0	0	0	0	0	0	0	0	0	0	0	0	0	0	0	0	0	0	0
PLTVLDELRDLLYLGKD	0	0	0	0	0	0	0	0	0	0	0	0	0	1	0	0	0	1	0	1	0	0	0	0	0	0	0	0	0	0	0	0	0	0	0	0	0	0	0	0	0	0	0	0	0	0	0	0	0
PPQSPWDRVK	0	0	0	0	1	0	0	0	0	0	0	0	0	0	0	0	0	0	0	0	0	0	0	0	0	1	0	1	0	0	0	0	0	0	0	0	0	0	0	0	0	0	0	0	0	0	0	0	0
PPTSAHGNVAEGETKPDPD	1	1	0	0	0	0	0	0	0	0	0	0	0	0	0	0	0	0	0	1	0	0	0	0	0	0	0	0	0	0	0	0	0	0	0	0	0	0	0	0	0	0	0	0	0	0	0	0	0
PQSPWDRVKD	0	0	0	0	2	0	0	0	0	0	0	0	0	0	0	0	0	1	0	0	0	0	0	0	0	0	0	0	0	0	0	0	0	0	0	0	0	0	0	0	0	0	0	0	0	0	0	0	0
PSSPAFRLED	0	0	0	0	0	0	0	0	0	0	0	0	0	0	0	0	0	0	0	0	0	1	0	0	0	1	1	0	0	0	0	0	0	0	0	0	0	0	0	0	0	0	0	0	0	0	0	0	0
PVQLNLLYVQARD	0	0	0	0	1	0	1	0	0	0	0	0	0	1	0	0	0	0	0	0	0	0	0	0	0	0	0	0	0	0	0	0	0	0	0	0	0	0	0	0	0	0	0	0	0	0	0	0	0
QEQSQVAEKPMEGESR	0	0	0	0	0	0	0	0	0	0	0	0	0	0	0	0	0	0	0	2	0	1	0	0	0	0	0	0	0	0	0	0	0	0	0	0	0	0	0	0	0	0	0	0	0	0	0	0	0
QKEPGLLQRW	0	0	0	0	0	0	0	0	0	0	0	0	0	0	0	0	0	0	0	0	0	0	0	0	0	0	0	0	0	0	0	0	0	0	0	0	0	0	0	0	1	0	0	0	0	0	0	0	1
QLNELNYEDHK	0	0	0	0	0	0	0	0	0	0	0	0	0	0	0	0	0	0	0	0	0	0	0	0	0	0	0	0	0	0	0	0	0	0	0	0	0	0	0	0	0	0	0	0	0	0	0	0	0
QNPRAEDLVGK	0	0	0	0	0	0	0	0	0	0	0	0	0	0	0	0	0	0	0	0	0	0	0	0	0	0	0	0	0	0	0	0	0	0	0	0	0	1	0	0	0	0	0	1	0	0	0	1	0
QQKQLEQVLAKD	0	0	0	0	0	0	0	0	1	0	1	0	0	1	0	0	0	0	0	0	0	0	0	0	0	0	0	0	0	0	0	0	0	0	0	0	0	0	0	0	0	0	0	0	0	0	0	0	0
RLPLEDGSGEVVLS	0	0	0	0	0	0	0	0	0	0	0	0	0	0	0	0	0	0	0	0	0	0	0	0	0	0	0	0	0	0	0	0	0	0	1	1	0	1	0	0	0	0	0	0	0	0	0	0	0
RQVVAGLNFR	0	0	0	0	0	0	0	0	0	0	0	0	0	0	0	0	0	0	0	0	0	0	0	0	0	0	0	0	0	1	0	2	0	0	0	0	0	0	0	0	0	0	0	0	0	0	0	0	0
SALVEGELAEEAAEKATS	0	0	0	0	0	0	0	0	0	0	0	0	0	0	0	0	0	0	0	0	0	0	0	0	0	0	0	0	0	0	0	0	0	0	0	0	0	0	0	0	0	0	0	0	0	0	0	0	0
SGNDVTDLADD	1	0	0	0	0	0	0	0	0	0	0	0	0	1	0	0	0	0	0	0	0	0	0	0	0	0	0	1	0	0	0	0	0	0	0	0	0	0	0	0	0	0	0	0	0	0	0	0	0
SGRDYVSQFE	0	0	0	0	0	0	0	0	0	0	0	0	0	0	1	0	0	0	0	1	0	0	1	0	0	0	0	0	0	0	0	0	0	0	0	0	0	0	0	0	0	0	0	0	0	0	0	0	0
SKDSTYSLSSTLTLSKAD	0	0	0	0	0	0	1	0	0	0	0	0	0	0	0	0	0	0	0	0	0	0	0	0	0	0	0	0	2	0	0	0	0	0	0	0	0	0	0	0	0	0	0	0	0	0	0	0	0
SLAADFVESKD	0	0	0	0	0	0	0	0	0	0	0	0	0	0	0	0	0	0	1	1	0	1	0	0	0	0	0	0	0	0	0	0	0	0	0	0	0	0	0	0	0	0	0	0	0	0	0	0	0
SLMLHYEFLQR	0	0	0	0	0	0	0	0	0	0	0	0	0	0	0	0	0	0	0	0	0	0	0	0	0	0	0	0	0	1	0	0	0	0	0	0	0	0	0	0	1	1	0	0	0	0	0	0	0
SLQASLRPHAD	0	0	0	0	0	0	0	0	0	0	0	0	1	0	0	0	0	0	0	1	0	0	0	0	0	0	1	0	0	0	0	0	0	0	0	0	0	0	0	0	0	0	0	0	0	0	0	0	0
SMKLRPFFPQQ	0	0	0	0	0	0	1	1	1	0	0	0	0	0	0	0	0	0	0	0	0	0	0	0	0	0	0	0	0	0	0	0	0	0	0	0	0	0	0	0	0	0	0	0	0	0	0	0	0
SQESVTEQDSKD	0	0	0	0	0	0	0	0	0	0	0	0	0	0	1	0	0	0	0	0	1	0	0	0	1	0	0	0	0	0	0	0	0	0	0	0	0	0	0	0	0	0	0	0	0	0	0	0	0
SQLQKVPPEWKALTD	0	1	0	0	2	0	0	0	0	0	0	0	0	0	0	0	0	0	0	0	0	0	0	0	0	0	0	0	0	0	0	0	0	0	0	0	0	0	0	0	0	0	0	0	0	0	0	0	0
SQWGKEFLLEK	0	0	0	0	0	0	0	0	0	0	0	0	0	0	0	0	0	0	0	0	0	0	0	0	0	0	0	0	0	0	0	0	0	0	0	0	0	0	0	0	1	0	0	0	0	1	0	1	0
SSGTSYPDVLK	0	0	0	0	0	0	0	0	0	0	0	0	0	0	0	0	0	0	0	0	0	0	0	0	0	0	0	0	0	0	0	0	0	0	0	0	0	0	0	0	0	0	2	0	0	0	1	0	0
SSGWHFVVK	0	0	0	0	0	0	0	0	0	0	0	0	0	0	0	0	0	0	0	0	0	0	0	0	0	0	0	0	0	0	0	0	0	0	0	0	0	0	0	0	1	0	0	0	1	0	1	0	0
SSSYSKQFTSSTSYNRG	0	0	0	0	0	0	0	0	0	0	0	0	0	0	0	0	0	0	0	0	0	0	0	0	0	0	1	0	0	0	0	0	0	0	0	0	0	0	0	0	0	0	0	0	0	0	0	0	0
SSSYSKQFTSSTSYNRGD	0	0	0	0	0	0	0	0	0	0	1	0	0	0	0	0	0	0	0	2	0	0	0	0	0	0	0	0	0	0	0	0	0	0	0	0	0	0	0	0	0	0	0	0	0	0	0	0	0
STSYNRGDSTFES	0	0	0	0	0	0	0	0	0	0	0	0	0	0	0	0	0	0	0	0	0	0	0	0	0	0	0	0	0	0	0	0	0	0	0	0	0	0	0	0	0	0	0	0	0	0	0	0	0
SVPTSTVFYPSDGVATEK	0	0	0	0	0	0	0	0	0	0	0	0	0	0	0	0	0	0	0	0	0	0	0	0	0	0	0	0	0	0	0	0	0	1	1	0	0	0	0	0	0	0	0	1	0	0	0	0	0
SVQLTEKRMD	0	0	0	0	0	0	0	0	0	0	0	0	0	0	0	0	0	0	0	0	1	0	0	0	0	0	0	0	0	0	0	1	1	0	0	0	0	0	0	0	0	0	0	0	0	0	0	0	0
TAAELMQEGR	0	0	0	0	0	0	0	0	0	0	0	0	0	0	0	0	0	0	0	0	0	0	0	0	0	0	0	0	0	1	0	0	0	0	0	0	0	0	0	0	0	0	0	0	0	0	0	0	0
TDVLDSLTTLPEL	0	0	0	0	0	0	0	0	0	0	0	0	0	0	0	0	0	0	0	0	0	0	0	0	0	0	0	0	0	0	0	0	0	0	0	0	0	0	0	0	0	0	0	0	0	0	0	0	0
TEHYEEQLEAFKSLLQEK	0	0	0	0	0	0	0	0	0	0	0	0	0	0	0	0	0	0	0	0	0	0	0	0	0	0	0	0	0	0	0	0	0	0	0	0	0	0	0	0	0	0	1	0	1	1	0	0	0
TFPGFFSPMLGEFV	0	0	0	0	0	0	0	0	0	0	0	0	0	0	0	0	0	0	0	0	0	0	0	0	0	0	0	0	0	0	0	0	0	0	0	0	0	0	0	0	0	0	0	0	0	0	0	0	0
TGDGLDEDSDRALEG	0	0	0	0	0	0	0	0	0	0	0	0	0	0	0	0	0	0	0	0	0	0	0	0	0	0	0	0	0	0	0	0	0	0	0	0	0	0	0	0	0	0	0	0	0	0	0	0	0
TGLFTDQVLSVLKGEE	0	0	0	0	0	0	0	0	0	0	0	0	0	0	0	0	0	0	0	0	0	0	0	0	0	0	0	0	0	0	0	0	0	0	0	0	0	0	0	0	0	0	0	0	0	0	0	0	0
TQLASTTSDYDK	0	0	0	0	0	0	0	0	0	0	0	0	0	0	0	0	0	0	0	0	0	0	0	0	0	0	0	0	0	2	0	0	0	0	0	0	0	0	0	0	0	0	0	0	0	0	0	0	0
TQVNTQAEQLR	0	0	0	0	0	0	0	0	0	0	0	0	0	0	0	0	0	0	0	0	0	0	0	0	0	0	0	0	0	0	0	0	0	0	0	0	0	0	0	0	0	0	0	0	0	0	0	0	0
TSAHGNVAEGETKPDPD	0	0	0	0	0	0	0	0	0	0	0	0	0	0	0	0	0	0	0	1	0	0	0	0	0	1	1	0	0	0	0	0	0	0	0	0	0	0	0	0	0	0	0	0	0	0	0	0	0
TTPPMLDSDGSFFLYSK	0	0	0	0	0	0	0	0	0	0	0	0	0	0	0	0	0	0	0	0	0	0	0	0	0	0	0	0	0	0	0	0	0	0	0	0	0	0	0	0	1	2	0	0	0	0	0	0	0
TVQLHDLTGKD	0	1	0	0	0	0	0	0	0	0	0	0	0	1	0	0	1	0	0	0	0	0	0	0	0	0	0	0	0	0	0	0	0	0	0	0	0	0	0	0	0	0	0	0	0	0	0	0	0
VAGLLEDTFPGLLGLR	0	0	0	0	0	0	0	0	0	0	0	0	0	0	0	0	0	0	0	0	0	0	0	0	0	0	0	0	0	0	0	0	0	1	0	1	0	0	0	0	0	0	0	0	0	0	1	0	0
VDEDQPFPAVPK	0	0	0	0	0	0	0	0	0	0	0	0	0	0	0	0	0	0	0	0	0	0	0	0	0	0	0	0	0	1	0	1	0	0	0	0	0	0	0	0	0	0	0	0	0	0	0	0	0
VDLGTLLRRDG	0	0	0	0	0	1	0	0	0	0	0	0	0	0	0	0	0	1	0	1	0	0	0	0	0	0	0	0	0	0	0	0	0	0	0	0	0	0	0	0	0	0	0	0	0	0	0	0	0
VETGSELADFGSK	0	0	0	0	0	0	0	0	0	0	0	0	0	0	0	0	0	0	0	0	0	0	0	0	0	0	0	0	0	0	0	3	0	0	0	0	0	0	0	0	0	0	0	0	0	0	0	0	0
VLLDGVQNLRAEDLVGK	0	0	0	0	0	0	0	0	0	0	0	0	0	0	0	0	0	0	0	0	0	0	0	0	0	0	0	0	0	0	0	0	0	0	0	0	0	0	0	0	1	1	1	0	0	0	0	0	0
VLLDGVQVGRA	0	0	0	0	0	0	0	0	0	0	0	0	0	0	0	0	0	0	0	0	0	0	0	0	0	0	0	0	0	0.5	0	0	0	0	0	0	0.833333	0	0.333333	0.5	0	0	0	0	0.5	0	0	0.333333	0
VLVLPLSLEST	0	0	0	0	0	0	0	0	0	0	1	0.5	0	0	0	0	0	0	0	0.5	0	0	0	0.5	0.5	0	0	0	0	0	0	0	0	0	0	0	0	0	0	0	0	0	0	0	0	0	0	0	0
VNDEKNWGLSVYAD	0	0	1	0	0	0	0	0	0	0	0	0	0	0	0	0	0	1	0	0	0	0	0	0	0	1	0	0	0	0	0	0	0	0	0	0	0	0	0	0	0	0	0	0	0	0	0	0	0
VNSMQTVFVGYGPTFK	0	0	0	0	0	0	0	0	0	0	0	0	0	0	0	0	0	0	0	0	0	0	0	0	0	0	0	0	0	0	0	0	0	0	0	1	0	0	0	0	0	0	1	0	0	0	1	0	0
VNVELNVAPGKD	0	0	0	0	0	0	0	0	0	0	0	0	0	0	0	0	0	0	0	0	0	0	0	0	0	0	0	0	0	0	0	1	1	0	0	0	0	0	0	0	0	0	0	0	0	0	0	0	0
VPVAVQGEDTVQSLTQGDGVAK	0	0	0	0	0	0	0	0	0	0	0	0	0	0	0	0	0	0	0	0	0	0	0	0	0	0	0	0	0	0	0	0	1	0	0	2	0	0	0	0	0	0	0	0	0	0	0	0	0
VSETESRGSESGLFT	0	0	0	0	0	0	0	0	0	0	0	0	0	0	0	0	0	0	0	0	0	0	0	0	0	0	0	0	0	0	0	0	0	0	0	0	0	0	0	0	0	0	0	0	0	0	0	0	0
VSNKGLPAPLEK	0	0	0	0	0	0	0	0	0	0	0	0	0	0	0	0	0	0	0	0	0	0	0	0	0	0	0	0	0	0	0	0	0	0	0	0	0	0	0	0	3	0	0	0	0	0	0	0	0
VTEPLSAESGEQVER	0	0	0	0	0	0	0	0	0	0	0	0	0	0	0	0	0	0	0	0	0	0	0	0	0	0	0	0	0	0	0	2	1	0	0	0	0	0	0	0	0	0	0	0	0	0	0	0	0
VTVTYADDQLAK	0	0	0	0	0	0	0	0	0	0	0	0	0	0	0	0	0	0	0	0	0	0	0	0	0	0	0	0	0	0	0	0	0	0	0	0	0	0	0	0	0	0	0	0	0	0	0	0	0
VTYATYPKLWVK	0	0	0	0	0	0	0	0	0	0	0	0	0	0	0	0	0	0	0	0	0	0	0	0	0	0	0	0	0	0	0	0	0	2	1	0	0	0	0	0	0	0	0	0	0	0	0	0	0
VVLVSLQSGYLFLQTDK	0	0	0	0	0	0	0	0	0	0	0	0	0	0	0	0	0	0	0	0	0	0	0	0	0	0	0	0	0	0	0	3	0	0	0	0	0	0	0	0	0	0	0	0	0	0	0	0	0
WYVDGVEVH	0	0	0	0	0	0	0	0	0	0	0	0	0	0	0	0	0	0	0	0	0	0	0	0	0	0	0	0	0	0	0	0	0	0	1	0	0	0	0	0	0	0	1	0	0	0	1	0	0
YFKPGMPFDL	0	0	0	0	0	0	0	0	0	0	0	0	0	0	0	0	0	0	0	0	0	0	0	0	0	0	0	0	0	0	0	0	0	0.5	0.5	1	1	0	0	0	0	0	0	0	0	0	0	0	0
YFKPGMPFEV	0	0	0	0	0	0	0	0	0	0	0	0	0	0	0	0	0	0	0	0	0	0	0	0	0	0	0	0	0	0	0	0	0	0.5	0.5	1	1	0	0	0	0	0	0	0	0	0	0	0	0
YGFVTPLTSMSLRGMADQD	0	0	1	0	1	0	0	0	0	0	0	0	0	0	0	0	0	0	0	1	0	0	0	0	0	0	0	0	0	0	0	0	0	0	0	0	0	0	0	0	0	0	0	0	0	0	0	0	0
YNPVVLDFEMQPLHEVLR	0	0	0	0	0	0	0	0	0	0	0	0	0	0	0	0	0	0	0	0	0	0	0	0	0	0	0	0	0	0	0	0	0	0	0	0	0	0	0	0	0	0	1	1	0	1	0	0	0
YVLTQPPSVSVAPGK	0	0	0	0	0	0	0	0	0	0	0	0	0	0	0	0	0	0	0	0	0	0	0	0	0	0	0	0	0	0	0	0	0	0	0	0	0	0	0	0	3	0	0	0	0	0	0	0	0
YVSQFEGSALGKQLNLKLL	0	0	0	0	0	0	0	0	0	0	0	0	0	0	0	0	0	1	0	1	0	0	0	0	0	0	1	0	0	0	0	0	0	0	0	0	0	0	0	0	0	0	0	0	0	0	0	0	0
YWSVDPLDRAMAELAA	0	0	2	0	0	0	0	0	0	0	0	0	0	0	0	0	0	0	0	0	0	0	0	1	0	0	0	0	0	0	0	0	0	0	0	0	0	0	0	0	0	0	0	0	0	0	0	0	0
YYDLLSSPDLHGTYK	0	0	0	0	0	0	0	0	0	0	0	0	0	0	0	0	0	0	0	0	0	0	0	0	0	0	0	0	0	0	0	0	0	0	1	0	0	1	0	0	0	0	1	0	0	0	0	0	0
LSALEEYTKKLN	0	0	0	0	0	0	0	0	0	0	0	0	0	0	0	0	0	0	0	0	0	0	0	0	0	0	0	0	0	0	0	0	0	0	0	0	0	0	0	0	0	0	0	0	0	0	0	0	0
MSPWQVMLFR	0	0	0	0	0	0	0	0	0	0	0	0	0	0	0	0	0	0	0	0	0	0	0	0	0	0	0	0	0	2	0	0	1	0	0	0	0	0	0	0	0	0	0	0	0	0	0	0	0
LGYEKLKLET	0	0	0	0	0	0	0	0	0	0.25	0	0	0	0	0.333333	0	0	0	0	0.616667	0	0.2	0	0.25	0	0.5	0.25	0.583333	0	0	0	0	0	0	0	0	0	0	0	0	0	0	0	0	0	0	0	0	0
GDEELLARY	0.0833333	0.125	0.1	0	0.0666667	0.15	0.0833333	0	0	0.0666667	0	0	0	0	0	0	0	0.166667	0.1	0.414103	0.125	0	0.174242	0.0833333	0.0909091	0.145833	0.277778	0.0833333	0	0	0	0	0	0	0	0	0	0	0	0	0	0	0	0	0	0	0	0	0
GDEELLAYR	0.0833333	0.125	0.1	0	0.0666667	0.15	0.0833333	0	0	0.0666667	0	0	0	0	0	0	0	0.166667	0	0.505012	0.125	0	0.174242	0.0833333	0.0909091	0.145833	0.277778	0.0833333	0	0	0	0	0	0	0	0	0	0	0	0	0	0	0	0	0	0	0	0	0
GDEELLYRA	0.0833333	0.125	0.1	0	0.0666667	0.15	0.0833333	0	0	0.0666667	0	0	0	0	0	0	0	0.166667	0	0.414103	0.125	0.1	0.174242	0.0833333	0.0909091	0.145833	0.277778	0.0833333	0	0	0	0	0	0	0	0	0	0	0	0	0	0	0	0	0	0	0	0	0
VVGGLALVR	0	0.0357143	0	0	0	0	0	0	0	0	0	0	0	0	0	0	0	0	0	0	0	0	0	0	0	0	0	0	0	0.320197	0.105911	0.248768	0.141626	0.139163	0.070197	0.141626	0.139163	0.141626	0.107143	0.0357143	0.176108	0.0344828	0.320197	0.10468	0.10468	0.105911	0.070197	0.105911	0.0344828
VVGAVVALR	0	0.0357143	0	0	0	0	0	0	0	0	0	0	0	0	0	0	0	0	0	0	0	0	0	0	0	0	0	0	0	0.320197	0.105911	0.248768	0.141626	0.139163	0.070197	0.141626	0.139163	0.141626	0.107143	0.0357143	0.176108	0.0689655	0.320197	0.10468	0.10468	0.0714286	0.070197	0.105911	0.0344828
VVGVAVALR	0	0.0357143	0	0	0	0	0	0	0	0	0	0	0	0	0	0	0	0	0	0	0	0	0	0	0	0	0	0	0	0.320197	0.105911	0.248768	0.141626	0.139163	0.070197	0.141626	0.139163	0.141626	0.107143	0.0357143	0.176108	0.0689655	0.320197	0.10468	0.10468	0.0714286	0.070197	0.105911	0.0344828
VVNLVALR	0	0.0357143	0	0	0	0	0	0	0	0	0	0	0	0	0	0	0	0	0	0	0	0	0	0	0	0	0	0	0	0.320197	0.105911	0.248768	0.141626	0.139163	0.070197	0.141626	0.139163	0.141626	0.107143	0.0357143	0.176108	0.0689655	0.320197	0.10468	0.10468	0.0714286	0.070197	0.105911	0.0344828
LSYEGVEKT	0	0	0	0	0	0	0	0	0	0	0	0	0	0	0	0	0	0	0	0	0	0	0	0	0	0	0	0	0	0.366667	0.2	0	0	0	0	0	0.166667	0	0	0	0.4	0.166667	0.4	0	0.166667	0.2	0	0.2	0
EELLFRSN	0.149034	0.0384615	0.123478	0	0	0.0784615	0.0958606	0.0769231	0.0769231	0.0834783	0.0784615	0.0769231	0.0384615	0.0526316	0.0805153	0.037037	0.0666667	0.0769231	0.0834783	0.337249	0.0754986	0.04	0.08	0	0.0666667	0.12194	0.155385	0.0988235	0.0784615	0	0	0	0	0	0	0	0	0	0	0	0	0	0	0	0	0	0	0	0
GDEELLYAR	0.0833333	0.125	0.1	0	0.0666667	0.15	0.0833333	0	0	0.0666667	0	0	0	0	0	0	0	0.166667	0	0.505012	0.125	0	0.174242	0.0833333	0.0909091	0.145833	0.277778	0.0833333	0	0	0	0	0	0	0	0	0	0	0	0	0	0	0	0	0	0	0	0	0
DEPAPSGPW	0	0.333333	0.75	0	0	0	0	0	0.533333	0	0	0	0	0	0.25	0.25	0	0.333333	0	0	0.25	0	0	0	0	0	0	0.25	0	0	0	0	0	0	0	0	0	0	0	0	0	0	0	0	0	0	0	0	0
VLSGQLGLTK	0	0	0	0	0	0	0	0	0	0	0	0	0	0	0	0	0	0	0	0	0	0	0	0	0	0	0	0	0	0	0	0	0.75	0	0.5	0	0	0.333333	0.333333	0	0	0	0.533333	0	0	0	0.5	0	0
PEAPKEHK	0	0	0	0	0	0	0	0	0	0	0	0	0	0	0	0	0	0	0	0	0	0	0	0	0	0	0	0	0	1.5	0.2	1.04444	0	0	0	0	0	0	0	0	0	0	0	0	0	0	0	0	0
PEPLLLPRV	0.25	0.102632	0.235965	0	0.047619	0.147619	0.142857	0.097619	0.097619	0.0526316	0.1	0.124542	0.108187	0.05	0	0	0.047619	0.105556	0.047619	0.402632	0.1	0.05	0.0526316	0	0.0952381	0.1	0.157895	0.0526316	0.147619	0	0	0	0	0	0	0	0	0	0	0	0	0	0	0	0	0	0	0	0
PEPLLLRVP	0.25	0.102632	0.235965	0	0.047619	0.147619	0.142857	0.097619	0.097619	0.0526316	0.1	0.124542	0.108187	0.05	0	0	0.047619	0.105556	0.047619	0.402632	0.1	0.05	0.0526316	0	0.0952381	0.1	0.157895	0.0526316	0.147619	0	0	0	0	0	0	0	0	0	0	0	0	0	0	0	0	0	0	0	0
PEPLLLPVR	0.25	0.102632	0.235965	0	0.047619	0.147619	0.142857	0.097619	0.097619	0.0526316	0.1	0.124542	0.108187	0.05	0	0	0.047619	0.105556	0.047619	0.402632	0.1	0.05	0.0526316	0	0.0952381	0.1	0.157895	0.0526316	0.147619	0	0	0	0	0	0	0	0	0	0	0	0	0	0	0	0	0	0	0	0
PESLQDGER	0	0	0	0	0	0.166667	0.166667	0	0.25	0.2	0	0	0.25	0.333333	0	0.25	0.142857	0	0	0.45	0.2	0	0.25	0	0	0.25	0	0	0	0	0	0	0	0	0	0	0	0	0	0	0	0	0	0	0	0	0	0	0
PESLQDGRE	0	0	0	0	0	0.166667	0.166667	0	0.25	0.2	0	0	0.25	0.333333	0	0.25	0.142857	0	0	0.45	0.2	0	0.25	0	0	0.25	0	0	0	0	0	0	0	0	0	0	0	0	0	0	0	0	0	0	0	0	0	0	0
PESLQDRGE	0	0	0	0	0	0.166667	0.166667	0	0.25	0.2	0	0	0.25	0.333333	0	0.25	0.142857	0	0	0.45	0.2	0	0.25	0	0	0.25	0	0	0	0	0	0	0	0	0	0	0	0	0	0	0	0	0	0	0	0	0	0	0
LAELLQEED	0.0714286	0.126984	0.163743	0	0	0.12549	0.200595	0.142857	0.138095	0.133333	0.0666667	0.0588235	0.0666667	0.0714286	0.0555556	0.0555556	0	0.0588235	0	0.531944	0.0555556	0.149733	0.0666667	0	0.0588235	0.0625	0.214379	0.1	0	0	0	0	0	0	0	0	0	0	0	0	0	0	0	0	0	0	0	0	0
VVGGLALRV	0	0.0357143	0	0	0	0	0	0	0	0	0	0	0	0	0	0	0	0	0	0	0	0	0	0	0	0	0	0	0	0.320197	0.105911	0.214286	0.141626	0.139163	0.070197	0.141626	0.139163	0.141626	0.107143	0.0357143	0.176108	0.0689655	0.320197	0.070197	0.070197	0.105911	0.070197	0.105911	0.0344828
GALLLTY	0	0	0	0	0	0	0	0	0	0	0	0	0	0	0	0	0	0	0	0	0	0	0	0	0	0	0	0	0	0	0.2	0	0.5	0	0	0	0	0	0	0	0	0	0	0	0	0	0	0	0
AGLLLTY	0	0	0	0	0	0	0	0	0	0	0	0	0	0	0	0	0	0	0	0	0	0	0	0	0	0	0	0	0	0	0.2	0	0.5	0	0	0	0	0	0	0	0	0	0	0	0	0	0	0	0
DFLAEAAQR	0	0	0	0	0	0	0	0	0	0	0	0	0	0	0	0	0	0	0	0	0	0	0	0	0	0	0	0	0	0	0	0	0	0	0	0.166667	0	0	0	0	0	0	0	0	0	0	0	0	0.166667
DFLAEAQA	0	0	0	0	0	0	0	0	0	0	0	0	0	0	0	0	0	0	0	0	0	0	0	0	0	0	0	0	0	0	0	0	0	0	0	0	0	0	0	0	0	0	0	0	0	0	0	0	0
VVGLGVALR	0	0	0	0	0	0	0	0	0	0	0	0	0	0	0	0	0	0	0	0	0	0	0	0	0	0	0	0	0	0.320197	0.105911	0.248768	0.141626	0.139163	0.070197	0.141626	0.139163	0.141626	0.107143	0.0357143	0.140394	0.0689655	0.320197	0.10468	0.10468	0.0714286	0.070197	0.105911	0.0344828
EELLRGYAG	0.0884615	0.0910931	0.0834783	0	0.0851449	0.0784615	0.087037	0.116923	0.0769231	0.0834783	0.0784615	0.11859	0.0801282	0.0384615	0.037037	0.037037	0	0.0769231	0.04	0.365711	0.0754986	0.04	0.04	0.0384615	0	0.12194	0.155385	0.0816667	0.0784615	0	0	0	0	0	0	0	0	0	0	0	0	0	0	0	0	0	0	0	0
HRFWQQD	0	0.2	0	0	0	0	0.333333	0.25	0	0.166667	0.366667	0.166667	0	0.166667	0	0	0.166667	0	0.325	0	0	0.166667	0	0	0	0.452381	0	0	0.125	0	0	0	0	0	0	0	0	0	0	0	0	0	0	0	0	0	0	0	0
LPTVLDELR	0.21267	0.0769231	0.0909091	0	0.142157	0	0.0666667	0.0833333	0.153409	0.0833333	0.0588235	0.0714286	0	0.0769231	0.15	0.0909091	0.0666667	0	0	0.571919	0.0769231	0	0.0833333	0.0769231	0.0833333	0.222868	0.132479	0.132479	0.0769231	0	0	0	0	0	0	0	0	0	0	0	0	0	0	0	0	0	0	0	0
GDFLAEVNG	0	0	0	0	0	0	0	0	0	0	0	0	0	0	0	0	0	0	0	0	0	0	0	0	0	0	0	0	0	0	0	0	0	0	0	0	0	0	0	0	0	0	0	0	0	0	0	0	0
LSSWVLLKM	0	0	0	0	0	0	0	0	0	0	0	0	0	0	0	0	0	0	0	0	0	0	0	0	0	0	0	0	0	0	0	0	0	0.25	0.2	0.583333	1	0	0	0	0	0	0.5	0	0.333333	0	0	0	0
LSSWVLLMK	0	0	0	0	0	0	0	0	0	0	0	0	0	0	0	0	0	0	0	0	0	0	0	0	0	0	0	0	0	0	0	0	0	0.25	0.2	0.583333	1	0	0	0	0	0	0.5	0	0.333333	0	0	0	0
PQSQEVKK	0	0	0	0	0	0	0	0	0	0	0	0	0	0	0	0	0	0	0	0	0	0	0	0	0	0	0	0	0	0	0	0	0	0	0	0	0	0	0	0	1.33333	0.833333	0	0	0	0	0	0	0
FVSEEGTKV	0	0	0	0	0	0	0	0	0	0	0	0	0	0	0	0	0	0	0	0	0	0	0	0	0	0	0	0	0	0.25	0.236111	0.142857	0	0	0.25	0	0	0.166667	0	0	0.375	0.111111	0.125	0	0.111111	0.257576	0.311111	0	0
PFDLRLNDV	0.583333	0	0	0	0	0.2	0.333333	0	0	0	0	0	0	0	0	0.333333	0	0.2	0	0.2	0	0	0.333333	0	0.333333	0	0.333333	0	0	0	0	0	0	0	0	0	0	0	0	0	0	0	0	0	0	0	0	0	0
EELLRANY	0.0819398	0.0384615	0.123478	0	0.0416667	0.0784615	0.037037	0.116923	0.0769231	0.04	0.0784615	0.0416667	0.0801282	0.0910931	0.0805153	0.037037	0	0.0769231	0.0834783	0.32859	0.0754986	0.04	0.08	0.0384615	0	0.12194	0.155385	0.0816667	0.0784615	0	0	0	0	0	0	0	0	0	0	0	0	0	0	0	0	0	0	0	0
EELRLFSN	0.187495	0.0384615	0.0834783	0	0	0.0784615	0.0958606	0.116923	0.0769231	0.0834783	0.0784615	0	0.0801282	0.0910931	0.0805153	0.037037	0	0.0769231	0.0434783	0.377249	0.0754986	0.04	0.08	0.0384615	0.0666667	0.0819398	0.155385	0.04	0.0784615	0	0	0	0	0	0	0	0	0	0	0	0	0	0	0	0	0	0	0	0
DDAELLRFS	0.0833333	0	0	0	0.0666667	0.15	0.0833333	0.0833333	0	0.0666667	0	0	0.0555556	0	0	0.0714286	0	0.0833333	0.1	0.488345	0	0.1	0.0833333	0	0	0.145833	0.166667	0.208333	0.0666667	0	0	0	0	0	0	0	0	0	0	0	0	0	0	0	0	0	0	0	0
DKVTLEELRD	0	0	0	0	0	0.5	0	0	0	0.5	0	0	0.5	0	0	0	0	0	0	0	0	0.5	0.333333	0	0	0.5	0	0	0	0	0	0	0	0	0	0	0	0	0	0	0	0	0	0	0	0	0	0	0
FQNALLVRY	0	0	0	0	0	0	0	0	0	0	0	0	0	0	0	0	0	0	0	0	0	0	0	0	0	0	0	0	0	0	0	0	0	0.5	0.5	0	0	1	0.333333	0	0	0	0	0.5	0	0	0	0	0
TEEEDVFHD	0	0	0.333333	0	0	0	0.25	0.333333	0	0	0.333333	0.333333	0.333333	0	0	0	0	0	0	0.333333	0	0	0.25	0	0	0.333333	0	0	0	0	0	0	0	0	0	0	0	0	0	0	0	0	0	0	0	0	0	0	0
PEPLLPRLV	0.25	0.102632	0.235965	0	0.047619	0.147619	0.142857	0.097619	0.097619	0.0526316	0.1	0.124542	0.108187	0.05	0	0	0.047619	0.105556	0.047619	0.402632	0.1	0.05	0.0526316	0	0.0952381	0.1	0.157895	0.0526316	0.047619	0	0	0	0	0	0	0	0	0	0	0	0	0	0	0	0	0	0	0	0
PEPLLPRVL	0.25	0.102632	0.235965	0	0.047619	0.147619	0.142857	0.097619	0.097619	0.0526316	0.1	0.124542	0.108187	0.05	0	0	0.047619	0.105556	0.047619	0.402632	0.1	0.05	0.0526316	0	0.0952381	0.1	0.157895	0.0526316	0.047619	0	0	0	0	0	0	0	0	0	0	0	0	0	0	0	0	0	0	0	0
GDHGHKKH	0	0	0	0	0	0	0	0	0	0	0	0	0	0	0	0	0	0	0	0	0	0	0	0	0	0	0	0	0	0.983333	0	0	0.666667	0	0	0	0	0	0	0	0	0	0	0	0	0	0	0	0
GDHGKKHH	0	0	0	0	0	0	0	0	0	0	0	0	0	0	0	0	0	0	0	0	0	0	0	0	0	0	0	0	0	0.983333	0	0	0.666667	0	0	0	0	0	0	0	0	0	0	0	0	0	0	0	0
GHDGHKHK	0	0	0	0	0	0	0	0	0	0	0	0	0	0	0	0	0	0	0	0	0	0	0	0	0	0	0	0	0	0.983333	0	0	0.666667	0	0	0	0	0	0	0	0	0	0	0	0	0	0	0	0
LSLTGDYTLK	0	0	0	0	0	0	0	0	0	0	0	0	0	0	0	0	0	0	0	0	0	0	0	0	0	0	0	0	0	0	0	0.2	0.2	0.333333	0.2	0.2	0.366667	0.2	0	0	0	0	0.2	0.25	0	0.2	0.2	0.25	0
TVYVVDLKD	0	0	0	0	0	0	0.533333	0	0	0.333333	0	0	0	0	0.25	0	0	0.2	0	0.7	0.2	0.25	0	0	0	0	0	0	0.333333	0	0	0	0	0	0	0	0	0	0	0	0	0	0	0	0	0	0	0	0
EELLRGQY	0.0819398	0.0384615	0.123478	0	0.0416667	0.0784615	0.037037	0.116923	0.0769231	0.0834783	0.0784615	0.0416667	0.0801282	0.0910931	0.0805153	0.037037	0	0.0769231	0.0834783	0.27859	0.0754986	0.04	0.08	0.0384615	0	0.12194	0.155385	0.0816667	0.0784615	0	0	0	0	0	0	0	0	0	0	0	0	0	0	0	0	0	0	0	0
DLSEVVRTP	0	0	0	0	0	0	0	0	0	0	0	0	0	0	0	0	0	0	0	0	0	0	0	0	0	0	0	0	0	0	0	0.366667	0.45	0.2	0	0.2	0	0	0	0	0.25	0.166667	0.2	0.25	0.2	0	0	0.25	0
PEPLLVPLR	0.25	0.102632	0.152632	0	0.047619	0.147619	0.142857	0.097619	0.097619	0.0526316	0.1	0.124542	0.108187	0.140909	0	0	0.047619	0.105556	0.047619	0.35	0.1	0.05	0.0526316	0	0.0952381	0.1	0.157895	0.0526316	0.047619	0	0	0	0	0	0	0	0	0	0	0	0	0	0	0	0	0	0	0	0
PLGREMAEL	0.410714	0	0	0	0	0.125	0.25	0.142857	0.125	0.142857	0.125	0	0.111111	0	0	0	0	0.125	0	0.378968	0	0	0	0.285714	0	0	0.267857	0.142857	0.125	0	0	0	0	0	0	0	0	0	0	0	0	0	0	0	0	0	0	0	0
SVNDLYGAKL	0	0	0	0	0	0	0	0	0	0	0	0	0	0	0	0	0	0	0	0	0	0	0	0	0	0	0	0	0	0.5	0.5	0.25	0	0	0	0	0	0	0	0	0.25	0.25	0.25	0	0.25	0.25	0	0	0
YGLDWASGR	0	0	0	0	0	0	0	0	0	0	0	0	0	0	0	0	0	0	0	0	0	0	0	0	0	0	0	0	0	0	0	0	0	0.583333	0	0.333333	0.25	0	0.25	0	0	0	0.5	0.333333	0.25	0	0	0.25	0
YGLDWSRQ	0	0	0	0	0	0	0	0	0	0	0	0	0	0	0	0	0	0	0	0	0	0	0	0	0	0	0	0	0	0	0	0	0	0.583333	0	0.333333	0.25	0	0.25	0	0	0	0.5	0.333333	0.25	0	0	0.25	0
DFLAEQAAR	0	0	0	0	0	0	0	0	0	0	0	0	0	0	0	0	0	0	0	0	0	0	0	0	0	0	0	0	0	0	0	0	0	0	0	0.166667	0	0	0	0	0	0	0	0	0	0	0	0	0.166667
PLTVVEELR	0.135747	0.0769231	0	0	0.142157	0	0.0666667	0.0833333	0.153409	0.0833333	0.0588235	0.142857	0	0.0769231	0.15	0.0909091	0.0666667	0	0	0.571919	0	0	0.0833333	0.132479	0.0833333	0.177413	0.132479	0.132479	0.0769231	0	0	0	0	0	0	0	0	0	0	0	0	0	0	0	0	0	0	0	0
AELLLQEED	0.0714286	0.126984	0.163743	0	0	0.12549	0.200595	0.142857	0.138095	0.133333	0.0666667	0.0588235	0.0666667	0.0714286	0.0555556	0.0555556	0	0.0588235	0	0.531944	0.0555556	0.0588235	0.0666667	0	0.0588235	0.0625	0.114379	0.1	0	0	0	0	0	0	0	0	0	0	0	0	0	0	0	0	0	0	0	0	0
ALELLQEED	0.0714286	0.126984	0.163743	0	0	0.12549	0.200595	0.142857	0.138095	0.133333	0.0666667	0.0588235	0.0666667	0.0714286	0.0555556	0.0555556	0	0.0588235	0	0.531944	0.0555556	0.0588235	0.0666667	0	0.0588235	0.0625	0.114379	0.1	0	0	0	0	0	0	0	0	0	0	0	0	0	0	0	0	0	0	0	0	0
EALLLQEED	0.0714286	0.126984	0.163743	0	0	0.12549	0.200595	0.142857	0.138095	0.133333	0.0666667	0.0588235	0.0666667	0.0714286	0.0555556	0.0555556	0	0.0588235	0	0.531944	0.0555556	0.0588235	0.0666667	0	0.0588235	0.0625	0.114379	0.1	0	0	0	0	0	0	0	0	0	0	0	0	0	0	0	0	0	0	0	0	0
VDVLLQEED	0.0714286	0.126984	0.163743	0	0	0.12549	0.200595	0.142857	0.138095	0.133333	0.0666667	0.0588235	0.0666667	0.0714286	0.0555556	0.0555556	0	0.0588235	0	0.531944	0.0555556	0.0588235	0.0666667	0	0.0588235	0.0625	0.114379	0.1	0	0	0	0	0	0	0	0	0	0	0	0	0	0	0	0	0	0	0	0	0
VVDLLQEED	0.0714286	0.126984	0.163743	0	0	0.12549	0.200595	0.142857	0.138095	0.133333	0.0666667	0.0588235	0.0666667	0.0714286	0.0555556	0.0555556	0	0.0588235	0	0.531944	0.0555556	0.0588235	0.0666667	0	0.0588235	0.0625	0.114379	0.1	0	0	0	0	0	0	0	0	0	0	0	0	0	0	0	0	0	0	0	0	0
EELLRAYD	0.14787	0.0526316	0.17474	0	0.0434783	0.0434783	0.0434783	0.087619	0.0526316	0.0454545	0.0416667	0.097619	0.0869565	0.04	0	0	0	0.0972222	0.122222	0.389824	0	0.0454545	0.0625	0.0434783	0.047619	0.153175	0.047619	0.0454545	0.047619	0	0	0	0	0	0	0	0	0	0	0	0	0	0	0	0	0	0	0	0
EELLRFDS	0.14787	0.0526316	0.17474	0	0.0434783	0.0434783	0.0434783	0.087619	0.0526316	0.0454545	0.0416667	0.097619	0.0869565	0.04	0	0	0	0.0972222	0.122222	0.389824	0	0.0454545	0.0625	0.0434783	0.047619	0.153175	0.047619	0.0454545	0.047619	0	0	0	0	0	0	0	0	0	0	0	0	0	0	0	0	0	0	0	0
EELLRFSD	0.14787	0.0526316	0.17474	0	0.0434783	0.0434783	0.0434783	0.087619	0.0526316	0.0454545	0.0416667	0.097619	0.0869565	0.04	0	0	0	0.0972222	0.122222	0.389824	0	0.0454545	0.0625	0.0434783	0.047619	0.153175	0.047619	0.0454545	0.047619	0	0	0	0	0	0	0	0	0	0	0	0	0	0	0	0	0	0	0	0
EELLRSFD	0.14787	0.0526316	0.17474	0	0.0434783	0.0434783	0.0434783	0.087619	0.0526316	0.0454545	0.0416667	0.097619	0.0869565	0.04	0	0	0	0.0972222	0.122222	0.389824	0	0.0454545	0.0625	0.0434783	0.047619	0.153175	0.047619	0.0454545	0.047619	0	0	0	0	0	0	0	0	0	0	0	0	0	0	0	0	0	0	0	0
EELLRYAD	0.14787	0.0526316	0.17474	0	0.0434783	0.0434783	0.0434783	0.087619	0.0526316	0.0454545	0.0416667	0.097619	0.0869565	0.04	0	0	0	0.0972222	0.122222	0.389824	0	0.0454545	0.0625	0.0434783	0.047619	0.153175	0.047619	0.0454545	0.047619	0	0	0	0	0	0	0	0	0	0	0	0	0	0	0	0	0	0	0	0
VGYVSLDDL	0	0	0	0	0	0	0	0	0	0	0	0	0	0	0	0	0	0	0	0	0	0	0	0	0	0	0	0	0	0	0	0	0	0.25	0	0	0.25	0	0.25	0	0	0	0.583333	0.25	0.333333	0.333333	0.2	0.25	0
PEPLLRPVL	0.25	0.102632	0.235965	0	0.047619	0.147619	0.142857	0.097619	0.097619	0.0526316	0.1	0.047619	0.108187	0.05	0	0	0.047619	0.105556	0.047619	0.402632	0.1	0.05	0.0526316	0	0.0952381	0.1	0.157895	0	0.047619	0	0	0	0	0	0	0	0	0	0	0	0	0	0	0	0	0	0	0	0
VVGGVLALR	0	0	0	0	0	0	0	0	0	0	0	0	0	0	0	0	0	0	0	0	0	0	0	0	0	0	0	0	0	0.320197	0.105911	0.213054	0.105911	0.139163	0.070197	0.141626	0.139163	0.141626	0.107143	0.0357143	0.176108	0.0689655	0.320197	0.10468	0.10468	0.0714286	0.070197	0.105911	0
MGLAFSEKT	0	0	0	0	0	0	0	0	0	0	0	0	0	0	0	0	0	0	0	0	0	0	0	0	0	0	0	0	0	0	0	0.333333	0	0	0	0	0	0.2	0.25	0	0.2	0.25	0.616667	0	0.333333	0.25	0	0.25	0
PAMLDFVTK	0	0	0	0	0	0	0	0	0	0	0	0	0	0	0	0	0	0	0	0	0	0	0	0	0	0	0	0	0	0	0	0	0	0	0.2	0	0	0.333333	0.25	0	0	0	0.5	0	0.2	0.5	0.5	0.2	0
REQKTLAEN	0.25	0	0.166667	0	0	0	0	0	0	0	0	0.2	0	0	0.25	0	0	0	0	0.5	0.25	0	0	0	0	0.25	0.25	0.166667	0	0	0	0	0	0	0	0.4	0	0	0	0	0	0	0	0	0	0	0	0	0
PEPLLVRPL	0.25	0.102632	0.152632	0	0.047619	0.147619	0.142857	0.097619	0.097619	0.0526316	0.1	0.124542	0.108187	0.05	0	0	0.047619	0.05	0.047619	0.402632	0.1	0.05	0.0526316	0	0.0952381	0.1	0.157895	0.0526316	0.047619	0	0	0	0	0	0	0	0	0	0	0	0	0	0	0	0	0	0	0	0
PEPLLVRLP	0.25	0.102632	0.152632	0	0.047619	0.147619	0.142857	0.097619	0.097619	0.0526316	0.1	0.124542	0.108187	0.05	0	0	0.047619	0.05	0.047619	0.402632	0.1	0.05	0.0526316	0	0.0952381	0.1	0.157895	0.0526316	0.047619	0	0	0	0	0	0	0	0	0	0	0	0	0	0	0	0	0	0	0	0
AVKLLGTVFHK	0	0	0	0	0	0	0	0	0	0	0	0	0	0	0	0	0	0	0	0	0	0	0	0	0	0	0	0	0	0.5	1	0.5	0.333333	0	0	0	0	0	0	0	0.333333	0	0	0	0	0	0	0	0
DGEELLVGHPD	0	0	0	0	0	0	0	0	0	0	0.333333	0	0	0.333333	0	0	0.666667	0	0	0.333333	0	0	0	0.333333	0	0	0	0	0.666667	0	0	0	0	0	0	0	0	0	0	0	0	0	0	0	0	0	0	0	0
GKLLLGTVFHK	0	0	0	0	0	0	0	0	0	0	0	0	0	0	0	0	0	0	0	0	0	0	0	0	0	0	0	0	0	0.5	1	0.5	0.333333	0	0	0	0	0	0	0	0.333333	0	0	0	0	0	0	0	0
NGFLFSHLE	0	0	0.5	0	0	0	0	0	0.5	0	0	0	0	0	0	0	0	0.25	0	0.333333	0	0	0.5	0	0	0	0.583333	0	0	0	0	0	0	0	0	0	0	0	0	0	0	0	0	0	0	0	0	0	0
PRLDAMAELA	0	0	0	0	0	0	0	0	0	0	0	0	0	0	0.333333	0	0	0	0.333333	0	0	0.333333	0	1	0	0.333333	0	0	0	0	0	0	0	0	0	0.333333	0	0	0	0	0	0	0	0	0	0	0	0	0
PEPLLPLRV	0.25	0.102632	0.152632	0	0.047619	0.147619	0.142857	0.097619	0.097619	0.0526316	0.1	0.047619	0.108187	0.05	0	0	0.047619	0.105556	0.047619	0.402632	0.1	0.05	0.0526316	0	0.0952381	0.1	0.157895	0.0526316	0.047619	0	0	0	0	0	0	0	0	0	0	0	0	0	0	0	0	0	0	0	0
PEPLLPLVR	0.25	0.102632	0.152632	0	0.047619	0.147619	0.142857	0.097619	0.097619	0.0526316	0.1	0.047619	0.108187	0.05	0	0	0.047619	0.105556	0.047619	0.402632	0.1	0.05	0.0526316	0	0.0952381	0.1	0.157895	0.0526316	0.047619	0	0	0	0	0	0	0	0	0	0	0	0	0	0	0	0	0	0	0	0
LGYEKLKELT	0	0	0	0	0	0	0	0	0	0.25	0	0	0	0	0.333333	0	0	0	0	0.616667	0	0.2	0	0.25	0	0.5	0.25	0.25	0	0	0	0	0	0	0	0	0	0	0	0	0	0	0	0	0	0	0	0	0
PEPLLRVLP	0.25	0.102632	0.152632	0	0.047619	0.147619	0.142857	0.097619	0.097619	0.0526316	0.1	0.047619	0.0526316	0.05	0	0	0.047619	0.105556	0.047619	0.402632	0.1	0.05	0.0526316	0	0.0952381	0.1	0.105263	0.0526316	0.147619	0	0	0	0	0	0	0	0	0	0	0	0	0	0	0	0	0	0	0	0
SVWVDLTQ	0	0.2	0	0	0	0.25	0.4	0.166667	0	0	0.142857	0.205357	0	0	0.25	0	0	0	0	0	0.0714286	0	0.125	0.375	0	0	0.45	0	0	0	0	0	0	0	0	0	0	0	0	0	0	0	0	0	0	0	0	0	0
PLTVEVELR	0.135747	0.0769231	0	0	0.142157	0	0.0666667	0.0833333	0.153409	0.0833333	0.0588235	0.142857	0	0.0769231	0.15	0.0909091	0.0666667	0	0	0.571919	0	0	0	0.132479	0.0833333	0.177413	0.132479	0.132479	0.0769231	0	0	0	0	0	0	0	0	0	0	0	0	0	0	0	0	0	0	0	0
YPQFGVNV	0.25	0	0.125	0	0	0.211111	0	0.211111	0	0	0	0	0	0	0	0	0	0	0	0.988889	0	0.111111	0.142857	0	0	0.25	0	0	0	0	0	0	0	0	0	0	0	0	0	0	0	0	0	0	0	0	0	0	0
PLLLPRV	0.114379	0.114379	0.118056	0	0	0.118056	0.0625	0	0	0.114379	0.139423	0.0588235	0.108187	0.121324	0.0625	0.0555556	0.114379	0.121324	0	0.243546	0.0555556	0.197712	0.114379	0	0.118056	0.0769231	0.275388	0	0.118056	0	0	0	0	0	0	0	0	0	0	0	0	0	0	0	0	0	0	0	0
PLLLPVR	0.114379	0.114379	0.118056	0	0	0.118056	0.0625	0	0	0.114379	0.139423	0.0588235	0.108187	0.121324	0.0625	0.0555556	0.114379	0.121324	0	0.243546	0.0555556	0.197712	0.114379	0	0.118056	0.0769231	0.275388	0	0.118056	0	0	0	0	0	0	0	0	0	0	0	0	0	0	0	0	0	0	0	0
PLLLRVP	0.114379	0.114379	0.118056	0	0	0.118056	0.0625	0	0	0.114379	0.139423	0.0588235	0.108187	0.121324	0.0625	0.0555556	0.114379	0.121324	0	0.243546	0.0555556	0.197712	0.114379	0	0.118056	0.0769231	0.275388	0	0.118056	0	0	0	0	0	0	0	0	0	0	0	0	0	0	0	0	0	0	0	0
PLLLVRP	0.114379	0.114379	0.118056	0	0	0.118056	0.0625	0	0	0.114379	0.139423	0.0588235	0.108187	0.121324	0.0625	0.0555556	0.114379	0.121324	0	0.243546	0.0555556	0.197712	0.114379	0	0.118056	0.0769231	0.275388	0	0.118056	0	0	0	0	0	0	0	0	0	0	0	0	0	0	0	0	0	0	0	0
PLLPLVR	0.114379	0.114379	0.118056	0	0	0.118056	0.0625	0	0	0.114379	0.139423	0.0588235	0.108187	0.121324	0.0625	0.0555556	0.114379	0.121324	0	0.243546	0.0555556	0.197712	0.114379	0	0.118056	0.0769231	0.275388	0	0.118056	0	0	0	0	0	0	0	0	0	0	0	0	0	0	0	0	0	0	0	0
PLLPVLR	0.114379	0.114379	0.118056	0	0	0.118056	0.0625	0	0	0.114379	0.139423	0.0588235	0.108187	0.121324	0.0625	0.0555556	0.114379	0.121324	0	0.243546	0.0555556	0.197712	0.114379	0	0.118056	0.0769231	0.275388	0	0.118056	0	0	0	0	0	0	0	0	0	0	0	0	0	0	0	0	0	0	0	0
PLLVLRP	0.114379	0.114379	0.118056	0	0	0.118056	0.0625	0	0	0.114379	0.139423	0.0588235	0.108187	0.121324	0.0625	0.0555556	0.114379	0.121324	0	0.243546	0.0555556	0.197712	0.114379	0	0.118056	0.0769231	0.275388	0	0.118056	0	0	0	0	0	0	0	0	0	0	0	0	0	0	0	0	0	0	0	0
PLLVPLR	0.114379	0.114379	0.118056	0	0	0.118056	0.0625	0	0	0.114379	0.139423	0.0588235	0.108187	0.121324	0.0625	0.0555556	0.114379	0.121324	0	0.243546	0.0555556	0.197712	0.114379	0	0.118056	0.0769231	0.275388	0	0.118056	0	0	0	0	0	0	0	0	0	0	0	0	0	0	0	0	0	0	0	0
PLLLRPV	0.114379	0.114379	0.118056	0	0	0.118056	0.0625	0	0	0.114379	0.139423	0.0588235	0.108187	0.121324	0.0625	0.0555556	0.114379	0.121324	0	0.243546	0.0555556	0.197712	0.114379	0	0.118056	0.0769231	0.275388	0	0.118056	0	0	0	0	0	0	0	0	0	0	0	0	0	0	0	0	0	0	0	0
GSFSFGFK	0	0	0	0	0	0	0	0	0	0	0	0	0	0	0	0	0	0	0	0	0	0	0	0	0	0	0	0	0	0.291667	0.15	0	0.20202	0.211111	0.171429	0.154762	0.138095	0.0666667	0.0625	0.0833333	0.160256	0.0666667	0.292857	0.0714286	0.129167	0.15	0.14359	0	0
SFGSFGFK	0	0	0	0	0	0	0	0	0	0	0	0	0	0	0	0	0	0	0	0	0	0	0	0	0	0	0	0	0	0.291667	0.15	0	0.20202	0.211111	0.171429	0.154762	0.138095	0.0666667	0.0625	0.0833333	0.160256	0.0666667	0.292857	0.0714286	0.129167	0.15	0.14359	0	0
EELLRQGY	0.0819398	0.0384615	0.08	0	0.0416667	0.0784615	0.037037	0.116923	0.0769231	0.04	0.0784615	0.0416667	0.0801282	0.0910931	0.0805153	0.037037	0	0.0769231	0.0834783	0.236923	0.0754986	0.04	0.08	0.0384615	0	0.12194	0.155385	0.0816667	0.0784615	0	0	0	0	0	0	0	0	0	0	0	0	0	0	0	0	0	0	0	0
LPALRTLLPD	0.166667	0	0	0	0.2	0	0.25	0	0	0	0.25	0.25	0	0	0	0	0	0	0.25	0.5	0.25	0	0	0	0.25	0	0	0.25	0	0	0	0	0	0	0	0	0	0	0	0	0	0	0	0	0	0	0	0	0
RPVMASPF	0	0	0	0	0	0	0	0	0	0	0	0	0	0	0	0	0	0	0	0	0	0	0	0	0	0	0	0	0	0	0	0	0	0	0	0	0	0	0	0	0	0	0	0	0	0	0	0	0.209524
EELLRYGE	0.14787	0.0526316	0.17474	0	0.0434783	0.0434783	0.0434783	0.087619	0.0526316	0	0.0416667	0.097619	0.0869565	0.04	0	0	0	0.0972222	0.122222	0.389824	0	0.0454545	0.0625	0.0434783	0.047619	0.153175	0.047619	0.0454545	0.047619	0	0	0	0	0	0	0	0	0	0	0	0	0	0	0	0	0	0	0	0
EELLRDFS	0.14787	0.0526316	0.17474	0	0.0434783	0.0434783	0.0434783	0.087619	0.0526316	0	0.0416667	0.097619	0.0869565	0.04	0	0	0	0.0972222	0.122222	0.331001	0	0.0454545	0.0625	0.0434783	0.047619	0.153175	0.047619	0.0454545	0.047619	0	0	0	0	0	0	0	0	0	0	0	0	0	0	0	0	0	0	0	0
EELLRGYE	0.14787	0.0526316	0.17474	0	0.0434783	0.0434783	0.0434783	0.087619	0.0526316	0	0.0416667	0.097619	0.0869565	0.04	0	0	0	0.0972222	0.0555556	0.389824	0	0.0454545	0.0625	0.0434783	0.047619	0.153175	0.047619	0.0454545	0.047619	0	0	0	0	0	0	0	0	0	0	0	0	0	0	0	0	0	0	0	0
PEPLLPVLR	0.25	0.102632	0.152632	0	0.047619	0.147619	0.142857	0.05	0.097619	0	0.1	0.047619	0.108187	0.140909	0	0	0.047619	0.105556	0.047619	0.402632	0.1	0.05	0	0	0.0952381	0.1	0.157895	0.0526316	0.047619	0	0	0	0	0	0	0	0	0	0	0	0	0	0	0	0	0	0	0	0
VVQVVALR	0	0	0	0	0	0	0	0	0	0	0	0	0	0	0	0	0	0	0	0	0	0	0	0	0	0	0	0	0	0.248768	0.070197	0.248768	0.105911	0.139163	0.070197	0.141626	0.139163	0.141626	0.107143	0.0357143	0.140394	0.0689655	0.320197	0.10468	0.10468	0.0714286	0.070197	0.105911	0
PLVLLPR	0.0588235	0.114379	0.0625	0	0	0.0625	0.145833	0.1	0	0.114379	0.0625	0.142157	0.108187	0	0.0625	0.0555556	0.114379	0.121324	0.0909091	0.114379	0.0555556	0.197712	0.114379	0.0666667	0.118056	0.14359	0.275388	0	0.0555556	0	0	0	0	0	0	0	0	0	0	0	0	0	0	0	0	0	0	0	0
EELLRDSF	0.14787	0.0526316	0.17474	0	0.0434783	0.0434783	0.0434783	0.087619	0.0526316	0	0.0416667	0.097619	0.0869565	0.04	0	0	0	0.0972222	0.122222	0.331001	0	0.0454545	0	0.0434783	0.047619	0.153175	0.047619	0.0454545	0.047619	0	0	0	0	0	0	0	0	0	0	0	0	0	0	0	0	0	0	0	0
LPLDLPVK	0	0	0	0	0	0	0	0	0	0	0	0	0	0	0	0	0	0	0	0	0	0	0	0	0	0	0	0	0	0.291554	0.136782	0.192247	0.202203	0.123416	0.112444	0.158478	0.202961	0.145115	0.103448	0.0344828	0.191585	0.111294	0.262444	0.114286	0.0799373	0.0344828	0.0416667	0	0
LPLDLVKP	0	0	0	0	0	0	0	0	0	0	0	0	0	0	0	0	0	0	0	0	0	0	0	0	0	0	0	0	0	0.291554	0.136782	0.192247	0.202203	0.123416	0.112444	0.158478	0.202961	0.145115	0.103448	0.0344828	0.191585	0.111294	0.262444	0.114286	0.0799373	0.0344828	0.0416667	0	0
LPLDLVPK	0	0	0	0	0	0	0	0	0	0	0	0	0	0	0	0	0	0	0	0	0	0	0	0	0	0	0	0	0	0.291554	0.136782	0.192247	0.202203	0.123416	0.112444	0.158478	0.202961	0.145115	0.103448	0.0344828	0.191585	0.111294	0.262444	0.114286	0.0799373	0.0344828	0.0416667	0	0
LPLDVLKP	0	0	0	0	0	0	0	0	0	0	0	0	0	0	0	0	0	0	0	0	0	0	0	0	0	0	0	0	0	0.291554	0.136782	0.192247	0.202203	0.123416	0.112444	0.158478	0.202961	0.145115	0.103448	0.0344828	0.191585	0.111294	0.262444	0.114286	0.0799373	0.0344828	0.0416667	0	0
LPLDVLPK	0	0	0	0	0	0	0	0	0	0	0	0	0	0	0	0	0	0	0	0	0	0	0	0	0	0	0	0	0	0.291554	0.136782	0.192247	0.202203	0.123416	0.112444	0.158478	0.202961	0.145115	0.103448	0.0344828	0.191585	0.111294	0.262444	0.114286	0.0799373	0.0344828	0.0416667	0	0
LPLDVPLK	0	0	0	0	0	0	0	0	0	0	0	0	0	0	0	0	0	0	0	0	0	0	0	0	0	0	0	0	0	0.291554	0.136782	0.192247	0.202203	0.123416	0.112444	0.158478	0.202961	0.145115	0.103448	0.0344828	0.191585	0.111294	0.262444	0.114286	0.0799373	0.0344828	0.0416667	0	0
DLSEVLSPR	0	0	0	0	0	0	0	0	0	0	0	0	0	0	0	0	0	0	0	0	0	0	0	0	0	0	0	0	0	0	0	0.366667	0.45	0.2	0	0.2	0	0	0	0	0.25	0.166667	0.2	0.25	0.2	0	0	0	0
PEAPEKHK	0	0	0	0	0	0	0	0	0	0	0	0	0	0	0	0	0	0	0	0	0	0	0	0	0	0	0	0	0	1.5	0	0.833333	0	0	0	0	0	0	0	0	0	0	0	0	0	0	0	0	0
DFLAEAAQ	0	0	0	0	0	0	0	0	0	0	0	0	0	0	0	0	0	0	0	0	0	0	0	0	0	0	0	0	0	0	0	0	0	0	0	0	0	0	0	0	0	0	0	0	0	0	0	0	0
VVAGVVALR	0	0	0	0	0	0	0	0	0	0	0	0	0	0	0	0	0	0	0	0	0	0	0	0	0	0	0	0	0	0.248768	0.070197	0.213054	0.105911	0.139163	0.070197	0.141626	0.139163	0.141626	0.107143	0.0357143	0.140394	0.0689655	0.320197	0.10468	0.10468	0.0714286	0.070197	0.105911	0
LPLLVPR	0.0588235	0.114379	0.0625	0	0	0.0625	0.0625	0	0	0.114379	0.389423	0.0588235	0.108187	0.121324	0.0625	0.0555556	0.114379	0.121324	0	0.12549	0.0555556	0.114379	0.114379	0	0.118056	0.0769231	0.275388	0	0.118056	0	0	0	0	0	0	0	0	0	0	0	0	0	0	0	0	0	0	0	0
AEGLPEFYDYDVALLKLK	0	0	0	0	0	0	0	0	0	0	0	0	0	0	0	0	0	0	0	0	0	0	0	0	0	0	0	0	0	0	0	0	1	0	0.5	0	0	1	0	0	0	0	0	0	0	0	0	0	0
ALRTHLAFAE	0	0	0	0	0	0	0	0	0	0	0.5	0.5	0.5	0	0	0	0	0	0	0	0	0.5	0	0	0.5	0	0	0	0	0	0	0	0	0	0	0	0	0	0	0	0	0	0	0	0	0	0	0	0
CLAALRAALW	0	0	0	0	0	0	0	0	0	0	0	0	0	0	0	0	0	0	0	0	0	0	0	0	0	0	0	0	0	0	0	0	0	0	0	0	0	0	0	1	0	0	0	0	0.5	1	0	0	0
DGAGDVAFVK	0	0	0	0	0	0	0	0	0	0	0	0	0	0	0	0	0	0	0	0	0	0	0	0	0	0	0	0	0	0	0	0	0	0	0	0	0	0	0	0	1.33333	0.833333	0.333333	0	0	0	0	0	0
DGVLTVEAEK	0	0	0	0	0	0	0	0	0	0	0	0	0	0	0	0	0	0	0	0	0	0	0	0	0	0	0	0	0	1	0	0	0	0	0	0	0	0	0	0	0	0	0	0	0	0	0	0	0
DLQMTQSPSPLSASVGD	0	0	0	0	0	0	0	0	0	0	0	0	0	0	0	0	0	0	0	0	0.5	0	0	0	0	0	1	0	1	0	0	0	0	0	0	0	0	0	0	0	0	0	0	0	0	0	0	0	0
DLQMTQSPSTLSASVG	0	0	0	0	0	0	0	0	0	0	0	0	0	0	0	0	0	0	0	1.5	1	0	0	0	0	0	0	0	0	0	0	0	0	0	0	0	0	0	0	0	0	0	0	0	0	0	0	0	0
DLQMTQSPTSLSASVGD	0	0.5	0	0	0.5	0	0	0	0	0	0	0.5	0	0	0	0	0	0	0	0.5	0	0	0	0	0	0	0	0.5	0	0	0	0	0	0	0	0	0	0	0	0	0	0	0	0	0	0	0	0	0
EAGLPEFYDYDVALLKLK	0	0	0	0	0	0	0	0	0	0	0	0	0	0	0	0	0	0	0	0	0	0	0	0	0	0	0	0	0	0	0	0	1	0	0.5	0	0	1	0	0	0	0	0	0	0	0	0	0	0
EEVGLDSYEDEDEGEE	0	0	0	0	0	0	0	0	0	0	0	0	0	0	0	0	0	0	0	0	0	0	0	0	0	0	0	0	0	0	0	0	0	0	0	0	0	0	0	0	0	0	0	0	0	0	0	0	0
EGELAEEAAQLS	0	0	0	0	0	0	0	0	0	0	0	0	0	0	0	0	0	0	0	0	0	0	0	0	0	0	0	0	0	0	0	0	0	0	0	0	0	0	0	0	0	0	0	0	0	0	0	0	0
FKFSEWDLD	0	0	0.5	0	0	0	0	0	1	0	0	0	0	0	0	0	0	0	0	0.5	0	0	0	0	0	0	0	0	0	0	0	0	0	0	0	0	0	0	0	0	0	0	0	0	0	0	0	0	0
GTLVTVSSASTK	0	0	0	0	0	0	0	0	0	0	0	0	0	0	0	0	0	0	0	0	0	0	0	0	0	0	0	0	0	0	0	0	0	0	0	0	0	0	0	0	2	0.5	0	0	0	0	0	0	0
LNSLNGLTKL	0	0	0	0	0	0	0	0	0	0	0	0	0	0	0	0	0	0	0	0	0	0	0	0	0	0	0	0	0	0	0	0	1	0.5	0	0	0	0	0	0	0	0	1	0	0	0	0	0	0
LVESGGAVVQPGR	0	0	0	0	0	0	0	0	0	0	0	0	0	0	0	0	0	0	0	0	0	0	0	0	0	0	0	0	0	0	0	0	0	0	0	0	0	0	0	0	1.5	1	0	0	0	0	0	0	0
LVQLVQSGAEVK	0	0	0	0	0	0	0	0	0	0	0	0	0	0	0	0	0	0	0	0	0	0	0	0	0	0	0	0	0	0	0	0	0	0	0	0	0	0	0	0	1.5	1	0	0	0	0	0	0	0
NLKPVVAEFYGSKED	0	0	0	0	0	0	0	0	0	0	0	0	0	0	0	0	0	0	0	0	0	0	0	0	0	0.5	0	1	1	0	0	0	0	0	0	0	0	0	0	0	0	0	0	0	0	0	0	0	0
NNALDFLKS	0	0	0	0	0	0	0	0	0	0	0	0	0	0	0	0	0	0	0	0	0	0	0	0	0	0	0	0	0	0	0	0	0	0.45	0.2	0.5	0.25	0.45	0	0	0	0	0.25	0	0.2	0	0	0.2	0
PLDRFQELAA	0	0	0	0	0	0	0	0.5	0	0	0	0	0	0	0	0	0	0	0	2	0	0	0	0	0	0	0	0	0	0	0	0	0	0	0	0	0	0	0	0	0	0	0	0	0	0	0	0	0
SNEVVLKRS	0	0	0	0	0	0	0	0	0	0	0	0	0	0	0	0	0	0	0	0	0	0	0	0	0	0	0	0	0	0	0	0	0	0.5	0.5	0.5	0.5	0	0	0	0.5	0	0	0	0	0	0	0	0
SYALTSEEAERSD	0	0	0	0	0	0	0	0	0	0	0	0	0	0	0	0	0	0	0	0	0	0	0	0	0	0	0	0	0	0	0	0	0	0	0	0	0	0	0	0	0	0	0	0	0	0	0	0	0
VGEEVELVGLK	0	0	0	0	0	0	0	0	0	0	0	0	0	1	0	0	0	0	0	0	0	0	0	0	0	0	0	0	0	0	0	0	0	0	0	0	0	0	0	0	0	0	0	0	0	0	0	0	0
VVAGVANALAHKYH	0	0	0	0	0	0	0	0	0	0	0	0	0	0	0	0	0	0	0	0	0	0	0.5	0	0	0	0	0	0	0	0	0	0	0	0	0	0	0	0	0	0	0.5	0	0	0	0	1	0	0
YGFYTHVF	0	0	0	0	0	0	0	0	0	0	0	0	0	0	0	0	0	0	0	0	0	0	0	0	0	0	0	0	0	0.5	0	0	0.5	0	0.5	0	0	0	0	0	0	0	1	0	0	0	0	0	0
VDSVEGEGEEEGEEY	0	0	0	0	0	0	0	0	0	0	0	0	0	0	0	0	0	0	0	0	0	0	0	0	0	0	0	0	0	0	0	0	0	0	0	0	0	0	0	0	0	0	0	0	0	0	0	0	0
PEPLLRLVP	0.25	0.102632	0.152632	0	0.047619	0.147619	0.142857	0.097619	0.097619	0.0526316	0.1	0.047619	0.0526316	0.05	0	0	0.047619	0.105556	0.047619	0.402632	0.05	0.05	0.0526316	0	0.0952381	0.1	0.105263	0.0526316	0.047619	0	0	0	0	0	0	0	0	0	0	0	0	0	0	0	0	0	0	0	0
LPLDVKPL	0	0	0	0	0	0	0	0	0	0	0	0	0	0	0	0	0	0	0	0	0	0	0	0	0	0	0	0	0	0.291554	0.136782	0.192247	0.202203	0.123416	0.112444	0.158478	0.202961	0.145115	0.103448	0.0344828	0.191585	0.111294	0.218966	0.114286	0.0799373	0.0344828	0.0416667	0	0
LPLDVPKL	0	0	0	0	0	0	0	0	0	0	0	0	0	0	0	0	0	0	0	0	0	0	0	0	0	0	0	0	0	0.291554	0.136782	0.192247	0.202203	0.123416	0.112444	0.158478	0.202961	0.145115	0.103448	0.0344828	0.191585	0.111294	0.218966	0.114286	0.0799373	0.0344828	0.0416667	0	0
SVWVDTLQ	0	0.2	0	0	0	0.25	0.4	0.166667	0	0	0.142857	0.0625	0	0	0.25	0	0	0	0	0	0.0714286	0	0.125	0.375	0	0	0.45	0	0	0	0	0	0	0	0	0	0	0	0	0	0	0	0	0	0	0	0	0	0
LTELPNSGD	0	0	0.142857	0	0	0.309524	0	0.309524	0.166667	0	0.309524	0	0	0	0.166667	0	0	0	0	0.166667	0.2	0.142857	0	0	0	0	0.166667	0.142857	0	0	0	0	0	0	0	0	0	0	0	0	0	0	0	0	0	0	0	0	0
PSVDPAAFR	0	0	0	0	0	0	0	0	0	0	0	0	0	0	0	0	0	0	0	0	0	0	0	0	0	0	0	0	0	0	0	0	0	0.5	0.47619	0.566667	0	0.566667	0.2	0	0	0	0.166667	0	0	0	0	0	0
EELLRDAY	0.14787	0.0526316	0.17474	0	0.0434783	0.0434783	0.0434783	0.087619	0.0526316	0	0.0416667	0.097619	0.0869565	0.04	0	0	0	0.0972222	0.0555556	0.331001	0	0.0454545	0	0.0434783	0.047619	0.153175	0.047619	0.0454545	0.047619	0	0	0	0	0	0	0	0	0	0	0	0	0	0	0	0	0	0	0	0
EELLRDYA	0.14787	0.0526316	0.17474	0	0.0434783	0.0434783	0.0434783	0.087619	0.0526316	0	0.0416667	0.097619	0.0869565	0.04	0	0	0	0.0972222	0.0555556	0.331001	0	0.0454545	0	0.0434783	0.047619	0.153175	0.047619	0.0454545	0.047619	0	0	0	0	0	0	0	0	0	0	0	0	0	0	0	0	0	0	0	0
LPLARLTLPD	0	0	0	0	0.2	0	0.25	0	0	0	0.25	0.25	0	0	0	0	0	0	0.25	0.5	0.25	0	0	0	0.25	0	0	0.25	0	0	0	0	0	0	0	0	0	0	0	0	0	0	0	0	0	0	0	0	0
LPLVEVPK	0	0	0	0	0	0	0	0	0	0	0	0	0	0	0	0	0	0	0	0	0	0	0	0	0	0	0	0	0	0.291554	0.136782	0.192247	0.158725	0.123416	0.112444	0.158478	0.202961	0.145115	0.103448	0.0344828	0.191585	0.111294	0.262444	0.0666667	0.0799373	0.0344828	0.0416667	0	0
EELLRYNA	0.0384615	0.0384615	0.08	0	0.0851449	0.0384615	0.037037	0.116923	0.0769231	0	0.0784615	0.0416667	0.0801282	0.0384615	0.0805153	0.037037	0	0.0769231	0.04	0.365711	0.0754986	0.04	0.08	0.0384615	0	0.0784615	0.155385	0.0816667	0.0784615	0	0	0	0	0	0	0	0	0	0	0	0	0	0	0	0	0	0	0	0
EELLRSDF	0.14787	0.0526316	0.17474	0	0.0434783	0.0434783	0.0434783	0.087619	0.0526316	0	0.0416667	0.097619	0.0869565	0.04	0	0	0	0.0416667	0.122222	0.331001	0	0.0454545	0	0.0434783	0.047619	0.153175	0.047619	0.0454545	0.047619	0	0	0	0	0	0	0	0	0	0	0	0	0	0	0	0	0	0	0	0
EELLREGY	0.14787	0.0526316	0.17474	0	0.0434783	0.0434783	0.0434783	0.04	0.0526316	0	0.0416667	0.097619	0.0869565	0.04	0	0	0	0.0972222	0.0555556	0.331001	0	0.0454545	0	0.0434783	0.047619	0.153175	0.047619	0.0454545	0.047619	0	0	0	0	0	0	0	0	0	0	0	0	0	0	0	0	0	0	0	0
YGLDWNRT	0	0	0	0	0	0	0	0	0	0	0	0	0	0	0	0	0	0	0	0	0	0	0	0	0	0	0	0	0	0	0	0	0	0.583333	0	0	0.25	0	0.25	0	0	0	0.5	0.333333	0.25	0	0	0.25	0
TLLSNLEQLS	0	0	0	0	0	0	0	0	0	0	0	0	0	0	0	0	0	0	0	0	0	0	0	0	0	0	0	0	0	0.166667	0.166667	0.166667	0.166667	0.366667	0	0.2	0.342857	0.333333	0.166667	0	0	0	0	0	0	0.166667	0.166667	0	0
LPLDLPKV	0	0	0	0	0	0	0	0	0	0	0	0	0	0	0	0	0	0	0	0	0	0	0	0	0	0	0	0	0	0.248076	0.136782	0.144628	0.202203	0.123416	0.112444	0.158478	0.202961	0.145115	0.103448	0.0344828	0.143966	0.111294	0.262444	0.114286	0.0799373	0.0344828	0.0416667	0	0
LPLEVVPK	0	0	0	0	0	0	0	0	0	0	0	0	0	0	0	0	0	0	0	0	0	0	0	0	0	0	0	0	0	0.291554	0.136782	0.192247	0.158725	0.123416	0.112444	0.158478	0.155342	0.145115	0.103448	0.0344828	0.191585	0.111294	0.262444	0.0666667	0.0799373	0.0344828	0.0416667	0	0
LPLLDVPK	0	0	0	0	0	0	0	0	0	0	0	0	0	0	0	0	0	0	0	0	0	0	0	0	0	0	0	0	0	0.291554	0.136782	0.192247	0.158725	0.123416	0.112444	0.158478	0.155342	0.145115	0.103448	0.0344828	0.191585	0.111294	0.262444	0.0666667	0.0799373	0.0344828	0.0416667	0	0
EPYLLNMK	0	0	0	0	0	0	0	0	0	0	0	0	0	0	0	0	0	0	0	0	0	0	0	0	0	0	0	0	0	0	0	0	0	0	0.25	0.4	0.25	0	0	0	0	0	0.25	0.5	0	0.25	0	0.5	0
EELLRADY	0.14787	0.0526316	0.17474	0	0.0434783	0.0434783	0.0434783	0.087619	0.0526316	0	0.0416667	0.097619	0.0434783	0.04	0	0	0	0.0972222	0.0555556	0.331001	0	0.0454545	0	0.0434783	0.047619	0.097619	0.047619	0.0454545	0.047619	0	0	0	0	0	0	0	0	0	0	0	0	0	0	0	0	0	0	0	0
LGFDTLFSK	0	0	0	0	0	0	0	0	0	0	0	0	0	0	0	0	0	0	0	0	0	0	0	0	0	0	0	0	0	0.378968	0	0	0.142857	0.267857	0.125	0.211111	0.267857	0.142857	0.125	0	0	0	0.486111	0	0.1	0	0.125	0	0
LGFSELFSK	0	0	0	0	0	0	0	0	0	0	0	0	0	0	0	0	0	0	0	0	0	0	0	0	0	0	0	0	0	0.378968	0	0	0.142857	0.267857	0.125	0.211111	0.267857	0.142857	0.125	0	0	0	0.486111	0	0.1	0	0.125	0	0
EELLRQYG	0.0819398	0.0384615	0.08	0	0.0416667	0.0384615	0.037037	0.116923	0.0769231	0.04	0.0784615	0.0416667	0.0801282	0.0384615	0.0805153	0.037037	0	0.0769231	0.0834783	0.162378	0.0754986	0	0.08	0.0384615	0	0.12194	0.155385	0.0816667	0.0784615	0	0	0	0	0	0	0	0	0	0	0	0	0	0	0	0	0	0	0	0
EELLFRSD	0.14787	0	0.129286	0	0.0434783	0.0434783	0.0434783	0.087619	0	0	0.0416667	0.097619	0.0869565	0.04	0	0	0	0.0972222	0.0666667	0.346346	0	0.0454545	0.0625	0.0434783	0.047619	0.153175	0.047619	0.0454545	0.047619	0	0	0	0	0	0	0	0	0	0	0	0	0	0	0	0	0	0	0	0
VGVGLVALR	0	0	0	0	0	0	0	0	0	0	0	0	0	0	0	0	0	0	0	0	0	0	0	0	0	0	0	0	0	0.284483	0.070197	0.213054	0.105911	0.139163	0.070197	0.105911	0.139163	0.105911	0.0714286	0	0.140394	0.0689655	0.320197	0.10468	0.10468	0.0714286	0.070197	0.105911	0
LPLDLKPV	0	0	0	0	0	0	0	0	0	0	0	0	0	0	0	0	0	0	0	0	0	0	0	0	0	0	0	0	0	0.248076	0.136782	0.144628	0.202203	0.123416	0.112444	0.158478	0.202961	0.145115	0.103448	0.0344828	0.143966	0.111294	0.220777	0.114286	0.0799373	0.0344828	0.0416667	0	0
LELALQEED	0.0714286	0.126984	0.0526316	0	0	0.12549	0.200595	0.142857	0.138095	0.133333	0.0666667	0.0588235	0.0666667	0.0714286	0.0555556	0.0555556	0	0.0588235	0	0.184722	0.0555556	0.149733	0.0666667	0	0.0588235	0.0625	0.214379	0	0	0	0	0	0	0	0	0	0	0	0	0	0	0	0	0	0	0	0	0	0
LPLDVKLP	0	0	0	0	0	0	0	0	0	0	0	0	0	0	0	0	0	0	0	0	0	0	0	0	0	0	0	0	0	0.223738	0.102299	0.192247	0.202203	0.123416	0.112444	0.158478	0.168478	0.145115	0.103448	0.0344828	0.191585	0.111294	0.194628	0.114286	0.0799373	0.0344828	0.0416667	0	0
DLQDFLSKD	0	0	0.25	0	0	0.25	0	0	0	0	0	0.166667	0	0	0	0	0	0.5	0	0	0	0	0.5	0.333333	0	0	0	0.333333	0	0	0	0	0	0	0	0	0	0	0	0	0	0	0	0	0	0	0	0	0
QYTKLDRLS	0	0.333333	0	0	0	0	0	0	0	0	0	0.5	0	0	0	0	0	0	0	1	0	0	0	0	0	0	0	0	0	0	0	0.5	0	0	0	0	0	0	0	0	0	0	0	0	0	0	0	0	0
TFPVDAFAR	0	0	0	0	0	0	0	0	0	0	0	0	0	0	0	0	0	0	0	0	0	0	0	0	0	0	0	0	0	0	0	0	0	0	0.5	0	0.5	0.5	0	0	0	0	0	0	0	0	0	0	0.333333
YKLYLYTLND	1	0	0	0	0	0	0	0	0	0	0	0	0	0	0	0	0	0.333333	0	0	1	0	0	0	0	0	0	0	0	0	0	0	0	0	0	0	0	0	0	0	0	0	0	0	0	0	0	0	0
AEQLPVLDKQ	0	0	0	0	0	0	0	0	0	0	0	0	0	0	0	0	0	0	0	0	0	0	0	0	0	0	0	0	0	0	0	1	0.333333	0	0	0	0.333333	0	0	0	0	0	0.333333	0.333333	0	0	0	0	0
ALFVSEKEE	0	0	0	0	0	0	0	0	0	0	0	0	0	0	0	0	0	0	0	0	0	0	0	0	0	0	0	0	0	0	0	0.333333	0.333333	0	0	0.5	0.5	0	0	0	0	0	0	0	0	0	0	0	0
LSALYVDVKL	0	0	0	0	0.5	0	0	0.833333	0	0	0	0	0	0	0	0	0	0	0.5	0	0	0	0	0	0	0	0.5	0	0	0	0	0	0	0	0	0	0	0	0	0	0	0	0	0	0	0	0	0	0
NGFLFDTHL	0	0	0	0	0	0.5	0.5	0	0	0	0	0.333333	0	0	0	0	0	0	0	0	0	0	0	0	0	0.333333	0.333333	0	0.333333	0	0	0	0	0	0	0	0	0	0	0	0	0	0	0	0	0	0	0	0
VVVDVDTDH	0	0	0	0	0	0.333333	0	0	0	0	0.333333	0	0.333333	0	0	0	0	0	0	0.333333	0.333333	0	0	0	0	0.333333	0.333333	0	0	0	0	0	0	0	0	0	0	0	0	0	0	0	0	0	0	0	0	0	0
TVAGAEVEVK	0	0	0	0	0	0	0	0	0	0	0	0	0	0	0	0	0	0	0	0	0	0	0	0	0	0	0	0	0	0.6	0.2	0	0	0	0	0	0	0	0	0	0.366667	0.2	0	0.2	0.236111	0.325	0	0.2	0
ERQKTLAEN	0.25	0	0.166667	0	0	0	0	0	0.333333	0	0	0	0	0	0.25	0	0	0	0	0.25	0.25	0	0	0	0	0.25	0	0.166667	0	0	0	0	0	0	0	0.4	0	0	0	0	0	0	0	0	0	0	0	0	0
LNPEQVFR	0	0	0	0	0	0	0	0	0	0	0	0	0	0	0	0	0	0	0	0	0	0	0	0	0	0	0	0	0	0.142857	0	0	0	0.142857	0	0	0.111111	0	0.2	0	0.485714	0	0.7	0	0.333333	0.1	0.1	0	0
NLPEQVFR	0	0	0	0	0	0	0	0	0	0	0	0	0	0	0	0	0	0	0	0	0	0	0	0	0	0	0	0	0	0.142857	0	0	0	0.142857	0	0	0.111111	0	0.2	0	0.485714	0	0.7	0	0.333333	0.1	0.1	0	0
LTELPSGND	0	0.166667	0	0	0	0.142857	0	0.309524	0.166667	0.166667	0	0	0	0	0.166667	0	0	0	0	0.166667	0	0.142857	0	0	0	0	0.166667	0.142857	0.166667	0	0	0	0	0	0	0	0	0	0	0	0	0	0	0	0	0	0	0	0
LLPDLVPK	0	0	0	0	0	0	0	0	0	0	0	0	0	0	0	0	0	0	0	0	0	0	0	0	0	0	0	0	0	0.248076	0.136782	0.144628	0.158725	0.123416	0.112444	0.158478	0.202961	0.145115	0.103448	0.0344828	0.143966	0.111294	0.262444	0.0666667	0.0799373	0.0344828	0.0416667	0	0
LPDLLVPK	0	0	0	0	0	0	0	0	0	0	0	0	0	0	0	0	0	0	0	0	0	0	0	0	0	0	0	0	0	0.248076	0.136782	0.144628	0.158725	0.123416	0.112444	0.158478	0.202961	0.145115	0.103448	0.0344828	0.143966	0.111294	0.262444	0.0666667	0.0799373	0.0344828	0.0416667	0	0
LPEVLVPK	0	0	0	0	0	0	0	0	0	0	0	0	0	0	0	0	0	0	0	0	0	0	0	0	0	0	0	0	0	0.248076	0.136782	0.144628	0.158725	0.123416	0.112444	0.158478	0.202961	0.145115	0.103448	0.0344828	0.143966	0.111294	0.262444	0.0666667	0.0799373	0.0344828	0.0416667	0	0
LPVELVPK	0	0	0	0	0	0	0	0	0	0	0	0	0	0	0	0	0	0	0	0	0	0	0	0	0	0	0	0	0	0.248076	0.136782	0.144628	0.158725	0.123416	0.112444	0.158478	0.202961	0.145115	0.103448	0.0344828	0.143966	0.111294	0.262444	0.0666667	0.0799373	0.0344828	0.0416667	0	0
PLLDLVPK	0	0	0	0	0	0	0	0	0	0	0	0	0	0	0	0	0	0	0	0	0	0	0	0	0	0	0	0	0	0.248076	0.136782	0.144628	0.158725	0.123416	0.112444	0.158478	0.202961	0.145115	0.103448	0.0344828	0.143966	0.111294	0.262444	0.0666667	0.0799373	0.0344828	0.0416667	0	0
DFLEQGGV	0	0	0	0	0	0	0	0	0	0	0	0	0	0	0	0	0	0	0	0	0	0	0	0	0	0	0	0	0	0	0	0	0	0	0	0	0	0	0	0	0	0	0	0	0	0	0	0	0
LPLDPVLK	0	0	0	0	0	0	0	0	0	0	0	0	0	0	0	0	0	0	0	0	0	0	0	0	0	0	0	0	0	0.291554	0.103448	0.192247	0.156749	0.123416	0.112444	0.158478	0.202961	0.145115	0.103448	0.0344828	0.191585	0.111294	0.218966	0.0333333	0.0344828	0.0344828	0.0416667	0	0
LLAELQEED	0.0714286	0.126984	0.0526316	0	0	0.12549	0.138095	0.142857	0.138095	0.133333	0.0666667	0.0588235	0.0666667	0.0714286	0.0555556	0.0555556	0	0.0588235	0	0.184722	0.0555556	0.149733	0.0666667	0	0.0588235	0.0625	0.214379	0	0	0	0	0	0	0	0	0	0	0	0	0	0	0	0	0	0	0	0	0	0
LLEALQEED	0.0714286	0.126984	0.0526316	0	0	0.12549	0.138095	0.142857	0.138095	0.133333	0.0666667	0.0588235	0.0666667	0.0714286	0.0555556	0.0555556	0	0.0588235	0	0.184722	0.0555556	0.149733	0.0666667	0	0.0588235	0.0625	0.214379	0	0	0	0	0	0	0	0	0	0	0	0	0	0	0	0	0	0	0	0	0	0
EELLRGEY	0.14787	0.0526316	0.129286	0	0.0434783	0.0434783	0.0434783	0.04	0.0526316	0	0.0416667	0.097619	0.0434783	0.04	0	0	0	0.0972222	0.0555556	0.331001	0	0.0454545	0	0.0434783	0.047619	0.097619	0.047619	0.0454545	0.047619	0	0	0	0	0	0	0	0	0	0	0	0	0	0	0	0	0	0	0	0
DLSEVLSRP	0	0	0	0	0	0	0	0	0	0	0	0	0	0	0	0	0	0	0	0	0	0	0	0	0	0	0	0	0	0	0	0.366667	0.45	0.2	0	0.2	0	0	0	0	0	0.166667	0.2	0.25	0.2	0	0	0	0
EPPLLLVPR	0	0	0.0833333	0	0.047619	0	0.142857	0.1	0.047619	0.143541	0.0833333	0.047619	0.0555556	0.05	0.0833333	0.0909091	0.047619	0.0555556	0.047619	0.111111	0.05	0.0833333	0.0526316	0.0909091	0.0952381	0	0.235965	0.142857	0.147619	0	0	0	0	0	0	0	0	0	0	0	0	0	0	0	0	0	0	0	0
SVWVDVKD	0.0666667	0.366667	0	0	0	0.25	0.2	0.166667	0	0.188034	0.142857	0.142857	0	0	0.25	0	0	0	0.142857	0	0.125	0	0.125	0	0	0	0.111111	0	0	0	0	0	0	0	0	0	0	0	0	0	0	0	0	0	0	0	0	0	0
YEDHKLK	0	0	0	0	0	0	0	0	0	0	0	0	0	0	0	0	0	0	0	0	0	0	0	0	0	0	0	0	0	0.0833333	0	0	0	0.196429	0.133929	0.224242	0.129167	0.195833	0.260504	0.0769231	0.0769231	0	0.260212	0.162338	0.194444	0.162338	0.0714286	0.047619	0
YEDHKKL	0	0	0	0	0	0	0	0	0	0	0	0	0	0	0	0	0	0	0	0	0	0	0	0	0	0	0	0	0	0.0833333	0	0	0	0.196429	0.133929	0.224242	0.129167	0.195833	0.260504	0.0769231	0.0769231	0	0.260212	0.162338	0.194444	0.162338	0.0714286	0.047619	0
YEDHLKK	0	0	0	0	0	0	0	0	0	0	0	0	0	0	0	0	0	0	0	0	0	0	0	0	0	0	0	0	0	0.0833333	0	0	0	0.196429	0.133929	0.224242	0.129167	0.195833	0.260504	0.0769231	0.0769231	0	0.260212	0.162338	0.194444	0.162338	0.0714286	0.047619	0
QMLLLLDFK	0	0	0	0	0	0	0	0	0	0	0	0	0	0	0	0	0	0	0	0	0	0	0	0	0	0	0	0	0	0	0	0.7	0	0.25	0	0	0	0	0.45	0	0	0.366667	0	0	0	0	0.5	0	0
EELLREYG	0.0952381	0.0526316	0.17474	0	0.0434783	0.0434783	0.0434783	0.04	0.0526316	0	0.0416667	0.097619	0.0869565	0.04	0	0	0	0.0416667	0.0555556	0.331001	0	0.0454545	0	0.0434783	0.047619	0.097619	0.047619	0.0454545	0.047619	0	0	0	0	0	0	0	0	0	0	0	0	0	0	0	0	0	0	0	0
ANLYRLDLLD	0	0	0	0	0	0	0.333333	0	0	0	0	0	0	0	0	0.333333	0	0.333333	0	0.583333	0	0	0.333333	0.333333	0	0	0	0	0	0	0	0	0	0	0	0	0	0	0	0	0	0	0	0	0	0	0	0	0
ANLYRLLDEV	0	0	0	0	0	0	0.333333	0	0	0	0	0	0	0	0	0.333333	0	0.333333	0	0.583333	0	0	0.333333	0.333333	0	0	0	0	0	0	0	0	0	0	0	0	0	0	0	0	0	0	0	0	0	0	0	0	0
DEPPGAPSW	0.5	0	0	0	0	0	0	0	0.25	0	0.25	0	0	0	0.333333	0	0	0	0	0	0.333333	0.333333	0	0.25	0	0	0	0	0	0	0	0	0	0	0	0	0	0	0	0	0	0	0	0	0	0	0	0	0
LPLAKKNLPD	0	0	0	0	0	0	0.25	0	0	0	0.25	0.25	0	0	0	0	0	0	0.25	0.5	0.25	0	0	0	0.25	0	0	0.25	0	0	0	0	0	0	0	0	0	0	0	0	0	0	0	0	0	0	0	0	0
EELLRYQG	0.0384615	0.0384615	0.08	0	0.0851449	0.0384615	0.037037	0.116923	0.0769231	0	0.0784615	0.0416667	0.0801282	0.0384615	0.037037	0.037037	0	0.0769231	0.04	0.325711	0.0754986	0.04	0.04	0.0384615	0	0.0784615	0.155385	0.0816667	0.0384615	0	0	0	0	0	0	0	0	0	0	0	0	0	0	0	0	0	0	0	0
LFGTDLFSK	0	0	0	0	0	0	0	0	0	0	0	0	0	0	0	0	0	0	0	0	0	0	0	0	0	0	0	0	0	0.378968	0	0	0	0.267857	0.125	0.211111	0.267857	0.142857	0.125	0	0	0	0.486111	0	0.1	0	0.125	0	0
PFDRLLVND	0.25	0	0	0	0	0.2	0	0.2	0	0.2	0.25	0	0.25	0	0	0	0	0	0	0.45	0	0.166667	0	0	0	0	0.25	0	0	0	0	0	0	0	0	0	0	0	0	0	0	0	0	0	0	0	0	0	0
EYDHKLK	0	0	0	0	0	0	0	0	0	0	0	0	0	0	0	0	0	0	0	0	0	0	0	0	0	0	0	0	0	0.0833333	0	0	0	0.196429	0.133929	0.224242	0.129167	0.195833	0.260504	0.0769231	0.0769231	0	0.176879	0.162338	0.194444	0.162338	0.0714286	0.047619	0
YEDKHKL	0	0	0	0	0	0	0	0	0	0	0	0	0	0	0	0	0	0	0	0	0	0	0	0	0	0	0	0	0	0.0833333	0	0	0	0.196429	0.133929	0.224242	0.129167	0.195833	0.260504	0.0769231	0.0769231	0	0.260212	0.162338	0.111111	0.162338	0.0714286	0.047619	0
YEDKHLK	0	0	0	0	0	0	0	0	0	0	0	0	0	0	0	0	0	0	0	0	0	0	0	0	0	0	0	0	0	0	0	0	0	0.196429	0.133929	0.224242	0.129167	0.195833	0.260504	0.0769231	0.0769231	0	0.260212	0.162338	0.194444	0.162338	0.0714286	0.047619	0
YEHDKLK	0	0	0	0	0	0	0	0	0	0	0	0	0	0	0	0	0	0	0	0	0	0	0	0	0	0	0	0	0	0.0833333	0	0	0	0.196429	0.133929	0.224242	0.129167	0.195833	0.260504	0.0769231	0.0769231	0	0.176879	0.162338	0.194444	0.162338	0.0714286	0.047619	0
PEPLLPVRL	0.25	0.05	0.1	0	0.047619	0.147619	0.142857	0.05	0.097619	0	0.1	0.047619	0	0.05	0	0	0.047619	0.105556	0.047619	0.402632	0.1	0.05	0	0	0.0952381	0.1	0.0526316	0.0526316	0.047619	0	0	0	0	0	0	0	0	0	0	0	0	0	0	0	0	0	0	0	0
EELLRYDA	0.0952381	0.0526316	0.129286	0	0.0434783	0.0434783	0.0434783	0.087619	0.0526316	0	0.0416667	0.097619	0.0434783	0.04	0	0	0	0.0416667	0.0555556	0.331001	0	0.0454545	0	0.0434783	0.047619	0.097619	0.047619	0.0454545	0.047619	0	0	0	0	0	0	0	0	0	0	0	0	0	0	0	0	0	0	0	0
LMNLFKL	0	0	0	0	0	0	0	0	0	0	0	0	0	0	0	0	0	0	0	0	0	0	0	0	0	0	0	0	0	0.149573	0	0.0889328	0.0916667	0.162983	0.106278	0.111406	0.148901	0.0715198	0.077961	0.0357143	0.186131	0.152299	0.258395	0.101149	0.209492	0.147578	0.0715198	0	0
LMNLFLK	0	0	0	0	0	0	0	0	0	0	0	0	0	0	0	0	0	0	0	0	0	0	0	0	0	0	0	0	0	0.149573	0	0.0889328	0.0916667	0.162983	0.106278	0.111406	0.148901	0.0715198	0.077961	0.0357143	0.186131	0.152299	0.258395	0.101149	0.209492	0.147578	0.0715198	0	0
LMNLKFL	0	0	0	0	0	0	0	0	0	0	0	0	0	0	0	0	0	0	0	0	0	0	0	0	0	0	0	0	0	0.149573	0	0.0889328	0.0916667	0.162983	0.106278	0.111406	0.148901	0.0715198	0.077961	0.0357143	0.186131	0.152299	0.258395	0.101149	0.209492	0.147578	0.0715198	0	0
LMNLKLF	0	0	0	0	0	0	0	0	0	0	0	0	0	0	0	0	0	0	0	0	0	0	0	0	0	0	0	0	0	0.149573	0	0.0889328	0.0916667	0.162983	0.106278	0.111406	0.148901	0.0715198	0.077961	0.0357143	0.186131	0.152299	0.258395	0.101149	0.209492	0.147578	0.0715198	0	0
LMNLLFK	0	0	0	0	0	0	0	0	0	0	0	0	0	0	0	0	0	0	0	0	0	0	0	0	0	0	0	0	0	0.149573	0	0.0889328	0.0916667	0.162983	0.106278	0.111406	0.148901	0.0715198	0.077961	0.0357143	0.186131	0.152299	0.258395	0.101149	0.209492	0.147578	0.0715198	0	0
TVYVDLVKD	0	0	0	0	0	0.2	0.533333	0	0	0.333333	0	0	0	0	0	0	0	0.2	0	0.7	0.2	0	0	0	0	0	0	0	0	0	0	0	0	0	0	0	0	0	0	0	0	0	0	0	0	0	0	0	0
AGFDFDFGDD	0	0	0.333333	0	0	0	0.833333	0	0	0.333333	0	0.333333	0.333333	0	0	0	0	0	0	0	0	0	0	0	0	0	0	0	0	0	0	0	0	0	0	0	0	0	0	0	0	0	0	0	0	0	0	0	0
FLPSDAAFR	0	0	0	0	0	0	0	0	0	0	0	0	0	0	0	0	0	0	0	0	0	0	0	0	0	0	0	0	0	0	0	0	0	0	0	0	0	0	0.333333	0	0.5	0	0.5	0.5	0	0	0	0	0
FTLTLSRLEPE	0	0	0	0	0	0	0	0.5	0	0	0	0	0	0	0	0	0	0	0	0	0.333333	0	0	0	1	0	0.333333	0	0	0	0	0	0	0	0	0	0	0	0	0	0	0	0	0	0	0	0	0	0
FTPVDFARA	0	0	0	0	0	0	0	0	0	0	0	0	0	0	0	0	0	0	0	0	0	0	0	0	0	0	0	0	0	0	0	0	0	0	0	0.5	0	0	1	0	0.333333	0	0	0	0	0	0	0	0
HWESAVLTR	0	0	0	0	0	0	0	0	0	0	0	0	0	0	0	0	0	0	0	0	0	0	0	0	0	0	0	0	0	0	0	0	0.5	0	0	0.333333	0	0	0	0	0	0	0	0	0	0	0	0	0
PLLVRLP	0.114379	0.114379	0.118056	0	0	0.118056	0.0625	0	0	0.114379	0.0625	0.0588235	0.108187	0.121324	0.0625	0.0555556	0.114379	0.121324	0	0.181046	0.0555556	0.114379	0.114379	0	0.118056	0	0.115132	0	0.118056	0	0	0	0	0	0	0	0	0	0	0	0	0	0	0	0	0	0	0	0
PESLQDWGV	0	0	0	0	0	0	0.166667	0	0.25	0.2	0	0	0.25	0	0	0.25	0.142857	0	0	0.2	0.2	0	0.25	0	0	0.25	0	0	0	0	0	0	0	0	0	0	0	0	0	0	0	0	0	0	0	0	0	0	0
LPLARTLDLP	0	0.309524	0	0	0.2	0.142857	0.142857	0	0	0	0	0.142857	0.166667	0	0	0	0	0	0	0.428571	0.142857	0	0.166667	0.166667	0	0	0	0	0.142857	0	0	0	0	0	0	0	0	0	0	0	0	0	0	0	0	0	0	0	0
VVLNVALR	0	0	0	0	0	0	0	0	0	0	0	0	0	0	0	0	0	0	0	0	0	0	0	0	0	0	0	0	0	0.248768	0.070197	0.17734	0.105911	0.139163	0.070197	0.141626	0.103448	0.141626	0.0714286	0.0357143	0.10468	0.0344828	0.320197	0.070197	0.10468	0	0.070197	0.070197	0
VVAVGVALR	0	0	0	0	0	0	0	0	0	0	0	0	0	0	0	0	0	0	0	0	0	0	0	0	0	0	0	0	0	0.213054	0.070197	0.17734	0.105911	0.10468	0.070197	0.105911	0.139163	0.105911	0.0714286	0	0.10468	0.0689655	0.284483	0.10468	0.10468	0.0714286	0.070197	0.105911	0
EELLRYEG	0.0952381	0.0526316	0.129286	0	0.0434783	0.0434783	0.0434783	0.087619	0.0526316	0	0.0416667	0.097619	0.0434783	0.04	0	0	0	0.0416667	0.0555556	0.331001	0	0.0454545	0	0.0434783	0.047619	0.097619	0.047619	0.0454545	0.047619	0	0	0	0	0	0	0	0	0	0	0	0	0	0	0	0	0	0	0	0
LPLVDLPK	0	0	0	0	0	0	0	0	0	0	0	0	0	0	0	0	0	0	0	0	0	0	0	0	0	0	0	0	0	0.248076	0.102299	0.192247	0.0909091	0.123416	0.0689655	0.158478	0.111864	0.145115	0.103448	0.0344828	0.191585	0.0678161	0.262444	0.0666667	0.0799373	0.0344828	0.0416667	0	0
ALPAPLEK	0	0	0	0	0	0	0	0	0	0	0	0	0	0	0	0	0	0	0	0	0	0	0	0	0	0	0	0	0	0.168704	0	0	0	0	0	0	0	0	0	0	0.444373	0.21396	0	0	0	0	0	0	0.0357143
LAPAPLEK	0	0	0	0	0	0	0	0	0	0	0	0	0	0	0	0	0	0	0	0	0	0	0	0	0	0	0	0	0	0.168704	0	0	0	0	0	0	0	0	0	0	0.444373	0.21396	0	0	0	0	0	0	0.0357143
FDASFRVD	0.0769231	0	0.166667	0	0	0.142857	0	0.1	0	0.142857	0.111111	0.0714286	0.166667	0	0	0	0	0.142857	0	0.586111	0	0.142857	0.111111	0	0	0	0.142857	0	0	0	0	0	0	0	0	0	0	0	0	0	0	0	0	0	0	0	0	0	0
DFASFRVD	0.0769231	0	0.166667	0	0	0.142857	0	0.1	0	0.142857	0.111111	0.0714286	0.166667	0	0	0	0	0.142857	0	0.586111	0	0.142857	0.111111	0	0	0	0.142857	0	0	0	0	0	0	0	0	0	0	0	0	0	0	0	0	0	0	0	0	0	0
YPQFGAAVA	0.25	0	0.125	0	0	0.211111	0	0.211111	0	0	0	0	0	0	0	0	0	0	0	0.475	0.1	0	0.142857	0	0	0.25	0	0	0	0	0	0	0	0	0	0	0	0	0	0	0	0	0	0	0	0	0	0	0
LSLTGSYELK	0	0	0	0	0	0	0	0	0	0	0	0	0	0	0	0	0	0	0	0	0	0	0	0	0	0	0	0	0	0	0	0.2	0.2	0.333333	0.2	0	0.166667	0.2	0	0	0	0	0.4	0	0	0.2	0.2	0	0
MGLAFTKES	0	0	0	0	0	0	0	0	0	0	0	0	0	0	0	0	0	0	0	0	0	0	0	0	0	0	0	0	0	0	0	0	0	0	0	0	0	0.2	0.25	0	0.2	0	0.616667	0	0	0.25	0.333333	0.25	0
PLDRAAMLE	0	0	0.333333	0	0.125	0	0	0.125	0	0	0	0	0.111111	0.166667	0.125	0	0	0	0	0.767857	0	0	0.2	0.142857	0	0	0	0	0	0	0	0	0	0	0	0	0	0	0	0	0	0	0	0	0	0	0	0	0
LPLDLKVP	0	0	0	0	0	0	0	0	0	0	0	0	0	0	0	0	0	0	0	0	0	0	0	0	0	0	0	0	0	0.214743	0.136782	0.144628	0.156749	0.0799373	0.077961	0.0851449	0.161294	0.145115	0.103448	0.0344828	0.143966	0.111294	0.220777	0.114286	0.0799373	0.0344828	0.0416667	0	0
YGLDWRQS	0	0	0	0	0	0	0	0	0	0	0	0	0	0	0	0	0	0	0	0	0	0	0	0	0	0	0	0	0	0	0	0	0	0.25	0	0.333333	0.25	0	0.25	0	0	0	0.5	0	0.25	0	0	0.25	0
TLMLSRTPE	0	0	0	0	0	0	0.333333	0	0	0	0	0.333333	0	0	0	0	0	0.5	0	0.25	0	0	0	0	0	0.333333	0.333333	0	0	0	0	0	0	0	0	0	0	0	0	0	0	0	0	0	0	0	0	0	0
YEKDHLK	0	0	0	0	0	0	0	0	0	0	0	0	0	0	0	0	0	0	0	0	0	0	0	0	0	0	0	0	0	0.0833333	0	0	0	0.196429	0.133929	0.224242	0.129167	0.195833	0.260504	0.0769231	0.0769231	0	0.176879	0.162338	0.0833333	0.162338	0.0714286	0.047619	0
RHFWEQN	0	0	0	0	0	0	0.333333	0	0	0.166667	0	0.166667	0.166667	0.166667	0	0	0.166667	0	0.125	0.166667	0	0.166667	0	0	0	0.285714	0	0	0.166667	0	0	0	0	0	0	0	0	0	0	0	0	0	0	0	0	0	0	0	0
DLQLVESND	0	0	0	0	0	0.166667	0.166667	0	0	0.166667	0	0	0	0.2	0	0.142857	0	0.2	0	0.142857	0.142857	0	0	0.125	0	0.366667	0.25	0	0	0	0	0	0	0	0	0	0	0	0	0	0	0	0	0	0	0	0	0	0
SGFSKFGF	0	0	0	0	0	0	0	0	0	0	0	0	0	0	0	0	0	0	0	0	0	0	0	0	0	0	0	0	0	0	0.15	0.253968	0.111111	0.111111	0	0.271429	0	0.111111	0.0625	0.0833333	0.0909091	0.125	0.386111	0.222222	0	0.0833333	0	0	0
LDPLLVPK	0	0	0	0	0	0	0	0	0	0	0	0	0	0	0	0	0	0	0	0	0	0	0	0	0	0	0	0	0	0.248076	0.136782	0.101149	0.113271	0.077961	0.112444	0.115	0.161294	0.103448	0.103448	0.0344828	0.143966	0.111294	0.262444	0.0666667	0.0799373	0.0344828	0.0416667	0	0
TLLSNLESLQ	0	0	0	0	0	0	0	0	0	0	0	0	0	0	0	0	0	0	0	0	0	0	0	0	0	0	0	0	0	0.166667	0.166667	0.166667	0.2	0.166667	0	0	0.142857	0.333333	0.166667	0	0	0	0.2	0	0	0.166667	0.166667	0	0
AAEALLDQLK	0	0	0	0	0	0	0	0	0	0	0	0	0	0	0	0	0	0	0	0	0	0	0	0	0	0	0	0	0	0.833333	0	0	0	0	0	0	0	0	0	0	0	0	0	0	0	0	0	0	0
AAEALLNELK	0	0	0	0	0	0	0	0	0	0	0	0	0	0	0	0	0	0	0	0	0	0	0	0	0	0	0	0	0	0.833333	0	0	0	0	0	0	0	0	0	0	0	0	0	0	0	0	0	0	0
LGFTDFKSL	0	0	0	0	0	0	0	0	0	0	0	0	0	0	0	0	0	0	0	0	0	0	0	0	0	0	0	0	0	0.142857	0	0	0	0.125	0.2	0.3	0.267857	0	0.2	0	0.2	0	0.486111	0	0.1	0	0	0	0
VVGGLARLV	0	0.0357143	0	0	0	0	0	0	0	0	0	0	0	0	0	0	0	0	0	0.0344828	0	0	0	0	0	0	0	0	0	0.17734	0.0714286	0.141626	0.105911	0.103448	0.10468	0.105911	0.10468	0.107143	0.0714286	0.0357143	0.0357143	0	0.285714	0.0357143	0	0.0714286	0.0357143	0.070197	0.0344828
DFLANEGV	0	0	0	0	0	0	0	0	0	0	0	0	0	0	0	0	0	0	0	0	0	0	0	0	0	0	0	0	0	0	0	0	0	0	0	0	0	0	0	0	0	0	0	0	0	0	0	0	0
AALESTLAALTESLK	0	0	0	0	0	0	0	0	0	0	0	0	0	0	0	0	0	0	0	0	0	0	0	0	0	0	0	0	0	0	0	0	0	0	0	0	0	0	0	0	0	0	0	0	0	0	0	0	0
AGFAGDDAPR	0	0	0	0	0	0	0	0	0	0	0	0	0	0	0	0	0	0	0	0	0	0	0	0	0	0	0	0	0	0	0	0	0	0	0	0	0	0	0	0	0	0	0	0	0	0	0	0	0
SYELPDGQVLTLGNER	0	0	0	0	0	0	0	0	0	0	0	0	0	0	0	0	0	0	0	0	0	0	0	0	0	0	0	0	0	0	0	0	0	0	0	0	0	1	0	0	0	0	0	0	0	1	0	0	0
AAEEYSMNLGFLAK	0	0	0	0	0	0	0	0	0	0	0	0	0	0	0	0	0	0	0	0	0	0	0	0	0	0	0	0	0	0	0	0	0	0	0	0	0	0	0	0	0	0	0	0	0	0	0	0	0
AAGLPEFYDYDVALLKLK	0	0	0	0	0	0	0	0	0	0	0	0	0	0	0	0	0	0	0	0	0	0	0	0	0	0	0	0	0	0	0	0	1	0	0	1	0	0	0	0	0	0	0	0	0	0	0	0	0
ADLFYDVEALDLESPK	0	0	0	0	0	0	0	0	0	0	0	0	0	0	0	0	0	0	0	0	0	0	0	0	0	0	0	0	0	0	0	0	1	0	1	0	0	0	0	0	0	0	0	0	0	0	0	0	0
ADSGEGDFLAE	0	0	0	0	0	0	0	1	1	0	0	0	0	0	0	0	0	0	0	0	0	0	0	0	0	0	0	0	0	0	0	0	0	0	0	0	0	0	0	0	0	0	0	0	0	0	0	0	0
AEMADQAAAWLTR	0	0	0	0	0	0	0	0	0	0	0	0	0	0	0	0	0	0	0	0	0	0	0	0	0	0	0	0	0	0	0	0	0	0	1	0	0	0	0	0	0	0	0	1	0	0	0	0	0
AGLQAFFQVQECNK	0	0	0	0	0	0	0	0	0	0	0	0	0	0	0	0	0	0	0	0	0	0	0	0	0	0	0	0	0	0	0	0	0	0	0	0	0	0	0	0	0	0	2	0	0	0	0	0	0
ALEEAGAEVEVK	0	0	0	0	0	0	0	0	0	0	0	0	0	1	0	0	0	0	0	0	0	0	0	0	0	0	0	0	0	0	0	0	0	0	0	0	0	0	0	0	0	0	0	0	0	0	0	0	0
ALEKYKEENDDFASFR	0	0	0	0	0	0	0	0	0	0	0	0	0	0	0	0	0	0	0	0	0	0	0	0	0	0	0	0	0	0	0	0	0	0	0	0	0	0	0	0	1	0	0	1	0	0	0	0	0
ALGNAEVLDVAK	0	0	0	0	0	0	0	0	0	0	0	0	0	0	0	0	0	0	0	0	0	0	0	0	0	0	0	0	0	1	0	0	0	0	0	0	0	0	0	0	0	0	0	0	0	0	0	0	0
ALTSEEAERSDGD	0	0	0	0	0	0	0	0	0	0	0	0	0	0	0	0	0	0	0	0	0	0	0	0	0	0	0	0	0	0	0	0	0	0	0	0	0	0	0	0	0	0	0	0	0	0	0	0	0
ALYYDLLSSPDLHGTYK	0	0	0	0	0	0	0	0	0	0	0	0	0	0	0	0	0	0	0	0	0	0	0	0	0	0	0	0	0	0	0	0	2	0	0	0	0	0	0	0	0	0	0	0	0	0	0	0	0
APLSADQANLVK	0	0	0	0	0	0	0	0	0	0	0	0	0	0	0	0	0	0	0	0	0	0	0	0	0	0	0	0	0	0	0	0	0	0	0	0	0	0	0	0	0	0	0	0	0	0	0	0	0
AQESVALFTK	0	0	0	0	0	0	0	0	0	0	0	0	0	0	0	0	0	0	0	0	0	0	0	0	0	0	0	0	0	0	0	2	0	0	0	0	0	0	0	0	0	0	0	0	0	0	0	0	0
ASALVEGELAEEAAEKA	0	0	0	0	0	0	0	0	0	0	0	0	0	0	0	0	0	0	0	0	0	0	0	0	0	0	0	0	0	0	0	0	0	0	0	0	0	0	0	0	0	0	0	0	0	0	0	0	0
ASHLGLARSNLDEDLLAEENLVSR	0	0	0	0	0	0	0	0	0	0	0	0	0	0	0	0	0	0	0	0	0	0	0	0	0	0	0	0	0	0	0	0	0	0	0	0	0	0	0	0	0	1	1	0	0	0	0	0	0
ASSLLDELFQDR	0	0	0	0	0	0	0	0	0	0	0	0	0	0	0	0	0	0	0	0	0	0	0	0	0	0	0	0	0	1	0	0	1	0	0	0	0	0	0	0	0	0	0	0	0	0	0	0	0
ATEHLSTLSEKAKPALEDLR	0	0	0	0	0	0	0	0	0	0	0	0	0	0	0	0	0	0	0	0	0	0	0	0	0	0	0	0	0	0	0	0	2	0	0	0	0	0	0	0	0	0	0	0	0	0	0	0	0
ATVGSLAGQPLQER	0	0	0	0	0	0	0	0	0	0	0	0	0	0	0	0	0	0	0	0	0	0	0	0	0	0	0	0	0	0	0	0	2	0	0	0	0	0	0	0	0	0	0	0	0	0	0	0	0
AVTQPPSVSK	0	0	0	0	0	0	0	0	0	0	0	0	0	0	0	0	0	0	0	0	0	0	0	0	0	0	0	0	0	0	0	0	0	0	0	0	0	0	0	0	0.5	0.5	0	0	0	0	0	0	0
AYLAPNNLKPVVAEFYG	0	0	0	0	0	0	0	0	0	0	0	0	0	0	0	0	0	0	1	0	0	0	0	0	0	0	1	0	0	0	0	0	0	0	0	0	0	0	0	0	0	0	0	0	0	0	0	0	0
AYVHMVTHF	0	0	0	0	0	0	0	0	0	0	0	0	0	0	0	0	0	0	0	0	0	0	0	0	0	0	0	0	0	0	0	0	0	0	0	0	0	0	0	0	0	0	0	0	0	0	0	0	2
DAFDEDPFF	0	0	0	0	0	0	0	0	0	0	1	0	0	0	0	0	0	0	0	0	0	0	0	0	0	1	0	0	0	0	0	0	0	0	0	0	0	0	0	0	0	0	0	0	0	0	0	0	0
DALSSVQESQVAQQAR	0	0	0	0	0	0	0	0	0	0	0	0	0	0	0	0	0	0	0	0	0	0	0	0	0	0	0	0	0	1	0	0	0	0	0	0	0	0	0	0	0	0	0	0	0	0	0	0	0
DDDLEHQGGHVL	0	0	0	0	0	0	0	0	0	0	0	0	0	0	0	0	0	0	0	0	0	0	0	0	0	0	0	0	0	0	0	0	0	0	0	0	0	0	0	0	0	0	0	0	0	0	0	0	0
DEAEDRAQGLQ	0	0	0	0	0	0	0	0	0	0	0	0	0	0	0	0	0	0	0	0	0	0	0	0	0	0	0	0	0	0	0	0	0	0	0	0	0	0	0	0	0	0	0	0	0	0	0	0	0
DEPPQSPWDRVKDL	0	0	0	0	0	0	0	0	0	0	0	0	0	0	0	0	0	0	0	0	0	0	0	0	0	0	0	1	0	0	0	0	0	0	0	0	0	0	0	0	0	0	0	0	0	0	0	0	0
DLEPTVLDEVR	0	0	0	0	0	0	0	0	0	0	0	0	0	0	0	0	0	0	0	0	0	0	0	0	0	0	0	0	0	0	0	0	0	0	0	0	0	0	0	0	0	0	0	0	0	0	0	0	0
DLHMTQSPSSLSASVGD	0	0	0	0	0	0	0	0	0	0	0	0	0	0	0	0	0	0	0	1	1	0	0	0	0	0	0	0	0	0	0	0	0	0	0	0	0	0	0	0	0	0	0	0	0	0	0	0	0
DLNYVNPVLK	0	0	0	0	0	0	0	0	0	0	0	0	0	0	0	0	0	0	0	0	0	0	0	0	0	0	0	0	0	0	0	0	0	0	0	0	0	0	0	0	0	0	1	0	0	1	0	0	0
DLPTVELQGLVPR	0	0	0	0	0	0	0	0	0	0	0	0	0	0	0	0	0	0	0	0	0	0	0	0	0	0	0	0	0	0	0	0	0	0	0	0	0	0	0	0	0	0	0	0	0	0	0	0	0
DLQLTQSPSSLSASLGD	0	0	0	0	0	0	0	0	0	0	1	0	0	0	0	0	0	0	0	0	0	0	1	0	0	0	0	0	0	0	0	0	0	0	0	0	0	0	0	0	0	0	0	0	0	0	0	0	0
DLVMTQSPLSLPVTPGE	0	0	0	0	0	0	0	0	0	0	0	0	1	0	0	0	0	0	0	0	0	0	0	0	0	0	1	0	0	0	0	0	0	0	0	0	0	0	0	0	0	0	0	0	0	0	0	0	0
DLVMTQSPR	0	0	0	0	0	0	0	0	0	0	0	0	0	0	0	0	0	0	0	0	0	0	0	0	0	0	0	0	0	0	0	0	0	0	0	0	0	0	0	0	1	1	0	0	0	0	0	0	0
DMQLGRLHM	0	0	0	0	0	0	0	0	0	0	0	0	0	0	0	0	0	0	0	0	0	0	0	0	0	0	0	0	0	2	0	0	0	0	0	0	0	0	0	0	0	0	0	0	0	0	0	0	0
DNQLQEGKNVLGLQ	0	0	0	0	0	0	0	0	0	0	0	0	0	0	0	0	0	0	0	0	0	0	0	0	0	0	0	0	0	0	0	0	0	0	0	0	0	0	0	0	0	0	0	0	0	0	0	0	0
DNYKTTPPVLDSD	1	0	0	0	0	0	0	0	0	0	0	0	0	0	0	0	0	1	0	0	0	0	0	0	0	0	0	0	0	0	0	0	0	0	0	0	0	0	0	0	0	0	0	0	0	0	0	0	0
DQGDVAFVK	0	0	0	0	0	0	0	0	0	0	0	0	0	0	0	0	0	0	0	0	0	0	0	0	0	0	0	0	0	0	0	0	0	0	0	0	0	0	0	0	1.33333	0.333333	0.333333	0	0	0	0	0	0
DRVVEESELAR	0	0	0	0	0	0	0	0	0	0	0	0	0	0	0	0	0	0	0	0	0	0	0	0	0	0	0	0	0	0	0	0	0	0	0	0	0	0	0	0	0	0	2	0	0	0	0	0	0
DSGEGDFLAEGGG	0	0	0	0	0	0	0	0	0	0	0	0	0	0	0	0	0	0	0	0	0	0	0	0	0	0	0	0	0	0	0	0	0	0	0	0	0	0	0	0	0	0	0	0	0	0	0	0	0
DSHSLTTNLMELLRGDFSSANN	0	0	0	0	0	0	0	0	0	0	0	0	0	0	0	0	0	0	0	0	0	0	0	0	0	0	0	0	0	0	0	0	0	0	0	0	0	0	0	0	0	0	0	0	0	0	0	0	0
DSLTTWELLAVSMSDKK	0	0	0	0	0	0	0	0	0	0	0	0	0	0	0	0	0	0	0	0	0	0	0	0	0	0	0	0	0	0	0	0	0	0	1	0	0	0	0	0	0	0	1	0	0	0	0	0	0
DSPVLLDFFEDTER	0	0	0	0	0	0	0	0	0	0	0	0	0	0	0	0	0	0	0	0	0	0	0	0	0	0	0	0	0	0	0	0	0	0	0	0	0	0	0	0	1	0	0	0	0	0	0	0	0
DSTYSLSSTLSLTK	0	0	0	0	0	0	0	0	0	0	0	0	0	0	0	0	0	0	0	0	0	0	0	0	0	0	0	0	0	0	0	0	0	0	0	0	0	0	0	0	1	1	0	0	0	0	0	0	0
DSVTGTLPKVHR	0	0	0	0	0	0	0	0	0	0	0	0	0	0	0	0	0	0	0	0	0	0	0	0	0	0	0	0	0	0	0	1	1	0	0	0	0	0	0	0	0	0	0	0	0	0	0	0	0
DVSSALDKLKE	0	0	0	0	1	0	0	0	0	0	0	0	0	0	0	0	0	0	0	0	0	0	0	0	0	0	1	0	0	0	0	0	0	0	0	0	0	0	0	0	0	0	0	0	0	0	0	0	0
DVSSALDKLKEF	0	0	0	0	1	0	0	0	0	0	0	0	0	0	0	0	0	1	0	0	0	0	0	0	0	0	0	0	0	0	0	0	0	0	0	0	0	0	0	0	0	0	0	0	0	0	0	0	0
DWELAENGV	0	0	0	0	0	0	0	0	0	0	0	0	0	0	0	0	0	0	0	0	0	0	0	0	0	0	0	0	0	0	0	0	0	0	0	0	0	0	0	0	0	0	0	0	0	0	0	0	0
EAAFFDTASTGK	0	1	0	0	0	0	0	0	0	1	0	0	0	0	0	0	0	0	0	0	0	0	0	0	0	0	0	0	0	0	0	0	0	0	0	0	0	0	0	0	0	0	0	0	0	0	0	0	0
EAGLPEFYDYDVALLKLKNKLK	0	0	0	0	0	0	0	0	0	0	0	0	0	0	0	0	0	0	0	0	0	0	0	0	0	0	0	0	0	0	0	0	0	0	0	0	0	0	0	0	0	0	1	1	0	0	0	0	0
EDPLPCPDW	0	0	0	0	0	0	0	0	0	0	1	0	0	0	0	0	0	0	0	0	0	0	0	0	0	0	0	0	1	0	0	0	0	0	0	0	0	0	0	0	0	0	0	0	0	0	0	0	0
EEAPAPEVGASKPEGLD	0	0	0	0	0	0	0	0	0	0	0	0	0	0	0	0	0	0	0	0	0	1	0	0	0	0	0	1	0	0	0	0	0	0	0	0	0	0	0	0	0	0	0	0	0	0	0	0	0
EEAPSLRPAPPPLSGGGY	0	0	0	0	0	0	0	0	0	0	0	0	0	0	0	0	0	0	0	0	0	0	0	0	0	0	0	0	0	0	0	0	0	0	0	0	0	0	0	0	0	0	0	0	0	0	0	0	0
EEDEEVTEEAEMEPEDKGH	0	0	0	0	0	0	0	0	0	0	0	0	0	0	0	0	0	0	0	0	0	0	0	0	0	0	0	0	0	0	0	0	0	0	0	0	0	0	0	0	0	0	0	0	0	0	0	0	0
EEELKNVTNNL	0	0	0	0	0	0	0	0	0	0	0	0	0	0	0	0	0	0	0	0	0	0	0	0	0	0	0	0	0	0	0	0	0	0	0	0	0	0	0	0	0	0	0	0	0	0	0	0	0
EELVYELNPLDHR	0	0	0	0	0	0	0	0	0	0	0	0	0	0	0	0	0	0	0	0	0	0	0	0	0	0	0	0	0	0	0	0	0	0	0	0	0	1	0	0	1	0	0	0	0	0	0	0	0
EEPELSGGPPHLTS	0	0	0	0	0	0	0	0	0	0	0	0	0	0	0	0	0	0	0	0	0	0	0	0	0	0	0	0	0	0	0	0	0	0	0	0	0	0	0	0	0	0	0	0	0	0	0	0	0
EEVGADSADGEDEGEE	0	0	0	0	0	0	0	0	0	0	0	0	0	0	0	0	0	0	0	0	0	0	0	0	0	0	0	0	0	0	0	0	0	0	0	0	0	0	0	0	0	0	0	0	0	0	0	0	0
EEVGTDSFEEENEGEE	0	0	0	0	0	0	0	0	0	0	0	0	0	0	0	0	0	0	0	0	0	0	0	0	0	0	0	0	0	0	0	0	0	0	0	0	0	0	0	0	0	0	0	0	0	0	0	0	0
EGGGDVAFVK	0	0	0	0	0	0	0	0	0	0	0	0	0	0	0	0	0	0	0	0	0	0	0	0	0	0	0	0	0	0	0	0	0	0	0	0	0	0	0	0	1.33333	0.333333	0.333333	0	0	0	0	0	0
EKNWGLSFYAD	0	0	0	0	0	0	0	1	0	1	0	0	0	0	0	0	0	0	0	0	0	0	0	0	0	0	0	0	0	0	0	0	0	0	0	0	0	0	0	0	0	0	0	0	0	0	0	0	0
ELATLAPSTMK	0	0	0	0	0	0	0	0	0	0	0	0	0	0	0	0	0	0	0	0	0	0	0	0	0	0	0	0	0	0	0.333333	0	0	0.333333	0	0	0	0.333333	0	0	0	0	0.333333	0.333333	0	0.333333	0	0	0
ELEDATETADAMNREVS	0	0	0	0	0	0	0	0	0	0	0	0	0	0	0	0	0	0	0	0	0	0	0	0	0	0	0	0	0	0	0	0	0	0	0	0	0	0	0	0	0	0	0	0	0	0	0	0	0
ELPDELSLLLLGVAHFK	0	0	0	0	0	0	0	0	0	0	0	0	0	0	0	0	0	0	0	0	0	0	0	0	0	0	0	0	0	1	0	0	0	1	0	0	0	0	0	0	0	0	0	0	0	0	0	0	0
ENSQYQPLKLQGTLPVEAR	0	0	0	0	0	0	0	0	0	0	0	0	0	0	0	0	0	0	0	0	0	0	0	0	0	0	0	0	0	0	0	0	0	0	0	0	0	0	0	0	0	0	1	1	0	0	0	0	0
EPPQSPWDRVK	0	0	0	0	0	0	1	0	0	0	0	0	1	0	0	0	0	0	0	0	0	0	0	0	0	0	0	0	0	0	0	0	0	0	0	0	0	0	0	0	0	0	0	0	0	0	0	0	0
EQQDSPGNKDFLQSLK	0	0	0	0	0	0	0	0	0	0	0	0	0	0	0	0	0	0	0	0	0	0	0	0	0	0	0	0	0	1	1	0	0	0	0	0	0	0	0	0	0	0	0	0	0	0	0	0	0
ERVGEYSLYLGR	0	0	0	0	0	0	0	0	0	0	0	0	0	0	0	0	0	0	0	0	0	0	0	0	0	0	0	0	0	0	0	0	0	0	0	0	0	0	0	0	2	0	0	0	0	0	0	0	0
EVQLEQSGAEVK	0	0	0	0	0	0	0	0	0	0	0	0	0	0	0	0	0	0	0	0	0	0	0	0	0	0	0	0	0	0	0	0	0	0	0	0	0	0	0	0	2	0	0	0	0	0	0	0	0
EVQLLESGGGLVQPGGSLR	0	0	0	0	0	0	0	0	0	0	0	0	0	0	0	0	0	0	0	0	0	0	0	0	0	0	0	0	0	0	0	0	0	0	0	0	0	0	0	0	2	0	0	0	0	0	0	0	0
EVQLVESGGGLVK	0	0	0	0	0	0	0	0	0	0	0	0	0	0	0	0	0	0	0	0	0	0	0	0	0	0	0	0	0	0	0	0	0	0	0	0	0	0	0	0	2	0	0	0	0	0	0	0	0
EVQLVQSGAELK	0	0	0	0	0	0	0	0	0	0	0	0	0	0	0	0	0	0	0	0	0	0	0	0	0	0	0	0	0	0	0	0	0	0	0	0	0	0	0	0	2	0	0	0	0	0	0	0	0
EVQLVQSGPEVK	0	0	0	0	0	0	0	0	0	0	0	0	0	0	0	0	0	0	0	0	0	0	0	0	0	0	0	0	0	0	0	0	0	0	0	0	0	0	0	0	2	0	0	0	0	0	0	0	0
EYQTFFNPR	0	0	0	0	0	0	0	0	0	0	0	0	0	0	0	0	0	0	0	0	0	0	0	0	0	0	0	0	0	0	0	0	0	0	0	0	0	0	0	0	0	0	0	0	0	0	0	0	0
EYQTFFRNP	0	0	0	0	0	0	0	0	0	0	0	0	0	0	0	0	0	0	0	0	0	0	0	0	0	0	0	0	0	0	0	0	0	0	0	0	0	0	0	0	0	0	0	0	0	0	0	0	0
FALLSLQVPLK	0	0	0	0	1	0	0	0	0	0	1	0	0	0	0	0	0	0	0	0	0	0	0	0	0	0	0	0	0	0	0	0	0	0	0	0	0	0	0	0	0	0	0	0	0	0	0	0	0
FDFSNEEGF	0	0	0	0	0	0	0	0	0	0	0	0	0	0	0	0	0	0	0	0	0	0	0	0	0	0	0	0	0	0	0	0	0	0	0	0	0	0	0	0	0	0	0	0	0	0	0	0	0
FLEEVGTVPV	0	0	0	0	0	0	0	0	0	0	0	0	0	0	0	0	0	0	0	0	0	0	0	0	0	0	0	0	0	0	0	0	0	0	0	0	0	0	0	0	0	0	0	0	0	0	0	0	0
FMETVAEKALQEYR	0	0	0	0	0	0	0	0	0	0	0	0	0	0	0	0	0	0	0	0	0	0	0	0	0	0	0	0	0	0	1	0	1	0	0	0	0	0	0	0	0	0	0	0	0	0	0	0	0
FNSYKQAAKSD	0	0	0	0	0	0	0	0	0	0	0	0	0	0	0	0	0	0	1	0	0	0	0	0	0	1	0	0	0	0	0	0	0	0	0	0	0	0	0	0	0	0	0	0	0	0	0	0	0
FSKWNFYYSPQSSPD	0	0	0	0	1	0	0	0	0	0	0	0	0	0	0	0	0	1	0	0	0	0	0	0	0	0	0	0	0	0	0	0	0	0	0	0	0	0	0	0	0	0	0	0	0	0	0	0	0
FSLMSYTLSLD	0	0	0	0	0	0	0	0	0	0	0	0	0	0	0	0	0	0	0	0	0	0	0	0	0	0	0	0	0	0	0	0	0	0	0	0	0	0	0	0	0	0	0	0	0	0	0	0	0
FSRNYQLYK	0	0	0	0	0	0	0	0	0	0	0	0	0	0	0	0	0	0	0	0	0	0	0	0	0	0	0	0	0	0	0	0	0	0	0	0	0	0	0	0	0	1	0	0	0	0	0	1	0
FSTGDMSSNNVTVK	0	0	0	0	0	0	0	0	0	0	0	0	0	0	0	0	0	0	0	0	0	0	0	0	0	0	0	0	0	0	0	0	0	0	0	0	0	0	0	0	0	0	0	0	0	0	0	0	0
FTLKLSRVEAED	0	0	0	0	0	0	0	0	0	0	0	0	0	0	0	0	0	0	0	0	0	0	0	0	0	0	1	1	0	0	0	0	0	0	0	0	0	0	0	0	0	0	0	0	0	0	0	0	0
FTLTLTRLEPED	0	0	0	0	0	0	1	0	0	1	0	0	0	0	0	0	0	0	0	0	0	0	0	0	0	0	0	0	0	0	0	0	0	0	0	0	0	0	0	0	0	0	0	0	0	0	0	0	0
GAPDWVVGDLEK	0	0	0	0	0	0	0	0	0	0	0	0	0	0	0	0	0	0	0	0	0	0	0	0	0	0	0	0	0	1	0	0	0	0	0	0	0	0	0	0	0	0	0	0	0	0	0	0	0
GATYDLEGHPQYLL	0	0	0	0	1	0	0	0	0	0	0	0	0	0	0	0	0	1	0	0	0	0	0	0	0	0	0	0	0	0	0	0	0	0	0	0	0	0	0	0	0	0	0	0	0	0	0	0	0
GCLTQLYENAFFR	0	1	1	0	0	0	0	0	0	0	0	0	0	0	0	0	0	0	0	0	0	0	0	0	0	0	0	0	0	0	0	0	0	0	0	0	0	0	0	0	0	0	0	0	0	0	0	0	0
GEAGDNVGVLLR	0	0	0	0	0	0	0	0	0	0	0	0	0	0	0	0	0	0	0	0	0	0	0	0	0	0	0	0	0	0	0	0	0	0	0	0	0	0	0	0	0	0	0	0	0	0	0	0	0
GGFAGGAPGALTE	0	0	0	0	0	0	0	0	0	0	0	0	0	0	0	0	0	0	0	0	0	0	0	0	0	0	0	0	0	0	0	0	0	0	0	0	0	0	0	0	0	0	0	0	0	0	0	0	0
GGLGQVSFPMVADLTK	0	0	0	0	0	0	0	0	0	0	0	0	0	0	0	0	0	0	0	0	0	0	0	0	0	0	0	0	0	1	0	0	0	0	0	0	0	0	0	0	0	0	0	0	0	0	0	0	0
GLDEDSDRALE	0	0	0	0	0	0	0	0	0	0	0	0	0	0	0	0	0	0	0	0	0	0	0	0	0	0	0	0	0	0	0	0	0	0	0	0	0	0	0	0	0	0	0	0	0	0	0	0	0
GLFELGLSSQSDR	0	0	0	0	0	0	0	0	0	0	0	0	0	0	0	0	0	0	0	0	0	0	0	0	0	0	0	0	0	0	0	0	0	0	1	1	0	0	0	0	0	0	0	0	0	0	0	0	0
GLTQPPSVSK	0	0	0	0	0	0	0	0	0	0	0	0	0	0	0	0	0	0	0	0	0	0	0	0	0	0	0	0	0	0	0	0	0	0	0	0	0	0	0	0	0.5	0.5	0	0	0	0	0	0	0
GNGWTVFQKRLD	0	0	0	0	1	0	0	1	0	0	0	0	0	0	0	0	0	0	0	0	0	0	0	0	0	0	0	0	0	0	0	0	0	0	0	0	0	0	0	0	0	0	0	0	0	0	0	0	0
GPLDQLEKGGETAQSAD	0	0	0	0	0	0	0	0	0	0	0	0	0	0	0	0	0	0	0	2	0	0	0	0	0	0	0	0	0	0	0	0	0	0	0	0	0	0	0	0	0	0	0	0	0	0	0	0	0
GPLLNKFLTTAKDK	0	0	0	0	0	0	0	0	0	0	0	0	0	0	0	0	0	0	0	0	0	0	0	0	0	0	0	0	0	0	0	0	0	0	0	0	0	0	0	0	1	1	0	0	0	0	0	0	0
GQGTLSVVTMYHAK	0	0	0	0	0	0	0	0	0	0	0	0	0	0	0	0	0	0	0	0	0	0	0	0	0	0	0	0	0	0	0	0	0	0	0	0	0	0	0	0	0	2	0	0	0	0	0	0	0
GQPENNYKTTPPMLDSD	0	0	0	0	1	0	0	0	0	0	0	0	0	0	0	0	0	1	0	0	0	0	0	0	0	0	0	0	0	0	0	0	0	0	0	0	0	0	0	0	0	0	0	0	0	0	0	0	0
GQQGNSLEEVVHAD	0	0	0	0	0	1	0	0	0	0	0	0	0	0	0	0	0	1	0	0	0	0	0	0	0	0	0	0	0	0	0	0	0	0	0	0	0	0	0	0	0	0	0	0	0	0	0	0	0
GRLTPYADEFK	0	0	0	0	0	0	0	0	0	0	0	0	0	0	0	0	0	0	0	0	0	0	0	0	0	0	0	0	0	1	0	0	0	0	0	0	0	0	0	0	0	0	1	0	0	0	0	0	0
GSDAVVKLSR	0	0	0	0	0	0	0	0	0	0	0	0	0	0	0	0	0	0	0	0	0	0	0	0	0	0	0	0	0	0	0	0	0	0	0	0	0	0.5	0	0	0	0	0	0.5	0	0	0	1	0
GSELVVAGKFD	0	0	0	0	0	0	0	0	0	0	0	0	0	0	0	0	0	0	0	0	0	0	0	0	0	0	0	0	0	0	0	0	0	0	0	0	0	0	0	0	0	0	0	0	0	0	0	0	0
GSGNGWTVFQKRL	0	0	0	0	0	0	2	0	0	0	0	0	0	0	0	0	0	0	0	0	0	0	0	0	0	0	0	0	0	0	0	0	0	0	0	0	0	0	0	0	0	0	0	0	0	0	0	0	0
GSGSGWSSSRGPY	0	0	0	0	0	0	0	0	0	0	0	0	0	0	0	0	0	0	0	0	0	0	0	0	0	0	0	0	0	0	0	0	0	0	0	0	0	0	0	0	0	0	0	0	0	0	0	0	0
GSQYWRFED	1	1	0	0	0	0	0	0	0	0	0	0	0	0	0	0	0	0	0	0	0	0	0	0	0	0	0	0	0	0	0	0	0	0	0	0	0	0	0	0	0	0	0	0	0	0	0	0	0
GVSKVLVDHFGYTKD	0	0	0	0	1	0	0	0	0	0	0	0	0	0	0	0	0	0	0	1	0	0	0	0	0	0	0	0	0	0	0	0	0	0	0	0	0	0	0	0	0	0	0	0	0	0	0	0	0
GVTQAQFNEFR	0	0	0	0	0	0	0	0	0	0	0	0	0	0	0	0	0	0	0	0	0	0	0	0	0	0	0	0	0	0	0	0	0	0	0	0	0	0	0	0	0	0	0	0	0	0	0	0	0
GYLFQLLRLADAHLD	0	0	0	0	0	0	0	0	0	0	0	0	0	1	0	0	0	0	0	0	0	0	0	1	0	0	0	0	0	0	0	0	0	0	0	0	0	0	0	0	0	0	0	0	0	0	0	0	0
GYVLLKPLVWV	0	0	0	0	0	0	0	0	0	0	0	0	0	0	0	0	0	0	0	0	0	0	0	0	0	0	0	0	0	0	0	0	0	0	0	0	0	0	0	0	2	0	0	0	0	0	0	0	0
HGARVVLVAVD	0	0	0	0	0	0	0	0	0	1	0	0	0	0	0	0	0	0	0	0	0	0	0	0	0	0	1	0	0	0	0	0	0	0	0	0	0	0	0	0	0	0	0	0	0	0	0	0	0
HSKAFSPRF	0	0	0	0	0	0	0	0	0	0	0	0	0	0	0	0	0	0	0	0	0	0	0	0	0	0	0	0	0	0	0	0	0	0	0	0	0	0	0	0	0	0	0	0	0	0	0	0	0
KAALSGENAGLVR	0	0	0	0	0	0	0	0	0	0	0	0	0	0	0	0	0	0	0	0	0	0	0	0	0	0	0	0	0	0	0	1	0	0	0	0	0	0	0	0	0	1	0	0	0	0	0	0	0
KDYEEVGLDSYEDEDEGEE	0	0	0	0	0	0	0	0	0	0	0	0	0	0	0	0	0	0	0	0	0	0	0	0	0	0	0	0	0	0	0	0	0	0	0	0	0	0	0	0	0	0	0	0	0	0	0	0	0
KEFYLFPTVFD	0	0	0	0	0	0	0	0	0	0	0	0	0	0	0	0	0	0	0	1	0	0	0	0	0	0	1	0	0	0	0	0	0	0	0	0	0	0	0	0	0	0	0	0	0	0	0	0	0
KLELLEEMENSGQLDLLTK	0	0	0	0	0	0	0	0	0	0	0	0	0	0	0	0	0	0	0	0	0	0	0	0	0	0	0	0	0	0	0	0	0	0	0	0	0	0	0	0	0	0	0	0	0	0	0	0	0
KLLSDYHQQFR	0	0	0	0	0	0	0	0	0	0	0	0	0	0	0	0	0	0	0	0	0	0	0	0	0	0	0	0	0	0	0	0	0	1	0	0	1	0	0	0	0	0	0	0	0	0	0	0	0
KLVYREYTDASFTNR	0	0	0	0	0	0	0	0	0	0	0	0	0	0	0	0	0	0	0	0	0	0	0	0	0	0	0	0	0	0	0	0	0	0	0	0	0	0	0	0	0	0	1	0	1	0	0	0	0
KMAAWPAELA	0	0	0	0	0	0	0	0	0	0	0	0	0	0	0	0	0	0	0	1	0	1	0	0	0	0	0	0	0	0	0	0	0	0	0	0	0	0	0	0	0	0	0	0	0	0	0	0	0
KPDMAELEKFD	0	0	0	0	0	0	0	0	0	0	0	0	0	0	0	0	0	0	0	0	0	0	0	0	0	0	0	0	0	0	0	0	0	0	0	0	0	0	0	0	0	0	0	0	0	0	0	0	0
KVEQAVETEPEPEL	0	0	0	0	0	0	0	0	0	0	0	0	0	0	0	0	0	0	0	0	0	0	0	0	0	0	0	0	0	0	0	0	0	0	0	0	0	0	0	0	0	0	0	0	0	0	0	0	0
KVLLDGVQNPR	0	0	0	0	0	0	0	0	0	0	0	0	0	0	0	0	0	0	0	0	0	0	0	0	0	0	0	0	0	0	0	0	0	0	0	0	0	0	0	0	0	2	0	0	0	0	0	0	0
KYRLTYAYFAGGD	1	0	0	0	0	1	0	0	0	0	0	0	0	0	0	0	0	0	0	0	0	0	0	0	0	0	0	0	0	0	0	0	0	0	0	0	0	0	0	0	0	0	0	0	0	0	0	0	0
LAEGFPLPLLK	0	0	0	0	0	0	0	0	0	0	0	0	0	0	0	0	0	0	0	0	0	0	0	0	0	0	0	0	0	0	0	0	0	1	0	0	0	1	0	0	0	0	0	0	0	0	0	0	0
LDVTMTNPD	0	0	0	0	0	0	0	0	0	1	0	0	0	0	0	0	0	0	0	0	0	0	0	0	0	0	0	0	1	0	0	0	0	0	0	0	0	0	0	0	0	0	0	0	0	0	0	0	0
LFTVNHKLLPVGR	0	0	0	0	0	0	0	0	0	0	0	0	0	0	0	0	0	0	0	0	0	0	0	0	0	0	0	0	0	0	0	0	0	0	0	0	0	0	0	0	1	1	0	0	0	0	0	0	0
LGEDNLNVVEGNEQF	0	0	0	0	0	0	0	0	0	0	0	0	0	0	0	0	0	0	0	0	0	0	0	0	0	0	0	0	0	0	0	0	0	0	0	0	0	0	0	0	0	0	0	2	0	0	0	0	0
LGELKEETTSHL	0	0	0	0	0	0	0	0	0	0	0	0	0	0	0	0	0	0	0	0	0	0	0	0	0	0	0	0	0	0	0	0	0	0	0	0	0	0	0	0	0	0	0	0	0	0	0	0	0
LGQEQDSYGGKFDR	0	0	0	0	0	0	0	0	0	0	0	0	0	0	0	0	0	0	0	0	0	0	0	0	0	0	0	0	0	0	0	0	0	0	0	0	0	0	0	0	2	0	0	0	0	0	0	0	0
LHLGSSFEKYPLYVLK	0	0	0	0	0	0	0	0	0	0	0	0	0	0	0	0	0	0	0	0	0	0	0	0	0	0	0	0	0	0	0	0	0	0	0	0	0	0	0	0	0	0	1	0	0	1	0	0	0
LKLSYEGEVTKSLQEMK	0	0	0	0	0	0	0	0	0	0	0	0	0	0	0	0	0	0	0	0	0	0	0	0	0	0	0	0	0	0	0	0	0	0	0	0	0	0	0	0	0	0	0	1	0	1	0	0	0
LKPRSLMLHYEFLQR	0	0	0	0	0	0	0	0	0	0	0	0	0	0	0	0	0	0	0	0	0	0	0	0	0	0	0	0	0	1	0	0	0	0	0	0	0	0	0	0	1	0	0	0	0	0	0	0	0
LKSSFVAPLE	0	0	0	0	0	0	0	0	0	0	0	0	0	0	0	0	0	0	0	0	0	0	0	0	0	0	0	0	0	1	0	0	1	0	0	0	0	0	0	0	0	0	0	0	0	0	0	0	0
LLDQYGTHYLQSGSLGGEYR	0	0	0	0	0	0	0	0	0	0	0	0	0	0	0	0	0	0	0	0	0	0	0	0	0	0	0	0	0	0	0	0	0	0	0	0	0	0	0	0	0	0	1	0	0	0	0	1	0
LLLQGTPVAQMTEDAVDAER	0	0	0	0	0	0	0	0	0	0	0	0	0	0	0	0	0	0	0	0	0	0	0	0	0	0	0	0	0	0	0	0	0	0	1	0	0	0	0	0	1	0	0	0	0	0	0	0	0
LNFQVLWPLK	0	0	0	0	0	0	0	0	0	0	0	0	0	0	0	0	0	0	0	0	0	0	0	0	0	0	0	0	0	0	0	0	0	0	0	0.5	0.5	0	0	0	0	0	0.5	0	0	0	0.5	0	0
LNVNTELQLAFAAATR	0	0	0	0	0	0	0	0	0	0	0	0	0	0	0	0	0	0	0	0	0	0	0	0	0	0	0	0	0	0	0	0	0	0	0	2	0	0	0	0	0	0	0	0	0	0	0	0	0
LQYLNTGYQR	0	0	0	0	0	0	0	0	0	0	0	0	0	0	0	0	0	0	0	0	0	0	0	0	0	0	0	0	0	0	0	0	0	0.5	0.5	0	0	0	0	0	0	0	0.5	0	0.5	0	0	0	0
LSGMAPRPSLAK	0	0	0	0	0	0	0	0	0	0	0	0	0	0	0	0	0	0	0	0	0	0	0	0	0	0	0	0	0	0	0	0	0	0	0	0	0	0	0	0	0	0	0	0	0	0	1	1	0
LSLNTHPSQKPLSLTVRTK	0	0	0	0	0	0	0	0	0	0	0	0	0	0	0	0	0	0	0	0	0	0	0	0	0	0	0	0	0	0	0	0	0	0	0	0	0	0	0	2	0	0	0	0	0	0	0	0	0
LSPLYNLVPVKM	0	0	0	0	0	0	0	0	0	0	0	0	0	0	0	0	0	0	0	0	0	0	0	0	0	0	0	0	0	0	0	0	0	0	1	0	0	0	0	0	0	0	1	0	0	0	0	0	0
LTQLEHEVSSS	0	0	0	0	0	0	0	0	0	0	0	0	0	0	0	0	0	0	0	0	0	0	0	0	0	0	0	0	0	0	0	0	0	0	0	0	0	0	0	0	0	0	0	0	0	0	0	0	0
LTVELLSPVALELGTK	0	0	0	0	0	0	0	0	0	0	0	0	0	0	0	0	0	0	0	0	0	0	0	0	0	0	0	0	0	0	0	0	0	0	0	0	0	0	0	0	0	0	0	0	0	0	0	0	0
LVESGGGVVQPGK	0	0	0	0	0	0	0	0	0	0	0	0	0	0	0	0	0	0	0	0	0	0	0	0	0	0	0	0	0	0	0	0	0	0	0	0	0	0	0	0	2	0	0	0	0	0	0	0	0
LWAYLTLNQLLAERSLAPTAAAK	0	0	0	0	0	0	0	0	0	0	0	0	0	0	0	0	0	0	0	0	0	0	0	0	0	0	0	0	0	0	0	0	0	0	0	0	0	0	0	0	0	0	0	1	0	1	0	0	0
LYLQKQFPLLLD	0	0	0	0	0	0	1	0	0	0	0	0	0	0	0	0	0	0	0	0	0	0	0	0	0	0	1	0	0	0	0	0	0	0	0	0	0	0	0	0	0	0	0	0	0	0	0	0	0
MLETVRTPALHF	0	0	0	0	0	0	0	0	0	0	0	0	0	0	0	0	0	0	0	0	0	0	0	0	0	0	0	0	0	0	0	1	1	0	0	0	0	0	0	0	0	0	0	0	0	0	0	0	0
MLHYEFLQR	0	0	0	0	0	0	0	0	0	0	0	0	0	0	0	0	0	0	0	0	0	0	0	0	0	0	0	0	0	0	0	0	0	0	0	0	0	1	0	0	0	0	1	0	0	0	0	0	0
MRDVVLFEKK	0	0	0	0	0	0	0	0	0	0	0	0	0	0	0	0	0	0	0	0	0	0	0	0	0	0	0	0	0	0	0	0	0	0	0	0	0	0	0	0	1	0	0	0	0	0	0	0	0
MSLSSFSVNRPFLFF	0	0	0	0	0	0	0	0	0	0	0	0	0	0	0	0	0	0	0	0	0	0	0	0	0	0	0	0	0	0	0	0	0	0	0	0	0	0	0	0	0	0	0	0	0	0	0	0	0
NDQEEESFAEGHS	0	0	0	0	0	0	0	0	0	0	0	0	0	0	0	0	0	0	0	0	0	0	0	0	0	0	0	0	0	0	0	0	0	0	0	0	0	0	0	0	0	0	0	0	0	0	0	0	0
NGGWTVLQNRQD	0	0	1	0	0	0	0	1	0	0	0	0	0	0	0	0	0	0	0	0	0	0	0	0	0	0	0	0	0	0	0	0	0	0	0	0	0	0	0	0	0	0	0	0	0	0	0	0	0
NLAVSQVVHK	0	0	0	0	0	0	0	0	0	0	0	0	0	0	0	0	0	0	0	0	0	0	0	0	0	0	0	0	0	2	0	0	0	0	0	0	0	0	0	0	0	0	0	0	0	0	0	0	0
NLEKLSMLEKLYLHPR	0	0	0	0	0	0	0	0	0	0	0	0	0	0	0	0	0	0	0	0	0	0	0	0	0	0	0	0	0	0	1	0	0	0	0	0	0	0	0	0	0	0	1	0	0	0	0	0	0
NLPSDSQDLGQHGLEED	0	0	0	0	0	0	0	0	0	0	0	0	0	0	0	0	0	0	0	0	0	0	0	0	0	0	0	0	0	0	0	0	0	0	0	0	0	0	0	0	0	0	0	0	0	0	0	0	0
NNALESKTAASGVE	0	0	0	0	0	0	0	0	0	0	0	0	0	0	0	0	0	0	0	0	0	0	0	0	0	0	0	0	0	0	0	0	0	0	0	0	0	0	0	0	0	0	0	0	0	0	0	0	0
NNEGTYYSPNYN	0	0	0	0	0	0	0	0	0	0	0	0	0	0	0	0	0	0	0	0	0	0	0	0	0	0	0	0	0	0	0	0	0	1	0	0	0	0	0	0	0	0	1	0	0	0	0	0	0
NNLLFLGKVNRP	0	0	0	0	0	1	0	0	0	0	0	0	0	0	0	0	0	0	0	0	0	0	0	0	0	0	0	1	0	0	0	0	0	0	0	0	0	0	0	0	0	0	0	0	0	0	0	0	0
NPLPSKETLEQEKQAGES	0	0	0	0	0	0	0	0	0	0	0	0	0	0	0	0	0	0	0	0	0	0	0	0	0	0	0	0	0	0	0	0	0	0	0	0	0	0	0	0	0	0	0	0	0	0	0	0	0
NSEEFAAAMSRYELK	0	0	0	0	0	0	0	0	0	0	0	0	0	0	0	0	0	0	0	0	0	0	0	0	0	0	0	0	0	0	0	0	0	0	0	1	1	0	0	0	0	0	0	0	0	0	0	0	0
NSVLKVPMMNSK	0	0	0	0	0	0	0	0	0	0	0	0	0	0	0	0	0	0	0	0	0	0	0	0	0	0	0	0	0	1	1	0	0	0	0	0	0	0	0	0	0	0	0	0	0	0	0	0	0
PAAPNLKSQLAAAARAVTD	0	0	0	0	0	0	0	1	0	0	1	0	0	0	0	0	0	0	0	0	0	0	0	0	0	0	0	0	0	0	0	0	0	0	0	0	0	0	0	0	0	0	0	0	0	0	0	0	0
PDTPSPVGDSRALQ	0	0	0	0	0	0	0	0	0	0	0	0	0	0	0	0	0	0	0	0	0	0	0	0	0	0	0	0	0	0	0	0	0	0	0	0	0	0	0	0	0	0	0	0	0	0	0	0	0
PEQGVEVTGQYERE	0	0	0	0	0	0	0	0	0	0	0	0	0	0	0	0	0	0	0	0	0	0	0	0	0	0	1	1	0	0	0	0	0	0	0	0	0	0	0	0	0	0	0	0	0	0	0	0	0
PETQVVLLNAVKD	0	0	0	0	0	0	0	0	1	0	1	0	0	0	0	0	0	0	0	0	0	0	0	0	0	0	0	0	0	0	0	0	0	0	0	0	0	0	0	0	0	0	0	0	0	0	0	0	0
PEVKFNWYVDGVE	0	0	0	0	0	0	0	0	0	0	0	0	0	0	0	0	0	0	0	0	0	0	0	1	0	0	1	0	0	0	0	0	0	0	0	0	0	0	0	0	0	0	0	0	0	0	0	0	0
PEVKFNWYVDGVEVH	0	0	0	0	0	0	0	1	0	0	0	0	0	0	0	0	0	0	0	0	0	0	0	1	0	0	0	0	0	0	0	0	0	0	0	0	0	0	0	0	0	0	0	0	0	0	0	0	0
PFAQGALKSED	0	0	0	0	0	0	1	0	0	0	0	0	0	0	0	0	0	0	0	1	0	0	0	0	0	0	0	0	0	0	0	0	0	0	0	0	0	0	0	0	0	0	0	0	0	0	0	0	0
PLAFTFSHDYK	0	0	0	0	0	0	0	0	0	0	0	0	0	0	0	0	0	0	0	0	0	0	0	0	0	0	0	0	0	0	0	0	0	0	1	0	1	0	0	0	0	0	0	0	0	0	0	0	0
PLAPEGDNRVWYMD	0	0	0	0	1	0	0	0	0	0	0	0	0	0	0	0	0	1	0	0	0	0	0	0	0	0	0	0	0	0	0	0	0	0	0	0	0	0	0	0	0	0	0	0	0	0	0	0	0
PLLYRPVAVALD	0	0	0.5	0	0	1	0	0	0	0	0	0	0	0	0	0	0	0	0	0	0	0	0	0	0	0	0	0	0.5	0	0	0	0	0	0	0	0	0	0	0	0	0	0	0	0	0	0	0	0
PLSALAMAELA	0	1	0	1	0	0	0	0	0	0	0	0	0	0	0	0	0	0	0	0	0	0	0	0	0	0	0	0	0	0	0	0	0	0	0	0	0	0	0	0	0	0	0	0	0	0	0	0	0
PMGQKGTVEPQLEARGD	0	0	0	0	0	1	0	0	0	0	0	0	0	1	0	0	0	0	0	0	0	0	0	0	0	0	0	0	0	0	0	0	0	0	0	0	0	0	0	0	0	0	0	0	0	0	0	0	0
PNGLSFNPLSD	0	0	0	0	0	0	0	0	0	0	0	0	0	0	0	0	0	0	0	1	1	0	0	0	0	0	0	0	0	0	0	0	0	0	0	0	0	0	0	0	0	0	0	0	0	0	0	0	0
PSPLPVLTDFK	0	0	0	0	0	0	0	0	0	0	0	0	0	0	0	0	0	0	0	0	0	0	0	0	0	0	0	0	0	0	0	1	0	0	0	0	0	0	0	0	0	0	1	0	0	0	0	0	0
PSRVTEVVVKLFDSD	1	0	0	0	0	0	0	0	0	0	0	0	0	0	0	0	0	0	1	0	0	0	0	0	0	0	0	0	0	0	0	0	0	0	0	0	0	0	0	0	0	0	0	0	0	0	0	0	0
PTVELQGVVPR	0	0	0	0	0	0	0	0	0	0	0	0	0	0	0	0	0	0	0	0	0	0	0	0	0	0	0	0	0	0	0	0	0	0	0	0	0	0	0	0	0	0	0	0	0	0	0	0	0
PVCLAKMYYSAVD	0	0	0	0	0	0	1	0	0	0	0	0	0	0	0	0	0	1	0	0	0	0	0	0	0	0	0	0	0	0	0	0	0	0	0	0	0	0	0	0	0	0	0	0	0	0	0	0	0
PVKAGVETTTPSKQSNNK	0	0	0	0	0	0	0	0	0	0	0	0	0	0	0	0	0	0	0	0	0	0	0	0	0	0	0	0	0	0	0	0	0	0	0	0	0	0	0	0	2	0	0	0	0	0	0	0	0
PVQPAVLQVH	0	0	0	0	0	0	0	0	0	0	0	0	0	0	0	0	0	0	0	0	0	0	0	0	0	0	0	0	0	0	0	0	0	0	0	0	0	0	0	0	0	0	0	0	0	0	0	0	0
QENGVLSRS	0	0	0	0	0	0	0	0	0	0	0	0	0	0	0	0	0	0	0	0	0	0	0	0	0	0	0	0	0	1	0	0	0	0	0	0	0	0	1	0	0	0	0	0	0	0	0	0	0
QFHVLDEVRR	0	0	0	0	0	0	0	0	0	0	0	0	0	0	0	0	0	0	0	0	0	0	0	0	0	0	1	0	1	0	0	0	0	0	0	0	0	0	0	0	0	0	0	0	0	0	0	0	0
QFTSSTSYNRGDSTFES	0	0	0	0	0	0	0	0	0	0	0	0	0	0	0	0	0	0	0	0	0	0	0	0	0	0	0	0	0	0	0	0	0	0	0	0	0	0	0	0	0	0	0	0	0	0	0	0	0
QSKLWDVVEK	0	0	0	0	0	0	0	0	0	0	0	0	0	0	0	0	0	0	0	0	0	0	0	0	0	0	0	0	0	0	0	0	0	1	1	0	0	0	0	0	0	0	0	0	0	0	0	0	0
QSTNAYPDLR	0	0	0	0	0	0	0	0	0	0	0	0	0	0	0	0	0	0	0	0	0	0	0	0	0	0	0	0	0	2	0	0	0	0	0	0	0	0	0	0	0	0	0	0	0	0	0	0	0
QVELVESGGD	0	0	0	0	0	0	0	0	0	0	0	0	0	0	0	0	0	0	0	0.333333	0.333333	0.333333	0	0	0	0	0.333333	0.333333	0.333333	0	0	0	0	0	0	0	0	0	0	0	0	0	0	0	0	0	0	0	0
RDGYLFQLLR	0	0	0	0	0	0	0	0	0	0	0	0	0	0	0	0	0	0	0	0	0	0	0	0	0	0	0	0	0	0	0	0	0	0	0	0	0	0	0	0	0	0	0	0	0	0	0	0	0
RELLESYLDGR	0	0	0	0	0	0	0	0	0	0	0	0	0	0	0	0	0	0	0	0	0	0	0	0	0	0	0	0	0	0	0	0	0	0	0	0	0	0	0	0	0	0	0	0	0	0	0	0	0
RLHWESASLLR	0	0	0	0	0	0	0	0	0	0	0	0	0	0	0	0	0	0	0	0	0	0	0	0	0	0	0	0	0	1	0	0	0	0	0	1	0	0	0	0	0	0	0	0	0	0	0	0	0
RPWNVASLLYETK	0	0	0	0	0	0	0	0	0	0	0	0	0	0	0	0	0	0	0	0	0	0	0	0	0	0	0	0	0	0	0	0	0	1	1	0	0	0	0	0	0	0	0	0	0	0	0	0	0
RVKDLATVYVDVLKDSGRD	0	0	0	0	0	0	0	1	0	0	0	0	0	0	0	0	0	0	0	1	0	0	0	0	0	0	0	0	0	0	0	0	0	0	0	0	0	0	0	0	0	0	0	0	0	0	0	0	0
RYLETDPANRDR	0	0	0	0	0	0	0	0	0	0	0	0	0	0	0	0	0	0	0	0	0	0	0	0	0	0	0	0	0	0	0	0	0	0	0	0	0	0	0	0	0	0	0	0	0	0	0	0	0
SASDLTWDNLKGK	0	0	0	0	0	0	0	0	0	0	0	0	0	0	0	0	0	0	0	0	0	0	0	0	0	0	0	0	0	0	0	0	0	0	0	0	0	0	0	0	0	0	0	1	0	1	0	0	0
SELDAELLKNL	0	0	0	0	0	0	0	0	0	0	0	0	0.5	0	0	0	0	0	0	0	0	0	0	0	0	0.5	1	0	0	0	0	0	0	0	0	0	0	0	0	0	0	0	0	0	0	0	0	0	0
SELVVAGKFD	0	0	0	0	0	0	0	0	0	0	0	0	0	0	0	0	0	0	0	0	0	0	0	0	0	0	0	0	0	0	0	0	0	0	0	0	0	0	0	0	0	0	0	0	0	0	0	0	0
SEMVVAGKLQ	0	0	0	0	0	0	0	0	0	0	0	0	0	0	0	0	0	0	0	0	0	0	0	0	0	0	0	0	0	0	0	0	0	0	0	0	0	0	0	0	0	0	0	0	0	0	0	0	0
SGLPLVTSPYQLHFTK	0	0	0	0	0	0	0	0	0	0	0	0	0	0	0	0	0	0	0	0	0	0	0	0	0	0	0	0	0	0	1	0	0	0	0	0	0	0	0	0	0	1	0	0	0	0	0	0	0
SGRDYVSQFEGSALGKQLNLKLLD	0	0	1	0	0	0	0	0	0	0	0	0	0	0	0	1	0	0	0	0	0	0	0	0	0	0	0	0	0	0	0	0	0	0	0	0	0	0	0	0	0	0	0	0	0	0	0	0	0
SHKWDRELLSERWK	0	0	0	0	0	0	0	0	0	0	0	0	0	0	0	0	0	0	0	0	0	0	0	0	0	0	0	0	0	0	0	0	0	0	0	0	2	0	0	0	0	0	0	0	0	0	0	0	0
SKALGYLNTGYQR	0	0	0	0	0	0	0	0	0	0	0	0	0	0	0	0	0	0	0	0	0	0	0	0	0	0	0	0	0	0	0	0	0	0	0	0	0	0	0	1	0	1	0	0	0	0	0	0	0
SLADELALVDVLEDK	0	0	0	0	0	0	0	0	0	0	0	0	0	0	0	0	0	0	0	0	0	0	0	0	0	0	0	0	0	0	0	0	0	0	1	0	0	0	0	0	0	0	0	0	0	0	0	0	0
SLDRNLPSDSQDLGQHGLEED	0	0	0	0	0	0	0	0	0	0	0	0	0	0	0	0	0	0	0	0	0	0	0	0	0	0	0	0	0	0	0	0	0	0	0	0	0	0	0	0	0	0	0	0	0	0	0	0	0
SLMPFSPYEPLNF	0	0	0	0	0	0	0	0	0	0	0	0	0	0	0	0	0	1	0	0	0	0	0	0	0	0	0	0	0	0	0	0	0	0	0	0	0	0	0	0	0	0	0	0	0	0	0	0	0
SLPLLMDSVLQAL	0	0	0	0	0	0	0	0	0	0	0	0	0	0	0	0	0	0	0	0	0	0	0	0	0	0	0	0	0	0	0	0	0	0	0	0	0	0	0	0	0	0	0	1	0	0	1	0	0
SNFGYDLYR	0	0	0	0	0	0	0	0	0	0	0	0	0	0	0	0	0	0	0	0	0	0	0	0	0	0	0	0	0	0	0	1	0.5	0	0.5	0	0	0	0	0	0	0	0	0	0	0	0	0	0
SNFGYDRLY	0	0	0	0	0	0	0	0	0	0	0	0	0	0	0	0	0	0	0	0	0	0	0	0	0	0	0	0	0	0	0	1	0.5	0	0.5	0	0	0	0	0	0	0	0	0	0	0	0	0	0
SPFNNRWYQ	0	0	0	0	0	0	0	0	0	0	0	0	0	0	0	0	0	0	0	0	0	0	0	0	0	0	0	0	0	0	0	0	0	1	0	0	0	0	1	0	0	0	0	0	0	0	0	0	0
SPMYSLLTPNLLRL	0	0	0	0	0	0	0	0	0	0	0	0	0	0	0	0	0	0	0	0	0	0	0	0	0	0	0	0	0	0	0	0	0	0	0	1	0	0	0	0	0	0	0	0	0	0	0	0	0
SPYQLHFTKTPK	0	0	0	0	0	0	0	0	0	0	0	0	0	0	0	0	0	0	0	0	0	0	0	0	0	0	0	0	0	0	0	0	0	0	2	0	0	0	0	0	0	0	0	0	0	0	0	0	0
SSFVAKEPL	0	0	0	0	0	0	0	0	0	0	0	0	0	0	0	0	0	0	0	0	0	0	0	0	0	0	0	0	0	0.25	0	0	0	0	0	0	0.25	0	0.25	0	0	0.25	0	0	0.25	0	0	0.25	0
SSKLTHRLHWESA	0	0	0	0	0	0	0	0	0	0	0	0	0	0	0	0	0	0	0	0	0	0	0	0	0	0	0	0	0	0	0	1	1	0	0	0	0	0	0	0	0	0	0	0	0	0	0	0	0
SSLSVPYVLVPLK	0	0	0	0	0	0	0	0	0	0	0	0	0	0	0	0	0	0	0	0	0	0	0	0	0	0	0	0	0	0	0	0	0	0	0	0	0	0	0	0	0	2	0	0	0	0	0	0	0
SSPVKAGVETTTPSKQSN	0	0	0	0	0	0	0	0	0	0	0	0	0	0	0	0	0	0	0	1	0	0	0	0	0	1	0	0	0	0	0	0	0	0	0	0	0	0	0	0	0	0	0	0	0	0	0	0	0
STFESKSYKMA	1	0	0	0	0	0	0	0	0	0	1	0	0	0	0	0	0	0	0	0	0	0	0	0	0	0	0	0	0	0	0	0	0	0	0	0	0	0	0	0	0	0	0	0	0	0	0	0	0
STLTAMSPPLAA	0	0	0	0	0	0	0	0	0	0	0	0	0	0	0	0	1	0	0	1	0	0	0	0	0	0	0	0	0	0	0	0	0	0	0	0	0	0	0	0	0	0	0	0	0	0	0	0	0
STYSLSSTLTLSKADYE	0	0	0	0	0	0	0	0	0	0	0	0	0	0	0	0	0	0	0	0	0	0	0	0	0	1	1	0	0	0	0	0	0	0	0	0	0	0	0	0	0	0	0	0	0	0	0	0	0
SVEELNTELLNLLR	0	0	0	0	0	0	0	0	0	0	0	0	0	0	0	0	0	0	0	0	0	0	0	0	0	0	0	0	0	0	0	0	0	0	0	0	0	0	0	0	0	0	0	0	0	0	0	0	0
SVLPEGGETPLFK	0	0	0	0	0	0	0	0	0	0	0	0	0	0	0	0	0	0	0	0	0	0	0	0	0	0	0	0	0	0	0	0	1	0	0	0	0	0	0	0	0	0	1	0	0	0	0	0	0
SVNKALYWVNGQVPD	0	0	0	0	0	0	0	0	0	0	1	0	0	0	0	0	0	1	0	0	0	0	0	0	0	0	0	0	0	0	0	0	0	0	0	0	0	0	0	0	0	0	0	0	0	0	0	0	0
SYDLDPGAGSLE	0	0	0	0	0	0	0	0	0	0	0	0	0	0	0	0	0	0	0	0	0	0	0	0	0	0	0	0	0	0	0	0	0	1	1	0	0	0	0	0	0	0	0	0	0	0	0	0	0
SYKMADEAGSEAD	0	0	0	0	0	0	0	0	0	0	0	0	0	0	0	0	0	0	0	0	0	0	0	0	0	0	0	0	0	0	0	0	0	0	0	0	0	0	0	0	0	0	0	0	0	0	0	0	0
SYNRGDSTFESKSYK	0	0	0	0	0	0	0	0	0	0	0	0	0	0	0	0	0	0	0	0	0	0	0	0	0	0	0	0	0	0	0	1	0	0	0	0	0	0	0	0	0	0	1	0	0	0	0	0	0
SYSKQFTSST	0	0	0	0	0	0	0	0	0	0	0	0	0	0	0	0	0	0	0	0	0	0	0	0	0	0	0	0	0	0	0	0	0	0	0	0	0	0	0	0	0	0	0	0	0	0	0	0	0
SYVLSRASD	0	0	0	0	0	0.2	0	0	0	0.25	0.25	0	0.2	0	0	0	0	0	0	0.4	0.25	0	0.25	0	0	0	0.2	0	0	0	0	0	0	0	0	0	0	0	0	0	0	0	0	0	0	0	0	0	0
SYVRVATSD	0	0	0	0	0	0.2	0	0	0	0.25	0.25	0	0.2	0	0	0	0	0	0	0.4	0.25	0	0.25	0	0	0	0.2	0	0	0	0	0	0	0	0	0	0	0	0	0	0	0	0	0	0	0	0	0	0
SYVRVTASD	0	0	0	0	0	0.2	0	0	0	0.25	0.25	0	0.2	0	0	0	0	0	0	0.4	0.25	0	0.25	0	0	0	0.2	0	0	0	0	0	0	0	0	0	0	0	0	0	0	0	0	0	0	0	0	0	0
TAPEPQEEVSTSENPQL	0	0	0	0	0	0	0	0	0	0	0	0	0	0	0	0	0	0	0	0	0	0	0	0	0	0	0	0	0	0	0	0	0	0	0	0	0	0	0	0	0	0	0	0	0	0	0	0	0
TASTGKTFPGFFSPMLG	0	0	1	0	1	0	0	0	0	0	0	0	0	0	0	0	0	0	0	0	0	0	0	0	0	0	0	0	0	0	0	0	0	0	0	0	0	0	0	0	0	0	0	0	0	0	0	0	0
TATLTLSRVEAGD	0	0	0	0	0	0	0	0	1	0	0	0	0	0	0	0	0	0	0	0	0	0	0	0	0	1	0	0	0	0	0	0	0	0	0	0	0	0	0	0	0	0	0	0	0	0	0	0	0
TATSEYQTFFNPRTFGSGEAD	0	0	0	0	0	0	0	0	0	0	0	0	0	0	0	0	0	0	2	0	0	0	0	0	0	0	0	0	0	0	0	0	0	0	0	0	0	0	0	0	0	0	0	0	0	0	0	0	0
TEVLPPLLENR	0	0	0	0	0	0	0	0	0	0	0	0	0	0	0	0	0	0	0	0	0	0	0	0	0	0	0	0	0	0	0	0	0	1	0.5	0	0	0	0	0	0	0	0	0	0.5	0	0	0	0
TFDTSATTESTR	0	0	0	0	0	0	0	0	0	0	0	0	0	0	0	0	0	0	0	0	0	0	0	0	0	0	0	0	0	0	0	0	0	0	0	0	0	0	0	0	0	0	0	0	0	0	0	0	0
TFLMPVEDVFSLAGR	0	0	0	0	0	0	0	0	0	0	0	0	0	0	0	0	0	0	0	0	0	0	0	0	0	0	0	0	0	1	0	0	0	0	0	0	0	0	0	0	0	0	0	0	0	0	0	0	0
TGVLTSPDFPNPYPK	0	0	0	0	0	0	0	0	0	0	0	0	0	0	0	0	0	0	0	0	0	0	0	0	0	0	0	0	0	0	0	0	0	1	0	0	0	0	1	0	0	0	0	0	0	0	0	0	0
TKTLMFGSYLD	0	0	1	0	0	0	0	0	0	0	0	0	0	0	0	0	0	0	0	0	0	0	0	0	0	0	1	0	0	0	0	0	0	0	0	0	0	0	0	0	0	0	0	0	0	0	0	0	0
TKTYMLAFDVND	0	0	0	0	0	0	0	0	0	0	0	1	0	0	0	0	0	0	0	1	0	0	0	0	0	0	0	0	0	0	0	0	0	0	0	0	0	0	0	0	0	0	0	0	0	0	0	0	0
TLQKKLEELAAKYK	0	0	0	0	0	0	0	0	0	0	0	0	0	0	0	0	0	0	0	0	0	0	0	0	0	0	0	0	0	0	0	0	0	0	0	0	0	0	0	1	1	0	0	0	0	0	0	0	0
TLQNDLMLLQLSR	0	0	0	0	0	0	0	0	0	0	0	0	0	0	0	0	0	0	0	0	0	0	0	0	0	0	0	0	0	1	0	0	0	0	1	0	0	0	0	0	0	0	0	0	0	0	0	0	0
TPDVSSALDKLKEFGNTLE	0	0	0	0	1	0	0	0	0	0	0	0	0	0	0	0	0	0	0	0	0	0	0	0	0	0	1	0	0	0	0	0	0	0	0	0	0	0	0	0	0	0	0	0	0	0	0	0	0
TPLPPTSAHGNVAEGETKPD	0	0	0	0	1	0	0	0	0	0	0	0	0	0	0	0	0	0	1	0	0	0	0	0	0	0	0	0	0	0	0	0	0	0	0	0	0	0	0	0	0	0	0	0	0	0	0	0	0
TPLSADQAALVK	0	0	0	0	0	0	0	0	0	0	0	0	0	0	0	0	0	0	0	0	0	0	0	0	0	0	0	0	0	0	0	0	0	0	0	0	0	0	0	0	0	0	0	0	0	0	0	0	0
TPLTADQAALVR	0	0	0	0	0	0	0	0	0	0	0	0	0	0	0	0	0	0	0	0	0	0	0	0	0	0	0	0	0	0	0	0	0	0	0	0	0	0	0	0	0	0	0	0	0	0	0	0	0
TPTVNDLNVAK	0	0	0	0	0	0	0	0	0	0	0	0	0	0	0	0	0	0	0	0	0	0	0	0	0	0	0	0	0	0	0	0	0	0	0	0	0	0	0	0	0	0	0	0	0	0	0	0	0
TRLVLLNALYLSAKWKTTFD	0	0	0	0	0	0	0	0	0	0	0	0	0	0	0	0	0	0	0	2	0	0	0	0	0	0	0	0	0	0	0	0	0	0	0	0	0	0	0	0	0	0	0	0	0	0	0	0	0
TSAHGNVAEGETKPD	0	0	0	0	0	1	0	0	0	0	0	0	0	0	0	0	0	0	0	0	0	0	0	0	1	0	0	0	0	0	0	0	0	0	0	0	0	0	0	0	0	0	0	0	0	0	0	0	0
TSLTADTPPLAA	0	0	0	0	0	0	0	0	0	0	0	0	0	0	0	0	0	0	0	2	0	0	0	0	0	0	0	0	0	0	0	0	0	0	0	0	0	0	0	0	0	0	0	0	0	0	0	0	0
TSVPERPAQL	1	0	0	0	0	0	0	0	0	0	0	0	0	0	0	0	0	0	0	0	0	0	1	0	0	0	0	0	0	0	0	0	0	0	0	0	0	0	0	0	0	0	0	0	0	0	0	0	0
TVATLRETYGEMAD	0	0	0	0	0	0	0	0	0	0	0	0	0	0	0	0	0	0	1	0	0	0	0	0	0	0	0	1	0	0	0	0	0	0	0	0	0	0	0	0	0	0	0	0	0	0	0	0	0
TVMVNLENPEGLPVK	0	0	0	0	0	0	0	0	0	0	0	0	0	0	0	0	0	0	0	0	0	0	0	0	0	0	0	0	0	0	0	0	0	0	0	1	0	0	0	0	0	0	0	0	0	0	1	0	0
TVQAVLTVPKLK	0	0	0	0	0	0	0	0	0	0	0	0	0	0	0	0	0	0	0	0	0	0	0	0	0	0	0	0	0	0	0	0	0	0	0	0	0	0.5	0	0	0.5	0	1	0	0	0	0	0	0
TYATYPKLWVK	0	0	0	0	0	0	0	0	0	0	0	0	0	0	0	0	0	0	0	0	0	0	0	0	0	0	0	0	0	0	0	0	0	1	1	0	0	0	0	0	0	0	0	0	0	0	0	0	0
TYESYLRGD	0	0	0	0	0	0	0	0	0	0	0	0	0	0	0	0	0	0	0	0	0	0	0	0	0	0	0	0	0	2	0	0	0	0	0	0	0	0	0	0	0	0	0	0	0	0	0	0	0
TYVPKEFNAET	0	0	0	0	0	0	0	0	0	0	0	0	0	0	0	0	0	0	0	0	0	0	0	0	0	0	0	0	0	0	0	0	0	0	0	0	0	0	0	0	0	0	0	0	0	0	0	0	0
VDNALQSGNSQESVTEQDSK	0	0	0	0	0	0	0	0	0	0	0	0	0	0	0	0	0	0	0	0	0	0	0	0	0	0	0	0	0	0	0	0	0	0	0	0	0	0	0	0	0	0	0	0	0	0	0	0	0
VDSVEGEGEEEGEE	0	0	0	0	0	0	0	0	0	0	0	0	0	0	0	0	0	0	0	0	0	0	0	0	0	0	0	0	0	0	0	0	0	0	0	0	0	0	0	0	0	0	0	0	0	0	0	0	0
VEEETGDGLDEDSD	0	0	0	0	0	0	0	0	0	0	0	0	0	0	0	0	0	0	0	0	0	0	0	0	0	0	0	0	0	0	0	0	0	0	0	0	0	0	0	0	0	0	0	0	0	0	0	0	0
VGDEVELVGLR	0	0	0	0	0	0	0	0	0	0	0	0	0	0	0	0	0	0	0	0	0	0	0	0	0	0	0	0	0	1	0	0	0	0	0	0	0	0	0	0	0	0	0	0	0	0	0	0	0
VGDQVELVGLTDTK	0	0	0	0	0	0	0	0	0	0	0	0	0	0	0	0	0	0	0	0	0	0	0	0	0	0	0	0	0	0	0	0	0	0	0	0	2	0	0	0	0	0	0	0	0	0	0	0	0
VGGLAQLLAAQEE	0	0	0	0	0	0	0	0	0	0	0	0	0	0	0	0	0	0	0	0	0	0	0	0	0	0	0	0	0	0	0	0	0	0	0	0	0	0	0	0	0	0	0	0	0	0	0	0	0
VKDLATVYVDVLK	0	0	0	0	0	0	0	0	0	0	0	0	0	0	0	0	0	0	0	0	0	0	0	0	0	0	0	0	0	0	0	0	0	0	1	0	0	0	0	0	0	0	1	0	0	0	0	0	0
VKSPELQAEAK	0	0	0	0	0	0	0	0	0	0	0	0	0	0	0	0	0	0	0	0	0	0	0	0	0	0	0	0	0	2	0	0	0	0	0	0	0	0	0	0	0	0	0	0	0	0	0	0	0
VLTGNPRLDLQELNNWVQAQMK	0	0	0	0	0	0	0	0	0	0	0	0	0	0	0	0	0	0	0	0	0	0	0	0	0	0	0	0	0	0	0	0	0	0	0	0	0	0	0	0	0	0	1	0	0	1	0	0	0
VNDGDMRLAD	0	0	0	0	0	0	0	0	0	0	0	0	0	0	0	0	0	0	0	0	0	0	0	0	0	0	0	0	0	0	0	0	0	0	0	0	0	0	0	0	0	0	0	0	0	0	0	0	0
VPDHAAYHPF	0	0	0	0	0	0	0	0	0	0	0	0	0	0	0	0	0	0	0	1	1	0	0	0	0	0	0	0	0	0	0	0	0	0	0	0	0	0	0	0	0	0	0	0	0	0	0	0	0
VSETESRGSESGLF	0	0	0	0	0	0	0	0	0	0	0	0	0	0	0	0	0	0	0	0	0	0	0	0	0	0	0	0	0	0	0	0	0	0	0	0	0	0	0	0	0	0	0	0	0	0	0	0	0
VSETESRGSESGLFTNT	0	0	0	0	0	0	0	0	0	0	0	0	0	0	0	0	0	0	0	0	0	0	0	0	0	0	0	0	0	0	0	0	0	0	0	0	0	0	0	0	0	0	0	0	0	0	0	0	0
VSLTVPLLGAMMLLESPLD	0	0	0	0	0	0	0	0	0	0	0	0	0	1	0	0	0	0	0	1	0	0	0	0	0	0	0	0	0	0	0	0	0	0	0	0	0	0	0	0	0	0	0	0	0	0	0	0	0
VSNKGLPSSLEKTLSK	0	0	0	0	0	0	0	0	0	0	0	0	0	0	0	0	0	0	0	0	0	0	0	0	0	0	0	0	0	0	0	0	0	0	0	0	0	0	0	0	0	2	0	0	0	0	0	0	0
VTASDPLDTLGSEGALSPGGVASLLR	0	0	0	0	0	0	0	0	0	0	0	0	0	0	0	0	0	0	0	0	0	0	0	0	0	0	0	0	0	1	0	0	1	0	0	0	0	0	0	0	0	0	0	0	0	0	0	0	0
VTEVVVKLFDSD	0	0	0	0	0	0	0	0	0	0	0	0	0	0	0	0	0	0	0	0	0	0	0	0	0	0	1	1	0	0	0	0	0	0	0	0	0	0	0	0	0	0	0	0	0	0	0	0	0
VVQRLFQVK	0	0	0	0	0	0	0	0	0	0	0	0	0	0	0	0	0	0	0	0	0	0	0	0	0	0	0	0	0	0	0	0	0	0	0	0	0	1	0	0	0	0	1	0	0	0	0	0	0
WNGGLLR	0	0	0	0	0	0	0	0	0	0	0	0	0	0	0	0	0	0	0	0	0	0	0	0	0	0	0	0	0	0.333333	0	0	0	0	0	0	0.666667	0	0	0	0	0	0	0	0	0.333333	0.333333	0.333333	0
WNGGLRL	0	0	0	0	0	0	0	0	0	0	0	0	0	0	0	0	0	0	0	0	0	0	0	0	0	0	0	0	0	0.333333	0	0	0	0	0	0	0.666667	0	0	0	0	0	0	0	0	0.333333	0.333333	0.333333	0
YAFELKEKLLR	0	0	0	0	0	0	0	0	0	0	0	0	0	0	0	0	0	0	0	0	0	0	0	0	0	0	0	0	0	1	0	0	0	0	0	0	0	0	0	0	1	0	0	0	0	0	0	0	0
YDANLTFVSQAAYDK	0	0	0	0	0	0	0	0	0	0	0	0	0	0	0	0	0	0	0	0	0	0	0	0	0	0	0	0	0	0	0	0	0	0	0	0	0	0	0	0	0	0	0	0	0	0	0	0	0
YDPEAASAPGSGNP	0	0	0	0	0	0	0	0	0	0	0	0	0	0	0	0	0	0	0	0	0	0	0	0	0	0	0	0	0	0	0	0	0	0	0	0	0	0	0	0	0	0	0	0	0	0	0	0	0
YEDQQKQLEQVLAK	0	0	1	0	0	0	0	0	0	0	0	0	0	0	0	0	1	0	0	0	0	0	0	0	0	0	0	0	0	0	0	0	0	0	0	0	0	0	0	0	0	0	0	0	0	0	0	0	0
YEGSYALTSEEAERSD	0	0	0	0	0	0	0	0	0	0	0	0	0	0	0	0	0	0	0	0	0	0	0	0	0	0	0	0	0	0	0	0	0	0	0	0	0	0	0	0	0	0	0	0	0	0	0	0	0
YERNLEKLSMLEK	0	0	0	0	0	0	0	0	0	0	0	0	0	0	0	0	0	0	0	0	0	0	0	0	0	0	0	0	0	2	0	0	0	0	0	0	0	0	0	0	0	0	0	0	0	0	0	0	0
YGLVTYATYPKLWVK	0	0	0	0	0	0	0	0	0	0	0	0	0	0	0	0	0	0	0	0	0	0	0	0	0	0	0	0	0	0	0	0	0	0	0	2	0	0	0	0	0	0	0	0	0	0	0	0	0
YKTTPPVLDSD	1	0	0	0	0	0	0	0	0	0	0	0	0	0	0	0	0	0	0	0	0	0	0	0	0	0	1	0	0	0	0	0	0	0	0	0	0	0	0	0	0	0	0	0	0	0	0	0	0
YNSDYDVALLKLK	0	0	0	0	0	0	0	0	0	0	0	0	0	0	0	0	0	0	0	0	0	0	0	0	0	0	0	0	0	0	0	0	0	1	0	1	0	0	0	0	0	0	0	0	0	0	0	0	0
YTGLFTDQVLSVLKGEE	0	0	0	0	0	0	0	0	0	0	0	0	0	0	0	0	0	0	0	0	0	0	0	0	0	0	0	0	0	0	0	0	0	0	0	0	0	0	0	0	0	0	0	0	0	0	0	0	0
YVSQFEGSALGK	0	0	0	0	0	0	0	0	0	0	0	0	0	0	0	0	0	0	0	2	0	0	0	0	0	0	0	0	0	0	0	0	0	0	0	0	0	0	0	0	0	0	0	0	0	0	0	0	0
YWSTVKDKFSEFWDLD	0	0	0	0	1	0	0	0	0	0	0	0	0	0	0	0	0	1	0	0	0	0	0	0	0	0	0	0	0	0	0	0	0	0	0	0	0	0	0	0	0	0	0	0	0	0	0	0	0
AVQPGETYTYK	0	0	0	0	0	0	0	0	0	0	0	0	0	0	0	0	0	0	0	0	0	0	0	0	0	0	0	0	0	0	0	0	1	0	0	0	0	0	0	0	0	0	0	0	0	0	0	0	0
EKNGLDLYSLTV	0	0	0	0	0	0	1	0	0	0	0	0	0	0	0	0	0	0	0	0	0	0	0	0	0	1	0	0	0	0	0	0	0	0	0	0	0	0	0	0	0	0	0	0	0	0	0	0	0
EKNGLDLYSLTVDSR	0	0	0	0	0	0	0	0	0	0	0	0	0	0	0	0	0	0	0	0	0	0	0	0	0	0	0	0	0	0	0	0	0	1	0	0	0	0	0	1	0	0	0	0	0	0	0	0	0
FLSALEEYTKKLNT	0	0	0	0	0	0	0	0	0	0	0	0	0	0	0	0	0	0	0	0	0	0	0	0	0	0	0	0	0	0	0	0	0	0	0	0	0	0	0	0	0	0	0	0	0	0	0	0	0
GVTEEAPLKLSK	0	0	0	0	0	0	0	0	0	0	0	0	0	0	0	0	0	0	0	0	0	0	0	0	0	0	0	0	0	0	0	0	0	0	1	0	0	0	0	0	0	0	1	0	0	0	0	0	0
KVAQELEEKLNLLNNNYK	0	0	0	0	0	0	0	0	0	0	0	0	0	0	0	0	0	0	0	0	0	0	0	0	0	0	0	0	0	0	0	0	0	1	0	1	0	0	0	0	0	0	0	0	0	0	0	0	0
LRQGLLPVLESFKVSFLSALEEYTKKLNTQ	0	0	0	0	0	0	0	0	0	0	0	0	0	0	0	0	1	0	0	0	0	0	0	0	0	1	0	0	0	0	0	0	0	0	0	0	0	0	0	0	0	0	0	0	0	0	0	0	0
NALWHTGNTPGQVR	0	0	0	0	0	0	0	0	0	0	0	0	0	0	0	0	0	0	0	0	0	0	0	0	0	0	0	0	0	0	0	0	1	0	0	0	0	0	0	0	1	0	0	0	0	0	0	0	0
PVLESFKVSFLSALEEYTKKLNTQ	0	0	0	0	1	0	0	0	0	0	1	0	0	0	0	0	0	0	0	0	0	0	0	0	0	0	0	0	0	0	0	0	0	0	0	0	0	0	0	0	0	0	0	0	0	0	0	0	0
QQKQLEQVLAKDLLPSRD	0	0	0	0	0	1	1	0	0	0	0	0	0	0	0	0	0	0	0	0	0	0	0	0	0	0	0	0	0	0	0	0	0	0	0	0	0	0	0	0	0	0	0	0	0	0	0	0	0
SFKVSFLSALEEYTKKLNTQ	0	0	0	0	0	0	0	0	0	0	0	0	0	1	0	0	0	0	0	0	0	0	0	0	0	1	0	0	0	0	0	0	0	0	0	0	0	0	0	0	0	0	0	0	0	0	0	0	0
TSFESKSY	0	0	0	0	0	0.174242	0.111111	0.190909	0.181818	0.1	0.281818	0.18254	0.0769231	0.0909091	0.148352	0.171429	0.176923	0	0	0	0	0	0	0	0	0	0	0	0	0	0	0	0	0	0	0	0	0	0	0	0	0	0	0	0	0	0	0	0
STFESKSY	0	0	0	0	0	0.174242	0.111111	0.190909	0.181818	0.1	0.281818	0.18254	0.0769231	0.0909091	0.148352	0.171429	0.176923	0	0	0	0	0	0	0	0	0	0	0	0	0	0	0	0	0	0	0	0	0	0	0	0	0	0	0	0	0	0	0	0
YEKHDLK	0	0	0	0	0	0	0	0	0	0	0	0	0	0	0	0	0	0	0	0	0	0	0	0	0	0	0	0	0	0.0833333	0	0	0	0.196429	0.133929	0.224242	0.129167	0.195833	0.260504	0.0769231	0.0769231	0	0.176879	0.162338	0	0.162338	0.0714286	0.047619	0
VYDRPRD	0	0	0	0	0	0	0	0	0	0	0	0	0	0	0	0	0	0	0.0909091	0.1	0.125	0	0	0	0	0.1	0.111111	0.0909091	0	0	0	0.75	0	0	0	0	0	0	0	0	0	0	0	0	0	0	0	0	0.05
LLGGHDL	0	0.0526316	0	0	0	0	0.0851449	0.0990338	0	0	0.0454545	0	0.05	0.047619	0.0526316	0.0526316	0.111455	0	0	0.228571	0.047619	0.0555556	0.25	0.0454545	0.047619	0.178571	0.100251	0.0892857	0.0454545	0	0	0	0	0	0	0	0	0	0	0	0	0	0	0	0	0	0	0	0
[truncated: 15,047 more rows]
[truncated: 25 more columns]

## Sheet: superkingdom
Non-Human Peptides Revealed in Blood Reflect the Composition of Intestinal Microbiota
Corresponding author: Georgij Arapidi, arapidi@gmail.com
Additional file 2. Summary table of the amino acid sequences identified using the de novo approach (in 72 plasma/serum samples), as well as a list of organisms that contain these sequences in their genomes
List of organisms (at superkingdom level) that probably contain the identified sequences in their genomes (with spectral counting at the crossing)
superkingdom - name of superkingdom
N101..N220 - sample ids (detailed information on blood derivative samples is contained in Supplementary Table S1, sheet 1)
superkingdom	N101	N102	N103	N104	N117	N123	N124	N126	N149	N127	N128	N129	N130	N135	N136	N137	N138	N105	N107	N119	N125	N131	N132	N133	N134	N139	N140	N141	N142	N212	N213	N362	N363	I305	I311	I315	I321	I325	I331	N182	N208	N209	N406	N409	N411	N414	N416	N419	N163
Eukaryota	360.89	312.49	645.943	4.81481	306.554	477.992	433.458	557.937	279.323	358.709	416.706	337.291	388.573	272.708	177.976	244.765	204.506	548.89	294.347	1468.78	355.742	414.156	400.385	315.313	274.459	619.401	840.196	476.746	345.142	461.312	275.177	409.539	691.738	521.591	576.027	564.453	406.552	381.668	328.607	130.215	622.558	399.015	860.757	425.655	319.827	338.4	293.352	131.599	94.6801
any creature	169	116	142	11	40	139	157	153	97	107	117	92	97	71	75	70	69	97	57	458	115	128	98	104	81	162	208	113	83	301	99	250	178	113	93	140	154	122	112	28	247	142	242	100	98	96	81	107	38
no info	42.1103	45.5095	107.057	0.185185	42.4463	58.0078	58.5422	73.0632	36.6768	46.2912	50.2943	47.7093	52.4267	39.2921	27.0244	37.2346	28.4943	83.1103	43.6528	193.215	49.2577	51.8442	54.6147	43.6866	35.5405	88.5985	125.804	72.2537	49.8582	45.7025	35.8234	44.4609	86.2618	52.409	56.9727	56.5474	37.4483	40.332	35.3931	11.7851	57.4415	34.985	78.2426	39.3583	32.1864	34.5996	30.6612	10.4008	10.3199
Bacteria	26	44	23	10	6	28	18	25	33	26	15	29	34	20	25	15	11	23	16	74	18	17	36	20	26	28	40	22	19	44.9855	8	22	6	3	6	9	12	5	5	5	5	2	9	5.98696	0.98696	3	2.98696	10	4
Archaea	0	4	1	2	1	1	0	0	1	1	3	0	2	0	2	0	2	0	0	0	0	0	0	0	0	1	0	0	0	0	0	0	0	0	0	0	0	0	0	0	0	0	0	1	0	0	0	0	0
Viruses	0	0	0	0	0	0	0	0	0	0	0	0	0	0	0	0	0	0	0	0	0	0	0	0	0	0	0	1	0	0	1	0	0	0	0	0	0	0	0	0	0	0	0	0	0	0	0	0	0
[truncated: 23 more columns]

## Sheet: kingdom
Non-Human Peptides Revealed in Blood Reflect the Composition of Intestinal Microbiota
Corresponding author: Georgij Arapidi, arapidi@gmail.com
Additional file 2. Summary table of the amino acid sequences identified using the de novo approach (in 72 plasma/serum samples), as well as a list of organisms that contain these sequences in their genomes
List of organisms (at kingdom level) that probably contain the identified sequences in their genomes (with spectral counting at the crossing)
kingdom - name of kingdom
N101..N220 - sample ids (detailed information on blood derivative samples is contained in Supplementary Table S1, sheet 1)
kingdom	N101	N102	N103	N104	N117	N123	N124	N126	N149	N127	N128	N129	N130	N135	N136	N137	N138	N105	N107	N119	N125	N131	N132	N133	N134	N139	N140	N141	N142	N212	N213	N362	N363	I305	I311	I315	I321	I325	I331	N182	N208	N209	N406	N409	N411	N414	N416	N419	N163
Metazoa	354.398	307.49	638.115	0.814815	297.542	471.514	428.016	552.994	275.38	353.266	411.763	333.791	386.573	270.708	174.976	244.265	200.506	547.614	292.847	1446.22	352.426	408.213	391.465	311.391	273.459	613.608	831.528	471.326	340.227	438.63	265.746	398.093	682.19	512.077	569.481	554.557	399.807	377.824	319.767	126.387	608.635	389.85	834.435	410.763	309.82	328.317	284.911	123.412	92.8023
any creature	169	116	142	11	40	139	157	153	97	107	117	92	97	71	75	70	69	97	57	458	115	128	98	104	81	162	208	113	83	301	99	250	178	113	93	140	154	122	112	28	247	142	242	100	98	96	81	107	38
no info	69.6103	94.5095	131.057	14.1852	49.4576	88.5078	77.0422	98.0632	70.6768	73.7912	68.2943	77.2093	88.4267	59.2921	54.0244	52.7346	41.4943	106.444	60.1528	268.548	67.7577	68.8442	91.6147	63.6866	61.5405	117.599	165.804	95.7537	68.9446	94.188	45.8234	67.4609	92.2618	55.409	62.9977	66.0474	49.4483	45.332	41.3931	16.7851	65.9415	38.485	88.7426	46.8703	33.6984	38.1246	34.3981	20.9008	14.3199
superkingdom_Eukaryota	0.991228	1	3.82857	0	1	0.977778	1.94137	0.942857	0.942857	1.94286	0.942857	0	0	0	0	0	1	0.942857	1	11.5689	2.81653	1.94286	1.91987	1.92286	0	3.79312	6.66794	1.92063	3.82857	14.1824	7.43058	10.4458	8.54826	9.51378	6.52101	8.39559	5.74449	3.84352	5.83992	2.82756	10.4239	7.66462	24.8228	14.3666	9.48174	9.55818	7.69051	5.687	1.87781
Viridiplantae	3	2	3	0	6	2	3	4	3	3	2	2	2	0	3	0	2	0	0	5.66667	0	3	6	1	1	1	1	1	0	4	1	0	0	0	0	0	1	0	0	1	0	0	0	0	0	0	0	0	0
Fungi	1	1	1	2	2	2	0	0	0	0	2	1	0	2	0	0	1	0	0	4	0	1	0	1	0	1	1	2	1	1	0	0	1	0	0	1	0	0	2	0	0	0	0	0	0	0	0	2	0
[truncated: 23 more columns]

## Sheet: superkingdom|kingdom percent
Non-Human Peptides Revealed in Blood Reflect the Composition of Intestinal Microbiota
Corresponding author: Georgij Arapidi, arapidi@gmail.com
Additional file 2. Summary table of the amino acid sequences identified using the de novo approach (in 72 plasma/serum samples), as well as a list of organisms that contain these sequences in their genomes
List of organisms (at kingdom and superkingdom levels) that probably contain the identified sequences in their genomes (with percent of total spectral count at the crossing)
(super)kingdom - name of kingdom or superkingdom
N101..N220 - sample ids (detailed information on blood derivative samples is contained in Supplementary Table S1, sheet 1)
Average - mean value of the persent of total spectral count
(super)kingdom	N101	N102	N103	N104	N117	N123	N124	N126	N149	N127	N128	N129	N130	N135	N136	N137	N138	N105	N107	N119	N125	N131	N132	N133	N134	N139	N140	N141	N142	N212	N213	N362	N363	I305	I311	I315	I321	I325	I331	N182	N208	N209	N406	N409	N411	N414	N416	N419	N163
Metazoa	0.59413	0.590193	0.694357	0.031339	0.751391	0.671195	0.642185	0.683552	0.616063	0.656019	0.683992	0.660318	0.673473	0.671732	0.569953	0.666481	0.636526	0.728532	0.713392	0.659569	0.655676	0.668106	0.665758	0.644701	0.655778	0.682545	0.684949	0.688569	0.68468	0.516339	0.635756	0.549094	0.709137	0.742141	0.778006	0.720672	0.655422	0.688205	0.666181	0.722213	0.655503	0.676237	0.702091	0.718777	0.687763	0.696362	0.699598	0.477417	0.631308
any creature	0.283319	0.222649	0.154516	0.423077	0.101013	0.197865	0.235559	0.189122	0.217002	0.1987	0.194352	0.181998	0.16899	0.176179	0.2443	0.190996	0.219048	0.129047	0.138855	0.208878	0.213953	0.209493	0.166667	0.215321	0.194245	0.1802	0.171334	0.165084	0.167031	0.354326	0.236842	0.344828	0.185031	0.163768	0.127054	0.181936	0.252459	0.222222	0.233333	0.16	0.26602	0.246314	0.203618	0.174986	0.217548	0.203616	0.198895	0.413926	0.258503
no info	0.0705956	0.0873503	0.116493	0.00712251	0.107191	0.0825734	0.0878352	0.090313	0.082051	0.0859632	0.0835453	0.0943804	0.0913356	0.0974989	0.0880275	0.101595	0.0904581	0.110568	0.106341	0.0881188	0.0916423	0.0848514	0.0928822	0.0904484	0.0852291	0.0985523	0.103628	0.105557	0.100336	0.0537993	0.0857019	0.0613253	0.0896693	0.075955	0.0778342	0.0734859	0.0613906	0.0734645	0.0737356	0.0673436	0.0618649	0.0606852	0.065833	0.0688715	0.0714499	0.0733859	0.0752883	0.0402351	0.0702031
Bacteria	0.0435876	0.084453	0.0250272	0.384615	0.0151519	0.0398577	0.0270068	0.0309023	0.0738255	0.0482823	0.0249169	0.0573689	0.0592334	0.0496278	0.0814332	0.0409277	0.0349206	0.0305987	0.0389769	0.0337489	0.0334884	0.0278232	0.0612245	0.0414079	0.0623501	0.0311457	0.0329489	0.0321402	0.038236	0.0529552	0.0191388	0.0303448	0.00623701	0.00434783	0.008197	0.0116959	0.0196721	0.00910747	0.0104167	0.0285714	0.00538503	0.00346921	0.00757257	0.0104763	0.00219093	0.00636301	0.00733446	0.0386847	0.0272109
superkingdom_Eukaryota	0.00166174	0.00191939	0.00416602	0	0.00252532	0.00139185	0.00291278	0.00116546	0.0021093	0.00360791	0.00156621	0	0	0	0	0	0.0031746	0.00125436	0.00243605	0.00527617	0.00524006	0.0031798	0.00326508	0.00398107	0	0.00421927	0.00549254	0.00280589	0.0077047	0.0166951	0.0177765	0.014408	0.00888593	0.0137881	0.00890879	0.0109104	0.00941719	0.00700095	0.0121665	0.0161575	0.0112266	0.0132951	0.0208858	0.0251395	0.0210483	0.0202729	0.018884	0.022	0.0127742
Fungi	0.00167645	0.00191939	0.00108814	0.0769231	0.00505065	0.00284698	0	0	0	0	0.00332226	0.00197824	0	0.00496278	0	0	0.0031746	0	0	0.00182426	0	0.00163666	0	0.00207039	0	0.00111235	0.000823723	0.00292184	0.00201242	0.00117716	0	0	0.0010395	0	0	0.00129955	0	0	0.00416667	0	0	0	0	0	0	0	0	0.00773694	0
Viridiplantae	0.00502934	0.00383877	0.00326442	0	0.0151519	0.00284698	0.00450113	0.00494438	0.00671141	0.00557103	0.00332226	0.00395648	0.00348432	0	0.00977199	0	0.00634921	0	0	0.00258437	0	0.00490998	0.0102041	0.00207039	0.00239808	0.00111235	0.000823723	0.00146092	0	0.00470865	0.00239234	0	0	0	0	0	0.00163934	0	0	0.00571429	0	0	0	0	0	0	0	0	0
Archaea	0	0.00767754	0.00108814	0.0769231	0.00252532	0.00142349	0	0	0.00223714	0.00185701	0.00498339	0	0.00348432	0	0.00651466	0	0.00634921	0	0	0	0	0	0	0	0	0.00111235	0	0	0	0	0	0	0	0	0	0	0	0	0	0	0	0	0	0.00174986	0	0	0	0	0
Viruses	0	0	0	0	0	0	0	0	0	0	0	0	0	0	0	0	0	0	0	0	0	0	0	0	0	0	0	0.00146092	0	0	0.00239234	0	0	0	0	0	0	0	0	0	0	0	0	0	0	0	0	0	0
[truncated: 24 more columns]

## Sheet: phylum
Non-Human Peptides Revealed in Blood Reflect the Composition of Intestinal Microbiota
Corresponding author: Georgij Arapidi, arapidi@gmail.com
Additional file 2. Summary table of the amino acid sequences identified using the de novo approach (in 72 plasma/serum samples), as well as a list of organisms that contain these sequences in their genomes
List of organisms (at phylum level) that probably contain the identified sequences in their genomes (with spectral counting at the crossing)
phylum - name of phylum
N101..N220 - sample ids (detailed information on blood derivative samples is contained in Supplementary Table S1, sheet 1)
Average - mean value of the persent of total spectral count
HMP - whether the organism is known ("+") or not ("-") as a representative of any human microbiota, according to HMP (Human Metagenome Project)
superkingdom - name of superkingdom
kingdom - name of kingdom
Average_of_Bacteria - mean value of the persent of total spectral count among phylums belong to superkingdom Bacteria
phylum	N101	N102	N103	N104	N117	N123	N124	N126	N149	N127	N128	N129	N130	N135	N136	N137	N138	N105	N107	N119	N125	N131	N132	N133	N134	N139	N140	N141	N142	N212	N213	N362	N363	I305	I311	I315	I321	I325	I331	N182	N208	N209	N406	N409	N411	N414	N416	N419	N163
Chordata	353.398	306.49	636.125	0.814815	294.639	467.53	426.023	551.004	274.386	350.276	409.827	330.826	383.634	266.719	173.086	243.271	197.511	546.614	292.847	1437.38	350.436	405.243	389.601	310.391	273.459	607.812	822.709	469.331	337.4	433.771	259.179	385.239	672.578	505.143	562.591	545.163	390.902	372.885	317.767	125.387	598.186	382.196	819.05	401.373	304.545	321.877	279.67	118.954	90.8128
any creature	169	116	142	11	40	139	157	153	97	107	117	92	97	71	75	70	69	97	57	458	115	128	98	104	81	162	208	113	83	301	99	250	178	113	93	140	154	122	112	28	247	142	242	100	98	96	81	107	38
no info	45.6103	55.5095	109.057	4.18519	44.4576	61.5078	61.0422	74.0632	39.6768	48.7912	52.2943	52.2093	53.4267	42.2924	29.0244	40.7346	31.4943	85.4436	44.1528	200.548	49.7577	53.3442	57.6147	49.6866	36.5405	89.5985	129.804	73.7537	50.9446	57.1975	37.8234	49.4609	87.2618	52.409	58.9977	61.0474	42.4483	41.332	36.3931	12.7851	60.9415	37.485	83.7426	44.8703	33.6984	36.1246	33.3981	13.9008	10.3199
Proteobacteria	4	11	2	4	1	2	1	4	4	1	4	3	1	6.99962	3	3	1	1	2	8	2	1	3	0	4	2	2	3	0	31.9905	6	14	0	1	0	1	0	2	0	1	3	1	1	1	0	0	1	1	2
Firmicutes	16	12	13	2	0	16	12	16	22	21	6	20	29	6	13	6	3	16	12	29	13	9	25	11	17	18	32	17	14	2	1	1	3	1	0	0	0	0	0	1	1	0	2	1	0	1	0	1	1
superkingdom_Eukaryota	0.991228	1	3.82857	0	1	0.977778	1.94137	0.942857	0.942857	1.94286	0.942857	0	0	0	0	0	1	0.942857	1	11.5689	2.81653	1.94286	1.91987	1.92286	0	3.79312	6.66794	1.92063	3.82857	14.1824	7.43058	10.4458	8.54826	9.51378	6.52101	8.39559	5.74449	3.84352	5.83992	2.82756	10.4239	7.66462	24.8228	14.3666	9.48174	9.55818	7.69051	5.687	1.87781
kingdom_Metazoa	1	1	1.9895	0	2.90348	3.98425	1.99388	1.9895	0.994751	2.9895	1.93593	1.96475	2.9395	2.98863	1.88949	0.994751	0.994751	0	0	8.83849	1.9895	1.97	1.86474	0	0	5.7966	8.819	1.99475	2.82643	4.85815	6.5671	12.8542	9.61229	5.93443	6.89057	6.89399	8.90565	4.93989	2	1	10.4489	7.65399	14.3848	9.38971	5.27515	6.44017	5.24097	4.4586	1.9895
Actinobacteria	3	5	6	2	1	5	2	4	4	2	2	2	3	1	6	2	4	4	2	29	2	4	3	2	3	7	2	2	4	2	1	1	2	1	4	2	3	2	3	1	0	0	2	0	0	1	0	3	0
Streptophyta	3	2	3	0	6	2	3	4	3	3	2	2	2	0	3	0	2	0	0	5.66667	0	3	5	1	1	1	1	1	0	4	1	0	0	0	0	0	1	0	0	1	0	0	0	0	0	0	0	0	0
Arthropoda	0	0	0	0	0	0	0	0	0	0	0	0	0	0	0	0	1	1	0	0	0	0	0	1	0	0	0	0	0	0	0	0	0	0	0	1.5	0	0	0	0	0	0	0	0	0	0	0	0	0
Ascomycota	1	0	1	2	2	2	0	0	0	0	2	0	0	0	0	0	0	0	0	1	0	1	0	0	0	1	1	2	1	1	0	0	0	0	0	1	0	0	2	0	0	0	0	0	0	0	0	1	0
Tenericutes	0	0	0	0	0	0	0	0	0	0	0	0	0	0	0	0	0	0	0	0	0	0	0	1	0	0	0	0	0	0	0	0	0	0	0	2	4	0	0	0	0	0	0	0	0	0	0	0	0
Euryarchaeota	0	4	1	2	0	1	0	0	1	1	2	0	2	0	2	0	2	0	0	0	0	0	0	0	0	1	0	0	0	0	0	0	0	0	0	0	0	0	0	0	0	0	0	0	0	0	0	0	0
Bacteroidetes	0	4	0	0	0	2	0	0	0	0	0	0	0	2	0	1	0	0	0	2	0	0	1	0	0	0	0	0	0	0	0	1	0	0	0	0	0	0	1	1	1	0	0	0	0	0	0	1	0
Basidiomycota	0	1	0	0	0	0	0	0	0	0	0	0	0	2	0	0	1	0	0	3	0	0	0	1	0	0	0	0	0	0	0	0	0	0	0	0	0	0	0	0	0	0	0	0	0	0	0	0	0
Cloacimonetes	0	0	0	0	0	1	1	0	0	0	1	0	0	1	1	0	0	0	0	0	0	0	2	0	1	0	0	0	0	0	0	0	0	0	0	0	0	0	0	0	0	0	0	0	0	0	0	0	0
Nematoda	0	0	0	0	0	0	0	0	0	0	0	0	0	0	0	0	0	0	0	0	0	0	0	0	0	0	0	0	0	0	0	0	0	1	0	1	0	0	0	0	0	0	0	0	0	0	0	0	0
Cnidaria	0	0	0	0	0	0	0	0	0	0	0	0	0	0	0	0	0	0	0	0	0	0	0	0	0	0	0	0	0	0	0	0	0	0	0	0	0	0	0	0	0	0	1	0	0	0	0	0	0
Planctomycetes	0	0	0	0	0	0	0	0	0	0	0	0	0	0	0	0	0	0	0	0	0	0	0	0	0	0	0	0	0	0	0	0	0	0	0	0	0	0	0	0	0	0	0	0	0	0	0	0	1
Apicomplexa	1	0	0	0	0	0	0	0	0	0	0	0	0	0	0	0	0	0	0	0	0	0	0	0	0	0	0	0	0	1	0	0	0	0	0	0	0	0	1	0	0	0	0	0	0	0	0	0	0
Microsporidia	0	0	0	0	0	0	0	0	0	0	0	0	0	0	0	0	0	0	0	0	0	0	0	0	0	0	0	0	0	0	0	0	1	0	0	0	0	0	0	0	0	0	0	0	0	0	0	1	0
Platyhelminthes	0	0	0	0	0	0	0	0	0	0	0	0	0	0	0	0	1	0	0	0	0	1	0	0	0	0	0	0	0	0	0	0	0	0	0	0	0	0	0	0	0	0	0	0	0	0	0	0	0
Verrucomicrobia	0	1	0	0	1	0	0	0	0	0	0	0	0	0	0	0	0	0	0	0	0	0	0	0	0	0	0	0	0	0	0	0	0	0	0	0	0	0	0	0	0	0	0	0	0	0	0	0	0
Chloroflexi	0	0	0	0	0	0	0	0	0	0	0	0	0	0	0	0	0	0	0	0	0	0	0	0	0	0	0	0	0	0	0	0	0	0	0	0	0	0	0	0	0	0	0	0	0	0	0	1	0
Spirochaetes	0	0	0	0	0	0	0	0	0	0	0	0	0	0	0	0	0	0	0	0	0	1	0	0	0	0	0	0	0	0	0	1	0	0	0	0	0	0	0	0	0	0	0	0	0	0	0	0	0
Candidatus Bathyarchaeota	0	0	0	0	1	0	0	0	0	0	0	0	0	0	0	0	0	0	0	0	0	0	0	0	0	0	0	0	0	0	0	0	0	0	0	0	0	0	0	0	0	0	0	0	0	0	0	0	0
Chrysiogenetes	0	0	0	0	1	0	0	0	0	0	0	0	0	0	0	0	0	0	0	0	0	0	0	0	0	0	0	0	0	0	0	0	0	0	0	0	0	0	0	0	0	0	0	0	0	0	0	0	0
Mollusca	0	0	0	0	0	0	0	0	0	0	0	0	0	1	0	0	0	0	0	0	0	0	0	0	0	0	0	0	0	0	0	0	0	0	0	0	0	0	0	0	0	0	0	0	0	0	0	0	0
Cyanobacteria	0	0	0	0	0	0	0	0	0	0	0	0	0	0	0	0	0	0	0	0	0	0	0	0	0	0	0	0	0	0	0	0	0	0	0	0	0	0	0	0	0	0	0	0	0	0	0	0	0
kingdom_Fungi	0	0	0	0	0	0	0	0	0	0	0	1	0	0	0	0	0	0	0	0	0	0	0	0	0	0	0	0	0	0	0	0	0	0	0	0	0	0	0	0	0	0	0	0	0	0	0	0	0
Placozoa	0	0	0	0	0	0	0	0	0	0	0	1	0	0	0	0	0	0	0	0	0	0	0	0	0	0	0	0	0	0	0	0	0	0	0	0	0	0	0	0	0	0	0	0	0	0	0	0	0
Candidatus Azambacteria	0	1	0	0	0	0	0	0	0	0	0	0	0	0	0	0	0	0	0	0	0	0	0	0	0	0	0	0	0	0	0	0	0	0	0	0	0	0	0	0	0	0	0	0	0	0	0	0	0
Chlorobi	0	1	0	0	0	0	0	0	0	0	0	0	0	0	0	0	0	0	0	0	0	0	0	0	0	0	0	0	0	0	0	0	0	0	0	0	0	0	0	0	0	0	0	0	0	0	0	0	0
Deinococcus-Thermus	0	0	0	0	0	0	0	0	0	0	0	0	0	0	0	0	0	0	0	0	1	0	0	0	0	0	0	0	0	0	0	0	0	0	0	0	0	0	0	0	0	0	0	0	0	0	0	0	0
kingdom_Viridiplantae	0	0	0	0	0	0	0	0	0	0	0	0	0	0	0	0	0	0	0	0	0	0	1	0	0	0	0	0	0	0	0	0	0	0	0	0	0	0	0	0	0	0	0	0	0	0	0	0	0
Thaumarchaeota	0	0	0	0	0	0	0	0	0	0	1	0	0	0	0	0	0	0	0	0	0	0	0	0	0	0	0	0	0	0	0	0	0	0	0	0	0	0	0	0	0	0	0	0	0	0	0	0	0
Candidatus Woesebacteria	0	0	0	0	0	0	0	0	0	0	0	0	0	0	0	0	0	0	0	0	0	0.5	0	0	0	0	0	0	0	0	0	0	0	0	0	0	0	0	0	0	0	0	0	0	0	0	0	0	0
[truncated: 28 more columns]

## Sheet: class
Non-Human Peptides Revealed in Blood Reflect the Composition of Intestinal Microbiota
Corresponding author: Georgij Arapidi, arapidi@gmail.com
Additional file 2. Summary table of the amino acid sequences identified using the de novo approach (in 72 plasma/serum samples), as well as a list of organisms that contain these sequences in their genomes
List of organisms (at class level) that probably contain the identified sequences in their genomes (with spectral counting at the crossing)
class - name of class
N101..N220 - sample ids (detailed information on blood derivative samples is contained in Supplementary Table S1, sheet 1)
Average - mean value of the persent of total spectral count
HMP - whether the organism is known ("+") or not ("-") as a representative of any human microbiota, according to HMP (Human Metagenome Project)
superkingdom - name of superkingdom
kingdom - name of kingdom
phylum - name of phylum
class	N101	N102	N103	N104	N117	N123	N124	N126	N149	N127	N128	N129	N130	N135	N136	N137	N138	N105	N107	N119	N125	N131	N132	N133	N134	N139	N140	N141	N142	N212	N213	N362	N363	I305	I311	I315	I321	I325	I331	N182	N208	N209	N406	N409	N411	N414	N416	N419	N163
Mammalia	312.762	280.205	589.891	0.814815	282.408	428.933	390.382	505.435	247.636	324.561	376.345	299.205	352.044	245.597	159.495	224.04	184.276	527.253	288.887	1398.05	340.48	397.243	374.373	298.302	267.465	585.256	800.725	449.997	326.919	398.407	242.403	361.422	625.732	460.008	505.737	497.405	354.545	335.949	283.751	115.514	561.322	357.306	746.236	365.409	274.252	291.52	256.959	109.019	84.956
any creature	169	116	142	11	40	139	157	153	97	107	117	92	97	71	75	70	69	97	57	458	115	128	98	104	81	162	208	113	83	301	99	250	178	113	93	140	154	122	112	28	247	142	242	100	98	96	81	107	38
no info	49.6176	59.0168	114.083	4.18519	50.0953	68.0091	67.5434	82.6202	43.1882	53.5026	60.8057	61.2093	59.9381	45.7924	35.5244	44.7346	35.4943	95.4436	44.6528	218.728	55.2602	62.8442	69.1261	57.1866	41.5405	105.611	143.322	86.2537	58.4446	60.4226	37.8753	48.6452	88.6867	52.7609	59.6759	61.2596	43.7888	41.4463	36.4502	13.8058	61.4662	37.6035	83.4087	45.0257	33.8333	36.3218	33.616	14.9839	10.3199
Epsilonproteobacteria	0	1	0	1	0	0	0	0	0	0	0	0	0	0	0	1	0	0	0	1	0	0	0	0	0	0	0	0	0	26.9905	4	0	0	1	0	0	0	0	0	0	1	1	0	0	0	0	0	0	0
phylum_Chordata	39.6293	25.778	44.2075	0	9.21837	34.096	33.1396	41.0126	26.2381	23.7042	28.9703	25.6209	27.0784	18.6222	12.091	15.2303	10.2348	9.36013	3.46032	24.8102	4.45369	1	9.71618	5.5881	1.99405	7.54334	9.46617	7.8338	2.98113	33.144	16.7237	23.636	46.4211	44.7826	56.1755	47.5456	36.0163	36.8216	33.9589	9.85239	36.3386	24.7715	72.1474	35.8094	30.1578	30.1598	22.4931	9.85137	5.85687
Clostridia	10	7	8	1	0	11	9	15	21	19	6	18	27	5	10	6	1	12	6	20	11	8	24	7	14	11	27	12	11	1	0	0	0	1	0	0	0	0	0	1	1	0	1	1	0	1	0	1	0
superkingdom_Eukaryota	0.991228	1	3.82857	0	1	0.977778	1.94137	0.942857	0.942857	1.94286	0.942857	0	0	0	0	0	1	0.942857	1	11.5689	2.81653	1.94286	1.91987	1.92286	0	3.79312	6.66794	1.92063	3.82857	14.1824	7.43058	10.4458	8.54826	9.51378	6.52101	8.39559	5.74449	3.84352	5.83992	2.82756	10.4239	7.66462	24.8228	14.3666	9.48174	9.55818	7.69051	5.687	1.87781
kingdom_Metazoa	1	1	1.9895	0	2.90348	3.98425	1.99388	1.9895	0.994751	2.9895	1.93593	1.96475	2.9395	2.98863	1.88949	0.994751	0.994751	0	0	8.83849	1.9895	1.97	1.86474	0	0	5.7966	8.819	1.99475	2.82643	4.85815	6.5671	12.8542	9.61229	5.93443	6.89057	6.89399	8.90565	4.93989	2	1	10.4489	7.65399	14.3848	9.38971	5.27515	6.44017	5.24097	4.4586	1.9895
Actinobacteria	3	5	6	2	1	5	2	4	4	2	2	2	3	1	6	2	4	4	2	28	2	4	3	2	3	7	2	2	4	2	1	1	2	1	4	2	3	2	3	1	0	0	2	0	0	1	0	3	0
Bacilli	6	4	5	1	0	5	3	1	1	2	0	2	2	1	3	0	2	4	6	9	2	1	1	4	3	7	5	5	3	1	1	1	3	0	0	0	0	0	0	0	0	0	1	0	0	0	0	0	1
phylum_Proteobacteria	1	6	0	1	0	0	0	0	0	0	1	0	0	2.99962	0	0	0	0	0	1	0	0	1	0	0	0	0	0	0	5	0	3	0	0	0	0	0	0	0	0	0	0	0	0	0	0	0	0	0
Insecta	0	0	0	0	0	0	0	0	0	0	0	0	0	0	0	0	1	1	0	0	0	0	0	1	0	0	0	0	0	0	0	0	0	0	0	1	0	0	0	0	0	0	0	0	0	0	0	0	0
Mollicutes	0	0	0	0	0	0	0	0	0	0	0	0	0	0	0	0	0	0	0	0	0	0	0	1	0	0	0	0	0	0	0	0	0	0	0	2	4	0	0	0	0	0	0	0	0	0	0	0	0
Gammaproteobacteria	1	1	1	1	0	0	0	1	0	0	2	2	0	1	1	1	0	0	2	1	0	1	0	0	2	1	1	0	0	0	1	1	0	0	0	1	0	2	0	1	0	0	0	0	0	0	0	1	1
Halobacteria	0	4	1	2	0	1	0	0	1	1	2	0	2	0	1	0	2	0	0	0	0	0	0	0	0	0	0	0	0	0	0	0	0	0	0	0	0	0	0	0	0	0	0	0	0	0	0	0	0
Betaproteobacteria	1	2	0	0	1	2	0	1	3	0	1	0	1	2	2	0	1	0	0	3	1	0	2	0	2	1	1	2	0	0	0	8.99719	0	0	0	0	0	0	0	0	0	0	0	0	0	0	0	0	0
Alphaproteobacteria	1	1	1	1	0	0	0	1	1	0	0	1	0	1	0	0	0	1	0	2	1	0	0	0	0	0	0	1	0	0	1	1	0	0	0	0	0	0	0	0	2	0	0	1	0	0	0	0	1
Sordariomycetes	0	0	0	1	1	0	0	0	0	0	2	0	0	0	0	0	0	0	0	1	0	0	0	0	0	1	0	0	1	0	0	0	0	0	0	1	0	0	1	0	0	0	0	0	0	0	0	0	0
Saccharomycetes	0	0	1	1	1	0	0	0	0	0	0	0	0	0	0	0	0	0	0	0	0	0	0	0	0	0	0	0	0	0	0	0	0	0	0	0	0	0	1	0	0	0	0	0	0	0	0	0	0
Deltaproteobacteria	0	0	0	0	0	0	1	1	0	1	0	0	0	0	0	1	0	0	0	0	0	0	0	0	0	0	0	0	0	0	0	0	0	0	0	0	0	0	0	0	0	0	1	0	0	0	1	0	0
Aves	0	0	0	0	0	0	0	0	0	0	0	0	0	0	0	0	0	0	0	0	0	1	0	0	1	0	0	0	0	0.994845	0	0	0	0	0	0	0	0	0	0	0	0	0	0	0	0	0	0	0
Bryopsida	0	0	0	0	4.375	0	0	0	0	0	0	0	0	0	0	0	0	0	0	0	0	0	0	0	0	0	0	0	0	0	0	0	0	0	0	0	0	0	0	0	0	0	0	0	0	0	0	0	0
Flavobacteriia	0	4	0	0	0	2	0	0	0	0	0	0	0	0	0	0	0	0	0	2	0	0	0	0	0	0	0	0	0	0	0	0	0	0	0	0	0	0	0	1	0	0	0	0	0	0	0	0	0
Bacteroidia	0	0	0	0	0	0	0	0	0	0	0	0	0	2	0	1	0	0	0	0	0	0	1	0	0	0	0	0	0	0	0	0	0	0	0	0	0	0	1	0	1	0	0	0	0	0	0	1	0
Liliopsida	0	1	0	0	0	1	0	0	0	0.3	0	0	0	0	0	0	0	0	0	0	0	0	0	0	0	0	0	0	0	1	1	0	0	0	0	0	0	0	0	0	0	0	0	0	0	0	0	0	0
Agaricomycetes	0	1	0	0	0	0	0	0	0	0	0	0	0	2	0	0	0	0	0	1	0	0	0	0	0	0	0	0	0	0	0	0	0	0	0	0	0	0	0	0	0	0	0	0	0	0	0	0	0
Enoplea	0	0	0	0	0	0	0	0	0	0	0	0	0	0	0	0	0	0	0	0	0	0	0	0	0	0	0	0	0	0	0	0	0	1	0	1	0	0	0	0	0	0	0	0	0	0	0	0	0
Anthozoa	0	0	0	0	0	0	0	0	0	0	0	0	0	0	0	0	0	0	0	0	0	0	0	0	0	0	0	0	0	0	0	0	0	0	0	0	0	0	0	0	0	0	1	0	0	0	0	0	0
Phycisphaerae	0	0	0	0	0	0	0	0	0	0	0	0	0	0	0	0	0	0	0	0	0	0	0	0	0	0	0	0	0	0	0	0	0	0	0	0	0	0	0	0	0	0	0	0	0	0	0	0	1
Eurotiomycetes	0	0	0	0	0	1	0	0	0	0	0	0	0	0	0	0	0	0	0	0	0	1	0	0	0	0	1	2	0	0	0	0	0	0	0	0	0	0	0	0	0	0	0	0	0	0	0	0	0
Ustilaginomycetes	0	0	0	0	0	0	0	0	0	0	0	0	0	0	0	0	0	0	0	0	0	0	0	0	0	0	0	0	0	0	0	0	0	0	0	0	0	0	0	0	0	0	0	0	0	0	0	0	0
Pucciniomycetes	0	0	0	0	0	0	0	0	0	0	0	0	0	0	0	0	1	0	0	2	0	0	0	1	0	0	0	0	0	0	0	0	0	0	0	0	0	0	0	0	0	0	0	0	0	0	0	0	0
Actinopteri	0	0	0	0	0	0	0	0	0	0	0	0	0	0	0	0	1	0	0	2	0	0	0	0	0	0	0	0	0	1	0	0	0	0	0	0	0	0	0	0	0	0	0	0	0	0	0	0	0
Dothideomycetes	0	0	0	0	0	0	0	0	0	0	0	0	0	0	0	0	0	0	0	0	0	0	0	0	0	0	0	0	0	1	0	0	0	0	0	0	0	0	0	0	0	0	0	0	0	0	0	1	0
Trematoda	0	0	0	0	0	0	0	0	0	0	0	0	0	0	0	0	1	0	0	0	0	1	0	0	0	0	0	0	0	0	0	0	0	0	0	0	0	0	0	0	0	0	0	0	0	0	0	0	0
phylum_Arthropoda	0	0	0	0	0	0	0	0	0	0	0	0	0	0	0	0	0	0	0	0	0	0	0	0	0	0	0	0	0	0	0	0	0	0	0	0.5	0	0	0	0	0	0	0	0	0	0	0	0	0
Ichthyosporea	0	0	0	0	0	0	0	0	0	0	0	0	0	0	0	0	0	0	0	0	0	0	1	0	0	0	0	0	0	0	0	1	0	0	0	0	0	0	0	0	0	0	1	0	0	0	0	0	0
Chloroflexia	0	0	0	0	0	0	0	0	0	0	0	0	0	0	0	0	0	0	0	0	0	0	0	0	0	0	0	0	0	0	0	0	0	0	0	0	0	0	0	0	0	0	0	0	0	0	0	1	0
Aconoidasida	0	0	0	0	0	0	0	0	0	0	0	0	0	0	0	0	0	0	0	0	0	0	0	0	0	0	0	0	0	1	0	0	0	0	0	0	0	0	1	0	0	0	0	0	0	0	0	0	0
Spirochaetia	0	0	0	0	0	0	0	0	0	0	0	0	0	0	0	0	0	0	0	0	0	1	0	0	0	0	0	0	0	0	0	1	0	0	0	0	0	0	0	0	0	0	0	0	0	0	0	0	0
phylum_Bacteroidetes	0	0	0	0	0	0	0	0	0	0	0	0	0	0	0	0	0	0	0	0	0	0	0	0	0	0	0	0	0	0	0	0	0	0	0	0	0	0	0	0	0	0	0	0	0	0	0	0	0
Chrysiogenetes	0	0	0	0	1	0	0	0	0	0	0	0	0	0	0	0	0	0	0	0	0	0	0	0	0	0	0	0	0	0	0	0	0	0	0	0	0	0	0	0	0	0	0	0	0	0	0	0	0
phylum_Streptophyta	0	0	0	0	1	0	0	0	0	0	0	0	0	0	0	0	0	0	0	0	0	0	0	0	0	0	0	0	0	0	0	0	0	0	0	0	0	0	0	0	0	0	0	0	0	0	0	0	0
Arachnida	0	0	0	0	0	0	0	0	0	0	0	0	0	0	0	0	0	0	0	0	0	0	0	0	0	0	0	0	0	0	0	0	0	0	0	0	0	0	0	0	0	0	0	0	0	0	0	0	0
Cephalopoda	0	0	0	0	0	0	0	0	0	0	0	0	0	1	0	0	0	0	0	0	0	0	0	0	0	0	0	0	0	0	0	0	0	0	0	0	0	0	0	0	0	0	0	0	0	0	0	0	0
Tremellomycetes	0	0	0	0	0	0	0	0	0	0	0	0	0	0	0	0	0	0	0	0	0	0	0	0	0	0	0	0	0	0	0	0	0	0	0	0	0	0	0	0	0	0	0	0	0	0	0	0	0
kingdom_Fungi	0	0	0	0	0	0	0	0	0	0	0	1	0	0	0	0	0	0	0	0	0	0	0	0	0	0	0	0	0	0	0	0	0	0	0	0	0	0	0	0	0	0	0	0	0	0	0	0	0
Chlorobia	0	1	0	0	0	0	0	0	0	0	0	0	0	0	0	0	0	0	0	0	0	0	0	0	0	0	0	0	0	0	0	0	0	0	0	0	0	0	0	0	0	0	0	0	0	0	0	0	0
phylum_Firmicutes	0	1	0	0	0	0	0	0	0	0	0	0	0	0	0	0	0	0	0	0	0	0	0	0	0	0	0	0	0	0	0	0	0	0	0	0	0	0	0	0	0	0	0	0	0	0	0	0	0
Deinococci	0	0	0	0	0	0	0	0	0	0	0	0	0	0	0	0	0	0	0	0	1	0	0	0	0	0	0	0	0	0	0	0	0	0	0	0	0	0	0	0	0	0	0	0	0	0	0	0	0
kingdom_Viridiplantae	0	0	0	0	0	0	0	0	0	0	0	0	0	0	0	0	0	0	0	0	0	0	1	0	0	0	0	0	0	0	0	0	0	0	0	0	0	0	0	0	0	0	0	0	0	0	0	0	0
Coccidia	1	0	0	0	0	0	0	0	0	0	0	0	0	0	0	0	0	0	0	0	0	0	0	0	0	0	0	0	0	0	0	0	0	0	0	0	0	0	0	0	0	0	0	0	0	0	0	0	0
Leotiomycetes	1	0	0	0	0	0	0	0	0	0	0	0	0	0	0	0	0	0	0	0	0	0	0	0	0	0	0	0	0	0	0	0	0	0	0	0	0	0	0	0	0	0	0	0	0	0	0	0	0
phylum_Ascomycota	0	0	0	0	0	1	0	0	0	0	0	0	0	0	0	0	0	0	0	0	0	0	0	0	0	0	0	0	0	0	0	0	0	0	0	0	0	0	0	0	0	0	0	0	0	0	0	0	0
Cytophagia	0	0	0	0	0	0	0	0	0	0	0	0	0	0	0	0	0	0	0	0	0	0	0	0	0	0	0	0	0	0	0	1	0	0	0	0	0	0	0	0	0	0	0	0	0	0	0	0	0
Methanomicrobia	0	0	0	0	0	0	0	0	0	0	0	0	0	0	0	0	0	0	0	0	0	0	0	0	0	1	0	0	0	0	0	0	0	0	0	0	0	0	0	0	0	0	0	0	0	0	0	0	0
Thermoleophilia	0	0	0	0	0	0	0	0	0	0	0	0	0	0	0	0	0	0	0	1	0	0	0	0	0	0	0	0	0	0	0	0	0	0	0	0	0	0	0	0	0	0	0	0	0	0	0	0	0
[truncated: 28 more columns]

## Sheet: order
Non-Human Peptides Revealed in Blood Reflect the Composition of Intestinal Microbiota
Corresponding author: Georgij Arapidi, arapidi@gmail.com
Additional file 2. Summary table of the amino acid sequences identified using the de novo approach (in 72 plasma/serum samples), as well as a list of organisms that contain these sequences in their genomes
List of organisms (at order level) that probably contain the identified sequences in their genomesи (with spectral counting at the crossing)
order - name of order
N101..N220 - sample ids (detailed information on blood derivative samples is contained in Supplementary Table S1, sheet 1)
Average - mean value of the persent of total spectral count
HMP - whether the organism is known ("+") or not ("-") as a representative of any human microbiota, according to HMP (Human Metagenome Project)
superkingdom - name of superkingdom
kingdom - name of kingdom
phylum - name of phylum
class - name of class
order	N101	N102	N103	N104	N117	N123	N124	N126	N149	N127	N128	N129	N130	N135	N136	N137	N138	N105	N107	N119	N125	N131	N132	N133	N134	N139	N140	N141	N142	N212	N213	N362	N363	I305	I311	I315	I321	I325	I331	N182	N208	N209	N406	N409	N411	N414	N416	N419	N163
Primates	145.086	129.708	308.902	0.814815	178.487	194.843	168.533	239.441	101.542	146.767	163.632	128.019	139.395	123.033	64.4446	103.716	78.576	244.052	154.266	733.561	142.691	174.819	156.905	135.69	115.261	266.242	398.731	223.168	137.072	261.431	169.682	256.586	458.654	312.31	346.993	340.212	232.296	215.196	191.613	73.0727	310.682	207.848	478.782	232.174	169.162	184.769	159.28	66.509	55.309
class_Mammalia	166.465	150.397	279.99	0	102.921	234.09	221.821	265.784	146.094	177.794	212.706	171.186	211.649	122.564	95.0504	120.324	105.7	282.201	134.621	664.452	195.789	221.424	217.461	161.613	152.163	318.972	400.994	226.788	188.847	133.955	71.7828	103.534	164.699	145.339	155.967	153.965	118.433	118.309	89.9928	40.9227	248.975	148.331	262.121	128.703	103.433	105.205	95.8666	41.9713	28.6469
any creature	169	116	142	11	40	139	157	153	97	107	117	92	97	71	75	70	69	97	57	458	115	128	98	104	81	162	208	113	83	301	99	250	178	113	93	140	154	122	112	28	247	142	242	100	98	96	81	107	38
no info	49.8281	57.1168	111.083	4.18519	50.0953	67.0091	66.5712	80.8308	41.1882	54.5026	59.8137	59.2093	57.9381	45.7924	34.5244	44.7346	34.4943	95.4436	44.6528	215.769	55.2602	60.8442	69.133	56.1866	41.5822	105.653	143.322	85.2954	58.4446	60.4439	37.8142	50.9471	91.0654	55.1199	62.4534	64.4873	46.6046	43.8897	38.5951	14.3247	63.1319	38.7307	89.7416	49.5572	35.4903	37.8681	35.4293	16.5228	12.3199
Campylobacterales	0	1	0	1	0	0	0	0	0	0	0	0	0	0	0	1	0	0	0	1	0	0	0	0	0	0	0	0	0	26.9905	4	0	0	1	0	0	0	0	0	0	1	1	0	0	0	0	0	0	0
phylum_Chordata	39.6293	25.778	44.2075	0	9.21837	34.096	33.1396	41.0126	26.2381	23.7042	28.9703	25.6209	27.0784	18.6222	12.091	15.2303	10.2348	9.36013	3.46032	24.8102	4.45369	1	9.71618	5.5881	1.99405	7.54334	9.46617	7.8338	2.98113	33.144	16.7237	23.636	46.4211	44.7826	56.1755	47.5456	36.0163	36.8216	33.9589	9.85239	36.3386	24.7715	72.1474	35.8094	30.1578	30.1598	22.4931	9.85137	5.85687
Clostridiales	10	7	8	1	0	11	9	15	21	19	6	18	27	5	10	6	1	12	6	20	11	8	24	7	14	11	27	12	11	1	0	0	0	1	0	0	0	0	0	1	1	0	1	1	0	1	0	1	0
superkingdom_Eukaryota	0.991228	1	3.82857	0	1	0.977778	1.94137	0.942857	0.942857	1.94286	0.942857	0	0	0	0	0	1	0.942857	1	11.5689	2.81653	1.94286	1.91987	1.92286	0	3.79312	6.66794	1.92063	3.82857	14.1824	7.43058	10.4458	8.54826	9.51378	6.52101	8.39559	5.74449	3.84352	5.83992	2.82756	10.4239	7.66462	24.8228	14.3666	9.48174	9.55818	7.69051	5.687	1.87781
kingdom_Metazoa	1	1	1.9895	0	2.90348	3.98425	1.99388	1.9895	0.994751	2.9895	1.93593	1.96475	2.9395	2.98863	1.88949	0.994751	0.994751	0	0	8.83849	1.9895	1.97	1.86474	0	0	5.7966	8.819	1.99475	2.82643	4.85815	6.5671	12.8542	9.61229	5.93443	6.89057	6.89399	8.90565	4.93989	2	1	10.4489	7.65399	14.3848	9.38971	5.27515	6.44017	5.24097	4.4586	1.9895
Bacillales	5	3	5	0	0	5	3	1	1	1	0	2	2	1	3	0	1	4	6	8	2	1	1	4	3	6	5	5	2	1	1	1	3	0	0	0	0	0	0	0	0	0	1	0	0	0	0	0	1
phylum_Proteobacteria	1	6	0	1	0	0	0	0	0	0	1	0	0	2.99962	0	0	0	0	0	1	0	0	1	0	0	0	0	0	0	5	0	3	0	0	0	0	0	0	0	0	0	0	0	0	0	0	0	0	0
Streptomycetales	3	2	4	0	1	3	2	2	3	2	2	2	3	1	5	2	3	2	2	18	2	3	3	1	2	6	1	2	4	1	1	0	0	0	1	0	0	0	0	1	0	0	1	0	0	1	0	1	0
Mycoplasmatales	0	0	0	0	0	0	0	0	0	0	0	0	0	0	0	0	0	0	0	0	0	0	0	0	0	0	0	0	0	0	0	0	0	0	0	0	0	0	0	0	0	0	0	0	0	0	0	0	0
Diptera	0	0	0	0	0	0	0	0	0	0	0	0	0	0	0	0	1	0	0	0	0	0	0	0	0	0	0	0	0	0	0	0	0	0	0	1	0	0	0	0	0	0	0	0	0	0	0	0	0
Burkholderiales	1	2	0	0	1	2	0	1	3	0	1	0	1	2	2	0	1	0	0	3	1	0	2	0	2	1	1	2	0	0	0	0	0	0	0	0	0	0	0	0	0	0	0	0	0	0	0	0	0
Halobacteriales	0	1	0	2	0	0	0	0	0	0	0	0	0	0	0	0	0	0	0	0	0	0	0	0	0	0	0	0	0	0	0	0	0	0	0	0	0	0	0	0	0	0	0	0	0	0	0	0	0
Lactobacillales	1	1	0	1	0	0	0	0	0	1	0	0	0	0	0	0	1	0	0	1	0	0	0	0	0	1	0	0	1	0	0	0	0	0	0	0	0	0	0	0	0	0	0	0	0	0	0	0	0
Xylariales	0	0	0	1	0	0	0	0	0	0	0	0	0	0	0	0	0	0	0	1	0	0	0	0	0	0	0	0	0	0	0	0	0	0	0	0	0	0	0	0	0	0	0	0	0	0	0	0	0
Micrococcales	0	1	0	0	0	0	0	0	0	0	0	0	0	0	1	0	1	0	0	2	0	0	0	0	0	0	1	0	0	0	0	0	0	0	0	0	0	0	0	0	0	0	0	0	0	0	0	1	0
Rhodobacterales	1	0	0	1	0	0	0	0	0	0	0	0	0	1	0	0	0	1	0	0	1	0	0	0	0	0	0	1	0	0	1	0	0	0	0	0	0	0	0	0	0	0	0	0	0	0	0	0	0
Streptosporangiales	0	1	0	1	0	1	0	1	0	0	0	0	0	0	0	0	0	0	0	1	0	0	0	1	0	1	0	0	0	0	0	0	0	0	0	0	0	0	0	0	0	0	0	0	0	0	0	0	0
Saccharomycetales	0	0	1	1	1	0	0	0	0	0	0	0	0	0	0	0	0	0	0	0	0	0	0	0	0	0	0	0	0	0	0	0	0	0	0	0	0	0	1	0	0	0	0	0	0	0	0	0	0
Malvales	1	0	2	0	0	0	1	2	2	0	0	2	2	0	1	0	1	0	0	0	0	0	0	0	0	0	0	0	0	0	0	0	0	0	0	0	0	0	0	1	0	0	0	0	0	0	0	0	0
Bifidobacteriales	0	0	0	1	0	0	0	0	0	0	0	0	0	0	0	0	0	0	0	0	0	0	0	0	0	0	0	0	0	0	0	0	0	0	0	0	0	0	0	0	0	0	0	0	0	0	0	0	0
Oceanospirillales	0	0	0	1	0	0	0	0	0	0	0	0	0	0	0	0	0	0	0	0	0	0	0	0	0	0	0	0	0	0	0	0	0	0	0	0	0	0	0	0	0	0	0	0	0	0	0	0	0
Corynebacteriales	0	0	1	0	0	1	0	0	1	0	0	0	0	0	0	0	0	2	0	5	0	0	0	0	1	0	0	0	0	0	0	0	0	0	2	1	3	1	0	0	0	0	1	0	0	0	0	0	0
Pseudonocardiales	0	0	1	0	0	0	0	0	0	0	0	0	0	0	0	0	0	0	0	0	0	0	0	0	0	0	0	0	0	0	0	0	1	1	0	0	0	0	1	0	0	0	0	0	0	0	0	1	0
Haloferacales	0	3	1	0	0	1	0	0	1	0	2	0	2	0	1	0	2	0	0	0	0	0	0	0	0	0	0	0	0	0	0	0	0	0	0	0	0	0	0	0	0	0	0	0	0	0	0	0	0
Isoptera	0	0	0	0	0	0	0	0	0	0	0	0	0	0	0	0	0	0	0	0	0	0	0	0	0	0	0	0	0	0	0	0	0	0	0	0	0	0	0	0	0	0	0	0	0	0	0	0	0
Funariales	0	0	0	0	4	0	0	0	0	0	0	0	0	0	0	0	0	0	0	0	0	0	0	0	0	0	0	0	0	0	0	0	0	0	0	0	0	0	0	0	0	0	0	0	0	0	0	0	0
Myxococcales	0	0	0	0	0	0	0	1	0	0	0	0	0	0	0	0	0	0	0	0	0	0	0	0	0	0	0	0	0	0	0	0	0	0	0	0	0	0	0	0	0	0	0	0	0	0	0	0	0
Neisseriales	0	0	0	0	0	0	0	0	0	0	0	0	0	0	0	0	0	0	0	0	0	0	0	0	0	0	0	0	0	0	0	8.99719	0	0	0	0	0	0	0	0	0	0	0	0	0	0	0	0	0
Flavobacteriales	0	4	0	0	0	2	0	0	0	0	0	0	0	0	0	0	0	0	0	2	0	0	0	0	0	0	0	0	0	0	0	0	0	0	0	0	0	0	0	1	0	0	0	0	0	0	0	0	0
Bacteroidales	0	0	0	0	0	0	0	0	0	0	0	0	0	2	0	1	0	0	0	0	0	0	1	0	0	0	0	0	0	0	0	0	0	0	0	0	0	0	1	0	1	0	0	0	0	0	0	1	0
Galliformes	0	0	0	0	0	0	0	0	0	0	0	0	0	0	0	0	0	0	0	0	0	0	0	0	0	0	0	0	0	0.994845	0	0	0	0	0	0	0	0	0	0	0	0	0	0	0	0	0	0	0
class_Actinobacteria	0	1	0	0	0	0	0	1	0	0	0	0	0	0	0	0	0	0	0	0	0	0	0	0	0	0	0	0	0	1	0	0	0	0	1	1	0	1	2	0	0	0	0	0	0	0	0	0	0
Pseudomonadales	0	0	0	0	0	0	0	1	0	0	0	1	0	0	0	0	0	0	0	1	0	0	0	0	0	0	0	0	0	0	1	0	0	0	0	0	0	0	0	0	0	0	0	0	0	0	0	0	0
Rhodospirillales	0	0	0	0	0	0	0	0	1	0	0	0	0	0	0	0	0	0	0	0	0	0	0	0	0	0	0	0	0	0	0	0	0	0	0	0	0	0	0	0	1	0	0	0	0	0	0	0	1
Rodentia	0	0	0	0	0	0	0	0	0	0	0	0	1	0	0	0	0	1	0	0	1	0	0	0	0	0	0	0	0	0	0	0	0	0	0	0	0	0	0	0	0	0	0	0	0	0	0	0	0
Sphingomonadales	0	0	0	0	0	0	0	0	0	0	0	0	0	0	0	0	0	0	0	0	0	0	0	0	0	0	0	0	0	0	0	0	0	0	0	0	0	0	0	0	0	0	0	0	0	0	0	0	0
Enterobacteriales	0	0	0	0	0	0	0	0	0	0	0	0	0	1	0	0	0	0	1	0	0	0	0	0	2	0	1	0	0	0	0	0	0	0	0	0	0	0	0	0	0	0	0	0	0	0	0	0	0
Rhizobiales	0	1	1	0	0	0	0	0	0	0	0	1	0	0	0	0	0	0	0	1	0	0	0	0	0	0	0	0	0	0	0	1	0	0	0	0	0	0	0	0	1	0	0	0	0	0	0	0	0
Pasteurellales	0	0	1	0	0	0	0	0	0	0	0	0	0	0	1	0	0	0	0	0	0	0	0	0	0	0	0	0	0	0	0	0	0	0	0	0	0	0	0	1	0	0	0	0	0	0	0	0	0
Poales	0	0	0	0	0	1	0	0	0	0	0	0	0	0	0	0	0	0	0	0	0	0	0	0	0	0	0	0	0	1	0	0	0	0	0	0	0	0	0	0	0	0	0	0	0	0	0	0	0
Trichocephalida	0	0	0	0	0	0	0	0	0	0	0	0	0	0	0	0	0	0	0	0	0	0	0	0	0	0	0	0	0	0	0	0	0	1	0	1	0	0	0	0	0	0	0	0	0	0	0	0	0
Hypocreales	0	0	0	0	1	0	0	0	0	0	2	0	0	0	0	0	0	0	0	0	0	0	0	0	0	1	0	0	1	0	0	0	0	0	0	0	0	0	0	0	0	0	0	0	0	0	0	0	0
Acholeplasmatales	0	0	0	0	0	0	0	0	0	0	0	0	0	0	0	0	0	0	0	0	0	0	0	1	0	0	0	0	0	0	0	0	0	0	0	0	4	0	0	0	0	0	0	0	0	0	0	0	0
Carnivora	1	0	0	0	0	0	0	0	0	0	0	0	0	0	0	0	0	0	0	0	1	0	0	0	0	0	1	0	0	0	0	0	0	0	0	0	0	0	0	0	0	0	0	0	0	0	0	0	0
Scleractinia	0	0	0	0	0	0	0	0	0	0	0	0	0	0	0	0	0	0	0	0	0	0	0	0	0	0	0	0	0	0	0	0	0	0	0	0	0	0	0	0	0	0	0	0	0	0	0	0	0
Anseriformes	0	0	0	0	0	0	0	0	0	0	0	0	0	0	0	0	0	0	0	0	0	0	0	0	1	0	0	0	0	0	0	0	0	0	0	0	0	0	0	0	0	0	0	0	0	0	0	0	0
Chromatiales	0	0	0	0	0	0	0	0	0	0	0	0	0	0	0	0	0	0	0	0	0	0	0	0	0	0	0	0	0	0	0	0	0	0	0	0	0	0	0	0	0	0	0	0	0	0	0	0	1
Boletales	0	0	0	0	0	0	0	0	0	0	0	0	0	0	0	0	0	0	0	1	0	0	0	0	0	0	0	0	0	0	0	0	0	0	0	0	0	0	0	0	0	0	0	0	0	0	0	0	0
Mortierellales	0	0	0	0	0	0	0	0	0	0	0	0	0	0	0	0	0	0	0	0	0	0	0	0	0	0	0	0	0	0	0	0	0	0	0	0	0	0	0	0	0	0	0	0	0	0	0	0	0
Ustilaginales	0	0	0	0	0	0	0	0	0	0	0	0	0	0	0	0	0	0	0	0	0	0	0	0	0	0	0	0	0	0	0	0	0	0	0	0	0	0	0	0	0	0	0	0	0	0	0	0	0
Pucciniales	0	0	0	0	0	0	0	0	0	0	0	0	0	0	0	0	1	0	0	2	0	0	0	1	0	0	0	0	0	0	0	0	0	0	0	0	0	0	0	0	0	0	0	0	0	0	0	0	0
Lamiales	0	0	0	0	0	0	0	0	0	0	0	0	0	0	0	0	0	0	0	2	0	2	1	0	0	0	0	0	0	0	0	0	0	0	0	0	0	0	0	0	0	0	0	0	0	0	0	0	0
Vibrionales	0	1	0	0	0	0	0	0	0	0	0	1	0	0	0	0	0	0	0	0	0	0	0	0	0	0	0	0	0	0	0	0	0	0	0	0	0	1	0	0	0	0	0	0	0	0	0	0	0
Alteromonadales	0	0	0	0	0	0	0	0	0	0	0	0	0	0	0	0	0	0	1	0	0	1	0	0	0	1	0	0	0	0	0	0	0	0	0	0	0	0	0	0	0	0	0	0	0	0	0	0	0
class_Bacilli	0	0	0	0	0	0	0	0	0	0	0	0	0	0	0	0	0	0	0	0	0	0	0	0	0	0	0	0	0	0	0	0	0	0	0	0	0	0	0	0	0	0	0	0	0	0	0	0	0
Strigeidida	0	0	0	0	0	0	0	0	0	0	0	0	0	0	0	0	1	0	0	0	0	1	0	0	0	0	0	0	0	0	0	0	0	0	0	0	0	0	0	0	0	0	0	0	0	0	0	0	0
Desulfovibrionales	0	0	0	0	0	0	1	0	0	0	0	0	0	0	0	0	0	0	0	0	0	0	0	0	0	0	0	0	0	0	0	0	0	0	0	0	0	0	0	0	0	0	1	0	0	0	1	0	0
Brassicales	0	1	0	0	0	0	0	0	0	0	1	0	0	0	0	0	0	0	0	0	0	0	0	0	0	0	0	0	0	1	0	0	0	0	0	0	0	0	0	0	0	0	0	0	0	0	0	0	0
phylum_Arthropoda	0	0	0	0	0	0	0	0	0	0	0	0	0	0	0	0	0	0	0	0	0	0	0	0	0	0	0	0	0	0	0	0	0	0	0	0.5	0	0	0	0	0	0	0	0	0	0	0	0	0
class_Aves	0	0	0	0	0	0	0	0	0	0	0	0	0	0	0	0	0	0	0	0	0	1	0	0	0	0	0	0	0	0	0	0	0	0	0	0	0	0	0	0	0	0	0	0	0	0	0	0	0
Chloroflexales	0	0	0	0	0	0	0	0	0	0	0	0	0	0	0	0	0	0	0	0	0	0	0	0	0	0	0	0	0	0	0	0	0	0	0	0	0	0	0	0	0	0	0	0	0	0	0	1	0
Dothideales	0	0	0	0	0	0	0	0	0	0	0	0	0	0	0	0	0	0	0	0	0	0	0	0	0	0	0	0	0	0	0	0	0	0	0	0	0	0	0	0	0	0	0	0	0	0	0	1	0
Caudovirales	0	0	0	0	0	0	0	0	0	0	0	0	0	0	0	0	0	0	0	0	0	0	0	0	0	0	0	1	0	0	1	0	0	0	0	0	0	0	0	0	0	0	0	0	0	0	0	0	0
Dermoptera	0	0	0	0	0	0	0	0	0	0	0	0	0	0	0	0	0	0	0	0	0	1	0	1	0	0	0	0	0	0	0	0	0	0	0	0	0	0	0	0	0	0	0	0	0	0	0	0	0
Characiformes	0	0	0	0	0	0	0	0	0	0	0	0	0	0	0	0	1	0	0	1	0	0	0	0	0	0	0	0	0	0	0	0	0	0	0	0	0	0	0	0	0	0	0	0	0	0	0	0	0
Perissodactyla	0	0	1	0	0	0	0	0	0	0	0	0	0	0	0	0	0	0	0	0	0	0	0	0	0	0	0	0	0	0	0	0	0	0	0	0	0	0	0	0	0	0	0	0	0	0	0	0	0
Hymenoptera	0	0	0	0	0	0	0	0	0	0	0	0	0	0	0	0	0	1	0	0	0	0	0	1	0	0	0	0	0	0	0	0	0	0	0	0	0	0	0	0	0	0	0	0	0	0	0	0	0
class_Sordariomycetes	0	0	0	0	0	0	0	0	0	0	0	0	0	0	0	0	0	0	0	0	0	0	0	0	0	0	0	0	0	0	0	0	0	0	0	1	0	0	1	0	0	0	0	0	0	0	0	0	0
Haemosporida	0	0	0	0	0	0	0	0	0	0	0	0	0	0	0	0	0	0	0	0	0	0	0	0	0	0	0	0	0	1	0	0	0	0	0	0	0	0	1	0	0	0	0	0	0	0	0	0	0
Xanthomonadales	0	0	0	0	0	0	0	0	0	0	0	0	0	0	0	0	0	0	0	0	0	0	0	0	0	0	0	0	0	0	0	1	0	0	0	0	0	1	0	0	0	0	0	0	0	0	0	0	0
Spirochaetales	0	0	0	0	0	0	0	0	0	0	0	0	0	0	0	0	0	0	0	0	0	1	0	0	0	0	0	0	0	0	0	1	0	0	0	0	0	0	0	0	0	0	0	0	0	0	0	0	0
Methylococcales	0	0	0	0	0	0	0	0	0	0	1	0	0	0	0	0	0	0	0	0	0	0	0	0	0	0	0	0	0	0	0	0	0	0	0	1	0	0	0	0	0	0	0	0	0	0	0	0	0
phylum_Bacteroidetes	0	0	0	0	0	0	0	0	0	0	0	0	0	0	0	0	0	0	0	0	0	0	0	0	0	0	0	0	0	0	0	0	0	0	0	0	0	0	0	0	0	0	0	0	0	0	0	0	0
Eurotiales	0	0	0	0	0	1	0	0	0	0	0	0	0	0	0	0	0	0	0	0	0	0	0	0	0	0	0	1	0	0	0	0	0	0	0	0	0	0	0	0	0	0	0	0	0	0	0	0	0
Desulfuromonadales	0	0	0	0	0	0	0	0	0	0	0	0	0	0	0	1	0	0	0	0	0	0	0	0	0	0	0	0	0	0	0	0	0	0	0	0	0	0	0	0	0	0	0	0	0	0	0	0	0
Thiotrichales	0	0	0	0	0	0	0	0	0	0	0	0	0	0	0	1	0	0	0	0	0	0	0	0	0	0	0	0	0	0	0	0	0	0	0	0	0	0	0	0	0	0	0	0	0	0	0	0	0
class_Mollicutes	0	0	0	0	0	0	0	0	0	0	0	0	0	0	0	0	0	0	0	0	0	0	0	0	0	0	0	0	0	0	0	0	0	0	0	2	0	0	0	0	0	0	0	0	0	0	0	0	0
Chrysiogenales	0	0	0	0	1	0	0	0	0	0	0	0	0	0	0	0	0	0	0	0	0	0	0	0	0	0	0	0	0	0	0	0	0	0	0	0	0	0	0	0	0	0	0	0	0	0	0	0	0
phylum_Streptophyta	0	0	0	0	1	0	0	0	0	0	0	0	0	0	0	0	0	0	0	0	0	0	0	0	0	0	0	0	0	0	0	0	0	0	0	0	0	0	0	0	0	0	0	0	0	0	0	0	0
Proboscidea	0	0	0	0	1	0	0	0	0	0	0	0	0	0	0	0	0	0	0	0	0	0	0	0	0	0	0	0	0	0	0	0	0	0	0	0	0	0	0	0	0	0	0	0	0	0	0	0	0
Astigmata	0	0	0	0	0	0	0	0	0	0	0	0	0	0	0	0	0	0	0	0	0	0	0	0	0	0	0	0	0	0	0	0	0	0	0	0	0	0	0	0	0	0	0	0	0	0	0	0	0
Atheliales	0	0	0	0	0	0	0	0	0	0	0	0	0	1	0	0	0	0	0	0	0	0	0	0	0	0	0	0	0	0	0	0	0	0	0	0	0	0	0	0	0	0	0	0	0	0	0	0	0
Geastrales	0	0	0	0	0	0	0	0	0	0	0	0	0	1	0	0	0	0	0	0	0	0	0	0	0	0	0	0	0	0	0	0	0	0	0	0	0	0	0	0	0	0	0	0	0	0	0	0	0
Octopoda	0	0	0	0	0	0	0	0	0	0	0	0	0	1	0	0	0	0	0	0	0	0	0	0	0	0	0	0	0	0	0	0	0	0	0	0	0	0	0	0	0	0	0	0	0	0	0	0	0
Tremellales	0	0	0	0	0	0	0	0	0	0	0	0	0	0	0	0	0	0	0	0	0	0	0	0	0	0	0	0	0	0	0	0	0	0	0	0	0	0	0	0	0	0	0	0	0	0	0	0	0
Arecales	0	0	0	0	0	0	0	0	0	0	0	0	0	0	0	0	0	0	0	0	0	0	0	0	0	0	0	0	0	0	1	0	0	0	0	0	0	0	0	0	0	0	0	0	0	0	0	0	0
Oscillatoriales	0	0	0	0	0	0	0	0	0	0	0	0	0	0	0	0	0	0	0	0	0	0	0	0	0	0	0	0	0	0	0	0	0	0	0	0	0	0	0	0	0	0	0	0	0	0	0	0	0
Fabales	0	0	0	0	0	0	0	0	0	0	0	0	0	0	0	0	0	0	0	0	0	0	0	0	0	0	0	0	0	2	0	0	0	0	0	0	0	0	0	0	0	0	0	0	0	0	0	0	0
Frankiales	0	0	0	0	0	0	0	0	0	0	0	0	0	0	0	0	0	0	0	1	0	1	0	0	0	0	0	0	0	0	0	0	0	0	0	0	0	0	0	0	0	0	0	0	0	0	0	0	0
Rosales	0	0	0	0	0	0	0	0	0	0	0	0	0	0	0	0	0	0	0	0	0	0	0	1	0	0	0	0	0	0	0	0	0	0	0	0	0	0	0	0	0	0	0	0	0	0	0	0	0
Tubulidentata	0	0	0	0	0	0	0	0	0	0	0	0	0	0	0	0	0	0	0	0	0	0	0	0	0	0	0	0	1	0	0	0	0	0	0	0	0	0	0	0	0	0	0	0	0	0	0	0	0
kingdom_Fungi	0	0	0	0	0	0	0	0	0	0	0	1	0	0	0	0	0	0	0	0	0	0	0	0	0	0	0	0	0	0	0	0	0	0	0	0	0	0	0	0	0	0	0	0	0	0	0	0	0
Chlorobiales	0	1	0	0	0	0	0	0	0	0	0	0	0	0	0	0	0	0	0	0	0	0	0	0	0	0	0	0	0	0	0	0	0	0	0	0	0	0	0	0	0	0	0	0	0	0	0	0	0
Methylacidiphilales	0	1	0	0	0	0	0	0	0	0	0	0	0	0	0	0	0	0	0	0	0	0	0	0	0	0	0	0	0	0	0	0	0	0	0	0	0	0	0	0	0	0	0	0	0	0	0	0	0
phylum_Firmicutes	0	1	0	0	0	0	0	0	0	0	0	0	0	0	0	0	0	0	0	0	0	0	0	0	0	0	0	0	0	0	0	0	0	0	0	0	0	0	0	0	0	0	0	0	0	0	0	0	0
Polyporales	0	1	0	0	0	0	0	0	0	0	0	0	0	0	0	0	0	0	0	0	0	0	0	0	0	0	0	0	0	0	0	0	0	0	0	0	0	0	0	0	0	0	0	0	0	0	0	0	0
Zingiberales	0	1	0	0	0	0	0	0	0	0	0	0	0	0	0	0	0	0	0	0	0	0	0	0	0	0	0	0	0	0	0	0	0	0	0	0	0	0	0	0	0	0	0	0	0	0	0	0	0
Deinococcales	0	0	0	0	0	0	0	0	0	0	0	0	0	0	0	0	0	0	0	0	1	0	0	0	0	0	0	0	0	0	0	0	0	0	0	0	0	0	0	0	0	0	0	0	0	0	0	0	0
Natrialbales	0	0	0	0	0	0	0	0	0	1	0	0	0	0	0	0	0	0	0	0	0	0	0	0	0	0	0	0	0	0	0	0	0	0	0	0	0	0	0	0	0	0	0	0	0	0	0	0	0
Rickettsiales	0	0	0	0	0	0	0	0	0	0	0	0	0	0	0	0	0	0	0	0	0	0	0	0	0	0	0	0	0	0	0	0	0	0	0	0	0	0	0	0	0	0	0	1	0	0	0	0	0
kingdom_Viridiplantae	0	0	0	0	0	0	0	0	0	0	0	0	0	0	0	0	0	0	0	0	0	0	1	0	0	0	0	0	0	0	0	0	0	0	0	0	0	0	0	0	0	0	0	0	0	0	0	0	0
class_Gammaproteobacteria	1	0	0	0	0	0	0	0	0	0	0	0	0	0	0	0	0	0	0	0	0	0	0	0	0	0	0	0	0	0	0	0	0	0	0	0	0	0	0	0	0	0	0	0	0	0	0	0	0
Eucoccidiorida	1	0	0	0	0	0	0	0	0	0	0	0	0	0	0	0	0	0	0	0	0	0	0	0	0	0	0	0	0	0	0	0	0	0	0	0	0	0	0	0	0	0	0	0	0	0	0	0	0
Aeromonadales	0	0	0	0	0	0	0	0	0	0	1	0	0	0	0	0	0	0	0	0	0	0	0	0	0	0	0	0	0	0	0	0	0	0	0	0	0	0	0	0	0	0	0	0	0	0	0	0	0
Proteales	0	0	0	0	0	0	0	0	0	0	0	0	0	0	0	0	0	0	0	0	0	0	0	0	0	0	0	0	0	0	0	0	0	0	0	0	1	0	0	0	0	0	0	0	0	0	0	0	0
Phaeomoniellales	0	0	0	0	0	0	0	0	0	0	0	0	0	0	0	0	0	0	0	0	0	1	0	0	0	0	0	0	0	0	0	0	0	0	0	0	0	0	0	0	0	0	0	0	0	0	0	0	0
Squamata	0	0	1	0	0	0	0	0	0	0	0	0	0	0	0	0	0	0	0	1	0	0	0	0	0	0	0	0	0	0	0	0	0	0	0	0	0	0	0	0	0	0	0	0	0	0	0	0	0
Onygenales	0	0	0	0	0	0	0	0	0	0	0	0	0	0	0	0	0	0	0	0	0	0	0	0	0	0	0	1	0	0	0	0	0	0	0	0	0	0	0	0	0	0	0	0	0	0	0	0	0
Longamoebia	0	0	0	0	0	1	0	0	0	0	0	0	0	0	0	0	0	0	0	0	0	0	0	0	0	0	0	0	0	0	0	0	0	0	0	0	0	0	0	0	0	0	0	0	0	0	0	0	0
phylum_Ascomycota	0	0	0	0	0	1	0	0	0	0	0	0	0	0	0	0	0	0	0	0	0	0	0	0	0	0	0	0	0	0	0	0	0	0	0	0	0	0	0	0	0	0	0	0	0	0	0	0	0
Cytophagales	0	0	0	0	0	0	0	0	0	0	0	0	0	0	0	0	0	0	0	0	0	0	0	0	0	0	0	0	0	0	0	1	0	0	0	0	0	0	0	0	0	0	0	0	0	0	0	0	0
Micromonosporales	0	0	0	0	0	0	0	0	0	0	0	0	0	0	0	0	0	0	0	0	0	0	0	0	0	0	0	0	0	0	0	1	0	0	0	0	0	0	0	0	0	0	0	0	0	0	0	0	0
Kordiimonadales	0	0	0	0	0	0	0	1	0	0	0	0	0	0	0	0	0	0	0	0	0	0	0	0	0	0	0	0	0	0	0	0	0	0	0	0	0	0	0	0	0	0	0	0	0	0	0	0	0
Capnodiales	0	0	0	0	0	0	0	0	0	0	0	0	0	0	0	0	0	0	0	0	0	0	0	0	0	0	0	0	0	1	0	0	0	0	0	0	0	0	0	0	0	0	0	0	0	0	0	0	0
class_Actinopteri	0	0	0	0	0	0	0	0	0	0	0	0	0	0	0	0	0	0	0	0	0	0	0	0	0	0	0	0	0	1	0	0	0	0	0	0	0	0	0	0	0	0	0	0	0	0	0	0	0
Methanomicrobiales	0	0	0	0	0	0	0	0	0	0	0	0	0	0	0	0	0	0	0	0	0	0	0	0	0	1	0	0	0	0	0	0	0	0	0	0	0	0	0	0	0	0	0	0	0	0	0	0	0
Propionibacteriales	0	0	0	0	0	0	0	0	0	0	0	0	0	0	0	0	0	0	0	0	0	0	0	0	0	0	0	0	0	0	0	0	1	0	0	0	0	0	0	0	0	0	0	0	0	0	0	0	0
class_Bryopsida	0	0	0	0	0.375	0	0	0	0	0	0	0	0	0	0	0	0	0	0	0	0	0	0	0	0	0	0	0	0	0	0	0	0	0	0	0	0	0	0	0	0	0	0	0	0	0	0	0	0
Actiniaria	0	0	0	0	0	0	0	0	0	0	0	0	0	0	0	0	0	0	0	0	0	0	0	0	0	0	0	0	0	0	0	0	0	0	0	0	0	0	0	0	0	0	1	0	0	0	0	0	0
Chaetothyriales	0	0	0	0	0	0	0	0	0	0	0	0	0	0	0	0	0	0	0	0	0	0	0	0	0	0	1	0	0	0	0	0	0	0	0	0	0	0	0	0	0	0	0	0	0	0	0	0	0
class_Liliopsida	0	0	0	0	0	0	0	0	0	0.3	0	0	0	0	0	0	0	0	0	0	0	0	0	0	0	0	0	0	0	0	0	0	0	0	0	0	0	0	0	0	0	0	0	0	0	0	0	0	0
Actinomycetales	0	0	0	0	0	0	0	0	0	0	0	0	0	0	0	0	0	0	0	1	0	0	0	0	0	0	0	0	0	0	0	0	0	0	0	0	0	0	0	0	0	0	0	0	0	0	0	0	0
Caulobacterales	0	0	0	0	0	0	0	0	0	0	0	0	0	0	0	0	0	0	0	1	0	0	0	0	0	0	0	0	0	0	0	0	0	0	0	0	0	0	0	0	0	0	0	0	0	0	0	0	0
Perciformes	0	0	0	0	0	0	0	0	0	0	0	0	0	0	0	0	0	0	0	1	0	0	0	0	0	0	0	0	0	0	0	0	0	0	0	0	0	0	0	0	0	0	0	0	0	0	0	0	0
Solirubrobacterales	0	0	0	0	0	0	0	0	0	0	0	0	0	0	0	0	0	0	0	1	0	0	0	0	0	0	0	0	0	0	0	0	0	0	0	0	0	0	0	0	0	0	0	0	0	0	0	0	0
[truncated: 29 more columns]

## Sheet: family
Non-Human Peptides Revealed in Blood Reflect the Composition of Intestinal Microbiota
Corresponding author: Georgij Arapidi, arapidi@gmail.com
Additional file 2. Summary table of the amino acid sequences identified using the de novo approach (in 72 plasma/serum samples), as well as a list of organisms that contain these sequences in their genomes
List of organisms (at family level) that probably contain the identified sequences in their genomes (with spectral counting at the crossing)
family - name of family
N101..N220 - sample ids (detailed information on blood derivative samples is contained in Supplementary Table S1, sheet 1)
Average - mean value of the persent of total spectral count
HMP - whether the organism is known ("+") or not ("-") as a representative of any human microbiota, according to HMP (Human Metagenome Project)
superkingdom - name of superkingdom
kingdom - name of kingdom
phylum - name of phylum
class - name of class
order - name of order
family	N101	N102	N103	N104	N117	N123	N124	N126	N149	N127	N128	N129	N130	N135	N136	N137	N138	N105	N107	N119	N125	N131	N132	N133	N134	N139	N140	N141	N142	N212	N213	N362	N363	I305	I311	I315	I321	I325	I331	N182	N208	N209	N406	N409	N411	N414	N416	N419	N163
class_Mammalia	166.465	150.397	279.99	0	102.921	234.09	221.821	265.784	146.094	177.794	212.706	171.186	211.649	122.564	95.0504	120.324	105.7	282.201	134.621	664.452	195.789	221.424	217.461	161.613	152.163	318.972	400.994	226.788	188.847	133.955	71.7828	103.534	164.699	145.339	155.967	153.965	118.433	118.309	89.9928	40.9227	248.975	148.331	262.121	128.703	103.433	105.205	95.8666	41.9713	28.6469
any creature	169	116	142	11	40	139	157	153	97	107	117	92	97	71	75	70	69	97	57	458	115	128	98	104	81	162	208	113	83	301	99	250	178	113	93	140	154	122	112	28	247	142	242	100	98	96	81	107	38
order_Primates	87.2927	71.0969	191.36	0	111.931	110.651	96.1107	150.47	49.1128	84.2491	112.764	75.6626	82.463	74.9131	40.1932	67.8984	54.9279	126.852	92.3318	441.772	69.8426	106.409	94.6175	77.8879	59.4322	137.777	202.425	123.85	66.9348	175.434	106.273	153.368	228.928	175.015	201.518	182.674	147.419	118.601	109.023	39.4478	199.626	136.11	276.104	134.282	101.998	111.651	83.9801	37.0833	29.0985
Hominidae	57.7935	58.6109	117.542	0.814815	65.5559	84.1926	72.4223	88.9709	52.429	62.5182	50.8671	52.3559	56.9318	48.1199	24.2514	35.8175	23.6481	117.2	61.9342	291.789	72.8485	68.4101	61.2876	57.8019	55.8287	128.465	196.305	99.3175	70.1371	85.9963	63.4081	103.218	229.725	137.295	145.475	157.538	84.8763	96.5955	82.59	33.6249	111.056	71.738	202.678	97.8917	67.1641	73.118	75.2995	29.4257	26.2105
no info	48.8281	56.1168	111.083	4.18519	50.0953	68.0091	66.5712	80.8308	42.1882	54.5026	59.8137	59.2093	57.9381	46.7924	34.5244	45.7346	34.4943	95.4436	44.6528	215.769	55.2602	61.8442	69.133	56.1866	41.5822	105.653	143.322	85.7121	58.4446	59.4439	37.8142	50.9471	90.0654	55.1199	61.4534	64.4873	45.6046	43.8897	38.5951	13.3247	63.1319	38.7307	87.7416	46.5572	35.4903	37.8681	34.4293	16.5228	11.3199
Helicobacteraceae	0	0	0	0	0	0	0	0	0	0	0	0	0	0	0	1	0	0	0	0	0	0	0	0	0	0	0	0	0	25.9905	4	0	0	0	0	0	0	0	0	0	1	1	0	0	0	0	0	0	0
phylum_Chordata	39.6293	25.778	44.2075	0	9.21837	34.096	33.1396	41.0126	26.2381	23.7042	28.9703	25.6209	27.0784	18.6222	12.091	15.2303	10.2348	9.36013	3.46032	24.8102	4.45369	1	9.71618	5.5881	1.99405	7.54334	9.46617	7.8338	2.98113	33.144	16.7237	23.636	46.4211	44.7826	56.1755	47.5456	36.0163	36.8216	33.9589	9.85239	36.3386	24.7715	72.1474	35.8094	30.1578	30.1598	22.4931	9.85137	5.85687
Peptostreptococcaceae	10	7	8	1	0	11	9	15	21	19	6	18	27	5	9	6	1	11	5	18	11	8	24	7	14	10	27	12	11	0	0	0	0	0	0	0	0	0	0	0	0	0	0	0	0	0	0	0	0
superkingdom_Eukaryota	0.991228	1	3.82857	0	1	0.977778	1.94137	0.942857	0.942857	1.94286	0.942857	0	0	0	0	0	1	0.942857	1	11.5689	2.81653	1.94286	1.91987	1.92286	0	3.79312	6.66794	1.92063	3.82857	14.1824	7.43058	10.4458	8.54826	9.51378	6.52101	8.39559	5.74449	3.84352	5.83992	2.82756	10.4239	7.66462	24.8228	14.3666	9.48174	9.55818	7.69051	5.687	1.87781
kingdom_Metazoa	1	1	1.9895	0	2.90348	3.98425	1.99388	1.9895	0.994751	2.9895	1.93593	1.96475	2.9395	2.98863	1.88949	0.994751	0.994751	0	0	8.83849	1.9895	1.97	1.86474	0	0	5.7966	8.819	1.99475	2.82643	4.85815	6.5671	12.8542	9.61229	5.93443	6.89057	6.89399	8.90565	4.93989	2	1	10.4489	7.65399	14.3848	9.38971	5.27515	6.44017	5.24097	4.4586	1.9895
phylum_Proteobacteria	1	6	0	1	0	0	0	0	0	0	1	0	0	2.99962	0	0	0	0	0	1	0	0	1	0	0	0	0	0	0	5	0	3	0	0	0	0	0	0	0	0	0	0	0	0	0	0	0	0	0
Bacillaceae	5	1	5	0	0	5	3	1	1	1	0	2	2	1	3	0	1	4	6	8	2	1	1	4	3	6	5	4	2	1	1	1	3	0	0	0	0	0	0	0	0	0	1	0	0	0	0	0	0
Streptomycetaceae	3	2	4	0	1	3	2	2	3	2	2	2	3	1	5	2	3	2	2	18	2	3	3	1	2	6	1	2	4	1	1	0	0	0	1	0	0	0	0	1	0	0	1	0	0	1	0	1	0
Mycoplasmataceae	0	0	0	0	0	0	0	0	0	0	0	0	0	0	0	0	0	0	0	0	0	0	0	0	0	0	0	0	0	0	0	0	0	0	0	0	0	0	0	0	0	0	0	0	0	0	0	0	0
Chironomidae	0	0	0	0	0	0	0	0	0	0	0	0	0	0	0	0	0	0	0	0	0	0	0	0	0	0	0	0	0	0	0	0	0	0	0	0	0	0	0	0	0	0	0	0	0	0	0	0	0
Halobacteriaceae	0	1	0	2	0	0	0	0	0	0	0	0	0	0	0	0	0	0	0	0	0	0	0	0	0	0	0	0	0	0	0	0	0	0	0	0	0	0	0	0	0	0	0	0	0	0	0	0	0
Lactobacillaceae	1	1	0	1	0	0	0	0	0	0	0	0	0	0	0	0	0	0	0	1	0	0	0	0	0	1	0	0	0	0	0	0	0	0	0	0	0	0	0	0	0	0	0	0	0	0	0	0	0
Microdochiaceae	0	0	0	1	0	0	0	0	0	0	0	0	0	0	0	0	0	0	0	1	0	0	0	0	0	0	0	0	0	0	0	0	0	0	0	0	0	0	0	0	0	0	0	0	0	0	0	0	0
Rhodobacteraceae	1	0	0	1	0	0	0	0	0	0	0	0	0	1	0	0	0	1	0	0	1	0	0	0	0	0	0	1	0	0	1	0	0	0	0	0	0	0	0	0	0	0	0	0	0	0	0	0	0
Comamonadaceae	1	1	0	0	0	2	0	1	1	0	1	0	1	1	2	0	1	0	0	2	1	0	2	0	2	1	1	2	0	0	0	0	0	0	0	0	0	0	0	0	0	0	0	0	0	0	0	0	0
Campylobacteraceae	0	1	0	1	0	0	0	0	0	0	0	0	0	0	0	0	0	0	0	1	0	0	0	0	0	0	0	0	0	0	0	0	0	1	0	0	0	0	0	0	0	0	0	0	0	0	0	0	0
Micrococcaceae	0	1	0	0	0	0	0	0	0	0	0	0	0	0	0	0	0	0	0	0	0	0	0	0	0	0	0	0	0	0	0	0	0	0	0	0	0	0	0	0	0	0	0	0	0	0	0	1	0
Streptosporangiaceae	0	1	0	1	0	0	0	0	0	0	0	0	0	0	0	0	0	0	0	0	0	0	0	0	0	0	0	0	0	0	0	0	0	0	0	0	0	0	0	0	0	0	0	0	0	0	0	0	0
Malvaceae	1	0	2	0	0	0	1	2	2	0	0	2	2	0	1	0	1	0	0	0	0	0	0	0	0	0	0	0	0	0	0	0	0	0	0	0	0	0	0	1	0	0	0	0	0	0	0	0	0
Bifidobacteriaceae	0	0	0	1	0	0	0	0	0	0	0	0	0	0	0	0	0	0	0	0	0	0	0	0	0	0	0	0	0	0	0	0	0	0	0	0	0	0	0	0	0	0	0	0	0	0	0	0	0
Saccharomycetaceae	0	0	0	1	0	0	0	0	0	0	0	0	0	0	0	0	0	0	0	0	0	0	0	0	0	0	0	0	0	0	0	0	0	0	0	0	0	0	0	0	0	0	0	0	0	0	0	0	0
Saccharospirillaceae	0	0	0	1	0	0	0	0	0	0	0	0	0	0	0	0	0	0	0	0	0	0	0	0	0	0	0	0	0	0	0	0	0	0	0	0	0	0	0	0	0	0	0	0	0	0	0	0	0
Paenibacillaceae	0	2	0	0	0	0	0	0	0	0	0	0	0	0	0	0	0	0	0	0	0	0	0	0	0	0	0	1	0	0	0	0	0	0	0	0	0	0	0	0	0	0	0	0	0	0	0	0	1
Pseudonocardiaceae	0	0	1	0	0	0	0	0	0	0	0	0	0	0	0	0	0	0	0	0	0	0	0	0	0	0	0	0	0	0	0	0	1	1	0	0	0	0	1	0	0	0	0	0	0	0	0	1	0
Haloferacaceae	0	3	1	0	0	1	0	0	1	0	2	0	2	0	1	0	2	0	0	0	0	0	0	0	0	0	0	0	0	0	0	0	0	0	0	0	0	0	0	0	0	0	0	0	0	0	0	0	0
Termopsidae	0	0	0	0	0	0	0	0	0	0	0	0	0	0	0	0	0	0	0	0	0	0	0	0	0	0	0	0	0	0	0	0	0	0	0	0	0	0	0	0	0	0	0	0	0	0	0	0	0
Burkholderiaceae	0	1	0	0	0	0	0	0	1	0	0	0	0	0	0	0	0	0	0	1	0	0	0	0	0	0	0	0	0	0	0	0	0	0	0	0	0	0	0	0	0	0	0	0	0	0	0	0	0
Funariaceae	0	0	0	0	4	0	0	0	0	0	0	0	0	0	0	0	0	0	0	0	0	0	0	0	0	0	0	0	0	0	0	0	0	0	0	0	0	0	0	0	0	0	0	0	0	0	0	0	0
Myxococcaceae	0	0	0	0	0	0	0	0	0	0	0	0	0	0	0	0	0	0	0	0	0	0	0	0	0	0	0	0	0	0	0	0	0	0	0	0	0	0	0	0	0	0	0	0	0	0	0	0	0
Nocardiaceae	0	0	1	0	0	0	0	0	1	0	0	0	0	0	0	0	0	1	0	2	0	0	0	0	1	0	0	0	0	0	0	0	0	0	0	0	0	0	0	0	0	0	0	0	0	0	0	0	0
Phasianidae	0	0	0	0	0	0	0	0	0	0	0	0	0	0	0	0	0	0	0	0	0	0	0	0	0	0	0	0	0	0.994845	0	0	0	0	0	0	0	0	0	0	0	0	0	0	0	0	0	0	0
Culicidae	0	0	0	0	0	0	0	0	0	0	0	0	0	0	0	0	1	0	0	0	0	0	0	0	0	0	0	0	0	0	0	0	0	0	0	1	0	0	0	0	0	0	0	0	0	0	0	0	0
Bovidae	0	0	0	0	0	0	0	0	0	0	0	0	0	0	0	0	0	0	0	0	0	0	0	0	0	0	0	0	0	0	0	0	0	0	0	0	0	0	0	0	0	0	2	2	0	0	1	0	1
class_Actinobacteria	0	1	0	0	0	0	0	1	0	0	0	0	0	0	0	0	0	0	0	0	0	0	0	0	0	0	0	0	0	1	0	0	0	0	1	1	0	1	2	0	0	0	0	0	0	0	0	0	0
Pseudomonadaceae	0	0	0	0	0	0	0	1	0	0	0	1	0	0	0	0	0	0	0	1	0	0	0	0	0	0	0	0	0	0	1	0	0	0	0	0	0	0	0	0	0	0	0	0	0	0	0	0	0
Flavobacteriaceae	0	3	0	0	0	1	0	0	0	0	0	0	0	0	0	0	0	0	0	0	0	0	0	0	0	0	0	0	0	0	0	0	0	0	0	0	0	0	0	1	0	0	0	0	0	0	0	0	0
Rhodospirillaceae	0	0	0	0	0	0	0	0	1	0	0	0	0	0	0	0	0	0	0	0	0	0	0	0	0	0	0	0	0	0	0	0	0	0	0	0	0	0	0	0	1	0	0	0	0	0	0	0	1
Neisseriaceae	0	0	0	0	0	0	0	0	0	0	0	0	0	0	0	0	0	0	0	0	0	0	0	0	0	0	0	0	0	0	0	8.99719	0	0	0	0	0	0	0	0	0	0	0	0	0	0	0	0	0
Camelidae	0	0	0	0	0	0	0	0	0	0	0	0	0	0	0	0	0	0	0	0	0	0	0	0	0	0	0	0	0	1	0	0	0	0	1	0	1	0	0	1	0	0	0	1	0	0	0	0	0
Lachnospiraceae	0	0	0	0	0	0	0	0	0	0	0	0	0	0	1	0	0	1	1	1	0	0	0	0	0	1	0	0	0	0	0	0	0	0	0	0	0	0	0	0	0	0	0	0	0	0	0	0	0
Sphingomonadaceae	0	0	0	0	0	0	0	0	0	0	0	0	0	0	0	0	0	0	0	0	0	0	0	0	0	0	0	0	0	0	0	0	0	0	0	0	0	0	0	0	0	0	0	0	0	0	0	0	0
Enterobacteriaceae	0	0	0	0	0	0	0	0	0	0	0	0	0	1	0	0	0	0	1	0	0	0	0	0	2	0	1	0	0	0	0	0	0	0	0	0	0	0	0	0	0	0	0	0	0	0	0	0	0
Pasteurellaceae	0	0	1	0	0	0	0	0	0	0	0	0	0	0	1	0	0	0	0	0	0	0	0	0	0	0	0	0	0	0	0	0	0	0	0	0	0	0	0	1	0	0	0	0	0	0	0	0	0
Poaceae	0	0	0	0	0	1	0	0	0	0	0	0	0	0	0	0	0	0	0	0	0	0	0	0	0	0	0	0	0	1	0	0	0	0	0	0	0	0	0	0	0	0	0	0	0	0	0	0	0
order_Clostridiales	0	0	0	0	0	0	0	0	0	0	0	0	0	0	0	0	0	0	0	0	0	0	0	0	0	0	0	0	0	0	0	0	0	0	0	0	0	0	0	1	1	0	1	0	0	1	0	0	0
Bacteroidaceae	0	0	0	0	0	0	0	0	0	0	0	0	0	0	0	1	0	0	0	0	0	0	0	0	0	0	0	0	0	0	0	0	0	0	0	0	0	0	1	0	1	0	0	0	0	0	0	1	0
Acholeplasmataceae	0	0	0	0	0	0	0	0	0	0	0	0	0	0	0	0	0	0	0	0	0	0	0	1	0	0	0	0	0	0	0	0	0	0	0	0	4	0	0	0	0	0	0	0	0	0	0	0	0
Corynebacteriaceae	0	0	0	0	0	0	0	0	0	0	0	0	0	0	0	0	0	0	0	0	0	0	0	0	0	0	0	0	0	0	0	0	0	0	2	1	2	0	0	0	0	0	1	0	0	0	0	0	0
Ursidae	1	0	0	0	0	0	0	0	0	0	0	0	0	0	0	0	0	0	0	0	1	0	0	0	0	0	1	0	0	0	0	0	0	0	0	0	0	0	0	0	0	0	0	0	0	0	0	0	0
Trichuridae	0	0	0	0	0	0	0	0	0	0	0	0	0	0	0	0	0	0	0	0	0	0	0	0	0	0	0	0	0	0	0	0	0	0	0	0	0	0	0	0	0	0	0	0	0	0	0	0	0
Acroporidae	0	0	0	0	0	0	0	0	0	0	0	0	0	0	0	0	0	0	0	0	0	0	0	0	0	0	0	0	0	0	0	0	0	0	0	0	0	0	0	0	0	0	0	0	0	0	0	0	0
Anatidae	0	0	0	0	0	0	0	0	0	0	0	0	0	0	0	0	0	0	0	0	0	0	0	0	1	0	0	0	0	0	0	0	0	0	0	0	0	0	0	0	0	0	0	0	0	0	0	0	0
Ectothiorhodospiraceae	0	0	0	0	0	0	0	0	0	0	0	0	0	0	0	0	0	0	0	0	0	0	0	0	0	0	0	0	0	0	0	0	0	0	0	0	0	0	0	0	0	0	0	0	0	0	0	0	1
Mycobacteriaceae	0	0	0	0	0	1	0	0	0	0	0	0	0	0	0	0	0	1	0	1	0	0	0	0	0	0	0	0	0	0	0	0	0	0	0	0	1	1	0	0	0	0	0	0	0	0	0	0	0
Thermomonosporaceae	0	0	0	0	0	1	0	1	0	0	0	0	0	0	0	0	0	0	0	1	0	0	0	1	0	1	0	0	0	0	0	0	0	0	0	0	0	0	0	0	0	0	0	0	0	0	0	0	0
Mortierellaceae	0	0	0	0	0	0	0	0	0	0	0	0	0	0	0	0	0	0	0	0	0	0	0	0	0	0	0	0	0	0	0	0	0	0	0	0	0	0	0	0	0	0	0	0	0	0	0	0	0
Pisolithaceae	0	0	0	0	0	0	0	0	0	0	0	0	0	0	0	0	0	0	0	0	0	0	0	0	0	0	0	0	0	0	0	0	0	0	0	0	0	0	0	0	0	0	0	0	0	0	0	0	0
Ustilaginaceae	0	0	0	0	0	0	0	0	0	0	0	0	0	0	0	0	0	0	0	0	0	0	0	0	0	0	0	0	0	0	0	0	0	0	0	0	0	0	0	0	0	0	0	0	0	0	0	0	0
Microbacteriaceae	0	0	0	0	0	0	0	0	0	0	0	0	0	0	0	0	0	0	0	2	0	0	0	0	0	0	1	0	0	0	0	0	0	0	0	0	0	0	0	0	0	0	0	0	0	0	0	0	0
Drosophilidae	0	0	0	0	0	0	0	0	0	0	0	0	0	0	0	0	0	0	0	0	0	0	0	0	0	0	0	0	0	0	0	0	0	0	0	0	0	0	0	0	0	0	0	0	0	0	0	0	0
Pucciniaceae	0	0	0	0	0	0	0	0	0	0	0	0	0	0	0	0	1	0	0	2	0	0	0	1	0	0	0	0	0	0	0	0	0	0	0	0	0	0	0	0	0	0	0	0	0	0	0	0	0
Chromobacteriaceae	0	0	0	0	0	0	0	0	0	0	0	0	0	0	0	0	0	0	0	0	0	0	0	0	0	0	0	0	0	0	0	0	0	0	0	0	0	0	0	0	0	0	0	0	0	0	0	0	0
Rhizobiaceae	0	0	0	0	0	0	0	0	0	0	0	1	0	0	0	0	0	0	0	1	0	0	0	0	0	0	0	0	0	0	0	0	0	0	0	0	0	0	0	0	1	0	0	0	0	0	0	0	0
Phrymaceae	0	0	0	0	0	0	0	0	0	0	0	0	0	0	0	0	0	0	0	2	0	2	1	0	0	0	0	0	0	0	0	0	0	0	0	0	0	0	0	0	0	0	0	0	0	0	0	0	0
Vibrionaceae	0	1	0	0	0	0	0	0	0	0	0	1	0	0	0	0	0	0	0	0	0	0	0	0	0	0	0	0	0	0	0	0	0	0	0	0	0	1	0	0	0	0	0	0	0	0	0	0	0
Cheirogaleidae	0	0	0	0	0	0	0	0	0	0	0	0	0	0	0	0	0	0	0	0	0	0	0	0	0	0	0	0	0	0	0	0	0	0	0	0	0	0	0	0	0	0	0	0	0	0	0	0	0
Clostridiaceae	0	0	0	0	0	0	0	0	0	0	0	0	0	0	0	0	0	0	0	0	0	0	0	0	0	0	0	0	0	0	0	0	0	1	0	0	0	0	0	0	0	0	0	0	0	0	0	1	0
Nectriaceae	0	0	0	0	1	0	0	0	0	0	1	0	0	0	0	0	0	0	0	0	0	0	0	0	0	1	0	0	0	0	0	0	0	0	0	0	0	0	0	0	0	0	0	0	0	0	0	0	0
class_Bacilli	0	0	0	0	0	0	0	0	0	0	0	0	0	0	0	0	0	0	0	0	0	0	0	0	0	0	0	0	0	0	0	0	0	0	0	0	0	0	0	0	0	0	0	0	0	0	0	0	0
Schistosomatidae	0	0	0	0	0	0	0	0	0	0	0	0	0	0	0	0	1	0	0	0	0	1	0	0	0	0	0	0	0	0	0	0	0	0	0	0	0	0	0	0	0	0	0	0	0	0	0	0	0
Brassicaceae	0	1	0	0	0	0	0	0	0	0	1	0	0	0	0	0	0	0	0	0	0	0	0	0	0	0	0	0	0	1	0	0	0	0	0	0	0	0	0	0	0	0	0	0	0	0	0	0	0
Octodontidae	0	0	0	0	0	0	0	0	0	0	0	0	0	0	0	0	0	0	0	0	0	0	0	0	0	0	0	0	0	0	0	0	0	0	0	0	0	0	0	0	0	0	0	0	0	0	0	0	0
phylum_Arthropoda	0	0	0	0	0	0	0	0	0	0	0	0	0	0	0	0	0	0	0	0	0	0	0	0	0	0	0	0	0	0	0	0	0	0	0	0.5	0	0	0	0	0	0	0	0	0	0	0	0	0
Prevotellaceae	0	0	0	0	0	0	0	0	0	0	0	0	0	1	0	0	0	0	0	0	0	0	1	0	0	0	0	0	0	0	0	0	0	0	0	0	0	0	0	0	0	0	0	0	0	0	0	0	0
class_Aves	0	0	0	0	0	0	0	0	0	0	0	0	0	0	0	0	0	0	0	0	0	1	0	0	0	0	0	0	0	0	0	0	0	0	0	0	0	0	0	0	0	0	0	0	0	0	0	0	0
Streptococcaceae	0	0	0	0	0	0	0	0	0	1	0	0	0	0	0	0	0	0	0	0	0	0	0	0	0	0	0	0	1	0	0	0	0	0	0	0	0	0	0	0	0	0	0	0	0	0	0	0	0
Aureobasidiaceae	0	0	0	0	0	0	0	0	0	0	0	0	0	0	0	0	0	0	0	0	0	0	0	0	0	0	0	0	0	0	0	0	0	0	0	0	0	0	0	0	0	0	0	0	0	0	0	1	0
Chloroflexaceae	0	0	0	0	0	0	0	0	0	0	0	0	0	0	0	0	0	0	0	0	0	0	0	0	0	0	0	0	0	0	0	0	0	0	0	0	0	0	0	0	0	0	0	0	0	0	0	1	0
Cynocephalidae	0	0	0	0	0	0	0	0	0	0	0	0	0	0	0	0	0	0	0	0	0	1	0	1	0	0	0	0	0	0	0	0	0	0	0	0	0	0	0	0	0	0	0	0	0	0	0	0	0
Clavicipitaceae	0	0	0	0	0	0	0	0	0	0	1	0	0	0	0	0	0	0	0	0	0	0	0	0	0	0	0	0	1	0	0	0	0	0	0	0	0	0	0	0	0	0	0	0	0	0	0	0	0
Characidae	0	0	0	0	0	0	0	0	0	0	0	0	0	0	0	0	1	0	0	1	0	0	0	0	0	0	0	0	0	0	0	0	0	0	0	0	0	0	0	0	0	0	0	0	0	0	0	0	0
Dipodascaceae	0	0	1	0	1	0	0	0	0	0	0	0	0	0	0	0	0	0	0	0	0	0	0	0	0	0	0	0	0	0	0	0	0	0	0	0	0	0	0	0	0	0	0	0	0	0	0	0	0
Shewanellaceae	0	0	0	0	0	0	0	0	0	0	0	0	0	0	0	0	0	0	1	0	0	0	0	0	0	1	0	0	0	0	0	0	0	0	0	0	0	0	0	0	0	0	0	0	0	0	0	0	0
order_Rodentia	0	0	0	0	0	0	0	0	0	0	0	0	1	0	0	0	0	0	0	0	0	0	0	0	0	0	0	0	0	0	0	0	0	0	0	0	0	0	0	0	0	0	0	0	0	0	0	0	0
class_Sordariomycetes	0	0	0	0	0	0	0	0	0	0	0	0	0	0	0	0	0	0	0	0	0	0	0	0	0	0	0	0	0	0	0	0	0	0	0	1	0	0	1	0	0	0	0	0	0	0	0	0	0
Hyphomicrobiaceae	0	1	0	0	0	0	0	0	0	0	0	0	0	0	0	0	0	0	0	0	0	0	0	0	0	0	0	0	0	0	0	1	0	0	0	0	0	0	0	0	0	0	0	0	0	0	0	0	0
Desulfovibrionaceae	0	0	0	0	0	0	0	0	0	0	0	0	0	0	0	0	0	0	0	0	0	0	0	0	0	0	0	0	0	0	0	0	0	0	0	0	0	0	0	0	0	0	1	0	0	0	1	0	0
Intrasporangiaceae	0	0	0	0	0	0	0	0	0	0	0	0	0	0	1	0	0	0	0	0	0	0	0	0	0	0	0	0	0	0	0	0	0	0	0	0	0	0	0	0	0	0	0	0	0	0	0	0	0
Plasmodiidae	0	0	0	0	0	0	0	0	0	0	0	0	0	0	0	0	0	0	0	0	0	0	0	0	0	0	0	0	0	1	0	0	0	0	0	0	0	0	1	0	0	0	0	0	0	0	0	0	0
Xanthomonadaceae	0	0	0	0	0	0	0	0	0	0	0	0	0	0	0	0	0	0	0	0	0	0	0	0	0	0	0	0	0	0	0	1	0	0	0	0	0	1	0	0	0	0	0	0	0	0	0	0	0
Carnobacteriaceae	0	0	0	0	0	0	0	0	0	0	0	0	0	0	0	0	1	0	0	0	0	0	0	0	0	0	0	0	0	0	0	0	0	0	0	0	0	0	0	0	0	0	0	0	0	0	0	0	0
Dermacoccaceae	0	0	0	0	0	0	0	0	0	0	0	0	0	0	0	0	1	0	0	0	0	0	0	0	0	0	0	0	0	0	0	0	0	0	0	0	0	0	0	0	0	0	0	0	0	0	0	0	0
Spirochaetaceae	0	0	0	0	0	0	0	0	0	0	0	0	0	0	0	0	0	0	0	0	0	1	0	0	0	0	0	0	0	0	0	1	0	0	0	0	0	0	0	0	0	0	0	0	0	0	0	0	0
Methylococcaceae	0	0	0	0	0	0	0	0	0	0	1	0	0	0	0	0	0	0	0	0	0	0	0	0	0	0	0	0	0	0	0	0	0	0	0	1	0	0	0	0	0	0	0	0	0	0	0	0	0
phylum_Bacteroidetes	0	0	0	0	0	0	0	0	0	0	0	0	0	0	0	0	0	0	0	0	0	0	0	0	0	0	0	0	0	0	0	0	0	0	0	0	0	0	0	0	0	0	0	0	0	0	0	0	0
Peptococcaceae	0	0	0	0	0	0	0	0	0	0	0	0	0	0	0	0	0	0	0	0	0	0	0	0	0	0	0	0	0	1	0	0	0	0	0	0	0	0	0	0	0	0	0	1	0	0	0	0	0
Trichinellidae	0	0	0	0	0	0	0	0	0	0	0	0	0	0	0	0	0	0	0	0	0	0	0	0	0	0	0	0	0	0	0	0	0	1	0	1	0	0	0	0	0	0	0	0	0	0	0	0	0
Geobacteraceae	0	0	0	0	0	0	0	0	0	0	0	0	0	0	0	1	0	0	0	0	0	0	0	0	0	0	0	0	0	0	0	0	0	0	0	0	0	0	0	0	0	0	0	0	0	0	0	0	0
class_Mollicutes	0	0	0	0	0	0	0	0	0	0	0	0	0	0	0	0	0	0	0	0	0	0	0	0	0	0	0	0	0	0	0	0	0	0	0	2	0	0	0	0	0	0	0	0	0	0	0	0	0
Alcaligenaceae	0	0	0	0	1	0	0	0	0	0	0	0	0	0	0	0	0	0	0	0	0	0	0	0	0	0	0	0	0	0	0	0	0	0	0	0	0	0	0	0	0	0	0	0	0	0	0	0	0
Chrysiogenaceae	0	0	0	0	1	0	0	0	0	0	0	0	0	0	0	0	0	0	0	0	0	0	0	0	0	0	0	0	0	0	0	0	0	0	0	0	0	0	0	0	0	0	0	0	0	0	0	0	0
Elephantidae	0	0	0	0	1	0	0	0	0	0	0	0	0	0	0	0	0	0	0	0	0	0	0	0	0	0	0	0	0	0	0	0	0	0	0	0	0	0	0	0	0	0	0	0	0	0	0	0	0
phylum_Streptophyta	0	0	0	0	1	0	0	0	0	0	0	0	0	0	0	0	0	0	0	0	0	0	0	0	0	0	0	0	0	0	0	0	0	0	0	0	0	0	0	0	0	0	0	0	0	0	0	0	0
Tarsiidae	0	0	0	0	1	0	0	0	0	0	0	0	0	0	0	0	0	0	0	0	0	0	0	0	0	0	0	0	0	0	0	0	0	0	0	0	0	0	0	0	0	0	0	0	0	0	0	0	0
Sarcoptidae	0	0	0	0	0	0	0	0	0	0	0	0	0	0	0	0	0	0	0	0	0	0	0	0	0	0	0	0	0	0	0	0	0	0	0	0	0	0	0	0	0	0	0	0	0	0	0	0	0
Atheliaceae	0	0	0	0	0	0	0	0	0	0	0	0	0	1	0	0	0	0	0	0	0	0	0	0	0	0	0	0	0	0	0	0	0	0	0	0	0	0	0	0	0	0	0	0	0	0	0	0	0
Marinilabiliaceae	0	0	0	0	0	0	0	0	0	0	0	0	0	1	0	0	0	0	0	0	0	0	0	0	0	0	0	0	0	0	0	0	0	0	0	0	0	0	0	0	0	0	0	0	0	0	0	0	0
Octopodidae	0	0	0	0	0	0	0	0	0	0	0	0	0	1	0	0	0	0	0	0	0	0	0	0	0	0	0	0	0	0	0	0	0	0	0	0	0	0	0	0	0	0	0	0	0	0	0	0	0
Sphaerobolaceae	0	0	0	0	0	0	0	0	0	0	0	0	0	1	0	0	0	0	0	0	0	0	0	0	0	0	0	0	0	0	0	0	0	0	0	0	0	0	0	0	0	0	0	0	0	0	0	0	0
Tremellaceae	0	0	0	0	0	0	0	0	0	0	0	0	0	0	0	0	0	0	0	0	0	0	0	0	0	0	0	0	0	0	0	0	0	0	0	0	0	0	0	0	0	0	0	0	0	0	0	0	0
Arecaceae	0	0	0	0	0	0	0	0	0	0	0	0	0	0	0	0	0	0	0	0	0	0	0	0	0	0	0	0	0	0	1	0	0	0	0	0	0	0	0	0	0	0	0	0	0	0	0	0	0
Myoviridae	0	0	0	0	0	0	0	0	0	0	0	0	0	0	0	0	0	0	0	0	0	0	0	0	0	0	0	0	0	0	1	0	0	0	0	0	0	0	0	0	0	0	0	0	0	0	0	0	0
Equidae	0	0	0	0	0	0	0	0	0	0	0	0	0	0	0	0	0	0	0	0	0	0	0	0	0	0	0	0	0	0	0	0	0	0	0	0	0	0	0	0	0	0	0	0	0	0	0	0	0
Fabaceae	0	0	0	0	0	0	0	0	0	0	0	0	0	0	0	0	0	0	0	0	0	0	0	0	0	0	0	0	0	2	0	0	0	0	0	0	0	0	0	0	0	0	0	0	0	0	0	0	0
Schleiferiaceae	0	0	0	0	0	1	0	0	0	0	0	0	0	0	0	0	0	0	0	2	0	0	0	0	0	0	0	0	0	0	0	0	0	0	0	0	0	0	0	0	0	0	0	0	0	0	0	0	0
Frankiaceae	0	0	0	0	0	0	0	0	0	0	0	0	0	0	0	0	0	0	0	1	0	1	0	0	0	0	0	0	0	0	0	0	0	0	0	0	0	0	0	0	0	0	0	0	0	0	0	0	0
Metschnikowiaceae	0	0	0	0	0	0	0	0	0	0	0	0	0	0	0	0	0	0	0	0	0	0	0	0	0	0	0	0	0	0	0	0	0	0	0	0	0	0	1	0	0	0	0	0	0	0	0	0	0
Rosaceae	0	0	0	0	0	0	0	0	0	0	0	0	0	0	0	0	0	0	0	0	0	0	0	1	0	0	0	0	0	0	0	0	0	0	0	0	0	0	0	0	0	0	0	0	0	0	0	0	0
Trichogrammatidae	0	0	0	0	0	0	0	0	0	0	0	0	0	0	0	0	0	0	0	0	0	0	0	1	0	0	0	0	0	0	0	0	0	0	0	0	0	0	0	0	0	0	0	0	0	0	0	0	0
Orycteropodidae	0	0	0	0	0	0	0	0	0	0	0	0	0	0	0	0	0	0	0	0	0	0	0	0	0	0	0	0	1	0	0	0	0	0	0	0	0	0	0	0	0	0	0	0	0	0	0	0	0
kingdom_Fungi	0	0	0	0	0	0	0	0	0	0	0	1	0	0	0	0	0	0	0	0	0	0	0	0	0	0	0	0	0	0	0	0	0	0	0	0	0	0	0	0	0	0	0	0	0	0	0	0	0
Blattabacteriaceae	0	1	0	0	0	0	0	0	0	0	0	0	0	0	0	0	0	0	0	0	0	0	0	0	0	0	0	0	0	0	0	0	0	0	0	0	0	0	0	0	0	0	0	0	0	0	0	0	0
Chlorobiaceae	0	1	0	0	0	0	0	0	0	0	0	0	0	0	0	0	0	0	0	0	0	0	0	0	0	0	0	0	0	0	0	0	0	0	0	0	0	0	0	0	0	0	0	0	0	0	0	0	0
Hexamitidae	0	1	0	0	0	0	0	0	0	0	0	0	0	0	0	0	0	0	0	0	0	0	0	0	0	0	0	0	0	0	0	0	0	0	0	0	0	0	0	0	0	0	0	0	0	0	0	0	0
Methylacidiphilaceae	0	1	0	0	0	0	0	0	0	0	0	0	0	0	0	0	0	0	0	0	0	0	0	0	0	0	0	0	0	0	0	0	0	0	0	0	0	0	0	0	0	0	0	0	0	0	0	0	0
Musaceae	0	1	0	0	0	0	0	0	0	0	0	0	0	0	0	0	0	0	0	0	0	0	0	0	0	0	0	0	0	0	0	0	0	0	0	0	0	0	0	0	0	0	0	0	0	0	0	0	0
Phanerochaetaceae	0	1	0	0	0	0	0	0	0	0	0	0	0	0	0	0	0	0	0	0	0	0	0	0	0	0	0	0	0	0	0	0	0	0	0	0	0	0	0	0	0	0	0	0	0	0	0	0	0
phylum_Firmicutes	0	1	0	0	0	0	0	0	0	0	0	0	0	0	0	0	0	0	0	0	0	0	0	0	0	0	0	0	0	0	0	0	0	0	0	0	0	0	0	0	0	0	0	0	0	0	0	0	0
Cricetidae	0	0	0	0	0	0	0	0	0	0	0	0	0	0	0	0	0	0	0	0	1	0	0	0	0	0	0	0	0	0	0	0	0	0	0	0	0	0	0	0	0	0	0	0	0	0	0	0	0
Deinococcaceae	0	0	0	0	0	0	0	0	0	0	0	0	0	0	0	0	0	0	0	0	1	0	0	0	0	0	0	0	0	0	0	0	0	0	0	0	0	0	0	0	0	0	0	0	0	0	0	0	0
Natrialbaceae	0	0	0	0	0	0	0	0	0	1	0	0	0	0	0	0	0	0	0	0	0	0	0	0	0	0	0	0	0	0	0	0	0	0	0	0	0	0	0	0	0	0	0	0	0	0	0	0	0
Anaplasmataceae	0	0	0	0	0	0	0	0	0	0	0	0	0	0	0	0	0	0	0	0	0	0	0	0	0	0	0	0	0	0	0	0	0	0	0	0	0	0	0	0	0	0	0	1	0	0	0	0	0
Cercopithecidae	0	0	0	0	0	0	0	0	0	0	0	0	0	0	0	0	0	0	0	0	0	0	1	0	0	0	0	0	0	0	0	0	0	0	0	0	0	0	0	0	0	0	0	0	0	0	0	0	0
kingdom_Viridiplantae	0	0	0	0	0	0	0	0	0	0	0	0	0	0	0	0	0	0	0	0	0	0	1	0	0	0	0	0	0	0	0	0	0	0	0	0	0	0	0	0	0	0	0	0	0	0	0	0	0
class_Gammaproteobacteria	1	0	0	0	0	0	0	0	0	0	0	0	0	0	0	0	0	0	0	0	0	0	0	0	0	0	0	0	0	0	0	0	0	0	0	0	0	0	0	0	0	0	0	0	0	0	0	0	0
Eimeriidae	1	0	0	0	0	0	0	0	0	0	0	0	0	0	0	0	0	0	0	0	0	0	0	0	0	0	0	0	0	0	0	0	0	0	0	0	0	0	0	0	0	0	0	0	0	0	0	0	0
Pseudeurotiaceae	1	0	0	0	0	0	0	0	0	0	0	0	0	0	0	0	0	0	0	0	0	0	0	0	0	0	0	0	0	0	0	0	0	0	0	0	0	0	0	0	0	0	0	0	0	0	0	0	0
Aeromonadaceae	0	0	0	0	0	0	0	0	0	0	1	0	0	0	0	0	0	0	0	0	0	0	0	0	0	0	0	0	0	0	0	0	0	0	0	0	0	0	0	0	0	0	0	0	0	0	0	0	0
Nelumbonaceae	0	0	0	0	0	0	0	0	0	0	0	0	0	0	0	0	0	0	0	0	0	0	0	0	0	0	0	0	0	0	0	0	0	0	0	0	1	0	0	0	0	0	0	0	0	0	0	0	0
Alteromonadaceae	0	0	0	0	0	0	0	0	0	0	0	0	0	0	0	0	0	0	0	0	0	1	0	0	0	0	0	0	0	0	0	0	0	0	0	0	0	0	0	0	0	0	0	0	0	0	0	0	0
Gekkonidae	0	0	1	0	0	0	0	0	0	0	0	0	0	0	0	0	0	0	0	1	0	0	0	0	0	0	0	0	0	0	0	0	0	0	0	0	0	0	0	0	0	0	0	0	0	0	0	0	0
Desulfomicrobiaceae	0	0	0	0	0	0	1	0	0	0	0	0	0	0	0	0	0	0	0	0	0	0	0	0	0	0	0	0	0	0	0	0	0	0	0	0	0	0	0	0	0	0	0	0	0	0	0	0	0
Podoviridae	0	0	0	0	0	0	0	0	0	0	0	0	0	0	0	0	0	0	0	0	0	0	0	0	0	0	0	1	0	0	0	0	0	0	0	0	0	0	0	0	0	0	0	0	0	0	0	0	0
Trichocomaceae	0	0	0	0	0	0	0	0	0	0	0	0	0	0	0	0	0	0	0	0	0	0	0	0	0	0	0	1	0	0	0	0	0	0	0	0	0	0	0	0	0	0	0	0	0	0	0	0	0
Aspergillaceae	0	0	0	0	0	1	0	0	0	0	0	0	0	0	0	0	0	0	0	0	0	0	0	0	0	0	0	0	0	0	0	0	0	0	0	0	0	0	0	0	0	0	0	0	0	0	0	0	0
phylum_Ascomycota	0	0	0	0	0	1	0	0	0	0	0	0	0	0	0	0	0	0	0	0	0	0	0	0	0	0	0	0	0	0	0	0	0	0	0	0	0	0	0	0	0	0	0	0	0	0	0	0	0
Flammeovirgaceae	0	0	0	0	0	0	0	0	0	0	0	0	0	0	0	0	0	0	0	0	0	0	0	0	0	0	0	0	0	0	0	1	0	0	0	0	0	0	0	0	0	0	0	0	0	0	0	0	0
Micromonosporaceae	0	0	0	0	0	0	0	0	0	0	0	0	0	0	0	0	0	0	0	0	0	0	0	0	0	0	0	0	0	0	0	1	0	0	0	0	0	0	0	0	0	0	0	0	0	0	0	0	0
Bathyergidae	0	0	0	0	0	0	0	0	0	0	0	0	0	0	0	0	0	1	0	0	0	0	0	0	0	0	0	0	0	0	0	0	0	0	0	0	0	0	0	0	0	0	0	0	0	0	0	0	0
order_Hymenoptera	0	0	0	0	0	0	0	0	0	0	0	0	0	0	0	0	0	1	0	0	0	0	0	0	0	0	0	0	0	0	0	0	0	0	0	0	0	0	0	0	0	0	0	0	0	0	0	0	0
Kofleriaceae	0	0	0	0	0	0	0	1	0	0	0	0	0	0	0	0	0	0	0	0	0	0	0	0	0	0	0	0	0	0	0	0	0	0	0	0	0	0	0	0	0	0	0	0	0	0	0	0	0
Kordiimonadaceae	0	0	0	0	0	0	0	1	0	0	0	0	0	0	0	0	0	0	0	0	0	0	0	0	0	0	0	0	0	0	0	0	0	0	0	0	0	0	0	0	0	0	0	0	0	0	0	0	0
class_Actinopteri	0	0	0	0	0	0	0	0	0	0	0	0	0	0	0	0	0	0	0	0	0	0	0	0	0	0	0	0	0	1	0	0	0	0	0	0	0	0	0	0	0	0	0	0	0	0	0	0	0
Mycosphaerellaceae	0	0	0	0	0	0	0	0	0	0	0	0	0	0	0	0	0	0	0	0	0	0	0	0	0	0	0	0	0	1	0	0	0	0	0	0	0	0	0	0	0	0	0	0	0	0	0	0	0
order_Campylobacterales	0	0	0	0	0	0	0	0	0	0	0	0	0	0	0	0	0	0	0	0	0	0	0	0	0	0	0	0	0	1	0	0	0	0	0	0	0	0	0	0	0	0	0	0	0	0	0	0	0
Methanomicrobiaceae	0	0	0	0	0	0	0	0	0	0	0	0	0	0	0	0	0	0	0	0	0	0	0	0	0	1	0	0	0	0	0	0	0	0	0	0	0	0	0	0	0	0	0	0	0	0	0	0	0
Methylobacteriaceae	0	0	1	0	0	0	0	0	0	0	0	0	0	0	0	0	0	0	0	0	0	0	0	0	0	0	0	0	0	0	0	0	0	0	0	0	0	0	0	0	0	0	0	0	0	0	0	0	0
order_Perissodactyla	0	0	1	0	0	0	0	0	0	0	0	0	0	0	0	0	0	0	0	0	0	0	0	0	0	0	0	0	0	0	0	0	0	0	0	0	0	0	0	0	0	0	0	0	0	0	0	0	0
Nocardioidaceae	0	0	0	0	0	0	0	0	0	0	0	0	0	0	0	0	0	0	0	0	0	0	0	0	0	0	0	0	0	0	0	0	1	0	0	0	0	0	0	0	0	0	0	0	0	0	0	0	0
Spraguidae	0	0	0	0	0	0	0	0	0	0	0	0	0	0	0	0	0	0	0	0	0	0	0	0	0	0	0	0	0	0	0	0	1	0	0	0	0	0	0	0	0	0	0	0	0	0	0	0	0
class_Bryopsida	0	0	0	0	0.375	0	0	0	0	0	0	0	0	0	0	0	0	0	0	0	0	0	0	0	0	0	0	0	0	0	0	0	0	0	0	0	0	0	0	0	0	0	0	0	0	0	0	0	0
Gordoniaceae	0	0	0	0	0	0	0	0	0	0	0	0	0	0	0	0	0	0	0	2	0	0	0	0	0	0	0	0	0	0	0	0	0	0	0	0	0	0	0	0	0	0	0	0	0	0	0	0	0
Ajellomycetaceae	0	0	0	0	0	0	0	0	0	0	0	0	0	0	0	0	0	0	0	0	0	0	0	0	0	0	0	0.583333	0	0	0	0	0	0	0	0	0	0	0	0	0	0	0	0	0	0	0	0	0
Aiptasiidae	0	0	0	0	0	0	0	0	0	0	0	0	0	0	0	0	0	0	0	0	0	0	0	0	0	0	0	0	0	0	0	0	0	0	0	0	0	0	0	0	0	0	1	0	0	0	0	0	0
Herpotrichiellaceae	0	0	0	0	0	0	0	0	0	0	0	0	0	0	0	0	0	0	0	0	0	0	0	0	0	0	1	0	0	0	0	0	0	0	0	0	0	0	0	0	0	0	0	0	0	0	0	0	0
class_Liliopsida	0	0	0	0	0	0	0	0	0	0.3	0	0	0	0	0	0	0	0	0	0	0	0	0	0	0	0	0	0	0	0	0	0	0	0	0	0	0	0	0	0	0	0	0	0	0	0	0	0	0
Actinomycetaceae	0	0	0	0	0	0	0	0	0	0	0	0	0	0	0	0	0	0	0	1	0	0	0	0	0	0	0	0	0	0	0	0	0	0	0	0	0	0	0	0	0	0	0	0	0	0	0	0	0
Caulobacteraceae	0	0	0	0	0	0	0	0	0	0	0	0	0	0	0	0	0	0	0	1	0	0	0	0	0	0	0	0	0	0	0	0	0	0	0	0	0	0	0	0	0	0	0	0	0	0	0	0	0
Clostridiales Family XIII. Incertae Sedis	0	0	0	0	0	0	0	0	0	0	0	0	0	0	0	0	0	0	0	1	0	0	0	0	0	0	0	0	0	0	0	0	0	0	0	0	0	0	0	0	0	0	0	0	0	0	0	0	0
Nototheniidae	0	0	0	0	0	0	0	0	0	0	0	0	0	0	0	0	0	0	0	1	0	0	0	0	0	0	0	0	0	0	0	0	0	0	0	0	0	0	0	0	0	0	0	0	0	0	0	0	0
Solirubrobacteraceae	0	0	0	0	0	0	0	0	0	0	0	0	0	0	0	0	0	0	0	1	0	0	0	0	0	0	0	0	0	0	0	0	0	0	0	0	0	0	0	0	0	0	0	0	0	0	0	0	0
Suillaceae	0	0	0	0	0	0	0	0	0	0	0	0	0	0	0	0	0	0	0	1	0	0	0	0	0	0	0	0	0	0	0	0	0	0	0	0	0	0	0	0	0	0	0	0	0	0	0	0	0
[truncated: 30 more columns]

## Sheet: genus
Non-Human Peptides Revealed in Blood Reflect the Composition of Intestinal Microbiota
Corresponding author: Georgij Arapidi, arapidi@gmail.com
Additional file 2. Summary table of the amino acid sequences identified using the de novo approach (in 72 plasma/serum samples), as well as a list of organisms that contain these sequences in their genomes
List of organisms (at genus level) that probably contain the identified sequences in their genomes (with spectral counting at the crossing)
genus - name of genus
N101..N220 - sample ids (detailed information on blood derivative samples is contained in Supplementary Table S1, sheet 1)
Average - mean value of the persent of total spectral count
HMP - whether the organism is known ("+") or not ("-") as a representative of any human microbiota, according to HMP (Human Metagenome Project)
superkingdom - name of superkingdom
kingdom - name of kingdom
phylum - name of phylum
class - name of class
order - name of order
family - name of family
genus	N101	N102	N103	N104	N117	N123	N124	N126	N149	N127	N128	N129	N130	N135	N136	N137	N138	N105	N107	N119	N125	N131	N132	N133	N134	N139	N140	N141	N142	N212	N213	N362	N363	I305	I311	I315	I321	I325	I331	N182	N208	N209	N406	N409	N411	N414	N416	N419	N163
class_Mammalia	166.465	150.397	279.99	0	102.921	234.09	221.821	265.784	146.094	177.794	212.706	171.186	211.649	122.564	95.0504	120.324	105.7	282.201	134.621	664.452	195.789	221.424	217.461	161.613	152.163	318.972	400.994	226.788	188.847	133.955	71.7828	103.534	164.699	145.339	155.967	153.965	118.433	118.309	89.9928	40.9227	248.975	148.331	262.121	128.703	103.433	105.205	95.8666	41.9713	28.6469
any creature	169	116	142	11	40	139	157	153	97	107	117	92	97	71	75	70	69	97	57	458	115	128	98	104	81	162	208	113	83	301	99	250	178	113	93	140	154	122	112	28	247	142	242	100	98	96	81	107	38
order_Primates	87.2927	71.0969	191.36	0	111.931	110.651	96.1107	150.47	49.1128	84.2491	112.764	75.6626	82.463	74.9131	40.1932	67.8984	54.9279	126.852	92.3318	441.772	69.8426	106.409	94.6175	77.8879	59.4322	137.777	202.425	123.85	66.9348	175.434	106.273	153.368	228.928	175.015	201.518	182.674	147.419	118.601	109.023	39.4478	199.626	136.11	276.104	134.282	101.998	111.651	83.9801	37.0833	29.0985
family_Hominidae	43.1073	38.549	84.3844	0.814815	46.6559	47.7402	46.7689	61.953	32.1113	41.16	31.6164	29.9428	36.357	29.335	13.0516	24.77	17.9579	72.9622	59.2419	222.347	36.2216	48.1254	39.6646	31.0625	34.6951	75.3532	123.409	68.0655	36.1379	69.2001	52.0658	68.2425	171.097	101.67	104.772	119.273	58.655	73.1826	66.9907	19.9639	64.9383	38.2518	156.31	75.09	52.5115	55.3348	55.0379	15.9499	20.3259
no info	58.8281	63.1168	119.083	3.18519	50.0953	77.0091	74.5712	95.8308	62.1882	72.5026	63.8137	76.2093	84.9381	49.7924	42.5244	51.7346	35.4943	106.444	49.6528	233.769	66.2602	68.8442	90.133	63.1866	54.5822	115.653	170.322	97.7121	69.4446	59.4439	37.8142	49.9471	90.0654	55.1199	61.4534	64.4873	45.6046	43.8897	38.5951	13.3247	63.1319	38.7307	86.7416	47.5572	35.4903	37.8681	34.4293	15.5228	11.3199
Homo	14.6862	20.0619	33.1575	0	18.9	36.4525	25.6534	27.0179	20.3177	21.3582	19.2507	22.4131	20.5748	18.7849	11.1998	11.0475	5.69026	44.2377	2.69231	68.4425	36.6269	20.2848	21.623	26.7394	21.1336	53.112	72.8962	31.252	33.9992	16.7962	11.3423	34.9757	58.6283	35.6253	40.7029	38.2644	26.2213	23.4129	15.5992	13.661	46.1173	33.4862	46.3683	22.8017	14.6526	17.7832	20.2616	13.4758	5.88462
Helicobacter	0	0	0	0	0	0	0	0	0	0	0	0	0	0	0	1	0	0	0	0	0	0	0	0	0	0	0	0	0	22	4	0	0	0	0	0	0	0	0	0	1	1	0	0	0	0	0	0	0
phylum_Chordata	39.6293	25.778	44.2075	0	9.21837	34.096	33.1396	41.0126	26.2381	23.7042	28.9703	25.6209	27.0784	18.6222	12.091	15.2303	10.2348	9.36013	3.46032	24.8102	4.45369	1	9.71618	5.5881	1.99405	7.54334	9.46617	7.8338	2.98113	33.144	16.7237	23.636	46.4211	44.7826	56.1755	47.5456	36.0163	36.8216	33.9589	9.85239	36.3386	24.7715	72.1474	35.8094	30.1578	30.1598	22.4931	9.85137	5.85687
superkingdom_Eukaryota	0.991228	1	3.82857	0	1	0.977778	1.94137	0.942857	0.942857	1.94286	0.942857	0	0	0	0	0	1	0.942857	1	11.5689	2.81653	1.94286	1.91987	1.92286	0	3.79312	6.66794	1.92063	3.82857	14.1824	7.43058	10.4458	8.54826	9.51378	6.52101	8.39559	5.74449	3.84352	5.83992	2.82756	10.4239	7.66462	24.8228	14.3666	9.48174	9.55818	7.69051	5.687	1.87781
kingdom_Metazoa	1	1	1.9895	0	2.90348	3.98425	1.99388	1.9895	0.994751	2.9895	1.93593	1.96475	2.9395	2.98863	1.88949	0.994751	0.994751	0	0	8.83849	1.9895	1.97	1.86474	0	0	5.7966	8.819	1.99475	2.82643	4.85815	6.5671	12.8542	9.61229	5.93443	6.89057	6.89399	8.90565	4.93989	2	1	10.4489	7.65399	14.3848	9.38971	5.27515	6.44017	5.24097	4.4586	1.9895
phylum_Proteobacteria	1	6	0	1	0	0	0	0	0	0	1	0	0	2.99962	0	0	0	0	0	1	0	0	1	0	0	0	0	0	0	5	0	3	0	0	0	0	0	0	0	0	0	0	0	0	0	0	0	0	0
Geobacillus	5	1	5	0	0	5	3	1	0	1	0	2	2	1	3	0	1	4	6	6	2	1	1	4	3	6	5	4	2	0	0	0	0	0	0	0	0	0	0	0	0	0	0	0	0	0	0	0	0
Streptomyces	3	2	4	0	1	3	2	2	3	2	2	1	3	1	5	2	3	2	2	18	2	3	3	1	2	6	1	2	4	1	1	0	0	0	1	0	0	0	0	1	0	0	1	0	0	1	0	1	0
Mycoplasma	0	0	0	0	0	0	0	0	0	0	0	0	0	0	0	0	0	0	0	0	0	0	0	0	0	0	0	0	0	0	0	0	0	0	0	0	0	0	0	0	0	0	0	0	0	0	0	0	0
Halobacterium	0	1	0	2	0	0	0	0	0	0	0	0	0	0	0	0	0	0	0	0	0	0	0	0	0	0	0	0	0	0	0	0	0	0	0	0	0	0	0	0	0	0	0	0	0	0	0	0	0
Entamoeba	0	0	0	2	0	0	0	0	0	0	0	0	0	0	0	0	0	0	0	1	0	0	0	0	0	0	0	0	0	0	0	0	0	0	0	0	0	0	0	0	0	0	0	0	0	0	0	0	0
Polypedilum	0	0	0	0	0	0	0	0	0	0	0	0	0	0	0	0	0	0	0	0	0	0	0	0	0	0	0	0	0	0	0	0	0	0	0	0	0	0	0	0	0	0	0	0	0	0	0	0	0
Pediococcus	1	1	0	1	0	0	0	0	0	0	0	0	0	0	0	0	0	0	0	1	0	0	0	0	0	1	0	0	0	0	0	0	0	0	0	0	0	0	0	0	0	0	0	0	0	0	0	0	0
Microdochium	0	0	0	1	0	0	0	0	0	0	0	0	0	0	0	0	0	0	0	1	0	0	0	0	0	0	0	0	0	0	0	0	0	0	0	0	0	0	0	0	0	0	0	0	0	0	0	0	0
Variovorax	1	1	0	0	0	2	0	1	1	0	1	0	1	1	2	0	1	0	0	1	1	0	2	0	2	1	1	2	0	0	0	0	0	0	0	0	0	0	0	0	0	0	0	0	0	0	0	0	0
Arcobacter	0	0	0	1	0	0	0	0	0	0	0	0	0	0	0	0	0	0	0	0	0	0	0	0	0	0	0	0	0	0	0	0	0	0	0	0	0	0	0	0	0	0	0	0	0	0	0	0	0
Bifidobacterium	0	0	0	1	0	0	0	0	0	0	0	0	0	0	0	0	0	0	0	0	0	0	0	0	0	0	0	0	0	0	0	0	0	0	0	0	0	0	0	0	0	0	0	0	0	0	0	0	0
Gynuella	0	0	0	1	0	0	0	0	0	0	0	0	0	0	0	0	0	0	0	0	0	0	0	0	0	0	0	0	0	0	0	0	0	0	0	0	0	0	0	0	0	0	0	0	0	0	0	0	0
Herbidospora	0	0	0	1	0	0	0	0	0	0	0	0	0	0	0	0	0	0	0	0	0	0	0	0	0	0	0	0	0	0	0	0	0	0	0	0	0	0	0	0	0	0	0	0	0	0	0	0	0
Naumovozyma	0	0	0	1	0	0	0	0	0	0	0	0	0	0	0	0	0	0	0	0	0	0	0	0	0	0	0	0	0	0	0	0	0	0	0	0	0	0	0	0	0	0	0	0	0	0	0	0	0
Tropicibacter	0	0	0	1	0	0	0	0	0	0	0	0	0	0	0	0	0	0	0	0	0	0	0	0	0	0	0	0	0	0	0	0	0	0	0	0	0	0	0	0	0	0	0	0	0	0	0	0	0
Arthrobacter	0	1	0	0	0	0	0	0	0	0	0	0	0	0	0	0	0	0	0	0	0	0	0	0	0	0	0	0	0	0	0	0	0	0	0	0	0	0	0	0	0	0	0	0	0	0	0	0	0
Gossypium	1	0	2	0	0	0	1	2	2	0	0	2	2	0	1	0	0	0	0	0	0	0	0	0	0	0	0	0	0	0	0	0	0	0	0	0	0	0	0	1	0	0	0	0	0	0	0	0	0
Paenibacillus	0	2	0	0	0	0	0	0	0	0	0	0	0	0	0	0	0	0	0	0	0	0	0	0	0	0	0	0	0	0	0	0	0	0	0	0	0	0	0	0	0	0	0	0	0	0	0	0	0
Halorubrum	0	3	1	0	0	1	0	0	1	0	2	0	2	0	1	0	2	0	0	0	0	0	0	0	0	0	0	0	0	0	0	0	0	0	0	0	0	0	0	0	0	0	0	0	0	0	0	0	0
Zootermopsis	0	0	0	0	0	0	0	0	0	0	0	0	0	0	0	0	0	0	0	0	0	0	0	0	0	0	0	0	0	0	0	0	0	0	0	0	0	0	0	0	0	0	0	0	0	0	0	0	0
Amycolatopsis	0	0	0	0	0	0	0	0	0	0	0	0	0	0	0	0	0	0	0	0	0	0	0	0	0	0	0	0	0	0	0	0	0	0	0	0	0	0	0	0	0	0	0	0	0	0	0	1	0
Physcomitrella	0	0	0	0	4	0	0	0	0	0	0	0	0	0	0	0	0	0	0	0	0	0	0	0	0	0	0	0	0	0	0	0	0	0	0	0	0	0	0	0	0	0	0	0	0	0	0	0	0
Cupriavidus	0	0	0	0	0	0	0	0	0	0	0	0	0	0	0	0	0	0	0	0	0	0	0	0	0	0	0	0	0	0	0	0	0	0	0	0	0	0	0	0	0	0	0	0	0	0	0	0	0
Myxococcus	0	0	0	0	0	0	0	0	0	0	0	0	0	0	0	0	0	0	0	0	0	0	0	0	0	0	0	0	0	0	0	0	0	0	0	0	0	0	0	0	0	0	0	0	0	0	0	0	0
Nocardia	0	0	1	0	0	0	0	0	1	0	0	0	0	0	0	0	0	1	0	2	0	0	0	0	1	0	0	0	0	0	0	0	0	0	0	0	0	0	0	0	0	0	0	0	0	0	0	0	0
family_Phasianidae	0	0	0	0	0	0	0	0	0	0	0	0	0	0	0	0	0	0	0	0	0	0	0	0	0	0	0	0	0	0.994845	0	0	0	0	0	0	0	0	0	0	0	0	0	0	0	0	0	0	0
Candidatus Cloacimonas	0	0	0	0	0	1	1	0	0	0	1	0	0	1	1	0	0	0	0	0	0	0	2	0	1	0	0	0	0	0	0	0	0	0	0	0	0	0	0	0	0	0	0	0	0	0	0	0	0
family_Helicobacteraceae	0	0	0	0	0	0	0	0	0	0	0	0	0	0	0	0	0	0	0	0	0	0	0	0	0	0	0	0	0	3.99046	0	0	0	0	0	0	0	0	0	0	0	0	0	0	0	0	0	0	0
family_Bovidae	0	0	0	0	0	0	0	0	0	0	0	0	0	0	0	0	0	0	0	0	0	0	0	0	0	0	0	0	0	0	0	0	0	0	0	0	0	0	0	0	0	0	2	2	0	0	1	0	1
class_Actinobacteria	0	1	0	0	0	0	0	1	0	0	0	0	0	0	0	0	0	0	0	0	0	0	0	0	0	0	0	0	0	1	0	0	0	0	1	1	0	1	2	0	0	0	0	0	0	0	0	0	0
Pseudomonas	0	0	0	0	0	0	0	1	0	0	0	1	0	0	0	0	0	0	0	1	0	0	0	0	0	0	0	0	0	0	1	0	0	0	0	0	0	0	0	0	0	0	0	0	0	0	0	0	0
Bacillus	0	0	0	0	0	0	0	0	1	0	0	0	0	0	0	0	0	0	0	2	0	0	0	0	0	0	0	0	0	1	1	1	3	0	0	0	0	0	0	0	0	0	1	0	0	0	0	0	0
Camelus	0	0	0	0	0	0	0	0	0	0	0	0	0	0	0	0	0	0	0	0	0	0	0	0	0	0	0	0	0	1	0	0	0	0	1	0	1	0	0	1	0	0	0	1	0	0	0	0	0
Flavobacterium	0	3	0	0	0	0	0	0	0	0	0	0	0	0	0	0	0	0	0	0	0	0	0	0	0	0	0	0	0	0	0	0	0	0	0	0	0	0	0	1	0	0	0	0	0	0	0	0	0
Sphingomonas	0	0	0	0	0	0	0	0	0	0	0	0	0	0	0	0	0	0	0	0	0	0	0	0	0	0	0	0	0	0	0	0	0	0	0	0	0	0	0	0	0	0	0	0	0	0	0	0	0
Rhodospirillum	0	0	0	0	0	0	0	0	0	0	0	0	0	0	0	0	0	0	0	0	0	0	0	0	0	0	0	0	0	0	0	0	0	0	0	0	0	0	0	0	1	0	0	0	0	0	0	0	1
order_Clostridiales	0	0	0	0	0	0	0	0	0	0	0	0	0	0	0	0	0	0	0	0	0	0	0	0	0	0	0	0	0	0	0	0	0	0	0	0	0	0	0	1	1	0	1	0	0	1	0	0	0
Bacteroides	0	0	0	0	0	0	0	0	0	0	0	0	0	0	0	1	0	0	0	0	0	0	0	0	0	0	0	0	0	0	0	0	0	0	0	0	0	0	1	0	1	0	0	0	0	0	0	1	0
Thioclava	1	0	0	0	0	0	0	0	0	0	0	0	0	1	0	0	0	1	0	0	1	0	0	0	0	0	0	1	0	0	0	0	0	0	0	0	0	0	0	0	0	0	0	0	0	0	0	0	0
Butyrivibrio	0	0	0	0	0	0	0	0	0	0	0	0	0	0	1	0	0	1	1	1	0	0	0	0	0	1	0	0	0	0	0	0	0	0	0	0	0	0	0	0	0	0	0	0	0	0	0	0	0
Neisseria	0	0	0	0	0	0	0	0	0	0	0	0	0	0	0	0	0	0	0	0	0	0	0	0	0	0	0	0	0	0	0	6	0	0	0	0	0	0	0	0	0	0	0	0	0	0	0	0	0
Saccharibacillus	0	0	0	0	0	0	0	0	0	0	0	0	0	0	0	0	0	0	0	0	0	0	0	0	0	0	0	1	0	0	0	0	0	0	0	0	0	0	0	0	0	0	0	0	0	0	0	0	1
Corynebacterium	0	0	0	0	0	0	0	0	0	0	0	0	0	0	0	0	0	0	0	0	0	0	0	0	0	0	0	0	0	0	0	0	0	0	2	1	2	0	0	0	0	0	1	0	0	0	0	0	0
Aedes	0	0	0	0	0	0	0	0	0	0	0	0	0	0	0	0	1	0	0	0	0	0	0	0	0	0	0	0	0	0	0	0	0	0	0	0	0	0	0	0	0	0	0	0	0	0	0	0	0
family_Chironomidae	0	0	0	0	0	0	0	0	0	0	0	0	0	0	0	0	0	0	0	0	0	0	0	0	0	0	0	0	0	0	0	0	0	0	0	0	0	0	0	0	0	0	0	0	0	0	0	0	0
family_Ursidae	1	0	0	0	0	0	0	0	0	0	0	0	0	0	0	0	0	0	0	0	1	0	0	0	0	0	1	0	0	0	0	0	0	0	0	0	0	0	0	0	0	0	0	0	0	0	0	0	0
Anopheles	0	0	0	0	0	0	0	0	0	0	0	0	0	0	0	0	0	0	0	0	0	0	0	0	0	0	0	0	0	0	0	0	0	0	0	0	0	0	0	0	0	0	0	0	0	0	0	0	0
Oryza	0	0	0	0	0	0	0	0	0	0	0	0	0	0	0	0	0	0	0	0	0	0	0	0	0	0	0	0	0	0	0	0	0	0	0	0	0	0	0	0	0	0	0	0	0	0	0	0	0
Trichuris	0	0	0	0	0	0	0	0	0	0	0	0	0	0	0	0	0	0	0	0	0	0	0	0	0	0	0	0	0	0	0	0	0	0	0	0	0	0	0	0	0	0	0	0	0	0	0	0	0
Acropora	0	0	0	0	0	0	0	0	0	0	0	0	0	0	0	0	0	0	0	0	0	0	0	0	0	0	0	0	0	0	0	0	0	0	0	0	0	0	0	0	0	0	0	0	0	0	0	0	0
Thioalkalivibrio	0	0	0	0	0	0	0	0	0	0	0	0	0	0	0	0	0	0	0	0	0	0	0	0	0	0	0	0	0	0	0	0	0	0	0	0	0	0	0	0	0	0	0	0	0	0	0	0	1
Pasteurella	0	0	1	0	0	0	0	0	0	0	0	0	0	0	0	0	0	0	0	0	0	0	0	0	0	0	0	0	0	0	0	0	0	0	0	0	0	0	0	1	0	0	0	0	0	0	0	0	0
Mycobacterium	0	0	0	0	0	1	0	0	0	0	0	0	0	0	0	0	0	1	0	1	0	0	0	0	0	0	0	0	0	0	0	0	0	0	0	0	1	1	0	0	0	0	0	0	0	0	0	0	0
Acholeplasma	0	0	0	0	0	0	0	0	0	0	0	0	0	0	0	0	0	0	0	0	0	0	0	0	0	0	0	0	0	0	0	0	0	0	0	0	4	0	0	0	0	0	0	0	0	0	0	0	0
Spirillospora	0	0	0	0	0	1	0	1	0	0	0	0	0	0	0	0	0	0	0	1	0	0	0	1	0	1	0	0	0	0	0	0	0	0	0	0	0	0	0	0	0	0	0	0	0	0	0	0	0
Anthracocystis	0	0	0	0	0	0	0	0	0	0	0	0	0	0	0	0	0	0	0	0	0	0	0	0	0	0	0	0	0	0	0	0	0	0	0	0	0	0	0	0	0	0	0	0	0	0	0	0	0
Mortierella	0	0	0	0	0	0	0	0	0	0	0	0	0	0	0	0	0	0	0	0	0	0	0	0	0	0	0	0	0	0	0	0	0	0	0	0	0	0	0	0	0	0	0	0	0	0	0	0	0
Pisolithus	0	0	0	0	0	0	0	0	0	0	0	0	0	0	0	0	0	0	0	0	0	0	0	0	0	0	0	0	0	0	0	0	0	0	0	0	0	0	0	0	0	0	0	0	0	0	0	0	0
Pongo	0	0	0	0	0	0	0	0	0	0	0	0	0	0	0	0	0	0	0	0	0	0	0	0	0	0	0	0	0	0	0	0	0	0	0	0	0	0	0	0	0	0	0	0	0	0	0	0	0
Drosophila	0	0	0	0	0	0	0	0	0	0	0	0	0	0	0	0	0	0	0	0	0	0	0	0	0	0	0	0	0	0	0	0	0	0	0	0	0	0	0	0	0	0	0	0	0	0	0	0	0
Puccinia	0	0	0	0	0	0	0	0	0	0	0	0	0	0	0	0	1	0	0	2	0	0	0	1	0	0	0	0	0	0	0	0	0	0	0	0	0	0	0	0	0	0	0	0	0	0	0	0	0
Leeia	0	0	0	0	0	0	0	0	0	0	0	0	0	0	0	0	0	0	0	0	0	0	0	0	0	0	0	0	0	0	0	0	0	0	0	0	0	0	0	0	0	0	0	0	0	0	0	0	0
Erythranthe	0	0	0	0	0	0	0	0	0	0	0	0	0	0	0	0	0	0	0	2	0	2	1	0	0	0	0	0	0	0	0	0	0	0	0	0	0	0	0	0	0	0	0	0	0	0	0	0	0
Microcebus	0	0	0	0	0	0	0	0	0	0	0	0	0	0	0	0	0	0	0	0	0	0	0	0	0	0	0	0	0	0	0	0	0	0	0	0	0	0	0	0	0	0	0	0	0	0	0	0	0
Clostridium	0	0	0	0	0	0	0	0	0	0	0	0	0	0	0	0	0	0	0	0	0	0	0	0	0	0	0	0	0	0	0	0	0	1	0	0	0	0	0	0	0	0	0	0	0	0	0	1	0
class_Bacilli	0	0	0	0	0	0	0	0	0	0	0	0	0	0	0	0	0	0	0	0	0	0	0	0	0	0	0	0	0	0	0	0	0	0	0	0	0	0	0	0	0	0	0	0	0	0	0	0	0
Schistosoma	0	0	0	0	0	0	0	0	0	0	0	0	0	0	0	0	1	0	0	0	0	1	0	0	0	0	0	0	0	0	0	0	0	0	0	0	0	0	0	0	0	0	0	0	0	0	0	0	0
Rubrivivax	0	0	0	0	0	0	0	0	1	0	0	0	0	1	0	0	0	0	0	0	0	0	0	0	0	0	0	0	0	0	0	0	0	0	0	0	0	0	0	0	0	0	0	0	0	0	0	0	0
Burkholderia	0	1	0	0	0	0	0	0	1	0	0	0	0	0	0	0	0	0	0	1	0	0	0	0	0	0	0	0	0	0	0	0	0	0	0	0	0	0	0	0	0	0	0	0	0	0	0	0	0
Agromyces	0	0	0	0	0	0	0	0	0	0	0	0	0	0	0	0	0	0	0	0	0	0	0	0	0	0	0	0	0	0	0	0	0	0	0	0	0	0	0	0	0	0	0	0	0	0	0	0	0
Octodon	0	0	0	0	0	0	0	0	0	0	0	0	0	0	0	0	0	0	0	0	0	0	0	0	0	0	0	0	0	0	0	0	0	0	0	0	0	0	0	0	0	0	0	0	0	0	0	0	0
family_Anatidae	0	0	0	0	0	0	0	0	0	0	0	0	0	0	0	0	0	0	0	0	0	0	0	0	0	0	0	0	0	0	0	0	0	0	0	0	0	0	0	0	0	0	0	0	0	0	0	0	0
Sinorhizobium	0	0	0	0	0	0	0	0	0	0	0	1	0	0	0	0	0	0	0	0	0	0	0	0	0	0	0	0	0	0	0	0	0	0	0	0	0	0	0	0	0	0	0	0	0	0	0	0	0
phylum_Arthropoda	0	0	0	0	0	0	0	0	0	0	0	0	0	0	0	0	0	0	0	0	0	0	0	0	0	0	0	0	0	0	0	0	0	0	0	0.5	0	0	0	0	0	0	0	0	0	0	0	0	0
Prevotella	0	0	0	0	0	0	0	0	0	0	0	0	0	1	0	0	0	0	0	0	0	0	1	0	0	0	0	0	0	0	0	0	0	0	0	0	0	0	0	0	0	0	0	0	0	0	0	0	0
family_Neisseriaceae	0	0	0	0	0	0	0	0	0	0	0	0	0	0	0	0	0	0	0	0	0	0	0	0	0	0	0	0	0	0	0	2.99719	0	0	0	0	0	0	0	0	0	0	0	0	0	0	0	0	0
class_Aves	0	0	0	0	0	0	0	0	0	0	0	0	0	0	0	0	0	0	0	0	0	1	0	0	0	0	0	0	0	0	0	0	0	0	0	0	0	0	0	0	0	0	0	0	0	0	0	0	0
Capsaspora	0	0	0	0	0	0	0	0	0	0	0	0	0	0	0	0	0	0	0	0	0	0	1	0	0	0	0	0	0	0	0	1	0	0	0	0	0	0	0	0	0	0	1	0	0	0	0	0	0
Streptococcus	0	0	0	0	0	0	0	0	0	1	0	0	0	0	0	0	0	0	0	0	0	0	0	0	0	0	0	0	1	0	0	0	0	0	0	0	0	0	0	0	0	0	0	0	0	0	0	0	0
Aureobasidium	0	0	0	0	0	0	0	0	0	0	0	0	0	0	0	0	0	0	0	0	0	0	0	0	0	0	0	0	0	0	0	0	0	0	0	0	0	0	0	0	0	0	0	0	0	0	0	1	0
Chloroflexus	0	0	0	0	0	0	0	0	0	0	0	0	0	0	0	0	0	0	0	0	0	0	0	0	0	0	0	0	0	0	0	0	0	0	0	0	0	0	0	0	0	0	0	0	0	0	0	1	0
Nematocida	0	0	0	0	0	0	0	0	0	0	0	0	0	0	0	0	0	0	0	0	0	0	0	0	0	0	0	0	0	0	0	0	0	0	0	0	0	0	0	0	0	0	0	0	0	0	0	1	0
Pseudarthrobacter	0	0	0	0	0	0	0	0	0	0	0	0	0	0	0	0	0	0	0	0	0	0	0	0	0	0	0	0	0	0	0	0	0	0	0	0	0	0	0	0	0	0	0	0	0	0	0	1	0
Galeopterus	0	0	0	0	0	0	0	0	0	0	0	0	0	0	0	0	0	0	0	0	0	1	0	1	0	0	0	0	0	0	0	0	0	0	0	0	0	0	0	0	0	0	0	0	0	0	0	0	0
Chironomus	0	0	0	0	0	0	0	0	0	0	0	0	0	0	0	0	0	0	0	0	0	0	0	0	0	0	0	0	0	0	0	0	0	0	0	0	0	0	0	0	0	0	0	0	0	0	0	0	0
Metarhizium	0	0	0	0	0	0	0	0	0	0	1	0	0	0	0	0	0	0	0	0	0	0	0	0	0	0	0	0	1	0	0	0	0	0	0	0	0	0	0	0	0	0	0	0	0	0	0	0	0
Astyanax	0	0	0	0	0	0	0	0	0	0	0	0	0	0	0	0	1	0	0	1	0	0	0	0	0	0	0	0	0	0	0	0	0	0	0	0	0	0	0	0	0	0	0	0	0	0	0	0	0
Shewanella	0	0	0	0	0	0	0	0	0	0	0	0	0	0	0	0	0	0	1	0	0	0	0	0	0	1	0	0	0	0	0	0	0	0	0	0	0	0	0	0	0	0	0	0	0	0	0	0	0
Kutzneria	0	0	0	0	0	0	0	0	0	0	0	0	0	0	0	0	0	0	0	0	0	0	0	0	0	0	0	0	0	0	0	0	0	1	0	0	0	0	1	0	0	0	0	0	0	0	0	0	0
order_Rodentia	0	0	0	0	0	0	0	0	0	0	0	0	1	0	0	0	0	0	0	0	0	0	0	0	0	0	0	0	0	0	0	0	0	0	0	0	0	0	0	0	0	0	0	0	0	0	0	0	0
class_Sordariomycetes	0	0	0	0	0	0	0	0	0	0	0	0	0	0	0	0	0	0	0	0	0	0	0	0	0	0	0	0	0	0	0	0	0	0	0	1	0	0	1	0	0	0	0	0	0	0	0	0	0
Campylobacter	0	1	0	0	0	0	0	0	0	0	0	0	0	0	0	0	0	0	0	0	0	0	0	0	0	0	0	0	0	0	0	0	0	1	0	0	0	0	0	0	0	0	0	0	0	0	0	0	0
Desulfovibrio	0	0	0	0	0	0	0	0	0	0	0	0	0	0	0	0	0	0	0	0	0	0	0	0	0	0	0	0	0	0	0	0	0	0	0	0	0	0	0	0	0	0	1	0	0	0	1	0	0
Mannheimia	0	0	0	0	0	0	0	0	0	0	0	0	0	0	1	0	0	0	0	0	0	0	0	0	0	0	0	0	0	0	0	0	0	0	0	0	0	0	0	0	0	0	0	0	0	0	0	0	0
Serinicoccus	0	0	0	0	0	0	0	0	0	0	0	0	0	0	1	0	0	0	0	0	0	0	0	0	0	0	0	0	0	0	0	0	0	0	0	0	0	0	0	0	0	0	0	0	0	0	0	0	0
Plasmodium	0	0	0	0	0	0	0	0	0	0	0	0	0	0	0	0	0	0	0	0	0	0	0	0	0	0	0	0	0	1	0	0	0	0	0	0	0	0	1	0	0	0	0	0	0	0	0	0	0
Alloiococcus	0	0	0	0	0	0	0	0	0	0	0	0	0	0	0	0	1	0	0	0	0	0	0	0	0	0	0	0	0	0	0	0	0	0	0	0	0	0	0	0	0	0	0	0	0	0	0	0	0
Dermacoccus	0	0	0	0	0	0	0	0	0	0	0	0	0	0	0	0	1	0	0	0	0	0	0	0	0	0	0	0	0	0	0	0	0	0	0	0	0	0	0	0	0	0	0	0	0	0	0	0	0
Theobroma	0	0	0	0	0	0	0	0	0	0	0	0	0	0	0	0	1	0	0	0	0	0	0	0	0	0	0	0	0	0	0	0	0	0	0	0	0	0	0	0	0	0	0	0	0	0	0	0	0
Treponema	0	0	0	0	0	0	0	0	0	0	0	0	0	0	0	0	0	0	0	0	0	1	0	0	0	0	0	0	0	0	0	1	0	0	0	0	0	0	0	0	0	0	0	0	0	0	0	0	0
phylum_Bacteroidetes	0	0	0	0	0	0	0	0	0	0	0	0	0	0	0	0	0	0	0	0	0	0	0	0	0	0	0	0	0	0	0	0	0	0	0	0	0	0	0	0	0	0	0	0	0	0	0	0	0
Neonectria	0	0	0	0	0	0	0	0	0	0	1	0	0	0	0	0	0	0	0	0	0	0	0	0	0	1	0	0	0	0	0	0	0	0	0	0	0	0	0	0	0	0	0	0	0	0	0	0	0
Trichinella	0	0	0	0	0	0	0	0	0	0	0	0	0	0	0	0	0	0	0	0	0	0	0	0	0	0	0	0	0	0	0	0	0	1	0	1	0	0	0	0	0	0	0	0	0	0	0	0	0
Geobacter	0	0	0	0	0	0	0	0	0	0	0	0	0	0	0	1	0	0	0	0	0	0	0	0	0	0	0	0	0	0	0	0	0	0	0	0	0	0	0	0	0	0	0	0	0	0	0	0	0
class_Mollicutes	0	0	0	0	0	0	0	0	0	0	0	0	0	0	0	0	0	0	0	0	0	0	0	0	0	0	0	0	0	0	0	0	0	0	0	2	0	0	0	0	0	0	0	0	0	0	0	0	0
Achromobacter	0	0	0	0	1	0	0	0	0	0	0	0	0	0	0	0	0	0	0	0	0	0	0	0	0	0	0	0	0	0	0	0	0	0	0	0	0	0	0	0	0	0	0	0	0	0	0	0	0
Desulfurispirillum	0	0	0	0	1	0	0	0	0	0	0	0	0	0	0	0	0	0	0	0	0	0	0	0	0	0	0	0	0	0	0	0	0	0	0	0	0	0	0	0	0	0	0	0	0	0	0	0	0
Fusarium	0	0	0	0	1	0	0	0	0	0	0	0	0	0	0	0	0	0	0	0	0	0	0	0	0	0	0	0	0	0	0	0	0	0	0	0	0	0	0	0	0	0	0	0	0	0	0	0	0
Loxodonta	0	0	0	0	1	0	0	0	0	0	0	0	0	0	0	0	0	0	0	0	0	0	0	0	0	0	0	0	0	0	0	0	0	0	0	0	0	0	0	0	0	0	0	0	0	0	0	0	0
Magnusiomyces	0	0	0	0	1	0	0	0	0	0	0	0	0	0	0	0	0	0	0	0	0	0	0	0	0	0	0	0	0	0	0	0	0	0	0	0	0	0	0	0	0	0	0	0	0	0	0	0	0
phylum_Streptophyta	0	0	0	0	1	0	0	0	0	0	0	0	0	0	0	0	0	0	0	0	0	0	0	0	0	0	0	0	0	0	0	0	0	0	0	0	0	0	0	0	0	0	0	0	0	0	0	0	0
Tarsius	0	0	0	0	1	0	0	0	0	0	0	0	0	0	0	0	0	0	0	0	0	0	0	0	0	0	0	0	0	0	0	0	0	0	0	0	0	0	0	0	0	0	0	0	0	0	0	0	0
Sarcoptes	0	0	0	0	0	0	0	0	0	0	0	0	0	0	0	0	0	0	0	0	0	0	0	0	0	0	0	0	0	0	0	0	0	0	0	0	0	0	0	0	0	0	0	0	0	0	0	0	0
Geofilum	0	0	0	0	0	0	0	0	0	0	0	0	0	1	0	0	0	0	0	0	0	0	0	0	0	0	0	0	0	0	0	0	0	0	0	0	0	0	0	0	0	0	0	0	0	0	0	0	0
Klebsiella	0	0	0	0	0	0	0	0	0	0	0	0	0	1	0	0	0	0	0	0	0	0	0	0	0	0	0	0	0	0	0	0	0	0	0	0	0	0	0	0	0	0	0	0	0	0	0	0	0
Octopus	0	0	0	0	0	0	0	0	0	0	0	0	0	1	0	0	0	0	0	0	0	0	0	0	0	0	0	0	0	0	0	0	0	0	0	0	0	0	0	0	0	0	0	0	0	0	0	0	0
Piloderma	0	0	0	0	0	0	0	0	0	0	0	0	0	1	0	0	0	0	0	0	0	0	0	0	0	0	0	0	0	0	0	0	0	0	0	0	0	0	0	0	0	0	0	0	0	0	0	0	0
Sphaerobolus	0	0	0	0	0	0	0	0	0	0	0	0	0	1	0	0	0	0	0	0	0	0	0	0	0	0	0	0	0	0	0	0	0	0	0	0	0	0	0	0	0	0	0	0	0	0	0	0	0
Kluyvera	0	0	0	0	0	0	0	0	0	0	0	0	0	0	0	0	0	0	1	0	0	0	0	0	0	0	0	0	0	0	0	0	0	0	0	0	0	0	0	0	0	0	0	0	0	0	0	0	0
Filobasidiella	0	0	0	0	0	0	0	0	0	0	0	0	0	0	0	0	0	0	0	0	0	0	0	0	0	0	0	0	0	0	0	0	0	0	0	0	0	0	0	0	0	0	0	0	0	0	0	0	0
Anas	0	0	0	0	0	0	0	0	0	0	0	0	0	0	0	0	0	0	0	0	0	0	0	0	1	0	0	0	0	0	0	0	0	0	0	0	0	0	0	0	0	0	0	0	0	0	0	0	0
family_Enterobacteriaceae	0	0	0	0	0	0	0	0	0	0	0	0	0	0	0	0	0	0	0	0	0	0	0	0	1	0	0	0	0	0	0	0	0	0	0	0	0	0	0	0	0	0	0	0	0	0	0	0	0
Siccibacter	0	0	0	0	0	0	0	0	0	0	0	0	0	0	0	0	0	0	0	0	0	0	0	0	1	0	0	0	0	0	0	0	0	0	0	0	0	0	0	0	0	0	0	0	0	0	0	0	0
Dinoroseobacter	0	0	0	0	0	0	0	0	0	0	0	0	0	0	0	0	0	0	0	0	0	0	0	0	0	0	0	0	0	0	1	0	0	0	0	0	0	0	0	0	0	0	0	0	0	0	0	0	0
Phoenix	0	0	0	0	0	0	0	0	0	0	0	0	0	0	0	0	0	0	0	0	0	0	0	0	0	0	0	0	0	0	1	0	0	0	0	0	0	0	0	0	0	0	0	0	0	0	0	0	0
T4likevirus	0	0	0	0	0	0	0	0	0	0	0	0	0	0	0	0	0	0	0	0	0	0	0	0	0	0	0	0	0	0	1	0	0	0	0	0	0	0	0	0	0	0	0	0	0	0	0	0	0
Equus	0	0	0	0	0	0	0	0	0	0	0	0	0	0	0	0	0	0	0	0	0	0	0	0	0	0	0	0	0	0	0	0	0	0	0	0	0	0	0	0	0	0	0	0	0	0	0	0	0
Leptolyngbya	0	0	0	0	0	0	0	0	0	0	0	0	0	0	0	0	0	0	0	0	0	0	0	0	0	0	0	0	0	0	0	0	0	0	0	0	0	0	0	0	0	0	0	0	0	0	0	0	0
Medicago	0	0	0	0	0	0	0	0	0	0	0	0	0	0	0	0	0	0	0	0	0	0	0	0	0	0	0	0	0	2	0	0	0	0	0	0	0	0	0	0	0	0	0	0	0	0	0	0	0
Schleiferia	0	0	0	0	0	1	0	0	0	0	0	0	0	0	0	0	0	0	0	2	0	0	0	0	0	0	0	0	0	0	0	0	0	0	0	0	0	0	0	0	0	0	0	0	0	0	0	0	0
Nisaea	0	0	0	0	0	0	0	0	1	0	0	0	0	0	0	0	0	0	0	0	0	0	0	0	0	0	0	0	0	0	0	0	0	0	0	0	0	0	0	0	0	0	0	0	0	0	0	0	0
Frankia	0	0	0	0	0	0	0	0	0	0	0	0	0	0	0	0	0	0	0	1	0	1	0	0	0	0	0	0	0	0	0	0	0	0	0	0	0	0	0	0	0	0	0	0	0	0	0	0	0
Clavispora	0	0	0	0	0	0	0	0	0	0	0	0	0	0	0	0	0	0	0	0	0	0	0	0	0	0	0	0	0	0	0	0	0	0	0	0	0	0	1	0	0	0	0	0	0	0	0	0	0
Candidatus Phytoplasma	0	0	0	0	0	0	0	0	0	0	0	0	0	0	0	0	0	0	0	0	0	0	0	1	0	0	0	0	0	0	0	0	0	0	0	0	0	0	0	0	0	0	0	0	0	0	0	0	0
Prunus	0	0	0	0	0	0	0	0	0	0	0	0	0	0	0	0	0	0	0	0	0	0	0	1	0	0	0	0	0	0	0	0	0	0	0	0	0	0	0	0	0	0	0	0	0	0	0	0	0
Trichogramma	0	0	0	0	0	0	0	0	0	0	0	0	0	0	0	0	0	0	0	0	0	0	0	1	0	0	0	0	0	0	0	0	0	0	0	0	0	0	0	0	0	0	0	0	0	0	0	0	0
Orycteropus	0	0	0	0	0	0	0	0	0	0	0	0	0	0	0	0	0	0	0	0	0	0	0	0	0	0	0	0	1	0	0	0	0	0	0	0	0	0	0	0	0	0	0	0	0	0	0	0	0
kingdom_Fungi	0	0	0	0	0	0	0	0	0	0	0	1	0	0	0	0	0	0	0	0	0	0	0	0	0	0	0	0	0	0	0	0	0	0	0	0	0	0	0	0	0	0	0	0	0	0	0	0	0
Kitasatospora	0	0	0	0	0	0	0	0	0	0	0	1	0	0	0	0	0	0	0	0	0	0	0	0	0	0	0	0	0	0	0	0	0	0	0	0	0	0	0	0	0	0	0	0	0	0	0	0	0
Trichoplax	0	0	0	0	0	0	0	0	0	0	0	1	0	0	0	0	0	0	0	0	0	0	0	0	0	0	0	0	0	0	0	0	0	0	0	0	0	0	0	0	0	0	0	0	0	0	0	0	0
Vibrio	0	0	0	0	0	0	0	0	0	0	0	1	0	0	0	0	0	0	0	0	0	0	0	0	0	0	0	0	0	0	0	0	0	0	0	0	0	0	0	0	0	0	0	0	0	0	0	0	0
Blattabacterium	0	1	0	0	0	0	0	0	0	0	0	0	0	0	0	0	0	0	0	0	0	0	0	0	0	0	0	0	0	0	0	0	0	0	0	0	0	0	0	0	0	0	0	0	0	0	0	0	0
Camelina	0	1	0	0	0	0	0	0	0	0	0	0	0	0	0	0	0	0	0	0	0	0	0	0	0	0	0	0	0	0	0	0	0	0	0	0	0	0	0	0	0	0	0	0	0	0	0	0	0
Chlorobium	0	1	0	0	0	0	0	0	0	0	0	0	0	0	0	0	0	0	0	0	0	0	0	0	0	0	0	0	0	0	0	0	0	0	0	0	0	0	0	0	0	0	0	0	0	0	0	0	0
Devosia	0	1	0	0	0	0	0	0	0	0	0	0	0	0	0	0	0	0	0	0	0	0	0	0	0	0	0	0	0	0	0	0	0	0	0	0	0	0	0	0	0	0	0	0	0	0	0	0	0
family_Vibrionaceae	0	1	0	0	0	0	0	0	0	0	0	0	0	0	0	0	0	0	0	0	0	0	0	0	0	0	0	0	0	0	0	0	0	0	0	0	0	0	0	0	0	0	0	0	0	0	0	0	0
Giardia	0	1	0	0	0	0	0	0	0	0	0	0	0	0	0	0	0	0	0	0	0	0	0	0	0	0	0	0	0	0	0	0	0	0	0	0	0	0	0	0	0	0	0	0	0	0	0	0	0
Methylacidiphilum	0	1	0	0	0	0	0	0	0	0	0	0	0	0	0	0	0	0	0	0	0	0	0	0	0	0	0	0	0	0	0	0	0	0	0	0	0	0	0	0	0	0	0	0	0	0	0	0	0
Microbispora	0	1	0	0	0	0	0	0	0	0	0	0	0	0	0	0	0	0	0	0	0	0	0	0	0	0	0	0	0	0	0	0	0	0	0	0	0	0	0	0	0	0	0	0	0	0	0	0	0
Musa	0	1	0	0	0	0	0	0	0	0	0	0	0	0	0	0	0	0	0	0	0	0	0	0	0	0	0	0	0	0	0	0	0	0	0	0	0	0	0	0	0	0	0	0	0	0	0	0	0
Phanerochaete	0	1	0	0	0	0	0	0	0	0	0	0	0	0	0	0	0	0	0	0	0	0	0	0	0	0	0	0	0	0	0	0	0	0	0	0	0	0	0	0	0	0	0	0	0	0	0	0	0
phylum_Firmicutes	0	1	0	0	0	0	0	0	0	0	0	0	0	0	0	0	0	0	0	0	0	0	0	0	0	0	0	0	0	0	0	0	0	0	0	0	0	0	0	0	0	0	0	0	0	0	0	0	0
Deinococcus	0	0	0	0	0	0	0	0	0	0	0	0	0	0	0	0	0	0	0	0	1	0	0	0	0	0	0	0	0	0	0	0	0	0	0	0	0	0	0	0	0	0	0	0	0	0	0	0	0
Peromyscus	0	0	0	0	0	0	0	0	0	0	0	0	0	0	0	0	0	0	0	0	1	0	0	0	0	0	0	0	0	0	0	0	0	0	0	0	0	0	0	0	0	0	0	0	0	0	0	0	0
Deferrisoma	0	0	0	0	0	0	0	0	0	1	0	0	0	0	0	0	0	0	0	0	0	0	0	0	0	0	0	0	0	0	0	0	0	0	0	0	0	0	0	0	0	0	0	0	0	0	0	0	0
Natrialba	0	0	0	0	0	0	0	0	0	1	0	0	0	0	0	0	0	0	0	0	0	0	0	0	0	0	0	0	0	0	0	0	0	0	0	0	0	0	0	0	0	0	0	0	0	0	0	0	0
Luteimonas	0	0	0	0	0	0	0	0	0	0	0	0	0	0	0	0	0	0	0	0	0	0	0	0	0	0	0	0	0	0	0	0	0	0	0	0	0	1	0	0	0	0	0	0	0	0	0	0	0
Photobacterium	0	0	0	0	0	0	0	0	0	0	0	0	0	0	0	0	0	0	0	0	0	0	0	0	0	0	0	0	0	0	0	0	0	0	0	0	0	1	0	0	0	0	0	0	0	0	0	0	0
Ehrlichia	0	0	0	0	0	0	0	0	0	0	0	0	0	0	0	0	0	0	0	0	0	0	0	0	0	0	0	0	0	0	0	0	0	0	0	0	0	0	0	0	0	0	0	1	0	0	0	0	0
kingdom_Viridiplantae	0	0	0	0	0	0	0	0	0	0	0	0	0	0	0	0	0	0	0	0	0	0	1	0	0	0	0	0	0	0	0	0	0	0	0	0	0	0	0	0	0	0	0	0	0	0	0	0	0
Macaca	0	0	0	0	0	0	0	0	0	0	0	0	0	0	0	0	0	0	0	0	0	0	1	0	0	0	0	0	0	0	0	0	0	0	0	0	0	0	0	0	0	0	0	0	0	0	0	0	0
class_Gammaproteobacteria	1	0	0	0	0	0	0	0	0	0	0	0	0	0	0	0	0	0	0	0	0	0	0	0	0	0	0	0	0	0	0	0	0	0	0	0	0	0	0	0	0	0	0	0	0	0	0	0	0
Eimeria	1	0	0	0	0	0	0	0	0	0	0	0	0	0	0	0	0	0	0	0	0	0	0	0	0	0	0	0	0	0	0	0	0	0	0	0	0	0	0	0	0	0	0	0	0	0	0	0	0
Pseudogymnoascus	1	0	0	0	0	0	0	0	0	0	0	0	0	0	0	0	0	0	0	0	0	0	0	0	0	0	0	0	0	0	0	0	0	0	0	0	0	0	0	0	0	0	0	0	0	0	0	0	0
Aeromonas	0	0	0	0	0	0	0	0	0	0	1	0	0	0	0	0	0	0	0	0	0	0	0	0	0	0	0	0	0	0	0	0	0	0	0	0	0	0	0	0	0	0	0	0	0	0	0	0	0
Arabis	0	0	0	0	0	0	0	0	0	0	1	0	0	0	0	0	0	0	0	0	0	0	0	0	0	0	0	0	0	0	0	0	0	0	0	0	0	0	0	0	0	0	0	0	0	0	0	0	0
Candidatus Nitrosopelagicus	0	0	0	0	0	0	0	0	0	0	1	0	0	0	0	0	0	0	0	0	0	0	0	0	0	0	0	0	0	0	0	0	0	0	0	0	0	0	0	0	0	0	0	0	0	0	0	0	0
Methylomicrobium	0	0	0	0	0	0	0	0	0	0	1	0	0	0	0	0	0	0	0	0	0	0	0	0	0	0	0	0	0	0	0	0	0	0	0	0	0	0	0	0	0	0	0	0	0	0	0	0	0
Nelumbo	0	0	0	0	0	0	0	0	0	0	0	0	0	0	0	0	0	0	0	0	0	0	0	0	0	0	0	0	0	0	0	0	0	0	0	0	1	0	0	0	0	0	0	0	0	0	0	0	0
Marinobacter	0	0	0	0	0	0	0	0	0	0	0	0	0	0	0	0	0	0	0	0	0	1	0	0	0	0	0	0	0	0	0	0	0	0	0	0	0	0	0	0	0	0	0	0	0	0	0	0	0
Phaeomoniella	0	0	0	0	0	0	0	0	0	0	0	0	0	0	0	0	0	0	0	0	0	1	0	0	0	0	0	0	0	0	0	0	0	0	0	0	0	0	0	0	0	0	0	0	0	0	0	0	0
Gekko	0	0	1	0	0	0	0	0	0	0	0	0	0	0	0	0	0	0	0	1	0	0	0	0	0	0	0	0	0	0	0	0	0	0	0	0	0	0	0	0	0	0	0	0	0	0	0	0	0
Rhizobium	0	0	0	0	0	0	0	0	0	0	0	0	0	0	0	0	0	0	0	1	0	0	0	0	0	0	0	0	0	0	0	0	0	0	0	0	0	0	0	0	1	0	0	0	0	0	0	0	0
Desulfomicrobium	0	0	0	0	0	0	1	0	0	0	0	0	0	0	0	0	0	0	0	0	0	0	0	0	0	0	0	0	0	0	0	0	0	0	0	0	0	0	0	0	0	0	0	0	0	0	0	0	0
N4likevirus	0	0	0	0	0	0	0	0	0	0	0	0	0	0	0	0	0	0	0	0	0	0	0	0	0	0	0	1	0	0	0	0	0	0	0	0	0	0	0	0	0	0	0	0	0	0	0	0	0
Talaromyces	0	0	0	0	0	0	0	0	0	0	0	0	0	0	0	0	0	0	0	0	0	0	0	0	0	0	0	1	0	0	0	0	0	0	0	0	0	0	0	0	0	0	0	0	0	0	0	0	0
Acanthamoeba	0	0	0	0	0	1	0	0	0	0	0	0	0	0	0	0	0	0	0	0	0	0	0	0	0	0	0	0	0	0	0	0	0	0	0	0	0	0	0	0	0	0	0	0	0	0	0	0	0
Aspergillus	0	0	0	0	0	1	0	0	0	0	0	0	0	0	0	0	0	0	0	0	0	0	0	0	0	0	0	0	0	0	0	0	0	0	0	0	0	0	0	0	0	0	0	0	0	0	0	0	0
Chryseobacterium	0	0	0	0	0	1	0	0	0	0	0	0	0	0	0	0	0	0	0	0	0	0	0	0	0	0	0	0	0	0	0	0	0	0	0	0	0	0	0	0	0	0	0	0	0	0	0	0	0
phylum_Ascomycota	0	0	0	0	0	1	0	0	0	0	0	0	0	0	0	0	0	0	0	0	0	0	0	0	0	0	0	0	0	0	0	0	0	0	0	0	0	0	0	0	0	0	0	0	0	0	0	0	0
Setaria	0	0	0	0	0	1	0	0	0	0	0	0	0	0	0	0	0	0	0	0	0	0	0	0	0	0	0	0	0	0	0	0	0	0	0	0	0	0	0	0	0	0	0	0	0	0	0	0	0
Cesiribacter	0	0	0	0	0	0	0	0	0	0	0	0	0	0	0	0	0	0	0	0	0	0	0	0	0	0	0	0	0	0	0	1	0	0	0	0	0	0	0	0	0	0	0	0	0	0	0	0	0
Hyphomicrobium	0	0	0	0	0	0	0	0	0	0	0	0	0	0	0	0	0	0	0	0	0	0	0	0	0	0	0	0	0	0	0	1	0	0	0	0	0	0	0	0	0	0	0	0	0	0	0	0	0
Salinispora	0	0	0	0	0	0	0	0	0	0	0	0	0	0	0	0	0	0	0	0	0	0	0	0	0	0	0	0	0	0	0	1	0	0	0	0	0	0	0	0	0	0	0	0	0	0	0	0	0
Xanthomonas	0	0	0	0	0	0	0	0	0	0	0	0	0	0	0	0	0	0	0	0	0	0	0	0	0	0	0	0	0	0	0	1	0	0	0	0	0	0	0	0	0	0	0	0	0	0	0	0	0
Heterocephalus	0	0	0	0	0	0	0	0	0	0	0	0	0	0	0	0	0	1	0	0	0	0	0	0	0	0	0	0	0	0	0	0	0	0	0	0	0	0	0	0	0	0	0	0	0	0	0	0	0
order_Hymenoptera	0	0	0	0	0	0	0	0	0	0	0	0	0	0	0	0	0	1	0	0	0	0	0	0	0	0	0	0	0	0	0	0	0	0	0	0	0	0	0	0	0	0	0	0	0	0	0	0	0
Culex	0	0	0	0	0	0	0	0	0	0	0	0	0	0	0	0	0	0	0	0	0	0	0	0	0	0	0	0	0	0	0	0	0	0	0	1	0	0	0	0	0	0	0	0	0	0	0	0	0
Methylovulum	0	0	0	0	0	0	0	0	0	0	0	0	0	0	0	0	0	0	0	0	0	0	0	0	0	0	0	0	0	0	0	0	0	0	0	1	0	0	0	0	0	0	0	0	0	0	0	0	0
Haliangium	0	0	0	0	0	0	0	1	0	0	0	0	0	0	0	0	0	0	0	0	0	0	0	0	0	0	0	0	0	0	0	0	0	0	0	0	0	0	0	0	0	0	0	0	0	0	0	0	0
Kordiimonas	0	0	0	0	0	0	0	1	0	0	0	0	0	0	0	0	0	0	0	0	0	0	0	0	0	0	0	0	0	0	0	0	0	0	0	0	0	0	0	0	0	0	0	0	0	0	0	0	0
class_Actinopteri	0	0	0	0	0	0	0	0	0	0	0	0	0	0	0	0	0	0	0	0	0	0	0	0	0	0	0	0	0	1	0	0	0	0	0	0	0	0	0	0	0	0	0	0	0	0	0	0	0
Desulfotomaculum	0	0	0	0	0	0	0	0	0	0	0	0	0	0	0	0	0	0	0	0	0	0	0	0	0	0	0	0	0	1	0	0	0	0	0	0	0	0	0	0	0	0	0	0	0	0	0	0	0
family_Brassicaceae	0	0	0	0	0	0	0	0	0	0	0	0	0	0	0	0	0	0	0	0	0	0	0	0	0	0	0	0	0	1	0	0	0	0	0	0	0	0	0	0	0	0	0	0	0	0	0	0	0
order_Campylobacterales	0	0	0	0	0	0	0	0	0	0	0	0	0	0	0	0	0	0	0	0	0	0	0	0	0	0	0	0	0	1	0	0	0	0	0	0	0	0	0	0	0	0	0	0	0	0	0	0	0
Sorghum	0	0	0	0	0	0	0	0	0	0	0	0	0	0	0	0	0	0	0	0	0	0	0	0	0	0	0	0	0	1	0	0	0	0	0	0	0	0	0	0	0	0	0	0	0	0	0	0	0
Sphaerulina	0	0	0	0	0	0	0	0	0	0	0	0	0	0	0	0	0	0	0	0	0	0	0	0	0	0	0	0	0	1	0	0	0	0	0	0	0	0	0	0	0	0	0	0	0	0	0	0	0
Methanolacinia	0	0	0	0	0	0	0	0	0	0	0	0	0	0	0	0	0	0	0	0	0	0	0	0	0	1	0	0	0	0	0	0	0	0	0	0	0	0	0	0	0	0	0	0	0	0	0	0	0
Geotrichum	0	0	1	0	0	0	0	0	0	0	0	0	0	0	0	0	0	0	0	0	0	0	0	0	0	0	0	0	0	0	0	0	0	0	0	0	0	0	0	0	0	0	0	0	0	0	0	0	0
Microvirga	0	0	1	0	0	0	0	0	0	0	0	0	0	0	0	0	0	0	0	0	0	0	0	0	0	0	0	0	0	0	0	0	0	0	0	0	0	0	0	0	0	0	0	0	0	0	0	0	0
order_Perissodactyla	0	0	1	0	0	0	0	0	0	0	0	0	0	0	0	0	0	0	0	0	0	0	0	0	0	0	0	0	0	0	0	0	0	0	0	0	0	0	0	0	0	0	0	0	0	0	0	0	0
Saccharothrix	0	0	1	0	0	0	0	0	0	0	0	0	0	0	0	0	0	0	0	0	0	0	0	0	0	0	0	0	0	0	0	0	0	0	0	0	0	0	0	0	0	0	0	0	0	0	0	0	0
Nocardioides	0	0	0	0	0	0	0	0	0	0	0	0	0	0	0	0	0	0	0	0	0	0	0	0	0	0	0	0	0	0	0	0	1	0	0	0	0	0	0	0	0	0	0	0	0	0	0	0	0
Saccharomonospora	0	0	0	0	0	0	0	0	0	0	0	0	0	0	0	0	0	0	0	0	0	0	0	0	0	0	0	0	0	0	0	0	1	0	0	0	0	0	0	0	0	0	0	0	0	0	0	0	0
Spraguea	0	0	0	0	0	0	0	0	0	0	0	0	0	0	0	0	0	0	0	0	0	0	0	0	0	0	0	0	0	0	0	0	1	0	0	0	0	0	0	0	0	0	0	0	0	0	0	0	0
class_Bryopsida	0	0	0	0	0.375	0	0	0	0	0	0	0	0	0	0	0	0	0	0	0	0	0	0	0	0	0	0	0	0	0	0	0	0	0	0	0	0	0	0	0	0	0	0	0	0	0	0	0	0
Gordonia	0	0	0	0	0	0	0	0	0	0	0	0	0	0	0	0	0	0	0	2	0	0	0	0	0	0	0	0	0	0	0	0	0	0	0	0	0	0	0	0	0	0	0	0	0	0	0	0	0
Microbacterium	0	0	0	0	0	0	0	0	0	0	0	0	0	0	0	0	0	0	0	2	0	0	0	0	0	0	0	0	0	0	0	0	0	0	0	0	0	0	0	0	0	0	0	0	0	0	0	0	0
family_Ajellomycetaceae	0	0	0	0	0	0	0	0	0	0	0	0	0	0	0	0	0	0	0	0	0	0	0	0	0	0	0	0.583333	0	0	0	0	0	0	0	0	0	0	0	0	0	0	0	0	0	0	0	0	0
Exaiptasia	0	0	0	0	0	0	0	0	0	0	0	0	0	0	0	0	0	0	0	0	0	0	0	0	0	0	0	0	0	0	0	0	0	0	0	0	0	0	0	0	0	0	1	0	0	0	0	0	0
Erwinia	0	0	0	0	0	0	0	0	0	0	0	0	0	0	0	0	0	0	0	0	0	0	0	0	0	0	1	0	0	0	0	0	0	0	0	0	0	0	0	0	0	0	0	0	0	0	0	0	0
Exophiala	0	0	0	0	0	0	0	0	0	0	0	0	0	0	0	0	0	0	0	0	0	0	0	0	0	0	1	0	0	0	0	0	0	0	0	0	0	0	0	0	0	0	0	0	0	0	0	0	0
Frondihabitans	0	0	0	0	0	0	0	0	0	0	0	0	0	0	0	0	0	0	0	0	0	0	0	0	0	0	1	0	0	0	0	0	0	0	0	0	0	0	0	0	0	0	0	0	0	0	0	0	0
class_Liliopsida	0	0	0	0	0	0	0	0	0	0.3	0	0	0	0	0	0	0	0	0	0	0	0	0	0	0	0	0	0	0	0	0	0	0	0	0	0	0	0	0	0	0	0	0	0	0	0	0	0	0
Actinomyces	0	0	0	0	0	0	0	0	0	0	0	0	0	0	0	0	0	0	0	1	0	0	0	0	0	0	0	0	0	0	0	0	0	0	0	0	0	0	0	0	0	0	0	0	0	0	0	0	0
Asticcacaulis	0	0	0	0	0	0	0	0	0	0	0	0	0	0	0	0	0	0	0	1	0	0	0	0	0	0	0	0	0	0	0	0	0	0	0	0	0	0	0	0	0	0	0	0	0	0	0	0	0
Notothenia	0	0	0	0	0	0	0	0	0	0	0	0	0	0	0	0	0	0	0	1	0	0	0	0	0	0	0	0	0	0	0	0	0	0	0	0	0	0	0	0	0	0	0	0	0	0	0	0	0
Pan	0	0	0	0	0	0	0	0	0	0	0	0	0	0	0	0	0	0	0	1	0	0	0	0	0	0	0	0	0	0	0	0	0	0	0	0	0	0	0	0	0	0	0	0	0	0	0	0	0
Polaromonas	0	0	0	0	0	0	0	0	0	0	0	0	0	0	0	0	0	0	0	1	0	0	0	0	0	0	0	0	0	0	0	0	0	0	0	0	0	0	0	0	0	0	0	0	0	0	0	0	0
Solirubrobacter	0	0	0	0	0	0	0	0	0	0	0	0	0	0	0	0	0	0	0	1	0	0	0	0	0	0	0	0	0	0	0	0	0	0	0	0	0	0	0	0	0	0	0	0	0	0	0	0	0
Suillus	0	0	0	0	0	0	0	0	0	0	0	0	0	0	0	0	0	0	0	1	0	0	0	0	0	0	0	0	0	0	0	0	0	0	0	0	0	0	0	0	0	0	0	0	0	0	0	0	0
Sulfurospirillum	0	0	0	0	0	0	0	0	0	0	0	0	0	0	0	0	0	0	0	1	0	0	0	0	0	0	0	0	0	0	0	0	0	0	0	0	0	0	0	0	0	0	0	0	0	0	0	0	0
[truncated: 31 more columns]

## Sheet: species
Non-Human Peptides Revealed in Blood Reflect the Composition of Intestinal Microbiota
Corresponding author: Georgij Arapidi, arapidi@gmail.com
Additional file 2. Summary table of the amino acid sequences identified using the de novo approach (in 72 plasma/serum samples), as well as a list of organisms that contain these sequences in their genomes
List of organisms (at species level) that probably contain the identified sequences in their genomes (with spectral counting at the crossing)
species - name of species
N101..N220 - sample ids (detailed information on blood derivative samples is contained in Supplementary Table S1, sheet 1)
Average - mean value of the persent of total spectral count
HMP - whether the organism is known ("+") or not ("-") as a representative of any human microbiota, according to HMP (Human Metagenome Project)
superkingdom - name of superkingdom
kingdom - name of kingdom
phylum - name of phylum
class - name of class
order - name of order
family - name of family
genus - name of genus
species	N101	N102	N103	N104	N117	N123	N124	N126	N149	N127	N128	N129	N130	N135	N136	N137	N138	N105	N107	N119	N125	N131	N132	N133	N134	N139	N140	N141	N142	N212	N213	N362	N363	I305	I311	I315	I321	I325	I331	N182	N208	N209	N406	N409	N411	N414	N416	N419	N163
class_Mammalia	166.465	150.397	279.99	0	102.921	234.09	221.821	265.784	146.094	177.794	212.706	171.186	211.649	122.564	95.0504	120.324	105.7	282.201	134.621	664.452	195.789	221.424	217.461	161.613	152.163	318.972	400.994	226.788	188.847	133.955	71.7828	103.534	164.699	145.339	155.967	153.965	118.433	118.309	89.9928	40.9227	248.975	148.331	262.121	128.703	103.433	105.205	95.8666	41.9713	28.6469
any creature	169	116	142	11	40	139	157	153	97	107	117	92	97	71	75	70	69	97	57	458	115	128	98	104	81	162	208	113	83	301	99	250	178	113	93	140	154	122	112	28	247	142	242	100	98	96	81	107	38
order_Primates	87.2927	71.0969	191.36	0	111.931	110.651	96.1107	150.47	49.1128	84.2491	112.764	75.6626	82.463	74.9131	40.1932	67.8984	54.9279	126.852	92.3318	441.772	69.8426	106.409	94.6175	77.8879	59.4322	137.777	202.425	123.85	66.9348	175.434	106.273	153.368	228.928	175.015	201.518	182.674	147.419	118.601	109.023	39.4478	199.626	136.11	276.104	134.282	101.998	111.651	83.9801	37.0833	29.0985
family_Hominidae	43.1073	38.549	84.3844	0.814815	46.6559	47.7402	46.7689	61.953	32.1113	41.16	31.6164	29.9428	36.357	29.335	13.0516	24.77	17.9579	72.9622	59.2419	222.347	36.2216	48.1254	39.6646	31.0625	34.6951	75.3532	123.409	68.0655	36.1379	69.2001	52.0658	68.2425	171.097	101.67	104.772	119.273	58.655	73.1826	66.9907	19.9639	64.9383	38.2518	156.31	75.09	52.5115	55.3348	55.0379	15.9499	20.3259
no info	47.8281	55.1168	111.083	2.18519	48.0953	66.0091	65.5712	80.8308	41.1882	53.5026	57.8137	58.2093	56.9381	44.7924	32.5244	44.7346	34.4943	95.4436	44.6528	214.769	55.2602	60.8442	66.133	56.1866	40.5822	105.653	143.322	85.7121	58.4446	59.4439	37.8142	49.9471	90.0654	55.1199	61.4534	64.4873	45.6046	43.8897	38.5951	13.8247	63.1319	38.7307	85.7416	45.5572	35.4903	38.3681	34.4293	15.5228	10.3199
genus_Helicobacter	0	0	0	0	0	0	0	0	0	0	0	0	0	0	0	0	0	0	0	0	0	0	0	0	0	0	0	0	0	14	4	0	0	0	0	0	0	0	0	0	1	1	0	0	0	0	0	0	0
phylum_Chordata	39.6293	25.778	44.2075	0	9.21837	34.096	33.1396	41.0126	26.2381	23.7042	28.9703	25.6209	27.0784	18.6222	12.091	15.2303	10.2348	9.36013	3.46032	24.8102	4.45369	1	9.71618	5.5881	1.99405	7.54334	9.46617	7.8338	2.98113	33.144	16.7237	23.636	46.4211	44.7826	56.1755	47.5456	36.0163	36.8216	33.9589	9.85239	36.3386	24.7715	72.1474	35.8094	30.1578	30.1598	22.4931	9.85137	5.85687
genus_Homo	13.6862	18.0619	27.1575	0	12.9	26.4525	21.6534	22.0179	19.3177	18.3582	16.2507	20.4131	18.5748	14.7849	9.1998	9.04749	5.69026	37.2377	0.692308	52.4425	30.6269	16.2848	17.623	18.7394	14.1336	40.112	51.8962	22.252	25.9992	2.79615	2.34231	11.9757	24.6283	15.6253	13.7029	16.2644	9.22132	11.4129	7.59924	1.66097	16.1173	4.48615	17.3683	6.80166	4.65263	4.78324	8.26159	4.47576	4.88462
Homo sapiens	1	2	6	0	6	10	4	5	1	3	3	2	2	4	2	2	0	7	2	16	6	4	4	8	7	13	21	9	8	14	9	23	34	20	27	22	17	12	8	12	30	29	29	16	10	13	12	9	1
Peptostreptococcaceae bacterium VA2	10	7	8	1	0	11	9	15	21	19	6	18	27	5	9	6	1	11	5	18	11	8	24	7	14	10	27	12	11	0	0	0	0	0	0	0	0	0	0	0	0	0	0	0	0	0	0	0	0
superkingdom_Eukaryota	0.991228	1	3.82857	0	1	0.977778	1.94137	0.942857	0.942857	1.94286	0.942857	0	0	0	0	0	1	0.942857	1	11.5689	2.81653	1.94286	1.91987	1.92286	0	3.79312	6.66794	1.92063	3.82857	14.1824	7.43058	10.4458	8.54826	9.51378	6.52101	8.39559	5.74449	3.84352	5.83992	2.82756	10.4239	7.66462	24.8228	14.3666	9.48174	9.55818	7.69051	5.687	1.87781
kingdom_Metazoa	1	1	1.9895	0	2.90348	3.98425	1.99388	1.9895	0.994751	2.9895	1.93593	1.96475	2.9395	2.98863	1.88949	0.994751	0.994751	0	0	8.83849	1.9895	1.97	1.86474	0	0	5.7966	8.819	1.99475	2.82643	4.85815	6.5671	12.8542	9.61229	5.93443	6.89057	6.89399	8.90565	4.93989	2	1	10.4489	7.65399	14.3848	9.38971	5.27515	6.44017	5.24097	4.4586	1.9895
phylum_Proteobacteria	1	6	0	1	0	0	0	0	0	0	1	0	0	2.99962	0	0	0	0	0	1	0	0	1	0	0	0	0	0	0	5	0	3	0	0	0	0	0	0	0	0	0	0	0	0	0	0	0	0	0
Geobacillus sp. B4113_201601	5	1	5	0	0	5	3	1	0	1	0	2	2	1	3	0	1	4	6	6	2	1	1	4	3	6	5	4	2	0	0	0	0	0	0	0	0	0	0	0	0	0	0	0	0	0	0	0	0
Streptomyces sp. NRRL S-1868	3	1	4	0	1	3	2	1	3	2	2	1	3	1	5	2	3	2	2	17	2	3	3	1	2	6	1	2	4	0	0	0	0	0	0	0	0	0	0	0	0	0	0	0	0	0	0	0	0
Mycoplasma gallisepticum	0	0	0	0	0	0	0	0	0	0	0	0	0	0	0	0	0	0	0	0	0	0	0	0	0	0	0	0	0	0	0	0	0	0	0	0	0	0	0	0	0	0	0	0	0	0	0	0	0
Halobacterium sp. DL1	0	1	0	2	0	0	0	0	0	0	0	0	0	0	0	0	0	0	0	0	0	0	0	0	0	0	0	0	0	0	0	0	0	0	0	0	0	0	0	0	0	0	0	0	0	0	0	0	0
Entamoeba dispar	0	0	0	2	0	0	0	0	0	0	0	0	0	0	0	0	0	0	0	1	0	0	0	0	0	0	0	0	0	0	0	0	0	0	0	0	0	0	0	0	0	0	0	0	0	0	0	0	0
Polypedilum vanderplanki	0	0	0	0	0	0	0	0	0	0	0	0	0	0	0	0	0	0	0	0	0	0	0	0	0	0	0	0	0	0	0	0	0	0	0	0	0	0	0	0	0	0	0	0	0	0	0	0	0
Pediococcus damnosus	1	1	0	1	0	0	0	0	0	0	0	0	0	0	0	0	0	0	0	1	0	0	0	0	0	1	0	0	0	0	0	0	0	0	0	0	0	0	0	0	0	0	0	0	0	0	0	0	0
Microdochium bolleyi	0	0	0	1	0	0	0	0	0	0	0	0	0	0	0	0	0	0	0	1	0	0	0	0	0	0	0	0	0	0	0	0	0	0	0	0	0	0	0	0	0	0	0	0	0	0	0	0	0
Variovorax paradoxus	1	1	0	0	0	2	0	1	1	0	1	0	1	1	2	0	1	0	0	1	1	0	2	0	2	1	1	2	0	0	0	0	0	0	0	0	0	0	0	0	0	0	0	0	0	0	0	0	0
Bifidobacterium pseudolongum	0	0	0	1	0	0	0	0	0	0	0	0	0	0	0	0	0	0	0	0	0	0	0	0	0	0	0	0	0	0	0	0	0	0	0	0	0	0	0	0	0	0	0	0	0	0	0	0	0
genus_Arcobacter	0	0	0	1	0	0	0	0	0	0	0	0	0	0	0	0	0	0	0	0	0	0	0	0	0	0	0	0	0	0	0	0	0	0	0	0	0	0	0	0	0	0	0	0	0	0	0	0	0
Gynuella sunshinyii	0	0	0	1	0	0	0	0	0	0	0	0	0	0	0	0	0	0	0	0	0	0	0	0	0	0	0	0	0	0	0	0	0	0	0	0	0	0	0	0	0	0	0	0	0	0	0	0	0
Herbidospora cretacea	0	0	0	1	0	0	0	0	0	0	0	0	0	0	0	0	0	0	0	0	0	0	0	0	0	0	0	0	0	0	0	0	0	0	0	0	0	0	0	0	0	0	0	0	0	0	0	0	0
Naumovozyma castellii	0	0	0	1	0	0	0	0	0	0	0	0	0	0	0	0	0	0	0	0	0	0	0	0	0	0	0	0	0	0	0	0	0	0	0	0	0	0	0	0	0	0	0	0	0	0	0	0	0
Tropicibacter multivorans	0	0	0	1	0	0	0	0	0	0	0	0	0	0	0	0	0	0	0	0	0	0	0	0	0	0	0	0	0	0	0	0	0	0	0	0	0	0	0	0	0	0	0	0	0	0	0	0	0
Arthrobacter sp. IHBB 11108	0	0	0	0	0	0	0	0	0	0	0	0	0	0	0	0	0	0	0	0	0	0	0	0	0	0	0	0	0	0	0	0	0	0	0	0	0	0	0	0	0	0	0	0	0	0	0	0	0
Helicobacter pylori	0	0	0	0	0	0	0	0	0	0	0	0	0	0	0	0	0	0	0	0	0	0	0	0	0	0	0	0	0	8	0	0	0	0	0	0	0	0	0	0	0	0	0	0	0	0	0	0	0
genus_Mycoplasma	0	0	0	0	0	0	0	0	0	0	0	0	0	0	0	0	0	0	0	0	0	0	0	0	0	0	0	0	0	0	0	0	0	0	0	0	0	0	0	0	0	0	0	0	0	0	0	0	0
genus_Halorubrum	0	3	1	0	0	1	0	0	1	0	2	0	2	0	1	0	2	0	0	0	0	0	0	0	0	0	0	0	0	0	0	0	0	0	0	0	0	0	0	0	0	0	0	0	0	0	0	0	0
Zootermopsis nevadensis	0	0	0	0	0	0	0	0	0	0	0	0	0	0	0	0	0	0	0	0	0	0	0	0	0	0	0	0	0	0	0	0	0	0	0	0	0	0	0	0	0	0	0	0	0	0	0	0	0
genus_Paenibacillus	0	1	0	0	0	0	0	0	0	0	0	0	0	0	0	0	0	0	0	0	0	0	0	0	0	0	0	0	0	0	0	0	0	0	0	0	0	0	0	0	0	0	0	0	0	0	0	0	0
Gossypium raimondii	1	0	2	0	0	0	1	2	2	0	0	2	2	0	1	0	0	0	0	0	0	0	0	0	0	0	0	0	0	0	0	0	0	0	0	0	0	0	0	0	0	0	0	0	0	0	0	0	0
Physcomitrella patens	0	0	0	0	4	0	0	0	0	0	0	0	0	0	0	0	0	0	0	0	0	0	0	0	0	0	0	0	0	0	0	0	0	0	0	0	0	0	0	0	0	0	0	0	0	0	0	0	0
Amycolatopsis orientalis	0	0	0	0	0	0	0	0	0	0	0	0	0	0	0	0	0	0	0	0	0	0	0	0	0	0	0	0	0	0	0	0	0	0	0	0	0	0	0	0	0	0	0	0	0	0	0	0	0
Cupriavidus basilensis	0	0	0	0	0	0	0	0	0	0	0	0	0	0	0	0	0	0	0	0	0	0	0	0	0	0	0	0	0	0	0	0	0	0	0	0	0	0	0	0	0	0	0	0	0	0	0	0	0
Myxococcus xanthus	0	0	0	0	0	0	0	0	0	0	0	0	0	0	0	0	0	0	0	0	0	0	0	0	0	0	0	0	0	0	0	0	0	0	0	0	0	0	0	0	0	0	0	0	0	0	0	0	0
family_Phasianidae	0	0	0	0	0	0	0	0	0	0	0	0	0	0	0	0	0	0	0	0	0	0	0	0	0	0	0	0	0	0.994845	0	0	0	0	0	0	0	0	0	0	0	0	0	0	0	0	0	0	0
Candidatus Cloacimonas acidaminovorans	0	0	0	0	0	1	1	0	0	0	1	0	0	1	1	0	0	0	0	0	0	0	2	0	1	0	0	0	0	0	0	0	0	0	0	0	0	0	0	0	0	0	0	0	0	0	0	0	0
family_Helicobacteraceae	0	0	0	0	0	0	0	0	0	0	0	0	0	0	0	0	0	0	0	0	0	0	0	0	0	0	0	0	0	3.99046	0	0	0	0	0	0	0	0	0	0	0	0	0	0	0	0	0	0	0
family_Bovidae	0	0	0	0	0	0	0	0	0	0	0	0	0	0	0	0	0	0	0	0	0	0	0	0	0	0	0	0	0	0	0	0	0	0	0	0	0	0	0	0	0	0	2	2	0	0	1	0	1
genus_Nocardia	0	0	1	0	0	0	0	0	1	0	0	0	0	0	0	0	0	1	0	2	0	0	0	0	1	0	0	0	0	0	0	0	0	0	0	0	0	0	0	0	0	0	0	0	0	0	0	0	0
class_Actinobacteria	0	1	0	0	0	0	0	1	0	0	0	0	0	0	0	0	0	0	0	0	0	0	0	0	0	0	0	0	0	1	0	0	0	0	1	1	0	1	2	0	0	0	0	0	0	0	0	0	0
genus_Camelus	0	0	0	0	0	0	0	0	0	0	0	0	0	0	0	0	0	0	0	0	0	0	0	0	0	0	0	0	0	1	0	0	0	0	1	0	1	0	0	1	0	0	0	1	0	0	0	0	0
Sphingomonas taxi	0	0	0	0	0	0	0	0	0	0	0	0	0	0	0	0	0	0	0	0	0	0	0	0	0	0	0	0	0	0	0	0	0	0	0	0	0	0	0	0	0	0	0	0	0	0	0	0	0
genus_Gossypium	0	0	0	0	0	0	0	0	0	0	0	0	0	0	0	0	0	0	0	0	0	0	0	0	0	0	0	0	0	0	0	0	0	0	0	0	0	0	0	1	0	0	0	0	0	0	0	0	0
Rhodospirillum centenum	0	0	0	0	0	0	0	0	0	0	0	0	0	0	0	0	0	0	0	0	0	0	0	0	0	0	0	0	0	0	0	0	0	0	0	0	0	0	0	0	1	0	0	0	0	0	0	0	1
order_Clostridiales	0	0	0	0	0	0	0	0	0	0	0	0	0	0	0	0	0	0	0	0	0	0	0	0	0	0	0	0	0	0	0	0	0	0	0	0	0	0	0	1	1	0	1	0	0	1	0	0	0
genus_Streptomyces	0	1	0	0	0	0	0	1	0	0	0	0	0	0	0	0	0	0	0	0	0	0	0	0	0	0	0	0	0	1	1	0	0	0	1	0	0	0	0	0	0	0	1	0	0	0	0	0	0
Thioclava indica	1	0	0	0	0	0	0	0	0	0	0	0	0	1	0	0	0	1	0	0	1	0	0	0	0	0	0	1	0	0	0	0	0	0	0	0	0	0	0	0	0	0	0	0	0	0	0	0	0
genus_Butyrivibrio	0	0	0	0	0	0	0	0	0	0	0	0	0	0	1	0	0	1	1	1	0	0	0	0	0	1	0	0	0	0	0	0	0	0	0	0	0	0	0	0	0	0	0	0	0	0	0	0	0
Corynebacterium sputi	0	0	0	0	0	0	0	0	0	0	0	0	0	0	0	0	0	0	0	0	0	0	0	0	0	0	0	0	0	0	0	0	0	0	2	1	2	0	0	0	0	0	1	0	0	0	0	0	0
Aedes albopictus	0	0	0	0	0	0	0	0	0	0	0	0	0	0	0	0	1	0	0	0	0	0	0	0	0	0	0	0	0	0	0	0	0	0	0	0	0	0	0	0	0	0	0	0	0	0	0	0	0
family_Chironomidae	0	0	0	0	0	0	0	0	0	0	0	0	0	0	0	0	0	0	0	0	0	0	0	0	0	0	0	0	0	0	0	0	0	0	0	0	0	0	0	0	0	0	0	0	0	0	0	0	0
family_Ursidae	1	0	0	0	0	0	0	0	0	0	0	0	0	0	0	0	0	0	0	0	1	0	0	0	0	0	1	0	0	0	0	0	0	0	0	0	0	0	0	0	0	0	0	0	0	0	0	0	0
Anopheles darlingi	0	0	0	0	0	0	0	0	0	0	0	0	0	0	0	0	0	0	0	0	0	0	0	0	0	0	0	0	0	0	0	0	0	0	0	0	0	0	0	0	0	0	0	0	0	0	0	0	0
Oryza sativa	0	0	0	0	0	0	0	0	0	0	0	0	0	0	0	0	0	0	0	0	0	0	0	0	0	0	0	0	0	0	0	0	0	0	0	0	0	0	0	0	0	0	0	0	0	0	0	0	0
Trichuris suis	0	0	0	0	0	0	0	0	0	0	0	0	0	0	0	0	0	0	0	0	0	0	0	0	0	0	0	0	0	0	0	0	0	0	0	0	0	0	0	0	0	0	0	0	0	0	0	0	0
Acropora digitifera	0	0	0	0	0	0	0	0	0	0	0	0	0	0	0	0	0	0	0	0	0	0	0	0	0	0	0	0	0	0	0	0	0	0	0	0	0	0	0	0	0	0	0	0	0	0	0	0	0
Pseudomonas chlororaphis	0	0	0	0	0	0	0	0	0	0	0	0	0	0	0	0	0	0	0	0	0	0	0	0	0	0	0	0	0	0	0	0	0	0	0	0	0	0	0	0	0	0	0	0	0	0	0	0	0
genus_Thioalkalivibrio	0	0	0	0	0	0	0	0	0	0	0	0	0	0	0	0	0	0	0	0	0	0	0	0	0	0	0	0	0	0	0	0	0	0	0	0	0	0	0	0	0	0	0	0	0	0	0	0	1
Phycisphaerae bacterium SM1_79	0	0	0	0	0	0	0	0	0	0	0	0	0	0	0	0	0	0	0	0	0	0	0	0	0	0	0	0	0	0	0	0	0	0	0	0	0	0	0	0	0	0	0	0	0	0	0	0	1
Saccharibacillus sacchari	0	0	0	0	0	0	0	0	0	0	0	0	0	0	0	0	0	0	0	0	0	0	0	0	0	0	0	0	0	0	0	0	0	0	0	0	0	0	0	0	0	0	0	0	0	0	0	0	1
Pasteurella multocida	0	0	1	0	0	0	0	0	0	0	0	0	0	0	0	0	0	0	0	0	0	0	0	0	0	0	0	0	0	0	0	0	0	0	0	0	0	0	0	1	0	0	0	0	0	0	0	0	0
Bacillus vietnamensis	0	0	0	0	0	0	0	0	0	0	0	0	0	0	0	0	0	0	0	0	0	0	0	0	0	0	0	0	0	1	1	0	2	0	0	0	0	0	0	0	0	0	1	0	0	0	0	0	0
Spirillospora albida	0	0	0	0	0	1	0	1	0	0	0	0	0	0	0	0	0	0	0	1	0	0	0	1	0	1	0	0	0	0	0	0	0	0	0	0	0	0	0	0	0	0	0	0	0	0	0	0	0
Anthracocystis flocculosa	0	0	0	0	0	0	0	0	0	0	0	0	0	0	0	0	0	0	0	0	0	0	0	0	0	0	0	0	0	0	0	0	0	0	0	0	0	0	0	0	0	0	0	0	0	0	0	0	0
Mortierella verticillata	0	0	0	0	0	0	0	0	0	0	0	0	0	0	0	0	0	0	0	0	0	0	0	0	0	0	0	0	0	0	0	0	0	0	0	0	0	0	0	0	0	0	0	0	0	0	0	0	0
Pisolithus tinctorius	0	0	0	0	0	0	0	0	0	0	0	0	0	0	0	0	0	0	0	0	0	0	0	0	0	0	0	0	0	0	0	0	0	0	0	0	0	0	0	0	0	0	0	0	0	0	0	0	0
Pongo abelii	0	0	0	0	0	0	0	0	0	0	0	0	0	0	0	0	0	0	0	0	0	0	0	0	0	0	0	0	0	0	0	0	0	0	0	0	0	0	0	0	0	0	0	0	0	0	0	0	0
Drosophila grimshawi	0	0	0	0	0	0	0	0	0	0	0	0	0	0	0	0	0	0	0	0	0	0	0	0	0	0	0	0	0	0	0	0	0	0	0	0	0	0	0	0	0	0	0	0	0	0	0	0	0
Leeia oryzae	0	0	0	0	0	0	0	0	0	0	0	0	0	0	0	0	0	0	0	0	0	0	0	0	0	0	0	0	0	0	0	0	0	0	0	0	0	0	0	0	0	0	0	0	0	0	0	0	0
Erythranthe guttata	0	0	0	0	0	0	0	0	0	0	0	0	0	0	0	0	0	0	0	2	0	2	1	0	0	0	0	0	0	0	0	0	0	0	0	0	0	0	0	0	0	0	0	0	0	0	0	0	0
Flavobacterium enshiense	0	0	0	0	0	0	0	0	0	0	0	0	0	0	0	0	0	0	0	0	0	0	0	0	0	0	0	0	0	0	0	0	0	0	0	0	0	0	0	1	0	0	0	0	0	0	0	0	0
genus_Neisseria	0	0	0	0	0	0	0	0	0	0	0	0	0	0	0	0	0	0	0	0	0	0	0	0	0	0	0	0	0	0	0	4	0	0	0	0	0	0	0	0	0	0	0	0	0	0	0	0	0
Microcebus murinus	0	0	0	0	0	0	0	0	0	0	0	0	0	0	0	0	0	0	0	0	0	0	0	0	0	0	0	0	0	0	0	0	0	0	0	0	0	0	0	0	0	0	0	0	0	0	0	0	0
class_Bacilli	0	0	0	0	0	0	0	0	0	0	0	0	0	0	0	0	0	0	0	0	0	0	0	0	0	0	0	0	0	0	0	0	0	0	0	0	0	0	0	0	0	0	0	0	0	0	0	0	0
genus_Mycobacterium	0	0	0	0	0	1	0	0	0	0	0	0	0	0	0	0	0	1	0	1	0	0	0	0	0	0	0	0	0	0	0	0	0	0	0	0	1	0	0	0	0	0	0	0	0	0	0	0	0
Rubrivivax gelatinosus	0	0	0	0	0	0	0	0	1	0	0	0	0	1	0	0	0	0	0	0	0	0	0	0	0	0	0	0	0	0	0	0	0	0	0	0	0	0	0	0	0	0	0	0	0	0	0	0	0
Agromyces sp. Root81	0	0	0	0	0	0	0	0	0	0	0	0	0	0	0	0	0	0	0	0	0	0	0	0	0	0	0	0	0	0	0	0	0	0	0	0	0	0	0	0	0	0	0	0	0	0	0	0	0
Octodon degus	0	0	0	0	0	0	0	0	0	0	0	0	0	0	0	0	0	0	0	0	0	0	0	0	0	0	0	0	0	0	0	0	0	0	0	0	0	0	0	0	0	0	0	0	0	0	0	0	0
family_Anatidae	0	0	0	0	0	0	0	0	0	0	0	0	0	0	0	0	0	0	0	0	0	0	0	0	0	0	0	0	0	0	0	0	0	0	0	0	0	0	0	0	0	0	0	0	0	0	0	0	0
phylum_Arthropoda	0	0	0	0	0	0	0	0	0	0	0	0	0	0	0	0	0	0	0	0	0	0	0	0	0	0	0	0	0	0	0	0	0	0	0	0.5	0	0	0	0	0	0	0	0	0	0	0	0	0
family_Neisseriaceae	0	0	0	0	0	0	0	0	0	0	0	0	0	0	0	0	0	0	0	0	0	0	0	0	0	0	0	0	0	0	0	2.99719	0	0	0	0	0	0	0	0	0	0	0	0	0	0	0	0	0
Puccinia graminis	0	0	0	0	0	0	0	0	0	0	0	0	0	0	0	0	1	0	0	2	0	0	0	0	0	0	0	0	0	0	0	0	0	0	0	0	0	0	0	0	0	0	0	0	0	0	0	0	0
class_Aves	0	0	0	0	0	0	0	0	0	0	0	0	0	0	0	0	0	0	0	0	0	1	0	0	0	0	0	0	0	0	0	0	0	0	0	0	0	0	0	0	0	0	0	0	0	0	0	0	0
Streptomyces xiamenensis	0	0	0	0	0	0	0	0	0	0	0	0	0	0	0	0	0	0	0	0	0	0	0	0	0	0	0	0	0	0	0	0	0	0	0	0	0	0	0	0.5	0	0	0	0	0	0.5	0	0	0
Capsaspora owczarzaki	0	0	0	0	0	0	0	0	0	0	0	0	0	0	0	0	0	0	0	0	0	0	1	0	0	0	0	0	0	0	0	1	0	0	0	0	0	0	0	0	0	0	1	0	0	0	0	0	0
Streptococcus didelphis	0	0	0	0	0	0	0	0	0	1	0	0	0	0	0	0	0	0	0	0	0	0	0	0	0	0	0	0	1	0	0	0	0	0	0	0	0	0	0	0	0	0	0	0	0	0	0	0	0
Amycolatopsis vancoresmycina	0	0	0	0	0	0	0	0	0	0	0	0	0	0	0	0	0	0	0	0	0	0	0	0	0	0	0	0	0	0	0	0	0	0	0	0	0	0	0	0	0	0	0	0	0	0	0	1	0
Aureobasidium namibiae	0	0	0	0	0	0	0	0	0	0	0	0	0	0	0	0	0	0	0	0	0	0	0	0	0	0	0	0	0	0	0	0	0	0	0	0	0	0	0	0	0	0	0	0	0	0	0	1	0
Chloroflexus sp. Y-400-fl	0	0	0	0	0	0	0	0	0	0	0	0	0	0	0	0	0	0	0	0	0	0	0	0	0	0	0	0	0	0	0	0	0	0	0	0	0	0	0	0	0	0	0	0	0	0	0	1	0
Gammaproteobacteria bacterium SG8_11	0	0	0	0	0	0	0	0	0	0	0	0	0	0	0	0	0	0	0	0	0	0	0	0	0	0	0	0	0	0	0	0	0	0	0	0	0	0	0	0	0	0	0	0	0	0	0	1	0
genus_Bacteroides	0	0	0	0	0	0	0	0	0	0	0	0	0	0	0	0	0	0	0	0	0	0	0	0	0	0	0	0	0	0	0	0	0	0	0	0	0	0	0	0	0	0	0	0	0	0	0	1	0
Nematocida parisii	0	0	0	0	0	0	0	0	0	0	0	0	0	0	0	0	0	0	0	0	0	0	0	0	0	0	0	0	0	0	0	0	0	0	0	0	0	0	0	0	0	0	0	0	0	0	0	1	0
Pseudarthrobacter chlorophenolicus	0	0	0	0	0	0	0	0	0	0	0	0	0	0	0	0	0	0	0	0	0	0	0	0	0	0	0	0	0	0	0	0	0	0	0	0	0	0	0	0	0	0	0	0	0	0	0	1	0
Streptomyces clavuligerus	0	0	0	0	0	0	0	0	0	0	0	0	0	0	0	0	0	0	0	0	0	0	0	0	0	0	0	0	0	0	0	0	0	0	0	0	0	0	0	0	0	0	0	0	0	0	0	1	0
Galeopterus variegatus	0	0	0	0	0	0	0	0	0	0	0	0	0	0	0	0	0	0	0	0	0	1	0	1	0	0	0	0	0	0	0	0	0	0	0	0	0	0	0	0	0	0	0	0	0	0	0	0	0
Chironomus riparius	0	0	0	0	0	0	0	0	0	0	0	0	0	0	0	0	0	0	0	0	0	0	0	0	0	0	0	0	0	0	0	0	0	0	0	0	0	0	0	0	0	0	0	0	0	0	0	0	0
Clostridia bacterium UC5.1-1E11	0	0	0	0	0	0	0	0	0	0	0	0	0	0	0	0	0	0	0	0	0	0	0	0	0	0	0	0	0	0	0	0	0	0	0	0	0	0	0	0	0	0	0	0	0	0	0	0	0
genus_Polypedilum	0	0	0	0	0	0	0	0	0	0	0	0	0	0	0	0	0	0	0	0	0	0	0	0	0	0	0	0	0	0	0	0	0	0	0	0	0	0	0	0	0	0	0	0	0	0	0	0	0
Nocardia sp. BMG51109	0	0	0	0	0	0	0	0	0	0	0	0	0	0	0	0	0	0	0	0	0	0	0	0	0	0	0	0	0	0	0	0	0	0	0	0	0	0	0	0	0	0	0	0	0	0	0	0	0
genus_Metarhizium	0	0	0	0	0	0	0	0	0	0	1	0	0	0	0	0	0	0	0	0	0	0	0	0	0	0	0	0	1	0	0	0	0	0	0	0	0	0	0	0	0	0	0	0	0	0	0	0	0
Astyanax mexicanus	0	0	0	0	0	0	0	0	0	0	0	0	0	0	0	0	1	0	0	1	0	0	0	0	0	0	0	0	0	0	0	0	0	0	0	0	0	0	0	0	0	0	0	0	0	0	0	0	0
genus_Shewanella	0	0	0	0	0	0	0	0	0	0	0	0	0	0	0	0	0	0	1	0	0	0	0	0	0	1	0	0	0	0	0	0	0	0	0	0	0	0	0	0	0	0	0	0	0	0	0	0	0
Kutzneria sp. 744	0	0	0	0	0	0	0	0	0	0	0	0	0	0	0	0	0	0	0	0	0	0	0	0	0	0	0	0	0	0	0	0	0	1	0	0	0	0	1	0	0	0	0	0	0	0	0	0	0
order_Rodentia	0	0	0	0	0	0	0	0	0	0	0	0	1	0	0	0	0	0	0	0	0	0	0	0	0	0	0	0	0	0	0	0	0	0	0	0	0	0	0	0	0	0	0	0	0	0	0	0	0
class_Sordariomycetes	0	0	0	0	0	0	0	0	0	0	0	0	0	0	0	0	0	0	0	0	0	0	0	0	0	0	0	0	0	0	0	0	0	0	0	1	0	0	1	0	0	0	0	0	0	0	0	0	0
Acholeplasma laidlawii	0	0	0	0	0	0	0	0	0	0	0	0	0	0	0	0	0	0	0	0	0	0	0	0	0	0	0	0	0	0	0	0	0	0	0	0	2	0	0	0	0	0	0	0	0	0	0	0	0
genus_Acholeplasma	0	0	0	0	0	0	0	0	0	0	0	0	0	0	0	0	0	0	0	0	0	0	0	0	0	0	0	0	0	0	0	0	0	0	0	0	2	0	0	0	0	0	0	0	0	0	0	0	0
Mannheimia varigena	0	0	0	0	0	0	0	0	0	0	0	0	0	0	1	0	0	0	0	0	0	0	0	0	0	0	0	0	0	0	0	0	0	0	0	0	0	0	0	0	0	0	0	0	0	0	0	0	0
Serinicoccus chungangensis	0	0	0	0	0	0	0	0	0	0	0	0	0	0	1	0	0	0	0	0	0	0	0	0	0	0	0	0	0	0	0	0	0	0	0	0	0	0	0	0	0	0	0	0	0	0	0	0	0
uncultured marine group II euryarchaeote	0	0	0	0	0	0	0	0	0	0	0	0	0	0	1	0	0	0	0	0	0	0	0	0	0	0	0	0	0	0	0	0	0	0	0	0	0	0	0	0	0	0	0	0	0	0	0	0	0
Plasmodium knowlesi	0	0	0	0	0	0	0	0	0	0	0	0	0	0	0	0	0	0	0	0	0	0	0	0	0	0	0	0	0	1	0	0	0	0	0	0	0	0	1	0	0	0	0	0	0	0	0	0	0
Pseudomonas pseudoalcaligenes	0	0	0	0	0	0	0	1	0	0	0	1	0	0	0	0	0	0	0	0	0	0	0	0	0	0	0	0	0	0	0	0	0	0	0	0	0	0	0	0	0	0	0	0	0	0	0	0	0
Alloiococcus otitis	0	0	0	0	0	0	0	0	0	0	0	0	0	0	0	0	1	0	0	0	0	0	0	0	0	0	0	0	0	0	0	0	0	0	0	0	0	0	0	0	0	0	0	0	0	0	0	0	0
Dermacoccus sp. PE3	0	0	0	0	0	0	0	0	0	0	0	0	0	0	0	0	1	0	0	0	0	0	0	0	0	0	0	0	0	0	0	0	0	0	0	0	0	0	0	0	0	0	0	0	0	0	0	0	0
Schistosoma haematobium	0	0	0	0	0	0	0	0	0	0	0	0	0	0	0	0	1	0	0	0	0	0	0	0	0	0	0	0	0	0	0	0	0	0	0	0	0	0	0	0	0	0	0	0	0	0	0	0	0
Theobroma cacao	0	0	0	0	0	0	0	0	0	0	0	0	0	0	0	0	1	0	0	0	0	0	0	0	0	0	0	0	0	0	0	0	0	0	0	0	0	0	0	0	0	0	0	0	0	0	0	0	0
phylum_Bacteroidetes	0	0	0	0	0	0	0	0	0	0	0	0	0	0	0	0	0	0	0	0	0	0	0	0	0	0	0	0	0	0	0	0	0	0	0	0	0	0	0	0	0	0	0	0	0	0	0	0	0
Bacillus sp. UNC438CL73TsuS30	0	0	0	0	0	0	0	0	0	0	0	0	0	0	0	0	0	0	0	1	0	0	0	0	0	0	0	0	0	0	0	1	1	0	0	0	0	0	0	0	0	0	0	0	0	0	0	0	0
Neonectria ditissima	0	0	0	0	0	0	0	0	0	0	1	0	0	0	0	0	0	0	0	0	0	0	0	0	0	1	0	0	0	0	0	0	0	0	0	0	0	0	0	0	0	0	0	0	0	0	0	0	0
Neisseria gonorrhoeae	0	0	0	0	0	0	0	0	0	0	0	0	0	0	0	0	0	0	0	0	0	0	0	0	0	0	0	0	0	0	0	2	0	0	0	0	0	0	0	0	0	0	0	0	0	0	0	0	0
genus_Trichinella	0	0	0	0	0	0	0	0	0	0	0	0	0	0	0	0	0	0	0	0	0	0	0	0	0	0	0	0	0	0	0	0	0	1	0	1	0	0	0	0	0	0	0	0	0	0	0	0	0
Bacteroides fragilis CAG:558	0	0	0	0	0	0	0	0	0	0	0	0	0	0	0	1	0	0	0	0	0	0	0	0	0	0	0	0	0	0	0	0	0	0	0	0	0	0	0	0	0	0	0	0	0	0	0	0	0
Geobacter uraniireducens	0	0	0	0	0	0	0	0	0	0	0	0	0	0	0	1	0	0	0	0	0	0	0	0	0	0	0	0	0	0	0	0	0	0	0	0	0	0	0	0	0	0	0	0	0	0	0	0	0
Helicobacter bilis	0	0	0	0	0	0	0	0	0	0	0	0	0	0	0	1	0	0	0	0	0	0	0	0	0	0	0	0	0	0	0	0	0	0	0	0	0	0	0	0	0	0	0	0	0	0	0	0	0
Thiotrichales bacterium SG8_50	0	0	0	0	0	0	0	0	0	0	0	0	0	0	0	1	0	0	0	0	0	0	0	0	0	0	0	0	0	0	0	0	0	0	0	0	0	0	0	0	0	0	0	0	0	0	0	0	0
class_Mollicutes	0	0	0	0	0	0	0	0	0	0	0	0	0	0	0	0	0	0	0	0	0	0	0	0	0	0	0	0	0	0	0	0	0	0	0	2	0	0	0	0	0	0	0	0	0	0	0	0	0
Achromobacter piechaudii	0	0	0	0	1	0	0	0	0	0	0	0	0	0	0	0	0	0	0	0	0	0	0	0	0	0	0	0	0	0	0	0	0	0	0	0	0	0	0	0	0	0	0	0	0	0	0	0	0
Candidatus Bathyarchaeota archaeon B25	0	0	0	0	1	0	0	0	0	0	0	0	0	0	0	0	0	0	0	0	0	0	0	0	0	0	0	0	0	0	0	0	0	0	0	0	0	0	0	0	0	0	0	0	0	0	0	0	0
Desulfurispirillum indicum	0	0	0	0	1	0	0	0	0	0	0	0	0	0	0	0	0	0	0	0	0	0	0	0	0	0	0	0	0	0	0	0	0	0	0	0	0	0	0	0	0	0	0	0	0	0	0	0	0
Fusarium langsethiae	0	0	0	0	1	0	0	0	0	0	0	0	0	0	0	0	0	0	0	0	0	0	0	0	0	0	0	0	0	0	0	0	0	0	0	0	0	0	0	0	0	0	0	0	0	0	0	0	0
genus_Magnusiomyces	0	0	0	0	1	0	0	0	0	0	0	0	0	0	0	0	0	0	0	0	0	0	0	0	0	0	0	0	0	0	0	0	0	0	0	0	0	0	0	0	0	0	0	0	0	0	0	0	0
Loxodonta africana	0	0	0	0	1	0	0	0	0	0	0	0	0	0	0	0	0	0	0	0	0	0	0	0	0	0	0	0	0	0	0	0	0	0	0	0	0	0	0	0	0	0	0	0	0	0	0	0	0
phylum_Streptophyta	0	0	0	0	1	0	0	0	0	0	0	0	0	0	0	0	0	0	0	0	0	0	0	0	0	0	0	0	0	0	0	0	0	0	0	0	0	0	0	0	0	0	0	0	0	0	0	0	0
Tarsius syrichta	0	0	0	0	1	0	0	0	0	0	0	0	0	0	0	0	0	0	0	0	0	0	0	0	0	0	0	0	0	0	0	0	0	0	0	0	0	0	0	0	0	0	0	0	0	0	0	0	0
Verrucomicrobia bacterium LP2A	0	0	0	0	1	0	0	0	0	0	0	0	0	0	0	0	0	0	0	0	0	0	0	0	0	0	0	0	0	0	0	0	0	0	0	0	0	0	0	0	0	0	0	0	0	0	0	0	0
Sarcoptes scabiei	0	0	0	0	0	0	0	0	0	0	0	0	0	0	0	0	0	0	0	0	0	0	0	0	0	0	0	0	0	0	0	0	0	0	0	0	0	0	0	0	0	0	0	0	0	0	0	0	0
Geofilum rubicundum	0	0	0	0	0	0	0	0	0	0	0	0	0	1	0	0	0	0	0	0	0	0	0	0	0	0	0	0	0	0	0	0	0	0	0	0	0	0	0	0	0	0	0	0	0	0	0	0	0
Klebsiella pneumoniae	0	0	0	0	0	0	0	0	0	0	0	0	0	1	0	0	0	0	0	0	0	0	0	0	0	0	0	0	0	0	0	0	0	0	0	0	0	0	0	0	0	0	0	0	0	0	0	0	0
Octopus bimaculoides	0	0	0	0	0	0	0	0	0	0	0	0	0	1	0	0	0	0	0	0	0	0	0	0	0	0	0	0	0	0	0	0	0	0	0	0	0	0	0	0	0	0	0	0	0	0	0	0	0
Piloderma croceum	0	0	0	0	0	0	0	0	0	0	0	0	0	1	0	0	0	0	0	0	0	0	0	0	0	0	0	0	0	0	0	0	0	0	0	0	0	0	0	0	0	0	0	0	0	0	0	0	0
Prevotella sp. CAG:604	0	0	0	0	0	0	0	0	0	0	0	0	0	1	0	0	0	0	0	0	0	0	0	0	0	0	0	0	0	0	0	0	0	0	0	0	0	0	0	0	0	0	0	0	0	0	0	0	0
Sphaerobolus stellatus	0	0	0	0	0	0	0	0	0	0	0	0	0	1	0	0	0	0	0	0	0	0	0	0	0	0	0	0	0	0	0	0	0	0	0	0	0	0	0	0	0	0	0	0	0	0	0	0	0
Desulfovibrio aespoeensis	0	0	0	0	0	0	0	0	0	0	0	0	0	0	0	0	0	0	0	0	0	0	0	0	0	0	0	0	0	0	0	0	0	0	0	0	0	0	0	0	0	0	0	0	0	0	1	0	0
Kluyvera ascorbata	0	0	0	0	0	0	0	0	0	0	0	0	0	0	0	0	0	0	1	0	0	0	0	0	0	0	0	0	0	0	0	0	0	0	0	0	0	0	0	0	0	0	0	0	0	0	0	0	0
Cryptococcus neoformans	0	0	0	0	0	0	0	0	0	0	0	0	0	0	0	0	0	0	0	0	0	0	0	0	0	0	0	0	0	0	0	0	0	0	0	0	0	0	0	0	0	0	0	0	0	0	0	0	0
Sinorhizobium sp. PC2	0	0	0	0	0	0	0	0	0	0	0	0	0	0	0	0	0	0	0	0	0	0	0	0	0	0	0	0	0	0	0	0	0	0	0	0	0	0	0	0	0	0	0	0	0	0	0	0	0
Anas platyrhynchos	0	0	0	0	0	0	0	0	0	0	0	0	0	0	0	0	0	0	0	0	0	0	0	0	1	0	0	0	0	0	0	0	0	0	0	0	0	0	0	0	0	0	0	0	0	0	0	0	0
family_Enterobacteriaceae	0	0	0	0	0	0	0	0	0	0	0	0	0	0	0	0	0	0	0	0	0	0	0	0	1	0	0	0	0	0	0	0	0	0	0	0	0	0	0	0	0	0	0	0	0	0	0	0	0
Siccibacter colletis	0	0	0	0	0	0	0	0	0	0	0	0	0	0	0	0	0	0	0	0	0	0	0	0	1	0	0	0	0	0	0	0	0	0	0	0	0	0	0	0	0	0	0	0	0	0	0	0	0
Aeromonas phage phiAS5	0	0	0	0	0	0	0	0	0	0	0	0	0	0	0	0	0	0	0	0	0	0	0	0	0	0	0	0	0	0	1	0	0	0	0	0	0	0	0	0	0	0	0	0	0	0	0	0	0
Dinoroseobacter shibae	0	0	0	0	0	0	0	0	0	0	0	0	0	0	0	0	0	0	0	0	0	0	0	0	0	0	0	0	0	0	1	0	0	0	0	0	0	0	0	0	0	0	0	0	0	0	0	0	0
Phoenix dactylifera	0	0	0	0	0	0	0	0	0	0	0	0	0	0	0	0	0	0	0	0	0	0	0	0	0	0	0	0	0	0	1	0	0	0	0	0	0	0	0	0	0	0	0	0	0	0	0	0	0
Pseudomonas sp. Leaf127	0	0	0	0	0	0	0	0	0	0	0	0	0	0	0	0	0	0	0	0	0	0	0	0	0	0	0	0	0	0	1	0	0	0	0	0	0	0	0	0	0	0	0	0	0	0	0	0	0
genus_Burkholderia	0	1	0	0	0	0	0	0	0	0	0	0	0	0	0	0	0	0	0	1	0	0	0	0	0	0	0	0	0	0	0	0	0	0	0	0	0	0	0	0	0	0	0	0	0	0	0	0	0
Equus caballus	0	0	0	0	0	0	0	0	0	0	0	0	0	0	0	0	0	0	0	0	0	0	0	0	0	0	0	0	0	0	0	0	0	0	0	0	0	0	0	0	0	0	0	0	0	0	0	0	0
Leptolyngbya sp. PCC 7375	0	0	0	0	0	0	0	0	0	0	0	0	0	0	0	0	0	0	0	0	0	0	0	0	0	0	0	0	0	0	0	0	0	0	0	0	0	0	0	0	0	0	0	0	0	0	0	0	0
Medicago truncatula	0	0	0	0	0	0	0	0	0	0	0	0	0	0	0	0	0	0	0	0	0	0	0	0	0	0	0	0	0	2	0	0	0	0	0	0	0	0	0	0	0	0	0	0	0	0	0	0	0
Schleiferia thermophila	0	0	0	0	0	1	0	0	0	0	0	0	0	0	0	0	0	0	0	2	0	0	0	0	0	0	0	0	0	0	0	0	0	0	0	0	0	0	0	0	0	0	0	0	0	0	0	0	0
Bacillus kribbensis	0	0	0	0	0	0	0	0	1	0	0	0	0	0	0	0	0	0	0	0	0	0	0	0	0	0	0	0	0	0	0	0	0	0	0	0	0	0	0	0	0	0	0	0	0	0	0	0	0
Burkholderia ubonensis	0	0	0	0	0	0	0	0	1	0	0	0	0	0	0	0	0	0	0	0	0	0	0	0	0	0	0	0	0	0	0	0	0	0	0	0	0	0	0	0	0	0	0	0	0	0	0	0	0
Nisaea denitrificans	0	0	0	0	0	0	0	0	1	0	0	0	0	0	0	0	0	0	0	0	0	0	0	0	0	0	0	0	0	0	0	0	0	0	0	0	0	0	0	0	0	0	0	0	0	0	0	0	0
Frankia sp. DC12	0	0	0	0	0	0	0	0	0	0	0	0	0	0	0	0	0	0	0	1	0	1	0	0	0	0	0	0	0	0	0	0	0	0	0	0	0	0	0	0	0	0	0	0	0	0	0	0	0
Bacteroides sp. 9_1_42FAA	0	0	0	0	0	0	0	0	0	0	0	0	0	0	0	0	0	0	0	0	0	0	0	0	0	0	0	0	0	0	0	0	0	0	0	0	0	0	1	0	0	0	0	0	0	0	0	0	0
Clavispora lusitaniae	0	0	0	0	0	0	0	0	0	0	0	0	0	0	0	0	0	0	0	0	0	0	0	0	0	0	0	0	0	0	0	0	0	0	0	0	0	0	1	0	0	0	0	0	0	0	0	0	0
genus_Candidatus Phytoplasma	0	0	0	0	0	0	0	0	0	0	0	0	0	0	0	0	0	0	0	0	0	0	0	1	0	0	0	0	0	0	0	0	0	0	0	0	0	0	0	0	0	0	0	0	0	0	0	0	0
Prunus persica	0	0	0	0	0	0	0	0	0	0	0	0	0	0	0	0	0	0	0	0	0	0	0	1	0	0	0	0	0	0	0	0	0	0	0	0	0	0	0	0	0	0	0	0	0	0	0	0	0
Puccinia sorghi	0	0	0	0	0	0	0	0	0	0	0	0	0	0	0	0	0	0	0	0	0	0	0	1	0	0	0	0	0	0	0	0	0	0	0	0	0	0	0	0	0	0	0	0	0	0	0	0	0
Trichogramma pretiosum	0	0	0	0	0	0	0	0	0	0	0	0	0	0	0	0	0	0	0	0	0	0	0	1	0	0	0	0	0	0	0	0	0	0	0	0	0	0	0	0	0	0	0	0	0	0	0	0	0
Orycteropus afer	0	0	0	0	0	0	0	0	0	0	0	0	0	0	0	0	0	0	0	0	0	0	0	0	0	0	0	0	1	0	0	0	0	0	0	0	0	0	0	0	0	0	0	0	0	0	0	0	0
genus_Kitasatospora	0	0	0	0	0	0	0	0	0	0	0	1	0	0	0	0	0	0	0	0	0	0	0	0	0	0	0	0	0	0	0	0	0	0	0	0	0	0	0	0	0	0	0	0	0	0	0	0	0
genus_Vibrio	0	0	0	0	0	0	0	0	0	0	0	1	0	0	0	0	0	0	0	0	0	0	0	0	0	0	0	0	0	0	0	0	0	0	0	0	0	0	0	0	0	0	0	0	0	0	0	0	0
kingdom_Fungi	0	0	0	0	0	0	0	0	0	0	0	1	0	0	0	0	0	0	0	0	0	0	0	0	0	0	0	0	0	0	0	0	0	0	0	0	0	0	0	0	0	0	0	0	0	0	0	0	0
Sinorhizobium sp. GL28	0	0	0	0	0	0	0	0	0	0	0	1	0	0	0	0	0	0	0	0	0	0	0	0	0	0	0	0	0	0	0	0	0	0	0	0	0	0	0	0	0	0	0	0	0	0	0	0	0
Trichoplax adhaerens	0	0	0	0	0	0	0	0	0	0	0	1	0	0	0	0	0	0	0	0	0	0	0	0	0	0	0	0	0	0	0	0	0	0	0	0	0	0	0	0	0	0	0	0	0	0	0	0	0
Arthrobacter sp. M2012083	0	1	0	0	0	0	0	0	0	0	0	0	0	0	0	0	0	0	0	0	0	0	0	0	0	0	0	0	0	0	0	0	0	0	0	0	0	0	0	0	0	0	0	0	0	0	0	0	0
[truncated: 107 more rows]
[truncated: 32 more columns]
