# Supplementary material for: Non-human peptides revealed in blood reflect the composition of intestinal microbiota
Source: BMC Biol. 2024 Aug 26;22:178. doi: 10.1186/s12915-024-01975-1 (PMC11346180; doi:10.1186/s12915-024-01975-1)
Supplement: Supplementary file 3 — Additional file 3. Related to Figs. 1 and 2, and Table 1. Summary table of the amino acid sequences identified against the database of human and microbiota proteins HuMiProt90. Sheet 1 – microorganisms of human microbiota; annotations of genomes taken to compile the database of human and microbiota proteins HuMiProt90. Sheet 2 – list of identified sequences related to human. Sheet 3 – list of identified sequences related to the human microbiota. Sheets 4, 5, 6, 7, 8, 9, 10, and 11 – lists of organismsthat probably contain the identified sequences in their genomes. Sheets 12 and 13 – isolation body sites where the microbiota with the identified peptides is probably located, according to the NIH Human Microbiome Project. [file 12915_2024_1975_MOESM3_ESM.xlsx]

## Sheet: HuMiProt90
Non-Human Peptides Revealed in Blood Reflect the Composition of Intestinal Microbiota
Corresponding author: Georgij Arapidi, arapidi@gmail.com
Additional file 3. Summary table of the amino acid sequences identified against the database of human and its microbiota proteins HuMiProt90 (72 plasma/serum samples)
Microorganisms of human microbiota; annotations of genomes taken to compile the database of human and microbiota proteins HuMiProt90
The original information is contained in the HMP (Human Microbiome Project) database: http://hmpdacc.org/catalog/grid.php?dataset=genomic
HMP ID - ID in the HMP database
GOLD ID - ID in the GOLD (Genomes On Line Database) database
Organism - name of the organism
NCBI Superkingdom, NCBI Phylum, NCBI Class, NCBI Order, NCBI Family, NCBI Genus, NCBI Species - taxonomic classification NCBI (National Center for Biotechnology Information)
HMP Isolation Body Site - body area where the organism was allocated as part of the HMP project
Project Status - organism genome analysis stage
NCBI Submission Status - representation in the NCBI
NCBI Project ID - project ID in NCBI Database
Genbank ID - ID in the Genbank database (NIH genetic sequence database, an annotated collection of all publicly available DNA sequences)
Gene Count - number of genes of the annotated genome
IMG/HMP ID -ID in the IMG (Integrated Microbial Genomes) database
HOMD ID - ID in the HOMD (Human Oral Microbiome Database)
HMP ID	GOLD ID	Organism Name	NCBI Superkingdom	NCBI Phylum	NCBI Сlass	NCBI Order	NCBI Family	NCBI Genus	NCBI Species	HMP Isolation Body Site	Project Status	NCBI Submission Status	NCBI Project ID	Genbank ID	Gene Count	IMG/HMP ID	HOMD ID
1	Gi03551	Abiotrophia defectiva ATCC 49176	Bacteria	Firmicutes	Bacilli	Lactobacillales	Aerococcaceae	Abiotrophia	Abiotrophia defectiva	oral	Complete	6. annotation (and sequence) public on NCBI site	33011	ACIN00000000	1950	643886181	HOMD: tax_389
4	Gi03555	Achromobacter piechaudii ATCC 43553	Bacteria	Proteobacteria	Betaproteobacteria	Burkholderiales	Alcaligenaceae	Achromobacter	Achromobacter piechaudii	airways	Complete	6. annotation (and sequence) public on NCBI site	46343	ADMS00000000	5755	647000200
5	Gi03554	Achromobacter xylosoxidans C54	Bacteria	Proteobacteria	Betaproteobacteria	Burkholderiales	Alcaligenaceae	Achromobacter	Achromobacter xylosoxidans	airways	Complete	6. annotation (and sequence) public on NCBI site	38739	ACRC00000000	6010		HOMD: tax_343
10	Gi03422	Acinetobacter baumannii ATCC 19606	Bacteria	Proteobacteria	Gammaproteobacteria	Pseudomonadales	Moraxellaceae	Acinetobacter	Acinetobacter baumannii	urogenital_tract	Complete	6. annotation (and sequence) public on NCBI site	38509	ACQB00000000	3832	647533101	HOMD: tax_554
12	Gi03421	Acinetobacter calcoaceticus RUH2202	Bacteria	Proteobacteria	Gammaproteobacteria	Pseudomonadales	Moraxellaceae	Acinetobacter	Acinetobacter calcoaceticus	skin	Complete	6. annotation (and sequence) public on NCBI site	38337	ACPK00000000	3632	646206267
13	Gi03424	Acinetobacter sp. SH024	Bacteria	Proteobacteria	Gammaproteobacteria	Pseudomonadales	Moraxellaceae	Acinetobacter	Acinetobacter pittii	skin	Complete	6. annotation (and sequence) public on NCBI site	41947	ADCH00000000	3703	647533108
14	Gi03423	Acinetobacter sp. RUH2624	Bacteria	Proteobacteria	Gammaproteobacteria	Pseudomonadales	Moraxellaceae	Acinetobacter	Acinetobacter nosocomialis	skin	Complete	6. annotation (and sequence) public on NCBI site	38511	ACQF00000000	3693	647533107
15	Gi02597	Acinetobacter haemolyticus ATCC 19194	Bacteria	Proteobacteria	Gammaproteobacteria	Pseudomonadales	Moraxellaceae	Acinetobacter	Acinetobacter haemolyticus	airways	Complete	6. annotation (and sequence) public on NCBI site	43187	ADMT00000000	3491	647000202
16	Gi03420	Acinetobacter johnsonii SH046	Bacteria	Proteobacteria	Gammaproteobacteria	Pseudomonadales	Moraxellaceae	Acinetobacter	Acinetobacter johnsonii	skin	Complete	6. annotation (and sequence) public on NCBI site	38339	ACPL00000000	3434	646206268
17	Gi03418	Acinetobacter lwoffii SH145	Bacteria	Proteobacteria	Gammaproteobacteria	Pseudomonadales	Moraxellaceae	Acinetobacter	Acinetobacter lwoffii	skin	Complete	6. annotation (and sequence) public on NCBI site	38343	ACPN00000000	3202	646206270
18	Gi03417	Acinetobacter radioresistens SH164	Bacteria	Proteobacteria	Gammaproteobacteria	Pseudomonadales	Moraxellaceae	Acinetobacter	Acinetobacter radioresistens	gastrointestinal_tract	Complete	6. annotation (and sequence) public on NCBI site	38345	ACPO00000000	2938	646206271
19	Gi03900	Acinetobacter radioresistens SK82	Bacteria	Proteobacteria	Gammaproteobacteria	Pseudomonadales	Moraxellaceae	Acinetobacter	Acinetobacter radioresistens	skin	Complete	6. annotation (and sequence) public on NCBI site	34081	ACVR00000000	3188	645058758
20	Gi03494	Acinetobacter baumannii 6013113	Bacteria	Proteobacteria	Gammaproteobacteria	Pseudomonadales	Moraxellaceae	Acinetobacter	Acinetobacter baumannii	skin	Complete	6. annotation (and sequence) public on NCBI site	33017	ACYR00000000	4010	647000203
21	Gi03495	Acinetobacter baumannii 6013150	Bacteria	Proteobacteria	Gammaproteobacteria	Pseudomonadales	Moraxellaceae	Acinetobacter	Acinetobacter baumannii	skin	Complete	6. annotation (and sequence) public on NCBI site	33071	ACYQ00000000	3964	647000204
22	Gi03496	Acinetobacter baumannii 6014059	Bacteria	Proteobacteria	Gammaproteobacteria	Pseudomonadales	Moraxellaceae	Acinetobacter	Acinetobacter baumannii	skin	Complete	6. annotation (and sequence) public on NCBI site	33073	ACYS00000000	3880	647000205
23	Gi02599	Acinetobacter sp. ATCC 27244	Bacteria	Proteobacteria	Gammaproteobacteria	Pseudomonadales	Moraxellaceae	Acinetobacter	Acinetobacter sp. ATCC 27244	skin	Complete	6. annotation (and sequence) public on NCBI site	30949	ABYN00000000	3327	643886214
26	Gi03419	Acinetobacter junii SH205	Bacteria	Proteobacteria	Gammaproteobacteria	Pseudomonadales	Moraxellaceae	Acinetobacter	Acinetobacter junii	gastrointestinal_tract	Complete	6. annotation (and sequence) public on NCBI site	38341	ACPM00000000	3252	646206269
27	Gi03558	Actinobacillus ureae ATCC 25976	Bacteria	Proteobacteria	Gammaproteobacteria	Pasteurellales	Pasteurellaceae	Actinobacillus	Actinobacillus ureae	airways	Complete	6. annotation (and sequence) public on NCBI site	52977	AEVG00000000	2475	649989900
43	Gi03560	Actinobaculum P1 oral taxon 183 F0552		Actinobacteria	Actinobacteria	Actinomycetales	Actinomycetaceae	Actinobaculum	Actinobaculum sp. oral taxon 183	oral	Complete	6. annotation (and sequence) public on NCBI site	173932	AWSB00000000	2320
44	Gi02601	Actinomyces coleocanis DSM 15436	Bacteria	Actinobacteria	Actinobacteria	Actinomycetales	Actinomycetaceae	Gleimia	Gleimia coleocanis	urogenital_tract	Complete	6. annotation (and sequence) public on NCBI site	31427	ACFG00000000	1546	643886017
45	Gi03828	Actinomyces graevenitzii C83	Bacteria	Actinobacteria	Actinobacteria	Actinomycetales	Actinomycetaceae	Actinomyces	Actinomyces graevenitzii	airways	Complete	6. annotation (and sequence) public on NCBI site	38761	ACRN00000000	1853	2513237375
50	Gi01705	Actinomyces odontolyticus ATCC 17982	Bacteria	Actinobacteria	Actinobacteria	Actinomycetales	Actinomycetaceae	Schaalia	Schaalia odontolytica	oral	Complete	6. annotation (and sequence) public on NCBI site	18171	AAYI00000000	2159	640963058	HOMD: tax_701
51	Gi03829	Actinomyces odontolyticus C702	Bacteria	Actinobacteria	Actinobacteria	Actinomycetales	Actinomycetaceae	Schaalia	Schaalia odontolytica	airways	In Progress	4. sequence public on NCBI site	38741				HOMD: tax_701
58	Gi02602	Actinomyces urogenitalis DSM 15434	Bacteria	Actinobacteria	Actinobacteria	Actinomycetales	Actinomycetaceae	Actinomyces	Actinomyces urogenitalis	urogenital_tract	Complete	6. annotation (and sequence) public on NCBI site	31429	ACFH00000000	2403	643886015
59	Gi03830	Actinomyces viscosus C505	Bacteria	Actinobacteria	Actinobacteria	Actinomycetales	Actinomycetaceae	Actinomyces	Actinomyces viscosus	airways	Complete	6. annotation (and sequence) public on NCBI site	38743	ACRE00000000	2587	649989905
61	Gi02603	Aerococcus viridans ATCC 11563	Bacteria	Firmicutes	Bacilli	Lactobacillales	Aerococcaceae	Aerococcus	Aerococcus viridans	urogenital_tract	Complete	6. annotation (and sequence) public on NCBI site	38729	ADNT00000000	1929	647000207
63	Gi02604	Aeromicrobium marinum DSM 15272	Bacteria	Actinobacteria	Actinobacteria	Propionibacteriales	Nocardioidaceae	Aeromicrobium	Aeromicrobium marinum	oral	Complete	6. annotation (and sequence) public on NCBI site	34545	ACLF00000000	3081	645951844
67		Anaerovorax sp. ORNL_6EZ5-Gt_3_Pl1-27	Bacteria	Firmicutes	Clostridia	Clostridiales	Clostridiales Family XIII. Incertae Sedis	Anaerovorax	Anaerovorax sp. ORNL_6EZ5-Gt_3_Pl1-27	unknown	In Progress	2. project has NCBI project id	217536
68	Gi02606	Alistipes sp. 10_1_37FAA	Bacteria	Bacteroidetes	Bacteroidia	Bacteroidales	Rikenellaceae	Alistipes	Alistipes sp. 10_1_37FAA	gastrointestinal_tract	In Progress	4. sequence public on NCBI site	41949
69	Gi02070	Alistipes putredinis DSM 17216	Bacteria	Bacteroidetes	Bacteroidia	Bacteroidales	Rikenellaceae	Alistipes	Alistipes putredinis	gastrointestinal_tract	Complete	6. annotation (and sequence) public on NCBI site	19655	ABFK00000000	2742	641736205
70		Anaerovorax sp. ORNL_6EZ5-Gt_3_Pl2-127	Bacteria	Firmicutes	Clostridia	Clostridiales	Clostridiales Family XIII. Incertae Sedis	Anaerovorax	Anaerovorax sp. ORNL_6EZ5-Gt_3_Pl2-127	unknown	In Progress	2. project has NCBI project id	217537
71	Gi02608	Anaerococcus hydrogenalis DSM 7454	Bacteria	Firmicutes	Tissierellia	Tissierellales	Peptoniphilaceae	Anaerococcus	Anaerococcus hydrogenalis	gastrointestinal_tract	Complete	6. annotation (and sequence) public on NCBI site	30747	ABXA00000000	2069	642979323
72	Gi02610	Anaerococcus lactolyticus ATCC 51172	Bacteria	Firmicutes	Tissierellia	Tissierellales	Peptoniphilaceae	Anaerococcus	Anaerococcus lactolyticus	urogenital_tract	Complete	6. annotation (and sequence) public on NCBI site	30951	ABYO00000000	2253	643886145
76	Gi03599	Anaerococcus sp. S9 PR-5	Bacteria	Firmicutes	Tissierellia	Tissierellales	Peptoniphilaceae	Anaerococcus	Anaerococcus sp. S9 PR-5	urogenital_tract	In Progress	4. sequence public on NCBI site	219648
77	Gi02612	Anaerococcus tetradius ATCC 35098	Bacteria	Firmicutes	Tissierellia	Tissierellales	Peptoniphilaceae	Anaerococcus	Anaerococcus tetradius	urogenital_tract	Complete	6. annotation (and sequence) public on NCBI site	31433	ACGC00000000	2079	643886055
78	Gi03600	Anaerococcus vaginalis ATCC 51170	Bacteria	Firmicutes	Tissierellia	Tissierellales	Peptoniphilaceae	Anaerococcus	Anaerococcus vaginalis	skin	Complete	6. annotation (and sequence) public on NCBI site	38727	ACXU00000000	1764	645058761
79	Gi02071	Anaerofustis stercorihominis DSM 17244	Bacteria	Firmicutes	Clostridia	Clostridiales	Eubacteriaceae	Anaerofustis	Anaerofustis stercorihominis	gastrointestinal_tract	Complete	6. annotation (and sequence) public on NCBI site	19657	ABIL00000000	2331	641736193
80	Gi03601	Anaeroglobus geminatus F0357	Bacteria	Firmicutes	Negativicutes	Veillonellales	Veillonellaceae	Anaeroglobus	Anaeroglobus geminatus	oral	Complete	6. annotation (and sequence) public on NCBI site	50397	AGCJ00000000	2148	2513237300	HOMD: tax_121
81	Gi01713	Anaerostipes caccae DSM 14662	Bacteria	Firmicutes	Clostridia	Clostridiales	Lachnospiraceae	Anaerostipes	Anaerostipes caccae	gastrointestinal_tract	Complete	6. annotation (and sequence) public on NCBI site	18213	ABAX00000000	3748	641736227
82	Gi02072	Anaerotruncus colihominis DSM 17241	Bacteria	Firmicutes	Clostridia	Clostridiales	Ruminococcaceae	Anaerotruncus	Anaerotruncus colihominis	gastrointestinal_tract	Complete	6. annotation (and sequence) public on NCBI site	19659	ABGD00000000	4427	641736271
83	Gi02613	Aneurinibacillus aneurinilyticus ATCC 12856	Bacteria	Firmicutes	Bacilli	Bacillales	Paenibacillaceae	Aneurinibacillus	Aneurinibacillus aneurinilyticus	gastrointestinal_tract	Complete	6. annotation (and sequence) public on NCBI site	38313	AWSJ00000000	6214
86	Gi03355	Atopobium rimae ATCC 49626	Bacteria	Actinobacteria	Coriobacteriia	Coriobacteriales	Atopobiaceae	Lancefieldella	Lancefieldella rimae	oral	Complete	6. annotation (and sequence) public on NCBI site	30999	ACFE00000000	1548	643886019	HOMD: tax_750
91	Gi02616	Atopobium vaginae DSM 15829	Bacteria	Actinobacteria	Actinobacteria	Actinomycetales	Actinomycetaceae	Fannyhessea	Fannyhessea vaginae	urogenital_tract	Complete	6. annotation (and sequence) public on NCBI site	31435	ACGK00000000	1244	643886063	HOMD: tax_814
101	Gi02635	Bacteroides sp. 2_1_16	Bacteria	Bacteroidetes	Bacteroidia	Bacteroidales	Bacteroidaceae	Bacteroides	Bacteroides fragilis	gastrointestinal_tract	Complete	6. annotation (and sequence) public on NCBI site	38347	ACPP00000000	4683	647533110
102	Gi02636	Bacteroides sp. 2_1_22	Bacteria	Bacteroidetes	Bacteroidia	Bacteroidales	Bacteroidaceae	Bacteroides	Bacteroides sp. 2_1_22	gastrointestinal_tract	Complete	6. annotation (and sequence) public on NCBI site	38349	ACPQ00000000	4814	647533111
104	Gi02643	Bacteroides sp. 3_1_19	Bacteria	Bacteroidetes	Bacteroidia	Bacteroidales	Bacteroidaceae	Bacteroides	Bacteroides sp. 3_1_19	gastrointestinal_tract	Complete	6. annotation (and sequence) public on NCBI site	41951	ADCJ00000000	4328	648861002
107		Bacteroidales bacterium ORNL_2OR_SD_356	Bacteria	Bacteroidetes	Bacteroidia	Bacteroidales	no rank	no rank	Bacteroidales bacterium ORNL_2OR_SD_356	unknown	In Progress	2. project has NCBI project id	217538
108		Bacteroidetes bacterium ORNL_1UT_ORNL_28	Bacteria	Bacteroidetes	no rank	no rank	no rank	no rank	Bacteroidetes bacterium ORNL_1UT_ORNL_28	unknown	In Progress	2. project has NCBI project id	217539
109	Gi01709	Bacteroides caccae ATCC 43185	Bacteria	Bacteroidetes	Bacteroidia	Bacteroidales	Bacteroidaceae	Bacteroides	Bacteroides caccae	gastrointestinal_tract	Complete	6. annotation (and sequence) public on NCBI site	18163	AAVM00000000	3855	640963023
110	Gi01714	Bacteroides capillosus ATCC 29799	Bacteria	Firmicutes	Clostridia	Clostridiales	Ruminococcaceae	Pseudoflavonifractor	Pseudoflavonifractor capillosus	gastrointestinal_tract	Complete	6. annotation (and sequence) public on NCBI site	18173	AAXG00000000	4833	640963014
111	Gi03226	Bacteroides cellulosilyticus DSM 14838	Bacteria	Bacteroidetes	Bacteroidia	Bacteroidales	Bacteroidaceae	Bacteroides	Bacteroides cellulosilyticus	gastrointestinal_tract	Complete	6. annotation (and sequence) public on NCBI site	30027	ACCH00000000	5719	643886111
113	Gi02355	Bacteroides coprocola DSM 17136	Bacteria	Bacteroidetes	Bacteroidia	Bacteroidales	no rank	Phocaeicola	Phocaeicola coprocola	gastrointestinal_tract	Complete	6. annotation (and sequence) public on NCBI site	20521	ABIY00000000	4291	642791613
114	Gi03325	Bacteroides coprophilus DSM 18228	Bacteria	Bacteroidetes	Bacteroidia	Bacteroidales	no rank	Phocaeicola	Phocaeicola coprophilus	gastrointestinal_tract	Complete	6. annotation (and sequence) public on NCBI site	30371	ACBW00000000	3838	643886197
115	Gi02571	Bacteroides dorei DSM 17855	Bacteria	Bacteroidetes	Bacteroidia	Bacteroidales	no rank	Phocaeicola	Phocaeicola dorei	gastrointestinal_tract	Complete	6. annotation (and sequence) public on NCBI site	27831	ABWZ00000000	4966	642979370
116	Gi02572	Bacteroides eggerthii DSM 20697	Bacteria	Bacteroidetes	Bacteroidia	Bacteroidales	Bacteroidaceae	Bacteroides	Bacteroides eggerthii	gastrointestinal_tract	Complete	6. annotation (and sequence) public on NCBI site	27827	ABVO00000000	3711	642979334
117	Gi02573	Bacteroides finegoldii DSM 17565	Bacteria	Bacteroidetes	Bacteroidia	Bacteroidales	Bacteroidaceae	Bacteroides	Bacteroides finegoldii	gastrointestinal_tract	Complete	6. annotation (and sequence) public on NCBI site	27823	ABXI00000000	4485	642979319
118	Gi02641	Bacteroides fragilis 3_1_12	Bacteria	Bacteroidetes	Bacteroidia	Bacteroidales	Bacteroidaceae	Bacteroides	Bacteroides fragilis	gastrointestinal_tract	Complete	6. annotation (and sequence) public on NCBI site	32433	ABZX00000000	4842	645058788
122	Gi02356	Bacteroides intestinalis DSM 17393	Bacteria	Bacteroidetes	Bacteroidia	Bacteroidales	Bacteroidaceae	Bacteroides	Bacteroides intestinalis	gastrointestinal_tract	Complete	6. annotation (and sequence) public on NCBI site	20523	ABJL00000000	4911	642791621
123	Gi01711	Bacteroides ovatus ATCC 8483	Bacteria	Bacteroidetes	Bacteroidia	Bacteroidales	Bacteroidaceae	Bacteroides	Bacteroides ovatus	gastrointestinal_tract	Complete	6. annotation (and sequence) public on NCBI site	18191	AAXF00000000	5536	641380449
124	Gi02617	Bacteroides pectinophilus ATCC 43243	Bacteria	Firmicutes	Clostridia	Clostridiales	no rank	no rank	[Bacteroides] pectinophilus	gastrointestinal_tract	Complete	6. annotation (and sequence) public on NCBI site	27825	ABVQ00000000	3246	642979337
126	Gi02574	Bacteroides plebeius DSM 17135	Bacteria	Bacteroidetes	Bacteroidia	Bacteroidales	no rank	Phocaeicola	Phocaeicola plebeius	gastrointestinal_tract	Complete	6. annotation (and sequence) public on NCBI site	27829	ABQC00000000	3933	642979351
127	Gi02633	Bacteroides sp. 1_1_30	Bacteria	Bacteroidetes	Bacteroidia	Bacteroidales	Bacteroidaceae	Bacteroides	Bacteroides sp. 1_1_30	gastrointestinal_tract	Complete	6. annotation (and sequence) public on NCBI site	41955	ADCL00000000	5299	651324013
128	Gi02634	Bacteroides sp. 1_1_6	Bacteria	Bacteroidetes	Bacteroidia	Bacteroidales	Bacteroidaceae	Bacteroides	Bacteroides thetaiotaomicron	gastrointestinal_tract	Complete	6. annotation (and sequence) public on NCBI site	32435	ACIC00000000	5429	646206272
129	Gi02638	Parabacteroides sp. 2_1_7	Bacteria	Bacteroidetes	Bacteroidia	Bacteroidales	Tannerellaceae	Parabacteroides	Parabacteroides sp. 2_1_7	gastrointestinal_tract	Complete	6. annotation (and sequence) public on NCBI site	32437	ABZY00000000	4290	645058782
131	Gi02647	Bacteroides sp. 3_2_5	Bacteria	Bacteroidetes	Bacteroidia	Bacteroidales	Bacteroidaceae	Bacteroides	Bacteroides sp. 3_2_5	gastrointestinal_tract	Complete	6. annotation (and sequence) public on NCBI site	32441	ACIB00000000	4131	646206273
133	Gi02650	Bacteroides sp. 9_1_42FAA	Bacteria	Bacteroidetes	Bacteroidia	Bacteroidales	Bacteroidaceae	Bacteroides	Bacteroides sp. 9_1_42FAA	gastrointestinal_tract	Complete	6. annotation (and sequence) public on NCBI site	32445	ACAA00000000	4532	646206263
134	Gi03451	Bacteroides sp. D1	Bacteria	Bacteroidetes	Bacteroidia	Bacteroidales	Bacteroidaceae	Bacteroides	Bacteroides sp. D1	gastrointestinal_tract	Complete	6. annotation (and sequence) public on NCBI site	32447	ACAB00000000	4686	646206264
135	Gi03452	Bacteroides sp. D2	Bacteria	Bacteroidetes	Bacteroidia	Bacteroidales	Bacteroidaceae	Bacteroides	Bacteroides sp. D2	gastrointestinal_tract	Complete	6. annotation (and sequence) public on NCBI site	32449	ACGA00000000	5200	645951811
139	Gi02147	Bacteroides stercoris ATCC 43183	Bacteria	Bacteroidetes	Bacteroidia	Bacteroidales	Bacteroidaceae	Bacteroides	Bacteroides stercoris	gastrointestinal_tract	Complete	6. annotation (and sequence) public on NCBI site	19859	ABFZ00000000	3777	641736196
140	Gi01712	Bacteroides uniformis ATCC 8492	Bacteria	Bacteroidetes	Bacteroidia	Bacteroidales	Bacteroidaceae	Bacteroides	Bacteroides uniformis	gastrointestinal_tract	Complete	6. annotation (and sequence) public on NCBI site	18195	AAYH00000000	4663	641380447
142	Gi01710	Parabacteroides merdae ATCC 43184	Bacteria	Bacteroidetes	Bacteroidia	Bacteroidales	Tannerellaceae	Parabacteroides	Parabacteroides merdae	gastrointestinal_tract	Complete	6. annotation (and sequence) public on NCBI site	18193	AAXE00000000	4384	640963016
143		Veillonellaceae bacterium ORNL_6EZ3_F_Cy55	Bacteria	Firmicutes	Negativicutes	Veillonellales	Veillonellaceae	no rank	Veillonellaceae bacterium ORNL_6EZ3_F_Cy55	unknown	In Progress	2. project has NCBI project id	217672
144		Veillonellaceae bacterium ORNL_6EZ3_F_Cy59	Bacteria	Firmicutes	Negativicutes	Veillonellales	Veillonellaceae	no rank	Veillonellaceae bacterium ORNL_6EZ3_F_Cy59	unknown	In Progress	4. sequence public on NCBI site	217673
149		Blautia sp. ORNL_6EZ5-Gt_2_Pl1-12	Bacteria	Firmicutes	Clostridia	Clostridiales	Lachnospiraceae	Blautia	Blautia sp. ORNL_6EZ5-Gt_2_Pl1-12	unknown	In Progress	2. project has NCBI project id	217540
150		Blautia sp. ORNL_6EZ5-Gt_5_Pl1-50	Bacteria	Firmicutes	Clostridia	Clostridiales	Lachnospiraceae	Blautia	Blautia sp. ORNL_6EZ5-Gt_5_Pl1-50	unknown	In Progress	2. project has NCBI project id	217541
151		Blautia sp. ORNL_6EZ5-Gt_6_Pl2-149	Bacteria	Firmicutes	Clostridia	Clostridiales	Lachnospiraceae	Blautia	Blautia sp. ORNL_6EZ5-Gt_6_Pl2-149	unknown	In Progress	2. project has NCBI project id	217542
152		Blautia sp. ORNL_6EZ5-Gt_7_Pl1-66	Bacteria	Firmicutes	Clostridia	Clostridiales	Lachnospiraceae	Blautia	Blautia sp. ORNL_6EZ5-Gt_7_Pl1-66	unknown	In Progress	2. project has NCBI project id	217543
153		Butyricicoccus sp. ORNL_6EZ5-Gt_4_Pl1-35	Bacteria	Firmicutes	Clostridia	Clostridiales	Clostridiaceae	Butyricicoccus	Butyricicoccus sp. ORNL_6EZ5-Gt_4_Pl1-35	unknown	In Progress	2. project has NCBI project id	217544
154		Butyricicoccus sp. ORNL_6EZ5-Gt_6_Pl2-147	Bacteria	Firmicutes	Clostridia	Clostridiales	Clostridiaceae	Butyricicoccus	Butyricicoccus sp. ORNL_6EZ5-Gt_6_Pl2-147	unknown	In Progress	2. project has NCBI project id	217545
156	Gi03510	Bacteroidetes oral taxon 274 str. F0058	Bacteria	Bacteroidetes	no rank	no rank	no rank	no rank	Bacteroidetes oral taxon 274	oral	Complete	6. annotation (and sequence) public on NCBI site	41957	ADCM00000000	1905	648861005	HOMD: tax_274
159	Gi01706	Bifidobacterium adolescentis L2-32	Bacteria	Actinobacteria	Actinobacteria	Bifidobacteriales	Bifidobacteriaceae	Bifidobacterium	Bifidobacterium adolescentis	gastrointestinal_tract	Complete	6. annotation (and sequence) public on NCBI site	18197	AAXD00000000	2428	640963015
160	Gi02652	Bifidobacterium angulatum DSM 20098	Bacteria	Actinobacteria	Actinobacteria	Bifidobacteriales	Bifidobacteriaceae	Bifidobacterium	Bifidobacterium angulatum	gastrointestinal_tract	Complete	6. annotation (and sequence) public on NCBI site	29261	ABYS00000000	1748	642979361
161	Gi02653	Bifidobacterium bifidum ATCC 29521 = JCM 1255		Actinobacteria	Actinobacteria	Bifidobacteriales	Bifidobacteriaceae	Bifidobacterium	Bifidobacterium bifidum	gastrointestinal_tract	Complete	6. annotation (and sequence) public on NCBI site	28655	AWSW00000000	2109
162	Gi02657	Bifidobacterium bifidum NCIMB 41171	Bacteria	Actinobacteria	Actinobacteria	Bifidobacteriales	Bifidobacteriaceae	Bifidobacterium	Bifidobacterium bifidum	gastrointestinal_tract	Complete	6. annotation (and sequence) public on NCBI site	30055	ABQP00000000	1889	643886040
164	Gi02654	Bifidobacterium breve DSM 20213	Bacteria	Actinobacteria	Actinobacteria	Bifidobacteriales	Bifidobacteriaceae	Bifidobacterium	Bifidobacterium breve	gastrointestinal_tract	Complete	6. annotation (and sequence) public on NCBI site	29259	ACCG00000000	2263	643886102
165	Gi02655	Bifidobacterium catenulatum DSM 16992	Bacteria	Actinobacteria	Actinobacteria	Bifidobacteriales	Bifidobacteriaceae	Bifidobacterium	Bifidobacterium catenulatum	gastrointestinal_tract	Complete	6. annotation (and sequence) public on NCBI site	30749	ABXY00000000	1950	642979312
167	Gi02447	Bifidobacterium dentium ATCC 27678	Bacteria	Actinobacteria	Actinobacteria	Bifidobacteriales	Bifidobacteriaceae	Bifidobacterium	Bifidobacterium dentium	gastrointestinal_tract	Complete	6. annotation (and sequence) public on NCBI site	20555	ABIX00000000	2430	641736189	HOMD: tax_588
168	Gi03612	Bifidobacterium dentium Bd1	Bacteria	Actinobacteria	Actinobacteria	Bifidobacteriales	Bifidobacteriaceae	Bifidobacterium	Bifidobacterium dentium	urogenital_tract	Complete	6. annotation (and sequence) public on NCBI site	51373	AEEQ00000000	2336	648276623	HOMD: tax_588
172	Gi02656	Bifidobacterium gallicum DSM 20093	Bacteria	Actinobacteria	Actinobacteria	Bifidobacteriales	Bifidobacteriaceae	Bifidobacterium	Bifidobacterium gallicum	gastrointestinal_tract	Complete	6. annotation (and sequence) public on NCBI site	30751	ABXB00000000	1918	642979324
173	Gi02659	Bifidobacterium longum subsp. infantis CCUG 52486	Bacteria	Actinobacteria	Actinobacteria	Bifidobacteriales	Bifidobacteriaceae	Bifidobacterium	Bifidobacterium longum	gastrointestinal_tract	Complete	6. annotation (and sequence) public on NCBI site	30065	ABQQ00000000	2179	643886216
175	Gi03513	Bifidobacterium longum subsp. infantis ATCC 55813	Bacteria	Actinobacteria	Actinobacteria	Bifidobacteriales	Bifidobacteriaceae	Bifidobacterium	Bifidobacterium longum	gastrointestinal_tract	Complete	6. annotation (and sequence) public on NCBI site	31437	ACHI00000000	2109	643886140
176	Gi02660	Bifidobacterium pseudocatenulatum DSM 20438	Bacteria	Actinobacteria	Actinobacteria	Bifidobacteriales	Bifidobacteriaceae	Bifidobacterium	Bifidobacterium pseudocatenulatum	gastrointestinal_tract	Complete	6. annotation (and sequence) public on NCBI site	30373	ABXX00000000	2151	642979313
178	Gi03626	Bilophila sp. 4_1_30	Bacteria	Proteobacteria	Deltaproteobacteria	Desulfovibrionales	Desulfovibrionaceae	Bilophila	Bilophila sp. 4_1_30	gastrointestinal_tract	Complete	6. annotation (and sequence) public on NCBI site	41961	ADCO00000000	4114	2513237322
179	Gi03514	Bilophila wadsworthia 3_1_6	Bacteria	Proteobacteria	Deltaproteobacteria	Desulfovibrionales	Desulfovibrionaceae	Bilophila	Bilophila wadsworthia	gastrointestinal_tract	Complete	6. annotation (and sequence) public on NCBI site	41963	ADCP00000000	3786	649989917
183	Gi02663	Brevibacterium mcbrellneri ATCC 49030	Bacteria	Actinobacteria	Actinobacteria	Micrococcales	Brevibacteriaceae	Brevibacterium	Brevibacterium mcbrellneri	urogenital_tract	Complete	6. annotation (and sequence) public on NCBI site	34583	ADNU00000000	2432	647000216
185	Gi04693	Brevundimonas diminuta 470-4	Bacteria	Proteobacteria	Alphaproteobacteria	Caulobacterales	Caulobacteraceae	Brevundimonas	Brevundimonas diminuta	oral	Complete	6. annotation (and sequence) public on NCBI site	67195	AMFA00000000	3506		HOMD: tax_590
186	Gi02527	Bryantella formatexigens DSM 14469	Bacteria	Firmicutes	Clostridia	Clostridiales	Lachnospiraceae	Marvinbryantia	Marvinbryantia formatexigens	gastrointestinal_tract	Complete	6. annotation (and sequence) public on NCBI site	21051	ACCL00000000	4896	643886107
190	Gi02667	Butyrivibrio crossotus DSM 2876	Bacteria	Firmicutes	Clostridia	Clostridiales	Lachnospiraceae	Butyrivibrio	Butyrivibrio crossotus	gastrointestinal_tract	Complete	6. annotation (and sequence) public on NCBI site	28999	ABWN00000000	2529	645951834
191	Gi03348	Campylobacter gracilis RM3268	Bacteria	Proteobacteria	Epsilonproteobacteria	Campylobacterales	Campylobacteraceae	Campylobacter	Campylobacter gracilis	oral	Complete	6. annotation (and sequence) public on NCBI site	31021	ACYG00000000	2847	645951857	HOMD: tax_623
192	Gi03349	Campylobacter rectus RM3267	Bacteria	Proteobacteria	Epsilonproteobacteria	Campylobacterales	Campylobacteraceae	Campylobacter	Campylobacter rectus	oral	Complete	6. annotation (and sequence) public on NCBI site	31017	ACFU00000000	2971	643886009	HOMD: tax_748
193	Gi03534	Campylobacter showae RM3277	Bacteria	Proteobacteria	Epsilonproteobacteria	Campylobacterales	Campylobacteraceae	Campylobacter	Campylobacter showae	oral	Complete	6. annotation (and sequence) public on NCBI site	31019	ACVQ00000000	2361	645058720	HOMD: tax_763
196	Gi03661	Capnocytophaga gingivalis ATCC 33624	Bacteria	Bacteroidetes	Flavobacteriia	Flavobacteriales	Flavobacteriaceae	Capnocytophaga	Capnocytophaga gingivalis	oral	Complete	6. annotation (and sequence) public on NCBI site	31387	ACLQ00000000	2588	643886113	HOMD: tax_337
197	Gi03356	Capnocytophaga sputigena ATCC 33612	Bacteria	Bacteroidetes	Flavobacteriia	Flavobacteriales	Flavobacteriaceae	Capnocytophaga	Capnocytophaga sputigena	oral	Complete	6. annotation (and sequence) public on NCBI site	30997	ABZV00000000	2672	642979305	HOMD: tax_775
198	Gi03628	Cardiobacterium hominis ATCC 15826	Bacteria	Proteobacteria	Gammaproteobacteria	Cardiobacteriales	Cardiobacteriaceae	Cardiobacterium	Cardiobacterium hominis	blood	Complete	6. annotation (and sequence) public on NCBI site	37269	ACKY00000000	2581	645951819	HOMD: tax_633
199	Gi02148	Catenibacterium mitsuokai DSM 15897	Bacteria	Firmicutes	Erysipelotrichia	Erysipelotrichales	Erysipelotrichaceae	Catenibacterium	Catenibacterium mitsuokai	gastrointestinal_tract	Complete	6. annotation (and sequence) public on NCBI site	19923	ACCK00000000	2977	643886110
200	Gi03629	Catonella morbi ATCC 51271	Bacteria	Firmicutes	Clostridia	Clostridiales	Lachnospiraceae	Catonella	Catonella morbi	oral	Complete	6. annotation (and sequence) public on NCBI site	33121	ACIL00000000	3291	643886188	HOMD: tax_165
201	Gi02671	Cedecea davisae DSM 4568		Proteobacteria	Gammaproteobacteria	Enterobacterales	Enterobacteriaceae	Cedecea	Cedecea davisae	gastrointestinal_tract	Complete	6. annotation (and sequence) public on NCBI site	30753	ATDT00000000	4805
202	Gi02672	Cetobacterium somerae ATCC BAA-474	Bacteria	Fusobacteria	Fusobacteriia	Fusobacteriales	Fusobacteriaceae	Cetobacterium	Cetobacterium somerae	gastrointestinal_tract	Complete	6. annotation (and sequence) public on NCBI site	210739	AXZF00000000	2975
204	Gi02674	Chryseobacterium gleum ATCC 35910	Bacteria	Bacteroidetes	Flavobacteriia	Flavobacteriales	Weeksellaceae	Chryseobacterium	Chryseobacterium gleum	urogenital_tract	Complete	6. annotation (and sequence) public on NCBI site	30953	ACKQ00000000	5289	643886082
208	Gi04632	Citrobacter koseri DNF00568	Bacteria	Proteobacteria	Gammaproteobacteria	Enterobacterales	Enterobacteriaceae	Citrobacter	Citrobacter koseri	urogenital_tract	Complete	6. annotation (and sequence) public on NCBI site	257374	LSCU00000000	5055
210	Gi02675	Citrobacter youngae ATCC 29220	Bacteria	Proteobacteria	Gammaproteobacteria	Enterobacterales	Enterobacteriaceae	Citrobacter	Citrobacter youngae	gastrointestinal_tract	Complete	6. annotation (and sequence) public on NCBI site	28665	ABWL00000000	5278	643886075
213	Gi02678	Clostridium asparagiforme DSM 15981	Bacteria	Firmicutes	Clostridia	Clostridiales	Lachnospiraceae	Enterocloster	Enterocloster asparagiformis	gastrointestinal_tract	Complete	6. annotation (and sequence) public on NCBI site	29263	ACCJ00000000	6818	643886112
215	Gi01715	Clostridium bolteae ATCC BAA-613	Bacteria	Firmicutes	Clostridia	Clostridiales	Lachnospiraceae	Enterocloster	Enterocloster bolteae	gastrointestinal_tract	Complete	6. annotation (and sequence) public on NCBI site	18165	ABCC00000000	7284	641380428
216	Gi02677	Clostridium celatum DSM 1785	Bacteria	Firmicutes	Clostridia	Clostridiales	Clostridiaceae	Clostridium	Clostridium celatum	gastrointestinal_tract	Complete	6. annotation (and sequence) public on NCBI site	30375	AMEZ00000000	3453	2524023202
219	Gi03537	Clostridium difficile NAP07	Bacteria	Firmicutes	Clostridia	Clostridiales	Peptostreptococcaceae	Clostridioides	Clostridioides difficile	gastrointestinal_tract	Complete	6. annotation (and sequence) public on NCBI site	31439	ADVM00000000	3590	647000227
220	Gi03538	Clostridium difficile NAP08	Bacteria	Firmicutes	Clostridia	Clostridiales	Peptostreptococcaceae	Clostridioides	Clostridioides difficile	gastrointestinal_tract	Complete	6. annotation (and sequence) public on NCBI site	31441	ADNX00000000	3765	647000228
221	Gi01718	Clostridium sp. L2-50	Bacteria	Firmicutes	Clostridia	Clostridiales	Clostridiaceae	Clostridium	Clostridium sp. L2-50	gastrointestinal_tract	Complete	6. annotation (and sequence) public on NCBI site	18211	AAYW00000000	2949	641380448
223	Gi02679	Clostridium hathewayi DSM 13479	Bacteria	Firmicutes	Clostridia	Clostridiales	Clostridiaceae	Hungatella	Hungatella hathewayi	gastrointestinal_tract	Complete	6. annotation (and sequence) public on NCBI site	30755	ACIO00000000	7572	645951835
224	Gi02680	Clostridium hiranonis DSM 13275	Bacteria	Firmicutes	Clostridia	Clostridiales	Peptostreptococcaceae	Peptacetobacter	Peptacetobacter hiranonis	gastrointestinal_tract	Complete	6. annotation (and sequence) public on NCBI site	28657	ABWP00000000	2271	642979371
225	Gi03361	Clostridium hylemonae DSM 15053	Bacteria	Firmicutes	Clostridia	Clostridiales	Lachnospiraceae	Lachnoclostridium	[Clostridium] hylemonae	gastrointestinal_tract	Complete	6. annotation (and sequence) public on NCBI site	30369	ABYI00000000	3976	642979359
226	Gi01720	Clostridium sp. SS2/1	Bacteria	Firmicutes	Clostridia	Clostridiales	Clostridiaceae	Clostridium	Clostridium sp. SS2/1	gastrointestinal_tract	Complete	6. annotation (and sequence) public on NCBI site	18201	ABGC00000000	3167	641736270
227	Gi01921	Clostridium leptum DSM 753	Bacteria	Firmicutes	Clostridia	Clostridiales	Ruminococcaceae	no rank	[Clostridium] leptum	gastrointestinal_tract	Complete	6. annotation (and sequence) public on NCBI site	18923	ABCB00000000	3923	641380427
228	Gi02682	Clostridium methylpentosum DSM 5476	Bacteria	Firmicutes	Clostridia	Clostridiales	Ruminococcaceae	no rank	[Clostridium] methylpentosum	gastrointestinal_tract	Complete	6. annotation (and sequence) public on NCBI site	30029	ACEC00000000	3907	643886206
229	Gi02683	Clostridium nexile DSM 1787	Bacteria	Firmicutes	Clostridia	Clostridiales	Lachnospiraceae	Tyzzerella	Tyzzerella nexilis	gastrointestinal_tract	Complete	6. annotation (and sequence) public on NCBI site	28659	ABWO00000000	4239	642979369
230	Gi01741	Clostridium sp. A2-232	Bacteria	Firmicutes	Clostridia	Clostridiales	Clostridiaceae	Clostridium	Clostridium sp. A2-232	gastrointestinal_tract	In Progress	4. sequence public on NCBI site	18209
233	Gi02294	Clostridium ramosum DSM 1402	Bacteria	Firmicutes	Erysipelotrichia	Erysipelotrichales	Erysipelotrichaceae	Erysipelatoclostridium	Erysipelatoclostridium ramosum	gastrointestinal_tract	Complete	6. annotation (and sequence) public on NCBI site	19663	ABFX00000000	3169	641736198
234	Gi01719	Clostridium sp. M62/1	Bacteria	Firmicutes	Clostridia	Clostridiales	Clostridiaceae	Clostridium	Clostridium sp. M62/1	gastrointestinal_tract	Complete	6. annotation (and sequence) public on NCBI site	18205	ACFX00000000	4164	643886005
235	Gi01716	Clostridium scindens ATCC 35704	Bacteria	Firmicutes	Clostridia	Clostridiales	Lachnospiraceae	Lachnoclostridium	[Clostridium] scindens	gastrointestinal_tract	Complete	6. annotation (and sequence) public on NCBI site	18175	ABFY00000000	3995	641736197
237		Clostridiales bacterium hmp_mda_pilot_jcvi_0009	Bacteria	Firmicutes	Clostridia	Clostridiales	no rank	no rank	Clostridiales bacterium hmp_mda_pilot_jcvi_0009	unknown	In Progress	4. sequence public on NCBI site	217547
238		Clostridiales bacterium hmp_mda_pilot_jcvi_0015	Bacteria	Firmicutes	Clostridia	Clostridiales	no rank	no rank	Clostridiales bacterium hmp_mda_pilot_jcvi_0015	unknown	In Progress	4. sequence public on NCBI site	217548
239	Gi02691	Clostridium sp. ATCC BAA-442		Firmicutes	Clostridia	Clostridiales	Clostridiaceae	Clostridium	Clostridium sp. ATCC BAA-442	gastrointestinal_tract	Complete	6. annotation (and sequence) public on NCBI site	38735	AWSS00000000	5243
240	Gi03631	Clostridium sp. D5	Bacteria	Firmicutes	Clostridia	Clostridiales	Clostridiaceae	Clostridium	Clostridium sp. D5	gastrointestinal_tract	Complete	6. annotation (and sequence) public on NCBI site	32459	ADBG00000000	4553	651285002
241		Clostridiales bacterium ORNL_1OR_Ab51_62	Bacteria	Firmicutes	Clostridia	Clostridiales	no rank	no rank	Clostridiales bacterium ORNL_1OR_Ab51_62	unknown	In Progress	4. sequence public on NCBI site	217549
242		Clostridiales bacterium ORNL_1OR_Ab54_54	Bacteria	Firmicutes	Clostridia	Clostridiales	no rank	no rank	Clostridiales bacterium ORNL_1OR_Ab54_54	unknown	In Progress	4. sequence public on NCBI site	217551
243		Clostridiales bacterium ORNL_2OR_ORNL_218	Bacteria	Firmicutes	Clostridia	Clostridiales	no rank	no rank	Clostridiales bacterium ORNL_2OR_ORNL_218	unknown	In Progress	4. sequence public on NCBI site	217552
244		Clostridiales bacterium ORNL_2OR_SA_143_Oral	Bacteria	Firmicutes	Clostridia	Clostridiales	no rank	no rank	Clostridiales bacterium ORNL_2OR_SA_143_Oral	unknown	In Progress	4. sequence public on NCBI site	217553
245		Clostridiales bacterium ORNL_2OR_SD_357	Bacteria	Firmicutes	Clostridia	Clostridiales	no rank	no rank	Clostridiales bacterium ORNL_2OR_SD_357	unknown	In Progress	4. sequence public on NCBI site	217554
246		Clostridiales bacterium ORNL_2OR_SG_389	Bacteria	Firmicutes	Clostridia	Clostridiales	no rank	no rank	Clostridiales bacterium ORNL_2OR_SG_389	unknown	In Progress	4. sequence public on NCBI site	217555
247		Clostridiales bacterium ORNL_6EZ3_SD_37	Bacteria	Firmicutes	Clostridia	Clostridiales	no rank	no rank	Clostridiales bacterium ORNL_6EZ3_SD_37	unknown	In Progress	4. sequence public on NCBI site	217556
248		Clostridiales bacterium ORNL_6EZ3_SF_43	Bacteria	Firmicutes	Clostridia	Clostridiales	no rank	no rank	Clostridiales bacterium ORNL_6EZ3_SF_43	unknown	In Progress	4. sequence public on NCBI site	217557
249		Clostridiales bacterium ORNL_6EZ3_SF_46	Bacteria	Firmicutes	Clostridia	Clostridiales	no rank	no rank	Clostridiales bacterium ORNL_6EZ3_SF_46	unknown	In Progress	4. sequence public on NCBI site	217558
250		Clostridiales bacterium ORNL_6EZ3_SF_47	Bacteria	Firmicutes	Clostridia	Clostridiales	no rank	no rank	Clostridiales bacterium ORNL_6EZ3_SF_47	unknown	In Progress	4. sequence public on NCBI site	217559
251		Clostridiales bacterium ORNL_6EZ3_SF_49	Bacteria	Firmicutes	Clostridia	Clostridiales	no rank	no rank	Clostridiales bacterium ORNL_6EZ3_SF_49	unknown	In Progress	4. sequence public on NCBI site	217560
252		Clostridiales bacterium ORNL_6EZ3_SF_51	Bacteria	Firmicutes	Clostridia	Clostridiales	no rank	no rank	Clostridiales bacterium ORNL_6EZ3_SF_51	unknown	In Progress	4. sequence public on NCBI site	217561
253		Clostridiales bacterium ORNL_6EZ3_SF_67	Bacteria	Firmicutes	Clostridia	Clostridiales	no rank	no rank	Clostridiales bacterium ORNL_6EZ3_SF_67	unknown	In Progress	4. sequence public on NCBI site	217562
254		Clostridiales bacterium ORNL_6EZ5-Gt_3_Pl2-125	Bacteria	Firmicutes	Clostridia	Clostridiales	no rank	no rank	Clostridiales bacterium ORNL_6EZ5-Gt_3_Pl2-125	unknown	In Progress	2. project has NCBI project id	217563
255		Clostridiales bacterium ORNL_6EZ5-Gt_5_Pl1-53	Bacteria	Firmicutes	Clostridia	Clostridiales	no rank	no rank	Clostridiales bacterium ORNL_6EZ5-Gt_5_Pl1-53	unknown	In Progress	2. project has NCBI project id	217564
256		Clostridiales bacterium ORNL_6EZ5-Gt_5_Pl1-54	Bacteria	Firmicutes	Clostridia	Clostridiales	no rank	no rank	Clostridiales bacterium ORNL_6EZ5-Gt_5_Pl1-54	unknown	In Progress	2. project has NCBI project id	217565
257		Clostridiales bacterium ORNL_6EZ5-Gt_6_Pl2-146	Bacteria	Firmicutes	Clostridia	Clostridiales	no rank	no rank	Clostridiales bacterium ORNL_6EZ5-Gt_6_Pl2-146	unknown	In Progress	2. project has NCBI project id	217566
258		Clostridiales bacterium ORNL_6EZ5-Gt_7_Pl1-68	Bacteria	Firmicutes	Clostridia	Clostridiales	no rank	no rank	Clostridiales bacterium ORNL_6EZ5-Gt_7_Pl1-68	unknown	In Progress	2. project has NCBI project id	217567
259		Clostridiales bacterium ORNL_6EZ5-Gt_9_Pl2-165	Bacteria	Firmicutes	Clostridia	Clostridiales	no rank	no rank	Clostridiales bacterium ORNL_6EZ5-Gt_9_Pl2-165	unknown	In Progress	2. project has NCBI project id	217568
262	Gi04637	Clostridium sp. ATCC 29733		Firmicutes	Clostridia	Clostridiales	Clostridiaceae	Clostridium	Clostridium sp. ATCC 29733	gastrointestinal_tract	Complete	6. annotation (and sequence) public on NCBI site	181040	AWTA00000000	3692
264	Gi01922	Clostridium spiroforme DSM 1552	Bacteria	Firmicutes	Erysipelotrichia	Erysipelotrichales	Erysipelotrichaceae	Erysipelatoclostridium	[Clostridium] spiroforme	gastrointestinal_tract	Complete	6. annotation (and sequence) public on NCBI site	18925	ABIK00000000	2465	641736169
265	Gi02358	Clostridium sporogenes ATCC 15579	Bacteria	Firmicutes	Clostridia	Clostridiales	Clostridiaceae	Clostridium	Clostridium sporogenes	gastrointestinal_tract	Complete	6. annotation (and sequence) public on NCBI site	20549	ABKW00000000	3767	642791615
266	Gi01717	Clostridium symbiosum ATCC 14940		Firmicutes	Clostridia	Clostridiales	Lachnospiraceae	Lachnoclostridium	[Clostridium] symbiosum	gastrointestinal_tract	Complete	6. annotation (and sequence) public on NCBI site	18183	AWSU00000000	4978
268	Gi01707	Collinsella aerofaciens ATCC 25986	Bacteria	Actinobacteria	Coriobacteriia	Coriobacteriales	Coriobacteriaceae	Collinsella	Collinsella aerofaciens	gastrointestinal_tract	Complete	6. annotation (and sequence) public on NCBI site	18167	AAVN00000000	2367	640612206
270	Gi02693	Collinsella intestinalis DSM 13280	Bacteria	Actinobacteria	Coriobacteriia	Coriobacteriales	Coriobacteriaceae	Collinsella	Collinsella intestinalis	gastrointestinal_tract	Complete	6. annotation (and sequence) public on NCBI site	29307	ABXH00000000	1784	642979320
271	Gi02086	Collinsella stercoris DSM 13279	Bacteria	Actinobacteria	Coriobacteriia	Coriobacteriales	Coriobacteriaceae	Collinsella	Collinsella stercoris	gastrointestinal_tract	Complete	6. annotation (and sequence) public on NCBI site	19665	ABXJ00000000	2529	642979321
274	Gi02359	Coprococcus comes ATCC 27758	Bacteria	Firmicutes	Clostridia	Clostridiales	Lachnospiraceae	Coprococcus	Coprococcus comes	gastrointestinal_tract	Complete	6. annotation (and sequence) public on NCBI site	20525	ABVR00000000	3913	643886116
275	Gi01721	Coprococcus eutactus ATCC 27759	Bacteria	Firmicutes	Clostridia	Clostridiales	Lachnospiraceae	Coprococcus	Coprococcus eutactus	gastrointestinal_tract	Complete	6. annotation (and sequence) public on NCBI site	18187	ABEY00000000	2982	641380422
276	Gi02699	Corynebacterium accolens ATCC 49725	Bacteria	Actinobacteria	Actinobacteria	Corynebacteriales	Corynebacteriaceae	Corynebacterium	Corynebacterium accolens	airways	Complete	6. annotation (and sequence) public on NCBI site	31443	ACGD00000000	2333	643886058
277	Gi03634	Corynebacterium accolens ATCC 49726	Bacteria	Actinobacteria	Actinobacteria	Corynebacteriales	Corynebacteriaceae	Corynebacterium	Corynebacterium accolens	airways	Complete	6. annotation (and sequence) public on NCBI site	50523	AEED00000000	2360	648276632
281	Gi02697	Corynebacterium ammoniagenes DSM 20306	Bacteria	Actinobacteria	Actinobacteria	Corynebacteriales	Corynebacteriaceae	Corynebacterium	Corynebacterium ammoniagenes	gastrointestinal_tract	Complete	6. annotation (and sequence) public on NCBI site	38319	ADNS00000000	2654	647000230
282	Gi03352	Corynebacterium amycolatum SK46	Bacteria	Actinobacteria	Actinobacteria	Corynebacteriales	Corynebacteriaceae	Corynebacterium	Corynebacterium amycolatum	skin	Complete	6. annotation (and sequence) public on NCBI site	31007	ABZU00000000	2103	642979306
284	Gi04425	Corynebacterium aurimucosum ATCC 700975	Bacteria	Actinobacteria	Actinobacteria	Corynebacteriales	Corynebacteriaceae	Corynebacterium	Corynebacterium aurimucosum	urogenital_tract	Complete	6. annotation (and sequence) public on NCBI site	31451	ACLH00000000	2672	645951870
290	Gi02701	Corynebacterium efficiens YS-314 DSM 44549	Bacteria	Actinobacteria	Actinobacteria	Corynebacteriales	Corynebacteriaceae	Corynebacterium	Corynebacterium efficiens	skin	Complete	6. annotation (and sequence) public on NCBI site	34585	ACLI00000000	3026	645951842
291	Gi02702	Corynebacterium genitalium ATCC 33030	Bacteria	Actinobacteria	Actinobacteria	Corynebacteriales	Corynebacteriaceae	Corynebacterium	Corynebacterium genitalium	urogenital_tract	Complete	6. annotation (and sequence) public on NCBI site	34587	CM000961	2226	648276633
293	Gi02708	Corynebacterium glucuronalyticum ATCC 51866	Bacteria	Actinobacteria	Actinobacteria	Corynebacteriales	Corynebacteriaceae	Corynebacterium	Corynebacterium glucuronolyticum	urogenital_tract	Complete	6. annotation (and sequence) public on NCBI site	31549	ACHF00000000	2733	643886137
294	Gi03343	Corynebacterium glucuronalyticum ATCC 51867	Bacteria	Actinobacteria	Actinobacteria	Corynebacteriales	Corynebacteriaceae	Corynebacterium	Corynebacterium glucuronolyticum	urogenital_tract	Complete	6. annotation (and sequence) public on NCBI site	30957	ABYP00000000	2645	643886147
297	Gi03721	Corynebacterium jeikeium ATCC 43734	Bacteria	Actinobacteria	Actinobacteria	Corynebacteriales	Corynebacteriaceae	Corynebacterium	Corynebacterium jeikeium	urogenital_tract	Complete	6. annotation (and sequence) public on NCBI site	31445	ACYW00000000	2224	647000231
298	Gi02705	Corynebacterium lipophiloflavum DSM 44291	Bacteria	Actinobacteria	Actinobacteria	Corynebacteriales	Corynebacteriaceae	Corynebacterium	Corynebacterium lipophiloflavum	urogenital_tract	Complete	6. annotation (and sequence) public on NCBI site	31447	ACHJ00000000	2371	643886002
299	Gi03489	Corynebacterium matruchotii ATCC 14266	Bacteria	Actinobacteria	Actinobacteria	Corynebacteriales	Corynebacteriaceae	Corynebacterium	Corynebacterium matruchotii	oral	Complete	6. annotation (and sequence) public on NCBI site	31011	ACSH00000000	2619	648276634	HOMD: tax_666
300	Gi03522	Corynebacterium matruchotii ATCC 33806	Bacteria	Actinobacteria	Actinobacteria	Corynebacteriales	Corynebacteriaceae	Corynebacterium	Corynebacterium matruchotii	oral	Complete	6. annotation (and sequence) public on NCBI site	30771	ACEB00000000	3144	643886207	HOMD: tax_666
305	Gi02707	Corynebacterium pseudogenitalium ATCC 33035	Bacteria	Actinobacteria	Actinobacteria	Corynebacteriales	Corynebacteriaceae	Corynebacterium	Corynebacterium pseudogenitalium	urogenital_tract	Complete	6. annotation (and sequence) public on NCBI site	30955	ABYQ00000000	2493	643886084
307	Gi04646	Corynebacterium sp. DNF00584	Bacteria	Actinobacteria	Actinobacteria	Corynebacteriales	Corynebacteriaceae	Corynebacterium	Corynebacterium sp. DNF00584	urogenital_tract	Complete	6. annotation (and sequence) public on NCBI site	257375	LSCZ00000000	2623
308	Gi02710	Corynebacterium striatum ATCC 6940	Bacteria	Actinobacteria	Actinobacteria	Corynebacteriales	Corynebacteriaceae	Corynebacterium	Corynebacterium striatum	urogenital_tract	Complete	6. annotation (and sequence) public on NCBI site	31449	ACGE00000000	2677	643886057
311	Gi03351	Corynebacterium tuberculostearicum SK141	Bacteria	Actinobacteria	Actinobacteria	Corynebacteriales	Corynebacteriaceae	Corynebacterium	Corynebacterium tuberculostearicum	skin	Complete	6. annotation (and sequence) public on NCBI site	31009	ACVP00000000	2210	645058719
321	Gi04154	Dermacoccus sp. Ellin185	Bacteria	Actinobacteria	Actinobacteria	Micrococcales	Dermacoccaceae	Dermacoccus	Dermacoccus sp. Ellin185	skin	Complete	6. annotation (and sequence) public on NCBI site	34079	AEIQ00000000	2919	649989926
322	Gi03228	Desulfitobacterium hafniense DP7	Bacteria	Firmicutes	Clostridia	Clostridiales	Peptococcaceae	Desulfitobacterium	Desulfitobacterium hafniense	gastrointestinal_tract	Complete	6. annotation (and sequence) public on NCBI site	30023	AFZX00000000	5407	2522572064
323	Gi01734	Desulfovibrio piger ATCC 29098	Bacteria	Proteobacteria	Deltaproteobacteria	Desulfovibrionales	Desulfovibrionaceae	Desulfovibrio	Desulfovibrio piger	gastrointestinal_tract	Complete	6. annotation (and sequence) public on NCBI site	18161	ABXU00000000	3114	642979316
325	Gi03381	Desulfovibrio piger GOR1	Bacteria	Proteobacteria	Deltaproteobacteria	Desulfovibrionales	Desulfovibrionaceae	Desulfovibrio	Desulfovibrio piger	gastrointestinal_tract	In Progress	2. project has NCBI project id	30377
326	Gi02717	Desulfovibrio sp. 3_1_syn3	Bacteria	Proteobacteria	Deltaproteobacteria	Desulfovibrionales	Desulfovibrionaceae	Desulfovibrio	Desulfovibrio sp. 3_1_syn3	gastrointestinal_tract	Complete	6. annotation (and sequence) public on NCBI site	42529	ADDR00000000	3096	648861008
327	Gi02718	Dialister invisus DSM 15470	Bacteria	Firmicutes	Negativicutes	Veillonellales	Veillonellaceae	Dialister	Dialister invisus	oral	Complete	6. annotation (and sequence) public on NCBI site	33143	ACIM00000000	1954	645951833	HOMD: tax_118
331	Gi01722	Dorea formicigenerans ATCC 27755	Bacteria	Firmicutes	Clostridia	Clostridiales	Lachnospiraceae	Dorea	Dorea formicigenerans	gastrointestinal_tract	Complete	6. annotation (and sequence) public on NCBI site	18155	AAXA00000000	3277	641736133
332	Gi01723	Dorea longicatena DSM 13814	Bacteria	Firmicutes	Clostridia	Clostridiales	Lachnospiraceae	Dorea	Dorea longicatena	gastrointestinal_tract	Complete	6. annotation (and sequence) public on NCBI site	18157	AAXB00000000	2970	640963046
334	Gi02723	Edwardsiella tarda ATCC 23685	Bacteria	Proteobacteria	Gammaproteobacteria	Enterobacterales	Hafniaceae	Edwardsiella	Edwardsiella tarda	gastrointestinal_tract	Complete	6. annotation (and sequence) public on NCBI site	28661	ADGK00000000	3964	647000237
335	Gi03252	Eikenella corrodens ATCC 23834	Bacteria	Proteobacteria	Betaproteobacteria	Neisseriales	Neisseriaceae	Eikenella	Eikenella corrodens	oral	Complete	6. annotation (and sequence) public on NCBI site	30493	ACEA00000000	2627	643886208	HOMD: tax_577
337	Gi03490	Enhydrobacter aerosaccus SK60	Bacteria	Proteobacteria	Alphaproteobacteria	Rhodospirillales	no rank	Enhydrobacter	Enhydrobacter aerosaccus	skin	Complete	6. annotation (and sequence) public on NCBI site	31335	ACYI00000000	2573	645951810
345	Gi02727	Enterococcus faecalis ATCC 29200	Bacteria	Firmicutes	Bacilli	Lactobacillales	Enterococcaceae	Enterococcus	Enterococcus faecalis	urogenital_tract	Complete	6. annotation (and sequence) public on NCBI site	31459	ACHK00000000	2955	643886004
346	Gi01841	Enterococcus faecalis HH22	Bacteria	Firmicutes	Bacilli	Lactobacillales	Enterococcaceae	Enterococcus	Enterococcus faecalis	urogenital_tract	Complete	6. annotation (and sequence) public on NCBI site	31457	ACIX00000000	3227	643886073	HOMD: tax_604
347	Gi02726	Enterococcus faecalis TUSoD Ef11	Bacteria	Firmicutes	Bacilli	Lactobacillales	Enterococcaceae	Enterococcus	Enterococcus faecalis	oral	Complete	6. annotation (and sequence) public on NCBI site	31415	ACOX00000000	2705	645058711
348	Gi01843	Enterococcus faecalis TX0104	Bacteria	Firmicutes	Bacilli	Lactobacillales	Enterococcaceae	Enterococcus	Enterococcus faecalis	gastrointestinal_tract	Complete	6. annotation (and sequence) public on NCBI site	30623	ACGL00000000	3273	643886065	HOMD: tax_604
349	Gi02728	Enterococcus faecalis TX1322	Bacteria	Firmicutes	Bacilli	Lactobacillales	Enterococcaceae	Enterococcus	Enterococcus faecalis	gastrointestinal_tract	Complete	6. annotation (and sequence) public on NCBI site	31461	ACGM00000000	3006	643886064
351	Gc02314	Enterococcus faecium DO	Bacteria	Firmicutes	Bacilli	Lactobacillales	Enterococcaceae	Enterococcus	Enterococcus faecium	blood	Complete	6. annotation (and sequence) public on NCBI site	30627	CP003583	3114	645951856	HOMD: tax_801
352	Gi02730	Enterococcus faecium TX1330	Bacteria	Firmicutes	Bacilli	Lactobacillales	Enterococcaceae	Enterococcus	Enterococcus faecium	gastrointestinal_tract	Complete	6. annotation (and sequence) public on NCBI site	31463	ACHL00000000	2777	643886120	HOMD: tax_801
357	Gi02731	Erysipelothrix rhusiopathiae ATCC 19414	Bacteria	Firmicutes	Erysipelotrichia	Erysipelotrichales	Erysipelotrichaceae	Erysipelothrix	Erysipelothrix rhusiopathiae	skin	Complete	6. annotation (and sequence) public on NCBI site	31465	ACLK00000000	1645	645951852
358	Gi03725	Escherichia coli 83972	Bacteria	Proteobacteria	Gammaproteobacteria	Enterobacterales	Enterobacteriaceae	Escherichia	Escherichia coli	urogenital_tract	Complete	6. annotation (and sequence) public on NCBI site	31467	ACGN00000000	5255	643886067	HOMD: tax_574
364	Gi02734	Escherichia sp. 4_1_40B	Bacteria	Proteobacteria	Gammaproteobacteria	Enterobacterales	Enterobacteriaceae	Escherichia	Escherichia sp. 4_1_40B	gastrointestinal_tract	Complete	6. annotation (and sequence) public on NCBI site	32467	ACDM00000000	4498	645058836
366	Gi02736	Eubacterium biforme DSM 3989	Bacteria	Firmicutes	Erysipelotrichia	Erysipelotrichales	Erysipelotrichaceae	Holdemanella	Holdemanella biformis	gastrointestinal_tract	Complete	6. annotation (and sequence) public on NCBI site	29269	ABYT00000000	2529	642979360
367	Gi02737	Eubacterium cylindroides ATCC 27803		Firmicutes	Erysipelotrichia	Erysipelotrichales	Erysipelotrichaceae	Faecalitalea	Faecalitalea cylindroides	gastrointestinal_tract	Complete	6. annotation (and sequence) public on NCBI site	38321	AWVI00000000	2057
368	Gi01923	Eubacterium dolichum DSM 3991	Bacteria	Firmicutes	Erysipelotrichia	Erysipelotrichales	Erysipelotrichaceae	Amedibacillus	Amedibacillus dolichus	gastrointestinal_tract	Complete	6. annotation (and sequence) public on NCBI site	18927	ABAW00000000	2350	641380446
369	Gi02738	Anaerostipes hadrus DSM 3319		Firmicutes	Clostridia	Clostridiales	Lachnospiraceae	Anaerostipes	Anaerostipes hadrus	gastrointestinal_tract	Complete	6. annotation (and sequence) public on NCBI site	38323	AMEY00000000	2791
370	Gi01726	Eubacterium sp. L2-7	Bacteria	Firmicutes	Clostridia	Clostridiales	Lachnospiraceae	Anaerobutyricum	Anaerobutyricum soehngenii	gastrointestinal_tract	In Progress	4. sequence public on NCBI site	18207
371	Gi01724	Eubacterium hallii DSM 3353	Bacteria	Firmicutes	Clostridia	Clostridiales	Lachnospiraceae	Anaerobutyricum	Anaerobutyricum hallii	gastrointestinal_tract	Complete	6. annotation (and sequence) public on NCBI site	18177	ACEP00000000	3233	643886203
372	Gi01725	Flavonifractor plautii ATCC 29863	Bacteria	Firmicutes	Clostridia	Clostridiales	Ruminococcaceae	Flavonifractor	Flavonifractor plautii	gastrointestinal_tract	Complete	6. annotation (and sequence) public on NCBI site	18189	AGCK00000000	4278	2513237287
373	Gi02740	Eubacterium ramulus ATCC 29099		Firmicutes	Clostridia	Clostridiales	Eubacteriaceae	Eubacterium	Eubacterium ramulus	gastrointestinal_tract	Complete	6. annotation (and sequence) public on NCBI site	181041	AWVJ00000000	3461
374	Gi02295	Eubacterium siraeum DSM 15702	Bacteria	Firmicutes	Clostridia	Clostridiales	Ruminococcaceae	no rank	[Eubacterium] siraeum	gastrointestinal_tract	Complete	6. annotation (and sequence) public on NCBI site	18921	ABCA00000000	2703	641736184
375	Gi01727	Eubacterium ventriosum ATCC 27560	Bacteria	Firmicutes	Clostridia	Clostridiales	Eubacteriaceae	Eubacterium	Eubacterium ventriosum	gastrointestinal_tract	Complete	6. annotation (and sequence) public on NCBI site	18159	AAVL00000000	2802	640963022
377	Gi03727	Eubacterium saphenum ATCC 49989	Bacteria	Firmicutes	Clostridia	Clostridiales	Clostridiales Family XIII. Incertae Sedis	no rank	[Eubacterium] saphenum	oral	Complete	6. annotation (and sequence) public on NCBI site	33149	ACON00000000	954	645058705	HOMD: tax_759
378	Gi04121	Eubacterium nodatum ATCC 33099	Bacteria	Firmicutes	Clostridia	Clostridiales	Clostridiales Family XIII. Incertae Sedis	no rank	[Eubacterium] nodatum	oral	Complete	6. annotation (and sequence) public on NCBI site	89653	AZKM00000000	1691		HOMD: tax_694
379	Gi04122	Eubacterium yurii subsp. margaretiae ATCC 43715	Bacteria	Firmicutes	Clostridia	Clostridiales	Peptostreptococcaceae	Peptoanaerobacter	[Eubacterium] yurii	oral	Complete	6. annotation (and sequence) public on NCBI site	50511	AEES00000000	2134	648276673
380	Gi04699	Eubacterium infirmum F0142	Bacteria	Firmicutes	Clostridia	Clostridiales	Clostridiales Family XIII. Incertae Sedis	no rank	[Eubacterium] infirmum	oral	Complete	6. annotation (and sequence) public on NCBI site	52085	AGWI00000000	1765	2513237384	HOMD: tax_105
381	Gi04123	Eubacterium saburreum DSM 3986	Bacteria	Firmicutes	Clostridia	Clostridiales	Lachnospiraceae	Lachnoanaerobaculum	Lachnoanaerobaculum saburreum	oral	Complete	6. annotation (and sequence) public on NCBI site	52981	AEPW00000000	2954	649989950
386	Gi01729	Faecalibacterium prausnitzii M21/2	Bacteria	Firmicutes	Clostridia	Clostridiales	Ruminococcaceae	Faecalibacterium	Faecalibacterium prausnitzii	gastrointestinal_tract	Complete	6. annotation (and sequence) public on NCBI site	18203	ABED00000000	3493	641380420
387	Gi01728	Faecalibacterium prausnitzii A2-165	Bacteria	Firmicutes	Clostridia	Clostridiales	Ruminococcaceae	Faecalibacterium	Faecalibacterium prausnitzii	gastrointestinal_tract	Complete	6. annotation (and sequence) public on NCBI site	18199	ACOP00000000	3475	645951831
388	Gi02744	Mobiluncus curtisii ATCC 51333	Bacteria	Actinobacteria	Actinobacteria	Actinomycetales	Actinomycetaceae	Mobiluncus	Mobiluncus curtisii	urogenital_tract	Complete	6. annotation (and sequence) public on NCBI site	52983	AEPY00000000	1855	649989973
389	Gc01639	Filifactor alocis ATCC 35896	Bacteria	Firmicutes	Clostridia	Clostridiales	Peptostreptococcaceae	Filifactor	Filifactor alocis	oral	Complete	6. annotation (and sequence) public on NCBI site	30485	CP002390	1641	2511231077	HOMD: tax_539
390		Flavobacteriia bacterium hmp_mda_pilot_jcvi_0014	Bacteria	Bacteroidetes	Flavobacteriia	no rank	no rank	no rank	Flavobacteriia bacterium hmp_mda_pilot_jcvi_0014	unknown	In Progress	4. sequence public on NCBI site	217576
391	Gi02745	Finegoldia magna ATCC 53516	Bacteria	Firmicutes	Tissierellia	Tissierellales	Peptoniphilaceae	Finegoldia	Finegoldia magna	urogenital_tract	Complete	6. annotation (and sequence) public on NCBI site	31469	CM000955	1838	648276675	HOMD: tax_662
394	Gi02748	Fusobacterium gonidiaformans ATCC 25563	Bacteria	Fusobacteria	Fusobacteriia	Fusobacteriales	Fusobacteriaceae	Fusobacterium	Fusobacterium gonidiaformans	gastrointestinal_tract	Complete	6. annotation (and sequence) public on NCBI site	32419	ACET00000000	1618	645951804
395	Gi02749	Fusobacterium mortiferum ATCC 9817	Bacteria	Fusobacteria	Fusobacteriia	Fusobacteriales	Fusobacteriaceae	Fusobacterium	Fusobacterium mortiferum	gastrointestinal_tract	Complete	6. annotation (and sequence) public on NCBI site	32421	ACDB00000000	2538	646206254
397	Gi01861	Fusobacterium nucleatum subsp. nucleatum ATCC 23726	Bacteria	Fusobacteria	Fusobacteriia	Fusobacteriales	Fusobacteriaceae	Fusobacterium	Fusobacterium nucleatum	urogenital_tract	Complete	6. annotation (and sequence) public on NCBI site	31471	ADVK00000000	2126	647000254	HOMD: tax_698
398	Gi03251	Fusobacterium periodonticum ATCC 33693	Bacteria	Fusobacteria	Fusobacteriia	Fusobacteriales	Fusobacteriaceae	Fusobacterium	Fusobacterium periodonticum	oral	Complete	6. annotation (and sequence) public on NCBI site	30495	ACJY00000000	2568	645951848	HOMD: tax_201
400	Gi02750	Fusobacterium sp. 1_1_41FAA	Bacteria	Fusobacteria	Fusobacteriia	Fusobacteriales	Fusobacteriaceae	Fusobacterium	Fusobacterium periodonticum	gastrointestinal_tract	Complete	6. annotation (and sequence) public on NCBI site	32469	ADGG00000000	2379	647533168
401	Gi02751	Fusobacterium sp. 11_3_2	Bacteria	Fusobacteria	Fusobacteriia	Fusobacteriales	Fusobacteriaceae	Fusobacterium	Fusobacterium nucleatum	gastrointestinal_tract	Complete	6. annotation (and sequence) public on NCBI site	39559	ACUO00000000	2641	651324032
404	Gi02755	Fusobacterium sp. 21_1A	Bacteria	Fusobacteria	Fusobacteriia	Fusobacteriales	Fusobacteriaceae	Fusobacterium	Fusobacterium nucleatum	gastrointestinal_tract	Complete	6. annotation (and sequence) public on NCBI site	32475	ADEE00000000	2013	651324033
405	Gi02756	Fusobacterium sp. 3_1_27	Bacteria							gastrointestinal_tract	Complete	6. annotation (and sequence) public on NCBI site	41563	CP007064
407	Gi02759	Fusobacterium sp. 3_1_5R	Bacteria	Fusobacteria	Fusobacteriia	Fusobacteriales	Fusobacteriaceae	Fusobacterium	Fusobacterium gonidiaformans	gastrointestinal_tract	Complete	6. annotation (and sequence) public on NCBI site	32477	ACDD00000000	1986	645951866
408	Gi02760	Fusobacterium sp. 4_1_13	Bacteria	Fusobacteria	Fusobacteriia	Fusobacteriales	Fusobacteriaceae	Fusobacterium	Fusobacterium nucleatum	gastrointestinal_tract	Complete	6. annotation (and sequence) public on NCBI site	32479	ACDE00000000	2132	646206253
409	Gi02761	Fusobacterium sp. 4_8	Bacteria	Fusobacteria	Fusobacteriia	Fusobacteriales	Fusobacteriaceae	Fusobacterium	Fusobacterium nucleatum	gastrointestinal_tract	Complete	6. annotation (and sequence) public on NCBI site	32481	CP003723	2124
411	Gi03716	Fusobacterium sp. D12	Bacteria	Fusobacteria	Fusobacteriia	Fusobacteriales	Fusobacteriaceae	Fusobacterium	Fusobacterium necrophorum	gastrointestinal_tract	Complete	6. annotation (and sequence) public on NCBI site	32485	ACDG00000000	1833	645951850
416	Gi02763	Fusobacterium ulcerans ATCC 49185	Bacteria	Fusobacteria	Fusobacteriia	Fusobacteriales	Fusobacteriaceae	Fusobacterium	Fusobacterium ulcerans	gastrointestinal_tract	Complete	6. annotation (and sequence) public on NCBI site	32487	ACDH00000000	3191	645951859
417	Gi02764	Fusobacterium varium ATCC 27725	Bacteria	Fusobacteria	Fusobacteriia	Fusobacteriales	Fusobacteriaceae	Fusobacterium	Fusobacterium varium	gastrointestinal_tract	Complete	6. annotation (and sequence) public on NCBI site	32423	ACIE00000000	3008	646206275
421	Gc01640	Gardnerella vaginalis ATCC 14019	Bacteria	Actinobacteria	Actinobacteria	Bifidobacteriales	Bifidobacteriaceae	Gardnerella	Gardnerella vaginalis	urogenital_tract	Complete	6. annotation (and sequence) public on NCBI site	31473	CP002104	1365	649633046	HOMD: tax_829
424	Gc01200	Gardnerella vaginalis 409-05	Bacteria	Actinobacteria	Actinobacteria	Bifidobacteriales	Bifidobacteriaceae	Gardnerella	Gardnerella vaginalis	urogenital_tract	Complete	6. annotation (and sequence) public on NCBI site	31001	CP001849	1258	646311928	HOMD: tax_829
427	Gi03350	Gemella haemolysans ATCC 10379	Bacteria	Firmicutes	Bacilli	Bacillales	no rank	Gemella	Gemella haemolysans	oral	Complete	6. annotation (and sequence) public on NCBI site	30487	ACDZ00000000	1710	645058834	HOMD: tax_626
428	Gi03835	Gemella haemolysans M341	Bacteria	Firmicutes	Bacilli	Bacillales	no rank	Gemella	Gemella haemolysans	airways	Complete	6. annotation (and sequence) public on NCBI site	38763	ACRO00000000	1933	651324034	HOMD: tax_626
432	Gi03836	Gemella moribillum M424	Bacteria	Firmicutes	Bacilli	Bacillales	no rank	Gemella	Gemella morbillorum	airways	Complete	6. annotation (and sequence) public on NCBI site	38781	ACRX00000000	1622	649989952
433	Gi03837	Gemella sanguinis M325	Bacteria	Firmicutes	Bacilli	Bacillales	no rank	Gemella	Gemella sanguinis	airways	Complete	6. annotation (and sequence) public on NCBI site	38783	ACRY00000000	1675	651324035	HOMD: tax_757
439		Geobacter sp. ORNL_6EZ5-Gt_5_Pl1-57	Bacteria	Proteobacteria	Deltaproteobacteria	Desulfuromonadales	Geobacteraceae	Geobacter	Geobacter sp. ORNL_6EZ5-Gt_5_Pl1-57	unknown	In Progress	2. project has NCBI project id	217577
444	Gi03858	Granulicatella adiacens ATCC 49175	Bacteria	Firmicutes	Bacilli	Lactobacillales	Carnobacteriaceae	Granulicatella	Granulicatella adiacens	oral	Complete	6. annotation (and sequence) public on NCBI site	37271	ACKZ00000000	1920	645951817	HOMD: tax_534
446	Gi04051	Granulicatella elegans ATCC 700633	Bacteria	Firmicutes	Bacilli	Lactobacillales	Carnobacteriaceae	Granulicatella	Granulicatella elegans	oral	Complete	6. annotation (and sequence) public on NCBI site	38745	ACRF00000000	1562	647533172	HOMD: tax_596
450		Gordonibacter sp. ORNL_6EZ5-Gt_7_Pl2-158	Bacteria	Actinobacteria	Coriobacteriia	Eggerthellales	Eggerthellaceae	Gordonibacter	Gordonibacter sp. ORNL_6EZ5-Gt_7_Pl2-158	unknown	In Progress	2. project has NCBI project id	217578
454	Gi03739	Hafnia alvei ATCC 51873	Bacteria	Proteobacteria	Gammaproteobacteria	Enterobacterales	Hafniaceae	Hafnia	Hafnia alvei	gastrointestinal_tract	Complete	6. annotation (and sequence) public on NCBI site	65123	AGCI00000000	4900	2513237377
456	Gi02771	Helicobacter canadensis MIT 98-5491	Bacteria	Proteobacteria	Epsilonproteobacteria	Campylobacterales	Helicobacteraceae	Helicobacter	Helicobacter canadensis	gastrointestinal_tract	Complete	6. annotation (and sequence) public on NCBI site	30071	ABQS00000000	1713	643886213
457	Gi02773	Helicobacter cinaedi CCUG 18818	Bacteria	Proteobacteria	Epsilonproteobacteria	Campylobacterales	Helicobacteraceae	Helicobacter	Helicobacter cinaedi	gastrointestinal_tract	Complete	6. annotation (and sequence) public on NCBI site	30073	ABQT00000000	2424	643886141
460	Gi02775	Helicobacter pullorum MIT 98-5489	Bacteria	Proteobacteria	Epsilonproteobacteria	Campylobacterales	Helicobacteraceae	Helicobacter	Helicobacter pullorum	gastrointestinal_tract	Complete	6. annotation (and sequence) public on NCBI site	30075	ABQU00000000	2113	643886218
462	Gc01758	Helicobacter pylori 83	Bacteria	Proteobacteria	Epsilonproteobacteria	Campylobacterales	Helicobacteraceae	Helicobacter	Helicobacter pylori	gastrointestinal_tract	Complete	6. annotation (and sequence) public on NCBI site	34609	CP002605	1609	651053031	HOMD: tax_812
469	Gi02778	Helicobacter bilis ATCC 43879	Bacteria	Proteobacteria	Epsilonproteobacteria	Campylobacterales	Helicobacteraceae	Helicobacter	Helicobacter bilis	gastrointestinal_tract	Complete	6. annotation (and sequence) public on NCBI site	32489	ACDN00000000	2269	646206257
470	Gi02779	Helicobacter winghamensis ATCC BAA-430	Bacteria	Proteobacteria	Epsilonproteobacteria	Campylobacterales	Helicobacteraceae	Helicobacter	Helicobacter winghamensis	gastrointestinal_tract	Complete	6. annotation (and sequence) public on NCBI site	32491	ACDO00000000	1677	646206255
471	Gi02780	Holdemania filiformis DSM 12042	Bacteria	Firmicutes	Erysipelotrichia	Erysipelotrichales	Erysipelotrichaceae	Holdemania	Holdemania filiformis	gastrointestinal_tract	Complete	6. annotation (and sequence) public on NCBI site	30361	ACCF00000000	4223	643886103
476	Gi04136	Kingella kingae ATCC 23330	Bacteria	Proteobacteria	Betaproteobacteria	Neisseriales	Neisseriaceae	Kingella	Kingella kingae	airways	Complete	6. annotation (and sequence) public on NCBI site	52985	AFHS00000000	2102	651324044	HOMD: tax_646
477	Gi03745	Kingella oralis ATCC 51147	Bacteria	Proteobacteria	Betaproteobacteria	Neisseriales	Neisseriaceae	Kingella	Kingella oralis	oral	Complete	6. annotation (and sequence) public on NCBI site	33145	ACJW00000000	3165	643886193	HOMD: tax_706
484	Gi04135	Klebsiella pneumoniae subsp. rhinoscleromatis	Bacteria	Proteobacteria	Gammaproteobacteria	Enterobacterales	Enterobacteriaceae	Klebsiella	Klebsiella pneumoniae	airways	Complete	6. annotation (and sequence) public on NCBI site	40083	ACZD00000000	5671	647000262
490	Gi03748	Lachnospiraceae bacterium 6_1_37FAA	Bacteria	Firmicutes	Clostridia	Clostridiales	Lachnospiraceae	no rank	Lachnospiraceae bacterium 6_1_37FAA	gastrointestinal_tract	Complete	6. annotation (and sequence) public on NCBI site	41967	ADCR00000000	2950	651324052
491	Gi03749	Lachnospiraceae oral taxon 107 str. F0167	Bacteria	Firmicutes	Clostridia	Clostridiales	Lachnospiraceae	no rank	Lachnospiraceae bacterium oral taxon 500	oral	Complete	6. annotation (and sequence) public on NCBI site	42531	ADDS00000000	3094	651324056	HOMD: tax_107
492	Gi02787	Lactobacillus acidophilus ATCC 4796	Bacteria	Firmicutes	Bacilli	Lactobacillales	Lactobacillaceae	Lactobacillus	Lactobacillus acidophilus	gastrointestinal_tract	Complete	6. annotation (and sequence) public on NCBI site	31477	ACHN00000000	2020	643886014	HOMD: tax_529
493	Gi02788	Lactobacillus amylolyticus DSM 11664	Bacteria	Firmicutes	Bacilli	Lactobacillales	Lactobacillaceae	Lactobacillus	Lactobacillus amylolyticus	gastrointestinal_tract	Complete	6. annotation (and sequence) public on NCBI site	34615	ADNY00000000	1684	647000263
494	Gi02789	Lactobacillus antri DSM 16041	Bacteria	Firmicutes	Bacilli	Lactobacillales	Lactobacillaceae	Limosilactobacillus	Lactobacillus antri	gastrointestinal_tract	Complete	6. annotation (and sequence) public on NCBI site	31479	ACLL00000000	2224	645951838
495	Gi02786	Lactobacillus brevis ATCC 14869		Firmicutes	Bacilli	Lactobacillales	Lactobacillaceae	Levilactobacillus	Levilactobacillus brevis	gastrointestinal_tract	Complete	6. annotation (and sequence) public on NCBI site	38325	AWVK00000000	2630		HOMD: tax_558
496	Gi03750	Lactobacillus brevis subsp. gravesensis ATCC 27305	Bacteria	Firmicutes	Bacilli	Lactobacillales	Lactobacillaceae	Levilactobacillus	Levilactobacillus brevis	gastrointestinal_tract	Complete	6. annotation (and sequence) public on NCBI site	31481	ACGG00000000	3041	643886059	HOMD: tax_558
497	Gi03751	Lactobacillus buchneri ATCC 11577	Bacteria	Firmicutes	Bacilli	Lactobacillales	Lactobacillaceae	Lentilactobacillus	Lactobacillus buchneri	gastrointestinal_tract	Complete	6. annotation (and sequence) public on NCBI site	31483	ACGH00000000	3002	643886062
501	Gi02790	Lactobacillus coleohominis 101-4-CHN	Bacteria	Firmicutes	Bacilli	Lactobacillales	Lactobacillaceae	Limosilactobacillus	Lactobacillus coleohominis	urogenital_tract	Complete	6. annotation (and sequence) public on NCBI site	37949	ACOH00000000	1712	646206276
503	Gi03827	Lactobacillus coleohominis DSM 14060	Bacteria	Firmicutes	Bacilli	Lactobacillales	Lactobacillaceae	Limosilactobacillus	Lactobacillus coleohominis	urogenital_tract	In Progress	4. sequence public on NCBI site	52987				HOMD: tax_816
505	Gi03435	Lactobacillus crispatus CTV-05	Bacteria	Firmicutes	Bacilli	Lactobacillales	Lactobacillaceae	Lactobacillus	Lactobacillus crispatus	urogenital_tract	Complete	6. annotation (and sequence) public on NCBI site	36325	ADML00000000	2299	651285003	HOMD: tax_817
506	Gi02792	Lactobacillus crispatus JV-V101	Bacteria	Firmicutes	Bacilli	Lactobacillales	Lactobacillaceae	Lactobacillus	Lactobacillus crispatus	urogenital_tract	Complete	6. annotation (and sequence) public on NCBI site	30641	ACKR00000000	2209	643886212	HOMD: tax_817
507	Gi03839	Lactobacillus crispatus MV-1A-US	Bacteria	Firmicutes	Bacilli	Lactobacillales	Lactobacillaceae	Lactobacillus	Lactobacillus crispatus	urogenital_tract	Complete	6. annotation (and sequence) public on NCBI site	37951	ACOG00000000	2339	646206277	HOMD: tax_817
508	Gi03436	Lactobacillus crispatus MV-3A-US	Bacteria	Firmicutes	Bacilli	Lactobacillales	Lactobacillaceae	Lactobacillus	Lactobacillus crispatus	urogenital_tract	Complete	6. annotation (and sequence) public on NCBI site	38513	ACQC00000000	2390	647533177	HOMD: tax_817
509	Gi03437	Lactobacillus crispatus SJ-3C-US	Bacteria	Firmicutes	Bacilli	Lactobacillales	Lactobacillaceae	Lactobacillus	Lactobacillus crispatus	urogenital_tract	Complete	6. annotation (and sequence) public on NCBI site	42533	ADDT00000000			HOMD: tax_817
511	Gi03753	Lactobacillus fermentum ATCC 14931	Bacteria	Firmicutes	Bacilli	Lactobacillales	Lactobacillaceae	Limosilactobacillus	Limosilactobacillus fermentum	gastrointestinal_tract	Complete	6. annotation (and sequence) public on NCBI site	31485	ACGI00000000	1866	643886061	HOMD: tax_608
513	Gi03441	Lactobacillus fermentum 28-3-CHN	Bacteria	Firmicutes	Bacilli	Lactobacillales	Lactobacillaceae	Limosilactobacillus	Limosilactobacillus fermentum	urogenital_tract	Complete	6. annotation (and sequence) public on NCBI site	38517	ACQG00000000	1936	647533178	HOMD: tax_608
514	Gi02794	Lactobacillus gasseri JV-V03	Bacteria	Firmicutes	Bacilli	Lactobacillales	Lactobacillaceae	Lactobacillus	Lactobacillus paragasseri	urogenital_tract	Complete	6. annotation (and sequence) public on NCBI site	31487	ACGO00000000	1977	643886066	HOMD: tax_615
515	Gi03414	Lactobacillus gasseri MV-22	Bacteria	Firmicutes	Bacilli	Lactobacillales	Lactobacillaceae	Lactobacillus	Lactobacillus gasseri	urogenital_tract	Complete	6. annotation (and sequence) public on NCBI site	31203	ABWH00000000	1956	643886189	HOMD: tax_615
516	Gi03752	Lactobacillus gasseri SJ-9E-US	Bacteria	Firmicutes	Bacilli	Lactobacillales	Lactobacillaceae	Lactobacillus	Lactobacillus gasseri	urogenital_tract	Complete	6. annotation (and sequence) public on NCBI site	42535	ADDU00000000			HOMD: tax_615
518	Gi02795	Lactobacillus helveticus DSM 20075	Bacteria	Firmicutes	Bacilli	Lactobacillales	Lactobacillaceae	Lactobacillus	Lactobacillus helveticus	gastrointestinal_tract	Complete	6. annotation (and sequence) public on NCBI site	34619	ACLM00000000	2078	645951865
519	Gi03754	Lactobacillus hilgardii ATCC 8290	Bacteria	Firmicutes	Bacilli	Lactobacillales	Lactobacillaceae	Lentilactobacillus	Lactobacillus hilgardii	gastrointestinal_tract	Complete	6. annotation (and sequence) public on NCBI site	31489	ACGP00000000	2791	643886044
520	Gi02796	Lactobacillus iners DSM 13335	Bacteria	Firmicutes	Bacilli	Lactobacillales	Lactobacillaceae	Lactobacillus	Lactobacillus iners	urogenital_tract	Complete	6. annotation (and sequence) public on NCBI site	31491	ACLN00000000	1214	645951832	HOMD: tax_838
522	Gi04733	Lactobacillus iners UPII 143-D	Bacteria	Firmicutes	Bacilli	Lactobacillales	Lactobacillaceae	Lactobacillus	Lactobacillus iners	urogenital_tract	Complete	6. annotation (and sequence) public on NCBI site	60373	AEXJ00000000	1186	651324063	HOMD: tax_838
523	Gi04734	Lactobacillus iners UPII 60-B	Bacteria	Firmicutes	Bacilli	Lactobacillales	Lactobacillaceae	Lactobacillus	Lactobacillus iners	urogenital_tract	Complete	6. annotation (and sequence) public on NCBI site	60375	AEXK00000000	1276	651324064	HOMD: tax_838
524	Gi03415	Lactobacillus jensenii 1153	Bacteria	Firmicutes	Bacilli	Lactobacillales	Lactobacillaceae	Lactobacillus	Lactobacillus jensenii	urogenital_tract	Complete	6. annotation (and sequence) public on NCBI site	31205	ABWG00000000	1347	643886217	HOMD: tax_839
525	Gi03440	Lactobacillus jensenii 27-2-CHN	Bacteria	Firmicutes	Bacilli	Lactobacillales	Lactobacillaceae	Lactobacillus	Lactobacillus jensenii	urogenital_tract	Complete	6. annotation (and sequence) public on NCBI site	37953	ACOF00000000	1506	646206278	HOMD: tax_839
526	Gi02797	Lactobacillus jensenii JV-V16	Bacteria	Firmicutes	Bacilli	Lactobacillales	Lactobacillaceae	Lactobacillus	Lactobacillus jensenii	urogenital_tract	Complete	6. annotation (and sequence) public on NCBI site	31493	CM000953	1450	648276683	HOMD: tax_839
527	Gi03439	Lactobacillus jensenii SJ-7A-US	Bacteria	Firmicutes	Bacilli	Lactobacillales	Lactobacillaceae	Lactobacillus	Lactobacillus jensenii	urogenital_tract	Complete	6. annotation (and sequence) public on NCBI site	38515	ACQD00000000	1682	647533180	HOMD: tax_839
528	Gi02798	Lactobacillus johnsonii ATCC 33200	Bacteria	Firmicutes	Bacilli	Lactobacillales	Lactobacillaceae	Lactobacillus	Lactobacillus johnsonii	urogenital_tract	Complete	6. annotation (and sequence) public on NCBI site	31495	ACGR00000000	1838	643886046	HOMD: tax_819
529	Gi02799	Lactobacillus paracasei subsp. paracasei 8700:2	Bacteria	Firmicutes	Bacilli	Lactobacillales	Lactobacillaceae	Lacticaseibacillus	Lacticaseibacillus paracasei	gastrointestinal_tract	Complete	6. annotation (and sequence) public on NCBI site	30077	CP002391	2781	643886139	HOMD: tax_716
530	Gi03755	Lactobacillus paracasei subsp. paracasei ATCC 25302	Bacteria	Firmicutes	Bacilli	Lactobacillales	Lactobacillaceae	Lacticaseibacillus	Lacticaseibacillus paracasei	gastrointestinal_tract	Complete	6. annotation (and sequence) public on NCBI site	31513	ACGY00000000	3042	643886051	HOMD: tax_716
531	Gi03756	Lactobacillus plantarum subsp. plantarum ATCC 14917	Bacteria	Firmicutes	Bacilli	Lactobacillales	Lactobacillaceae	Lactiplantibacillus	Lactiplantibacillus plantarum	gastrointestinal_tract	Complete	6. annotation (and sequence) public on NCBI site	31515	ACGZ00000000	3154	643886053
534	Gi02800	Lactobacillus reuteri CF48-3A	Bacteria	Firmicutes	Bacilli	Lactobacillales	Lactobacillaceae	Limosilactobacillus	Limosilactobacillus reuteri	gastrointestinal_tract	Complete	6. annotation (and sequence) public on NCBI site	31553	ACHG00000000	2164	2502171173	HOMD: tax_818
535	Gi03770	Lactobacillus reuteri MM2-3	Bacteria	Firmicutes	Bacilli	Lactobacillales	Lactobacillaceae	Limosilactobacillus	Limosilactobacillus reuteri	gastrointestinal_tract	Complete	6. annotation (and sequence) public on NCBI site	34627	ACLB00000000	2045	2502171171	HOMD: tax_818
536	Gi01862	Lactobacillus reuteri MM4-1	Bacteria	Firmicutes	Bacilli	Lactobacillales	Lactobacillaceae	Limosilactobacillus	Limosilactobacillus reuteri	gastrointestinal_tract	Complete	6. annotation (and sequence) public on NCBI site	31511	ACGX00000000	2095	2502171170	HOMD: tax_818
538	Gc01917	Lactobacillus reuteri SD2112	Bacteria	Firmicutes	Bacilli	Lactobacillales	Lactobacillaceae	Limosilactobacillus	Limosilactobacillus reuteri	gastrointestinal_tract	Complete	6. annotation (and sequence) public on NCBI site	30643	CP002844	2300		HOMD: tax_818
539	Gi02801	Lactobacillus rhamnosus LMS2-1	Bacteria	Firmicutes	Bacilli	Lactobacillales	Lactobacillaceae	Lacticaseibacillus	Lacticaseibacillus rhamnosus	gastrointestinal_tract	Complete	6. annotation (and sequence) public on NCBI site	31497	ACIZ00000000	3155	643886127	HOMD: tax_749
541	Gi04145	Lactobacillus rhamnosus ATCC 21052	Bacteria	Firmicutes	Bacilli	Lactobacillales	Lactobacillaceae	Lacticaseibacillus	Lacticaseibacillus rhamnosus	gastrointestinal_tract	Complete	6. annotation (and sequence) public on NCBI site	65127	AFZY00000000	3014		HOMD: tax_749
542	Gi03772	Lactobacillus ruminis ATCC 25644	Bacteria	Firmicutes	Bacilli	Lactobacillales	Lactobacillaceae	Ligilactobacillus	Ligilactobacillus ruminis	gastrointestinal_tract	Complete	6. annotation (and sequence) public on NCBI site	31499	ACGS00000000	2251	643886045
545	Gi05082	Lactobacillus salivarius ATCC 11741	Bacteria	Firmicutes	Bacilli	Lactobacillales	Lactobacillaceae	Ligilactobacillus	Ligilactobacillus salivarius	oral	Complete	6. annotation (and sequence) public on NCBI site	31503	ACGT00000000	1976	643886048	HOMD: tax_756
548	Gi02804	Lactobacillus ultunensis DSM 16047	Bacteria	Firmicutes	Bacilli	Lactobacillales	Lactobacillaceae	Lactobacillus	Lactobacillus ultunensis	gastrointestinal_tract	Complete	6. annotation (and sequence) public on NCBI site	31505	ACGU00000000	2210	643886047
549	Gi03861	Lactobacillus vaginalis ATCC 49540	Bacteria	Firmicutes	Bacilli	Lactobacillales	Lactobacillaceae	Limosilactobacillus	Lactobacillus vaginalis	urogenital_tract	Complete	6. annotation (and sequence) public on NCBI site	31507	ACGV00000000	1870	643886050	HOMD: tax_51
551	Gi04134	Lautropia mirabilis ATCC 51599	Bacteria	Proteobacteria	Betaproteobacteria	Burkholderiales	Burkholderiaceae	Lautropia	Lautropia mirabilis	oral	Complete	6. annotation (and sequence) public on NCBI site	52989	AEQP00000000	2666	649989970	HOMD: tax_22
554	Gi03472	Leptotrichia goodfellowii F0264	Bacteria	Fusobacteria	Fusobacteriia	Fusobacteriales	Leptotrichiaceae	Pseudoleptotrichia	Pseudoleptotrichia goodfellowii	oral	Complete	6. annotation (and sequence) public on NCBI site	34093	ADAD00000000	2375	647000268	HOMD: tax_845
555	Gi02808	Leuconostoc mesenteroides subsp. cremoris ATCC 19254	Bacteria	Firmicutes	Bacilli	Lactobacillales	Leuconostocaceae	Leuconostoc	Leuconostoc mesenteroides	gastrointestinal_tract	Complete	6. annotation (and sequence) public on NCBI site	34629	ACKV00000000	1847	643886109
556	Gi02809	Listeria grayi DSM 20601	Bacteria	Firmicutes	Bacilli	Bacillales	Listeriaceae	Listeria	Listeria grayi	gastrointestinal_tract	Complete	6. annotation (and sequence) public on NCBI site	31517	ACCR00000000	2625	643886115
557	Gi03777	Listeria innocua ATCC 33091	Bacteria	Firmicutes	Bacilli	Bacillales	Listeriaceae	Listeria	Listeria innocua	gastrointestinal_tract	Complete	6. annotation (and sequence) public on NCBI site	65129	AGCN00000000	2938
565	Gi02814	Methanobrevibacter smithii DSM 2374	Archaea	Euryarchaeota	Methanobacteria	Methanobacteriales	Methanobacteriaceae	Methanobrevibacter	Methanobrevibacter smithii	gastrointestinal_tract	Complete	6. annotation (and sequence) public on NCBI site	29303	ABYV00000000	1716	643886215
566	Gi02576	Methanobrevibacter smithii DSM 2375	Archaea	Euryarchaeota	Methanobacteria	Methanobacteriales	Methanobacteriaceae	Methanobrevibacter	Methanobrevibacter smithii	gastrointestinal_tract	Complete	6. annotation (and sequence) public on NCBI site	27821	ABYW00000000	1709	643886144
568	Gi03778	Microbacterium lacticum SK124	Bacteria	Actinobacteria	Actinobacteria	Micrococcales	Microbacteriaceae	Microbacterium	Microbacterium lacticum	skin	In Progress	2. project has NCBI project id	34075
569	Gi02817	Micrococcus luteus SK58	Bacteria	Actinobacteria	Actinobacteria	Micrococcales	Micrococcaceae	Micrococcus	Micrococcus luteus	skin	Complete	6. annotation (and sequence) public on NCBI site	34071	ADCD00000000	2489	647000274
572	Gi02819	Mitsuokella multacida DSM 20544	Bacteria	Firmicutes	Negativicutes	Selenomonadales	Selenomonadaceae	Mitsuokella	Mitsuokella multacida	gastrointestinal_tract	Complete	6. annotation (and sequence) public on NCBI site	28653	ABWK00000000	2558	642979367	HOMD: tax_684
573	Gc01434	Mobiluncus curtisii ATCC 43063	Bacteria	Actinobacteria	Actinobacteria	Actinomycetales	Actinomycetaceae	Mobiluncus	Mobiluncus curtisii	urogenital_tract	Complete	6. annotation (and sequence) public on NCBI site	31519	CP001992	1909	648028043
574	Gi03779	Mobiluncus curtisii subsp. curtisii ATCC 35241	Bacteria	Actinobacteria	Actinobacteria	Actinomycetales	Actinomycetaceae	Mobiluncus	Mobiluncus curtisii	urogenital_tract	Complete	6. annotation (and sequence) public on NCBI site	34631	AEEE00000000	1894	648276689
576	Gi04125	Mobiluncus curtisii subsp. holmesii ATCC 35242	Bacteria	Actinobacteria	Actinobacteria	Actinomycetales	Actinomycetaceae	Mobiluncus	Mobiluncus holmesii	urogenital_tract	Complete	6. annotation (and sequence) public on NCBI site	52991	AEPZ00000000	1829	649989974
577	Gi02821	Mobiluncus mulieris ATCC 35243	Bacteria	Actinobacteria	Actinobacteria	Actinomycetales	Actinomycetaceae	Mobiluncus	Mobiluncus mulieris	urogenital_tract	Complete	6. annotation (and sequence) public on NCBI site	34633	ACKW00000000	2300	643886108	HOMD: tax_830
578	Gi04156	Mobiluncus mulieris 28-1	Bacteria	Actinobacteria	Actinobacteria	Actinomycetales	Actinomycetaceae	Mobiluncus	Mobiluncus mulieris	urogenital_tract	Complete	6. annotation (and sequence) public on NCBI site	34103	ADBR00000000	2321	647000277	HOMD: tax_830
580	Gi03473	Mobiluncus mulieris ATCC 35239	Bacteria	Actinobacteria	Actinobacteria	Actinomycetales	Actinomycetaceae	Mobiluncus	Mobiluncus mulieris	urogenital_tract	Complete	6. annotation (and sequence) public on NCBI site	51375	AEET00000000	2380	648276690	HOMD: tax_830
581	Gi04744	Mogibacterium timidum ATCC 33093	Bacteria	Firmicutes	Clostridia	Clostridiales	Clostridiales Family XIII. Incertae Sedis	Mogibacterium	Mogibacterium timidum	unknown	Complete	6. annotation (and sequence) public on NCBI site	219678	JALU00000000	1657
591	Gi02825	Mycobacterium parascrofulaceum ATCC BAA-614	Bacteria	Actinobacteria	Actinobacteria	Corynebacteriales	Mycobacteriaceae	Mycobacterium	Mycobacterium parascrofulaceum	urogenital_tract	Complete	6. annotation (and sequence) public on NCBI site	31521	ADNV00000000	6456	647000278
595	Gi03263	Neisseria cinerea ATCC 14685	Bacteria	Proteobacteria	Betaproteobacteria	Neisseriales	Neisseriaceae	Neisseria	Neisseria cinerea	airways	Complete	6. annotation (and sequence) public on NCBI site	30469	ACDY00000000	2127	643886151
596	Gi03262	Neisseria elongata subsp. glycolytica ATCC 29315	Bacteria	Proteobacteria	Betaproteobacteria	Neisseriales	Neisseriaceae	Neisseria	Neisseria elongata	airways	Complete	6. annotation (and sequence) public on NCBI site	30471	ADBF00000000	3109	647000283
599	Gi03261	Neisseria flavescens NRL30031/H210	Bacteria	Proteobacteria	Betaproteobacteria	Neisseriales	Neisseriaceae	Neisseria	Neisseria flavescens	airways	Complete	6. annotation (and sequence) public on NCBI site	30473	ACEN00000000	2531	643886198	HOMD: tax_610
600	Gi03841	Neisseria flavescens SK114	Bacteria	Proteobacteria	Betaproteobacteria	Neisseriales	Neisseriaceae	Neisseria	Neisseria flavescens	skin	Complete	6. annotation (and sequence) public on NCBI site	34085	ACQV00000000	2338	645058784	HOMD: tax_610
601	Gi03260	Neisseria lactamica ATCC 23970	Bacteria	Proteobacteria	Betaproteobacteria	Neisseriales	Neisseriaceae	Neisseria	Neisseria lactamica	airways	Complete	6. annotation (and sequence) public on NCBI site	30475	ACEQ00000000	2716	643886202	HOMD: tax_649
602	Gi04529	Neisseria meningitidis ATCC 13091	Bacteria	Proteobacteria	Betaproteobacteria	Neisseriales	Neisseriaceae	Neisseria	Neisseria meningitidis	airways	Complete	6. annotation (and sequence) public on NCBI site	50525	AEEF00000000	2457	648276705	HOMD: tax_669
603	Gi03842	Neisseria mucosa ATCC 25996	Bacteria	Proteobacteria	Betaproteobacteria	Neisseriales	Neisseriaceae	Neisseria	Neisseria mucosa	airways	Complete	6. annotation (and sequence) public on NCBI site	30477	ACDX00000000	3148	643886150	HOMD: tax_682
604	Gi03259	Neisseria mucosa C102	Bacteria	Proteobacteria	Betaproteobacteria	Neisseriales	Neisseriaceae	Neisseria	Neisseria mucosa	airways	Complete	6. annotation (and sequence) public on NCBI site	38747	ACRG00000000	2026	649989976	HOMD: tax_682
606	Gi03258	Neisseria polysaccharea ATCC 43768	Bacteria	Proteobacteria	Betaproteobacteria	Neisseriales	Neisseriaceae	Neisseria	Neisseria polysaccharea	airways	Complete	6. annotation (and sequence) public on NCBI site	30479	ADBE00000000	2577	647000284	HOMD: tax_737
607	Gi03324	Neisseria sicca ATCC 29256	Bacteria	Proteobacteria	Betaproteobacteria	Neisseriales	Neisseriaceae	Neisseria	Neisseria sicca	airways	Complete	6. annotation (and sequence) public on NCBI site	30481	ACKO00000000	3660	645058748	HOMD: tax_764
610	Gi03257	Neisseria subflava NJ9703	Bacteria	Proteobacteria	Betaproteobacteria	Neisseriales	Neisseriaceae	Neisseria	Neisseria subflava	oral	Complete	6. annotation (and sequence) public on NCBI site	30483	ACEO00000000	2621	643886194	HOMD: tax_476
614	Gi03450	Oxalobacter formigenes HOxBLS	Bacteria	Proteobacteria	Betaproteobacteria	Burkholderiales	Oxalobacteraceae	Oxalobacter	Oxalobacter formigenes	gastrointestinal_tract	Complete	6. annotation (and sequence) public on NCBI site	32497	ACDP00000000	2260	646206250
615	Gi03449	Oxalobacter formigenes OXCC13	Bacteria	Proteobacteria	Betaproteobacteria	Burkholderiales	Oxalobacteraceae	Oxalobacter	Oxalobacter formigenes	gastrointestinal_tract	Complete	6. annotation (and sequence) public on NCBI site	32499	ACDQ00000000	2124	646206265
617	Gi03433	Paenibacillus sp. oral taxon 786 str. D14	Bacteria	Firmicutes	Bacilli	Bacillales	Paenibacillaceae	Paenibacillus	Paenibacillus sp. oral taxon 786	oral	Complete	6. annotation (and sequence) public on NCBI site	34703	ACIH00000000	4532	647533191	HOMD: tax_786
618	Gi03231	Parabacteroides johnsonii DSM 18315	Bacteria	Bacteroidetes	Bacteroidia	Bacteroidales	Tannerellaceae	Parabacteroides	Parabacteroides johnsonii	gastrointestinal_tract	Complete	6. annotation (and sequence) public on NCBI site	30007	ABYH00000000	4515	642979358
619	Gi03832	Parabacteroides sp. D13	Bacteria	Bacteroidetes	Bacteroidia	Bacteroidales	Tannerellaceae	Parabacteroides	Parabacteroides sp. D13	gastrointestinal_tract	Complete	6. annotation (and sequence) public on NCBI site	38359	ACPW00000000	4562	646206279
620	Gi04175	Parascardovia denticolens DSM 10105	Bacteria	Actinobacteria	Actinobacteria	Bifidobacteriales	Bifidobacteriaceae	Parascardovia	Parascardovia denticolens	oral	Complete	6. annotation (and sequence) public on NCBI site	50509	CM001148	1680	649989980	HOMD: tax_586
621	Gi04129	Pasteurella dagmatis ATCC 43325	Bacteria	Proteobacteria	Gammaproteobacteria	Pasteurellales	Pasteurellaceae	Pasteurella	Pasteurella dagmatis	airways	Complete	6. annotation (and sequence) public on NCBI site	40085	ACZR00000000	2053	647000288
623	Gi02835	Pediococcus acidilactici DSM 20284	Bacteria	Firmicutes	Bacilli	Lactobacillales	Lactobacillaceae	Pediococcus	Pediococcus acidilactici	gastrointestinal_tract	Complete	6. annotation (and sequence) public on NCBI site	50527	AEEG00000000	1884	649989981
628	Gi03782	Peptoniphilus lacrimalis 315-B	Bacteria	Firmicutes	Tissierellia	Tissierellales	Peptoniphilaceae	Peptoniphilus	Peptoniphilus lacrimalis	urogenital_tract	Complete	6. annotation (and sequence) public on NCBI site	34107	ADDO00000000	1589	647000289	HOMD: tax_648
629	Gi03429	Peptoniphilus sp. oral taxon 386 str. F0131	Bacteria	Firmicutes	Tissierellia	Tissierellales	Peptoniphilaceae	Peptoniphilus	Peptoniphilus sp. oral taxon 386	oral	Complete	6. annotation (and sequence) public on NCBI site	41969	ADCS00000000	1463	648861011	HOMD: tax_386
631	Gi02837	Peptostreptococcus anaerobius 653-L	Bacteria	Firmicutes	Clostridia	Clostridiales	Peptostreptococcaceae	Peptostreptococcus	Peptostreptococcus anaerobius	skin	Complete	6. annotation (and sequence) public on NCBI site	34105	ADJN00000000	1871	647000290	HOMD: tax_542
632	Gi01730	Parvimonas micra ATCC 33270	Bacteria	Firmicutes	Tissierellia	Tissierellales	Peptoniphilaceae	Parvimonas	Parvimonas micra	gastrointestinal_tract	Complete	6. annotation (and sequence) public on NCBI site	18169	ABEE00000000	1678	641380421	HOMD: tax_111
634	Gi03783	Peptostreptococcus stomatis DSM 17678	Bacteria	Firmicutes	Clostridia	Clostridiales	Peptostreptococcaceae	Peptostreptococcus	Peptostreptococcus stomatis	oral	Complete	6. annotation (and sequence) public on NCBI site	34073	ADGQ00000000	1600	648276712	HOMD: tax_112
636	Gi04132	Porphyromonas catoniae ATCC 51270	Bacteria	Bacteroidetes	Bacteroidia	Bacteroidales	Porphyromonadaceae	Porphyromonas	Porphyromonas catoniae	oral	Complete	6. annotation (and sequence) public on NCBI site	52993	JDFF00000000	1597		HOMD: tax_283
637	Gi03491	Porphyromonas endodontalis ATCC 35406	Bacteria	Bacteroidetes	Bacteroidia	Bacteroidales	Porphyromonadaceae	Porphyromonas	Porphyromonas endodontalis	oral	Complete	6. annotation (and sequence) public on NCBI site	31385	ACNN00000000	1965	643886148	HOMD: tax_273
645	Gi02841	Prevotella bergensis DSM 17361	Bacteria	Bacteroidetes	Bacteroidia	Bacteroidales	Prevotellaceae	Prevotella	Prevotella bergensis	skin	Complete	6. annotation (and sequence) public on NCBI site	34637	ACKS00000000	2825	645951825
647	Gi03785	Prevotella bivia DNF00320	Bacteria	Bacteroidetes	Bacteroidia	Bacteroidales	Prevotellaceae	Prevotella	Prevotella bivia	urogenital_tract	Complete	6. annotation (and sequence) public on NCBI site	219665	JRNQ00000000	2132		HOMD: tax_556
648	Gi03784	Prevotella bivia JCVIHMP010	Bacteria	Bacteroidetes	Bacteroidia	Bacteroidales	Prevotellaceae	Prevotella	Prevotella bivia	urogenital_tract	Complete	6. annotation (and sequence) public on NCBI site	31377	ADFO00000000	2041	647000292	HOMD: tax_556
649	Gi03431	Prevotella buccae D17	Bacteria	Bacteroidetes	Bacteroidia	Bacteroidales	Prevotellaceae	Prevotella	Prevotella buccae	oral	Complete	6. annotation (and sequence) public on NCBI site	38737	ACRB00000000	2667	647533195	HOMD: tax_560
650	Gi03788	Prevotella buccalis ATCC 35310	Bacteria	Bacteroidetes	Bacteroidia	Bacteroidales	Prevotellaceae	Prevotella	Prevotella buccalis	urogenital_tract	Complete	6. annotation (and sequence) public on NCBI site	40669	ADEG00000000	2456	647000293	HOMD: tax_562
651	Gi03227	Prevotella copri DSM 18205	Bacteria	Bacteroidetes	Bacteroidia	Bacteroidales	Prevotellaceae	Prevotella	Prevotella copri	gastrointestinal_tract	Complete	6. annotation (and sequence) public on NCBI site	30025	ACBX00000000	3337	643886200
653	Gi03791	Prevotella disiens JCM 6334 = ATCC 29426		Bacteroidetes	Bacteroidia	Bacteroidales	Prevotellaceae	Prevotella	Prevotella disiens	urogenital_tract	Complete	6. annotation (and sequence) public on NCBI site	181042	AWUY00000000	2810
654	Gi03790	Prevotella disiens DNF00882	Bacteria	Bacteroidetes	Bacteroidia	Bacteroidales	Prevotellaceae	Prevotella	Prevotella disiens	urogenital_tract	Complete	6. annotation (and sequence) public on NCBI site	219674	JRNR00000000	2350
658	Gi03795	Prevotella marshii DSM 16973	Bacteria	Bacteroidetes	Bacteroidia	Bacteroidales	Prevotellaceae	Prevotella	Prevotella marshii	oral	Complete	6. annotation (and sequence) public on NCBI site	50531	AEEI00000000	2335	648276716	HOMD: tax_665
659	Gc01503	Prevotella melaninogenica ATCC 25845	Bacteria							oral	Complete	6. annotation (and sequence) public on NCBI site	31383	CP002122
660	Gi03430	Prevotella melaninogenica D18	Bacteria	Bacteroidetes	Bacteroidia	Bacteroidales	Prevotellaceae	Prevotella	Prevotella melaninogenica	oral	Complete	6. annotation (and sequence) public on NCBI site	40045	ACWY00000000	2511	647533196	HOMD: tax_469
661	Gi03682	Prevotella melaninogenica DNF00666	Bacteria	Bacteroidetes	Bacteroidia	Bacteroidales	Prevotellaceae	Prevotella	Prevotella melaninogenica	urogenital_tract	Complete	6. annotation (and sequence) public on NCBI site	219671	JRNS00000000	2174		HOMD: tax_469
662	Gi04772	Prevotella nigrescens F0103	Bacteria	Bacteroidetes	Bacteroidia	Bacteroidales	Prevotellaceae	Prevotella	Prevotella nigrescens	oral	Complete	6. annotation (and sequence) public on NCBI site	43119	ADGJ00000000	2757		HOMD: tax_693
663	Gi03796	Prevotella oralis ATCC 33269	Bacteria	Bacteroidetes	Bacteroidia	Bacteroidales	Prevotellaceae	Prevotella	Prevotella oralis	urogenital_tract	Complete	6. annotation (and sequence) public on NCBI site	51495	AEPE00000000	2488	649989988	HOMD: tax_705
665	Gi03843	Prevotella oris C735	Bacteria	Bacteroidetes	Bacteroidia	Bacteroidales	Prevotellaceae	Prevotella	Prevotella oris	airways	Complete	6. annotation (and sequence) public on NCBI site	42537	ADDV00000000	2714	648861012	HOMD: tax_311
666	Gi03868	Prevotella sp. C561	Bacteria	Bacteroidetes	Bacteroidia	Bacteroidales	Prevotellaceae	Prevotella	Prevotella sp. C561	airways	Complete	6. annotation (and sequence) public on NCBI site	41971	ADCT00000000	3402	2513237323
669	Gi03427	Prevotella sp. oral taxon 299 str. F0039	Bacteria							oral	Complete	6. annotation (and sequence) public on NCBI site	40047	CP003666
670	Gi03428	Prevotella sp. oral taxon 317 str. F0108	Bacteria	Bacteroidetes	Bacteroidia	Bacteroidales	Prevotellaceae	Prevotella	Prevotella sp. oral taxon 317	oral	Complete	6. annotation (and sequence) public on NCBI site	38521	ACQH00000000	2975	647533198	HOMD: tax_317
671	Gi04774	Prevotella sp. S7MS2	Bacteria	Bacteroidetes	Bacteroidia	Bacteroidales	Prevotellaceae	Prevotella	Prevotella sp. S7 MS 2	urogenital_tract	Complete	6. annotation (and sequence) public on NCBI site	219649	JRPT00000000	2144
673	Gi03813	Prevotella stercorea DSM 18206	Bacteria	Bacteroidetes	Bacteroidia	Bacteroidales	Prevotellaceae	Prevotella	Prevotella stercorea	gastrointestinal_tract	Complete	6. annotation (and sequence) public on NCBI site	65131	AFZZ00000000	3017	2513237318
674	Gi03814	Prevotella tannerae ATCC 51259	Bacteria	Bacteroidetes	Bacteroidia	Bacteroidales	Prevotellaceae	Alloprevotella	Alloprevotella tannerae	oral	Complete	6. annotation (and sequence) public on NCBI site	33153	ACIJ00000000	2811	645951840	HOMD: tax_466
675	Gc01240	Propionibacterium acnes SK137	Bacteria	Actinobacteria	Actinobacteria	Propionibacteriales	Propionibacteriaceae	Cutibacterium	Cutibacterium acnes	skin	Complete	6. annotation (and sequence) public on NCBI site	31005	CP001977	2352	646564561	HOMD: tax_530
682	Gi03353	Propionibacterium acidifaciens F0233	Bacteria	Actinobacteria	Actinobacteria	Propionibacteriales	Propionibacteriaceae	Propionibacterium	Propionibacterium acidifaciens	skin	Complete	6. annotation (and sequence) public on NCBI site	31003	ACVN00000000	2913	645058700	HOMD: tax_191
693	Gi02844	Proteus mirabilis ATCC 29906	Bacteria	Proteobacteria	Gammaproteobacteria	Enterobacterales	Morganellaceae	Proteus	Proteus mirabilis	urogenital_tract	Complete	6. annotation (and sequence) public on NCBI site	31523	ACLE00000000	3812	643886024	HOMD: tax_676
696	Gi02361	Proteus penneri ATCC 35198	Bacteria	Proteobacteria	Gammaproteobacteria	Enterobacterales	Morganellaceae	Proteus	Proteus penneri	gastrointestinal_tract	Complete	6. annotation (and sequence) public on NCBI site	20551	ABVP00000000	4909	643886117
699	Gi03092	Providencia alcalifaciens DSM 30120	Bacteria	Proteobacteria	Gammaproteobacteria	Enterobacterales	Morganellaceae	Providencia	Providencia alcalifaciens	gastrointestinal_tract	Complete	6. annotation (and sequence) public on NCBI site	29297	ABXW00000000	4022	642979317
700	Gi03093	Providencia rettgeri DSM 1131	Bacteria	Proteobacteria	Gammaproteobacteria	Enterobacterales	Morganellaceae	Providencia	Providencia rettgeri	gastrointestinal_tract	Complete	6. annotation (and sequence) public on NCBI site	29299	ACCI00000000	4754	643886041
701	Gi02845	Providencia rustigianii DSM 4541	Bacteria	Proteobacteria	Gammaproteobacteria	Enterobacterales	Morganellaceae	Providencia	Providencia rustigianii	gastrointestinal_tract	Complete	6. annotation (and sequence) public on NCBI site	28651	ABXV00000000	3969	642979318
702	Gi02362	Providencia stuartii ATCC 25827	Bacteria	Proteobacteria	Gammaproteobacteria	Enterobacterales	Morganellaceae	Providencia	Providencia stuartii	gastrointestinal_tract	Complete	6. annotation (and sequence) public on NCBI site	20553	ABJD00000000	4737	641736172
721	Gi04127	Pseudoramibacter alactolyticus ATCC 23263	Bacteria	Firmicutes	Clostridia	Clostridiales	Eubacteriaceae	Pseudoramibacter	Pseudoramibacter alactolyticus	oral	Complete	6. annotation (and sequence) public on NCBI site	52995	AEQN00000000	2515	649989993	HOMD: tax_538
724	Gi02851	Rhodococcus equi ATCC 33707	Bacteria	Actinobacteria	Actinobacteria	Corynebacteriales	Nocardiaceae	Rhodococcus	Rhodococcus hoagii	skin	Complete	6. annotation (and sequence) public on NCBI site	31525	CM001149	5030	647000305
726	Gi03816	Rhodococcus erythropolis SK121	Bacteria	Actinobacteria	Actinobacteria	Corynebacteriales	Nocardiaceae	Rhodococcus	Rhodococcus erythropolis	skin	Complete	6. annotation (and sequence) public on NCBI site	34067	ACNO00000000	6713	643886201
727	Gi02149	Roseburia faecis M72/1	Bacteria	Firmicutes	Clostridia	Clostridiales	Lachnospiraceae	Roseburia	Roseburia faecis	gastrointestinal_tract	In Progress	4. sequence public on NCBI site	19925
728	Gi02852	Roseburia intestinalis L1-82	Bacteria	Firmicutes	Clostridia	Clostridiales	Lachnospiraceae	Roseburia	Roseburia intestinalis	gastrointestinal_tract	Complete	6. annotation (and sequence) public on NCBI site	30005	ABYJ00000000	4707	642979356
730	Gi02853	Roseburia inulinivorans DSM 16841	Bacteria	Firmicutes	Clostridia	Clostridiales	Lachnospiraceae	Roseburia	Roseburia inulinivorans	gastrointestinal_tract	Complete	6. annotation (and sequence) public on NCBI site	30757	ACFY00000000	4415	643886006
731	Gi02855	Roseomonas cervicalis ATCC 49957	Bacteria	Proteobacteria	Alphaproteobacteria	Rhodospirillales	Acetobacteraceae	Roseomonas	Roseomonas cervicalis	urogenital_tract	Complete	6. annotation (and sequence) public on NCBI site	31527	ADVL00000000	4778	2513237333
733	Gc01662	Rothia dentocariosa ATCC 17931	Bacteria	Actinobacteria	Actinobacteria	Micrococcales	Micrococcaceae	Rothia	Rothia dentocariosa	oral	Complete	6. annotation (and sequence) public on NCBI site	48447	CP002280	2217	649633093	HOMD: tax_587
734	Gi03845	Rothia dentocariosa M567	Bacteria	Actinobacteria	Actinobacteria	Micrococcales	Micrococcaceae	Rothia	Rothia dentocariosa	airways	Complete	6. annotation (and sequence) public on NCBI site	42539	ADDW00000000	2185	648861015	HOMD: tax_587
736	Gi03493	Rothia mucilaginosa ATCC 25296	Bacteria	Actinobacteria	Actinobacteria	Micrococcales	Micrococcaceae	Rothia	Rothia mucilaginosa	airways	Complete	6. annotation (and sequence) public on NCBI site	31405	ACVO00000000	1737	645058800	HOMD: tax_681
737	Gi03846	Rothia mucilaginosa M508	Bacteria	Actinobacteria	Actinobacteria	Micrococcales	Micrococcaceae	Rothia	Rothia mucilaginosa	airways	Complete	6. annotation (and sequence) public on NCBI site	38789	ACSB00000000	1790		HOMD: tax_681
742	Gi04800	Rothia aeria F0184	Bacteria	Actinobacteria	Actinobacteria	Micrococcales	Micrococcaceae	Rothia	Rothia aeria	oral	Complete	6. annotation (and sequence) public on NCBI site	52997	AXZG00000000	2704
745	Gi01731	Ruminococcus callidus ATCC 27760		Firmicutes	Clostridia	Clostridiales	Ruminococcaceae	Ruminococcus	Ruminococcus callidus	gastrointestinal_tract	Complete	6. annotation (and sequence) public on NCBI site	18185	AWVF00000000	3475
746	Gi02453	Ruminococcus gnavus ATCC 29149	Bacteria	Firmicutes	Clostridia	Clostridiales	Lachnospiraceae	Mediterraneibacter	[Ruminococcus] gnavus	gastrointestinal_tract	Complete	6. annotation (and sequence) public on NCBI site	18179	AAYG00000000	3913	640963057
747	Gi02150	Ruminococcus sp. GM2/1	Bacteria	Firmicutes	Clostridia	Clostridiales	Ruminococcaceae	Ruminococcus	Ruminococcus sp. GM2/1	gastrointestinal_tract	In Progress	4. sequence public on NCBI site	19927
748	Gi02856	Blautia hansenii DSM 20583	Bacteria	Firmicutes	Clostridia	Clostridiales	Lachnospiraceae	Blautia	Blautia hansenii	gastrointestinal_tract	Complete	6. annotation (and sequence) public on NCBI site	30021	ABYU00000000	3171	643886146
749	Gi02486	Blautia hydrogenotrophica DSM 10507	Bacteria	Firmicutes	Clostridia	Clostridiales	Lachnospiraceae	Blautia	Blautia hydrogenotrophica	gastrointestinal_tract	Complete	6. annotation (and sequence) public on NCBI site	21007	ACBZ00000000	3869	643886199
750	Gi02363	Ruminococcus lactaris ATCC 29176	Bacteria	Firmicutes	Clostridia	Clostridiales	Lachnospiraceae	Mediterraneibacter	[Ruminococcus] lactaris	gastrointestinal_tract	Complete	6. annotation (and sequence) public on NCBI site	20557	ABOU00000000	2750	642791604
752	Gi01732	Ruminococcus obeum ATCC 29174	Bacteria	Firmicutes	Clostridia	Clostridiales	Lachnospiraceae	Blautia	Blautia obeum	gastrointestinal_tract	Complete	6. annotation (and sequence) public on NCBI site	18147	AAVO00000000	4175	640963024
753	Gi02861	Ruminococcus sp. 5_1_39B_FAA	Bacteria	Firmicutes	Clostridia	Clostridiales	Ruminococcaceae	Ruminococcus	Ruminococcus sp. 5_1_39BFAA	gastrointestinal_tract	Complete	6. annotation (and sequence) public on NCBI site	32503	ACII00000000	3516	646206280
754	Gi01733	Ruminococcus torques ATCC 27756	Bacteria	Firmicutes	Clostridia	Clostridiales	Lachnospiraceae	Mediterraneibacter	[Ruminococcus] torques	gastrointestinal_tract	Complete	6. annotation (and sequence) public on NCBI site	18153	AAVP00000000	2875	640963025
755	Gi03254	Selenomonas sputigena ATCC 35185	Bacteria	Firmicutes	Negativicutes	Selenomonadales	Selenomonadaceae	Selenomonas	Selenomonas sputigena	oral	Complete	6. annotation (and sequence) public on NCBI site	30489	ACKP00000000	2647	645951802	HOMD: tax_151
758	Gi04126	Serratia odorifera DSM 4582	Bacteria	Proteobacteria	Gammaproteobacteria	Enterobacterales	Yersiniaceae	Serratia	Serratia odorifera	airways	Complete	6. annotation (and sequence) public on NCBI site	40087	ADBY00000000	5121	647000312
760	Gi03447	Escherichia coli D9	Bacteria	Proteobacteria	Gammaproteobacteria	Enterobacterales	Enterobacteriaceae	Escherichia	Escherichia coli	gastrointestinal_tract	Complete	6. annotation (and sequence) public on NCBI site	32507	ACDL00000000	4526	645058835
761	Gi03819	Shuttleworthia satelles DSM 14600	Bacteria	Firmicutes	Clostridia	Clostridiales	Lachnospiraceae	Shuttleworthia	Shuttleworthia satelles	oral	Complete	6. annotation (and sequence) public on NCBI site	33169	ACIP00000000	2261	643886070	HOMD: tax_95
762	Gi02865	Slackia exigua ATCC 700122	Bacteria	Actinobacteria	Coriobacteriia	Eggerthellales	Eggerthellaceae	Slackia	Slackia exigua	oral	Complete	6. annotation (and sequence) public on NCBI site	38335	ACUX00000000	2029	645951837	HOMD: tax_602
765	Gi02866	Sphingobacterium spiritivorum ATCC 33300	Bacteria	Bacteroidetes	Sphingobacteriia	Sphingobacteriales	Sphingobacteriaceae	Sphingobacterium	Sphingobacterium spiritivorum	urogenital_tract	Complete	6. annotation (and sequence) public on NCBI site	31529	ACHB00000000	4925	643886135
766	Gi03705	Sphingobacterium spiritivorum ATCC 33861	Bacteria	Bacteroidetes	Sphingobacteriia	Sphingobacteriales	Sphingobacteriaceae	Sphingobacterium	Sphingobacterium spiritivorum	urogenital_tract	Complete	6. annotation (and sequence) public on NCBI site	31531	ACHA00000000	4471	645058810
769	Gi02870	Staphylococcus aureus subsp. aureus MN8	Bacteria	Firmicutes	Bacilli	Bacillales	Staphylococcaceae	Staphylococcus	Staphylococcus aureus	urogenital_tract	Complete	6. annotation (and sequence) public on NCBI site	31533	CM000952	2833	648276731
772	Gc01663	Staphylococcus aureus subsp. aureus TCH60	Bacteria	Firmicutes	Bacilli	Bacillales	Staphylococcaceae	Staphylococcus	Staphylococcus aureus	skin	Complete	6. annotation (and sequence) public on NCBI site	31539	CP002110	2700	651053070
773	Gi03701	Staphylococcus aureus subsp. aureus TCH70	Bacteria	Firmicutes	Bacilli	Bacillales	Staphylococcaceae	Staphylococcus	Staphylococcus aureus	skin	Complete	6. annotation (and sequence) public on NCBI site	31543	ACHH00000000	2731	645058814
774	Gi03700	Staphylococcus aureus subsp. aureus 130	Bacteria	Firmicutes	Bacilli	Bacillales	Staphylococcaceae	Staphylococcus	Staphylococcus aureus	skin	Complete	6. annotation (and sequence) public on NCBI site	31541	ACHD00000000	2856	645058811
776	Gi02336	Staphylococcus aureus subsp. aureus USA300_TCH959	Bacteria	Firmicutes	Bacilli	Bacillales	Staphylococcaceae	Staphylococcus	Staphylococcus aureus	skin	Complete	6. annotation (and sequence) public on NCBI site	19921	AASB00000000	2906	641736191	HOMD: tax_550
777	Gi01866	Staphylococcus aureus subsp. aureus USA300_TCH1516	Bacteria	Firmicutes	Bacilli	Bacillales	Staphylococcaceae	Staphylococcus	Staphylococcus aureus	skin	Complete	6. annotation (and sequence) public on NCBI site	19489	CP000730	2689
782	Gi04810	Staphylococcus aureus subsp. aureus	Bacteria	Firmicutes	Bacilli	Bacillales	Staphylococcaceae	Staphylococcus	Staphylococcus aureus	airways	Complete	6. annotation (and sequence) public on NCBI site	48445	ADVP00000000	2693	647000321
783	Gi04811	Staphylococcus aureus subsp. aureus ATCC BAA-39	Bacteria	Firmicutes	Bacilli	Bacillales	Staphylococcaceae	Staphylococcus	Staphylococcus aureus	airways	Complete	6. annotation (and sequence) public on NCBI site	50533	AEEK00000000	2836	648276730
785	Gi02873	Staphylococcus capitis SK14	Bacteria	Firmicutes	Bacilli	Bacillales	Staphylococcaceae	Staphylococcus	Staphylococcus capitis	skin	Complete	6. annotation (and sequence) public on NCBI site	31013	ACFR00000000	2230	643886010
786	Gi03820	Staphylococcus caprae C87	Bacteria	Firmicutes	Bacilli	Bacillales	Staphylococcaceae	Staphylococcus	Staphylococcus capitis	airways	Complete	6. annotation (and sequence) public on NCBI site	38749	ACRH00000000	2472	651285006	HOMD: tax_567
789	Gi03698	Staphylococcus epidermidis BCM-HMP0060	Bacteria	Firmicutes	Bacilli	Bacillales	Staphylococcaceae	Staphylococcus	Staphylococcus epidermidis	skin	Complete	6. annotation (and sequence) public on NCBI site	31545	ACHE00000000	2507	645058812	HOMD: tax_601
790	Gi03697	Staphylococcus lugdunensis M23590	Bacteria	Firmicutes	Bacilli	Bacillales	Staphylococcaceae	Staphylococcus	Staphylococcus lugdunensis	skin	Complete	6. annotation (and sequence) public on NCBI site	34653	AEQA00000000	2421	649990000	HOMD: tax_601
791	Gi03696	Staphylococcus epidermidis W23144	Bacteria	Firmicutes	Bacilli	Bacillales	Staphylococcaceae	Staphylococcus	Staphylococcus epidermidis	skin	Complete	6. annotation (and sequence) public on NCBI site	34655	ACJC00000000	2562	645058851	HOMD: tax_601
794	Gi02874	Staphylococcus epidermidis M23864:W2(grey)	Bacteria	Firmicutes	Bacilli	Bacillales	Staphylococcaceae	Staphylococcus	Staphylococcus epidermidis	skin	Complete	6. annotation (and sequence) public on NCBI site	34643	ADMU00000000	2407	647000323	HOMD: tax_601
797	Gi04155	Staphylococcus epidermidis SK135	Bacteria	Firmicutes	Bacilli	Bacillales	Staphylococcaceae	Staphylococcus	Staphylococcus epidermidis	skin	Complete	6. annotation (and sequence) public on NCBI site	34077	ADEY00000000	2395	647000324	HOMD: tax_601
798	Gi03821	Staphylococcus hominis subsp. hominis C80	Bacteria	Firmicutes	Bacilli	Bacillales	Staphylococcaceae	Staphylococcus	Staphylococcus hominis	airways	Complete	6. annotation (and sequence) public on NCBI site	38759	ACRM00000000	2249	651285007
799	Gi03848	Staphylococcus hominis SK119	Bacteria	Firmicutes	Bacilli	Bacillales	Staphylococcaceae	Staphylococcus	Staphylococcus hominis	skin	Complete	6. annotation (and sequence) public on NCBI site	34087	ACLP00000000	2182	643886039
812	Gi04825	Streptococcus agalactiae PSS_7736	Bacteria	Firmicutes	Bacilli	Lactobacillales	Streptococcaceae	Streptococcus	Streptococcus agalactiae	skin	Complete	6. annotation (and sequence) public on NCBI site	254657	LRQQ00000000	2180		HOMD: tax_537
813	Gi04826	Streptococcus anginosus F0211	Bacteria	Firmicutes	Bacilli	Lactobacillales	Streptococcaceae	Streptococcus	Streptococcus anginosus	oral	Complete	6. annotation (and sequence) public on NCBI site	43129	AECT00000000	2035	649990002	HOMD: tax_543
819	Gi04200	Streptococcus equinus ATCC 9812	Bacteria	Firmicutes	Bacilli	Lactobacillales	Streptococcaceae	Streptococcus	Streptococcus equinus	gastrointestinal_tract	Complete	6. annotation (and sequence) public on NCBI site	52999	AEVB00000000	1793	649990006
821	Gi02364	Streptococcus infantarius subsp. infantarius ATCC BAA-102	Bacteria	Firmicutes	Bacilli	Lactobacillales	Streptococcaceae	Streptococcus	Streptococcus infantarius	gastrointestinal_tract	Complete	6. annotation (and sequence) public on NCBI site	20527	ABJK00000000	2051	641736171
833	Gc01842	Streptococcus parasanguinis ATCC 15912	Bacteria	Firmicutes	Bacilli	Lactobacillales	Streptococcaceae	Streptococcus	Streptococcus parasanguinis	oral	Complete	6. annotation (and sequence) public on NCBI site	48315	CP002843	2022	650716089	HOMD: tax_721
837	Gc01351	Streptococcus pneumoniae TCH8431/19A	Bacteria	Firmicutes	Bacilli	Lactobacillales	Streptococcaceae	Streptococcus	Streptococcus pneumoniae	airways	Complete	6. annotation (and sequence) public on NCBI site	34659	CP001993	2275	648028057	HOMD: tax_734
841	Gi04202	Streptococcus pyogenes ATCC 10782	Bacteria	Firmicutes	Bacilli	Lactobacillales	Streptococcaceae	Streptococcus	Streptococcus pyogenes	airways	Complete	6. annotation (and sequence) public on NCBI site	50517	AEEO00000000	1943	648276747	HOMD: tax_745
845	Gi03823	Streptococcus salivarius SK126	Bacteria	Firmicutes	Bacilli	Lactobacillales	Streptococcaceae	Streptococcus	Streptococcus salivarius	skin	Complete	6. annotation (and sequence) public on NCBI site	34091	ACLO00000000	1992	643886022	HOMD: tax_755
848	Gi03849	Streptococcus sp. C150	Bacteria	Firmicutes	Bacilli	Lactobacillales	Streptococcaceae	Streptococcus	Streptococcus sp. C150	airways	Complete	6. annotation (and sequence) public on NCBI site	38751	ACRI00000000	2045	651285008
849	Gi03850	Streptococcus sp. C300	Bacteria	Firmicutes	Bacilli	Lactobacillales	Streptococcaceae	Streptococcus	Streptococcus sp. C300	airways	Complete	6. annotation (and sequence) public on NCBI site	38753	ACRJ00000000	1968	651285009
850	Gi03851	Streptococcus sp. M143	Bacteria	Firmicutes	Bacilli	Lactobacillales	Streptococcaceae	Streptococcus	Streptococcus sp. M143	airways	Complete	6. annotation (and sequence) public on NCBI site	38755	ACRK00000000	1852	647533232
851	Gi03852	Streptococcus sp. M334	Bacteria	Firmicutes	Bacilli	Lactobacillales	Streptococcaceae	Streptococcus	Streptococcus sp. M334	airways	Complete	6. annotation (and sequence) public on NCBI site	38757	ACRL00000000	2145	651285010
858	Gi01708	Subdoligranulum variabile DSM 15176	Bacteria	Firmicutes	Clostridia	Clostridiales	Ruminococcaceae	Subdoligranulum	Subdoligranulum variabile	gastrointestinal_tract	Complete	6. annotation (and sequence) public on NCBI site	18181	ACBY00000000	3381	643886143
860	Gi03824	Treponema socranskii subsp. socranskii VPI DR56BR1116 = ATCC 35536		Spirochaetes	Spirochaetia	Spirochaetales	Spirochaetaceae	Treponema	Treponema socranskii	oral	Complete	6. annotation (and sequence) public on NCBI site	216958	AVQI00000000	2624		HOMD: tax_769
866	Gi03817	Ruminococcaceae bacterium D16	Bacteria	Firmicutes	Clostridia	Clostridiales	Ruminococcaceae	no rank	Ruminococcaceae bacterium D16	gastrointestinal_tract	Complete	6. annotation (and sequence) public on NCBI site	42541	ADDX00000000	2994	648276721
868	Gc01216	Clostridiales genomosp. BVAB3 str. UPII9-5 genomosp	Bacteria	Firmicutes	Clostridia	Clostridiales	Hungateiclostridiaceae	Mageeibacillus	Mageeibacillus indolicus	urogenital_tract	Complete	6. annotation (and sequence) public on NCBI site	42555	CP001850	1567	646564521
870	Gi03426	Veillonella atypica KON	Bacteria	Firmicutes	Negativicutes	Veillonellales	Veillonellaceae	Veillonella	Veillonella atypica	oral	Complete	6. annotation (and sequence) public on NCBI site	80237	AMEX00000000	1911		HOMD: tax_524
871	Gi03253	Veillonella dispar ATCC 17748	Bacteria	Firmicutes	Negativicutes	Veillonellales	Veillonellaceae	Veillonella	Veillonella dispar	oral	Complete	6. annotation (and sequence) public on NCBI site	30491	ACIK00000000	1954	643886074	HOMD: tax_160
872	Gi04854	Veillonella montpellierensis DNF00314	Bacteria	Firmicutes	Negativicutes	Veillonellales	Veillonellaceae	Veillonella	Veillonella montpellierensis	urogenital_tract	Complete	6. annotation (and sequence) public on NCBI site	219664	JRNT00000000	1513
874	Gi02880	Veillonella sp. 6_1_27	Bacteria	Firmicutes	Negativicutes	Veillonellales	Veillonellaceae	Veillonella	Veillonella sp. 6_1_27	gastrointestinal_tract	Complete	6. annotation (and sequence) public on NCBI site	41977	ADCW00000000	1898	647533242
877	Gi02881	Weissella paramesenteroides ATCC 33313	Bacteria	Firmicutes	Bacilli	Lactobacillales	Leuconostocaceae	Weissella	Weissella paramesenteroides	gastrointestinal_tract	Complete	6. annotation (and sequence) public on NCBI site	34661	ACKU00000000	1952	645058793
880	Gi03826	Yokenella regensburgei ATCC 43003	Bacteria	Proteobacteria	Gammaproteobacteria	Enterobacterales	Enterobacteriaceae	Yokenella	Yokenella regensburgei	gastrointestinal_tract	Complete	6. annotation (and sequence) public on NCBI site	65133	AGCL00000000	4710
882	Gi02724	Enterobacter cancerogenus ATCC 35316	Bacteria	Proteobacteria	Gammaproteobacteria	Enterobacterales	Enterobacteriaceae	Enterobacter	Enterobacter cancerogenus	gastrointestinal_tract	Complete	6. annotation (and sequence) public on NCBI site	28663	ABWM00000000	4618	642979368	HOMD: tax_565
883	Gi04143	Jonquetella anthropi E3_33 E1	Bacteria	Synergistetes	Synergistia	Synergistales	Synergistaceae	Jonquetella	Jonquetella anthropi	oral	Complete	6. annotation (and sequence) public on NCBI site	33111	ACOO00000000	1834	645951855	HOMD: tax_777
885	Gi04158	Lactobacillus jensenii 269-3	Bacteria	Firmicutes	Bacilli	Lactobacillales	Lactobacillaceae	Lactobacillus	Lactobacillus jensenii	urogenital_tract	Complete	6. annotation (and sequence) public on NCBI site	34097	ACOY00000000	1575	645058722	HOMD: tax_839
886	Gi04193	Lactobacillus jensenii 208-1	Bacteria	Firmicutes	Bacilli	Lactobacillales	Lactobacillaceae	Lactobacillus	Lactobacillus jensenii	urogenital_tract	Complete	6. annotation (and sequence) public on NCBI site	34099	ADEX00000000			HOMD: tax_839
888	Gi04157	Treponema vincentii ATCC 35580	Bacteria	Spirochaetes	Spirochaetia	Spirochaetales	Spirochaetaceae	Treponema	Treponema vincentii	oral	Complete	6. annotation (and sequence) public on NCBI site	34095	ACYH00000000	2559	645951869	HOMD: tax_29
889	Gi05739	Megasphaera genomosp. type_1 str. 28L	Bacteria	Firmicutes	Negativicutes	Veillonellales	Veillonellaceae	Megasphaera	Megasphaera genomosp. type_1	urogenital_tract	Complete	6. annotation (and sequence) public on NCBI site	42553	ADGP00000000	1610	647000271
890	Gi04199	Lactobacillus gasseri 202-4	Bacteria	Firmicutes	Bacilli	Lactobacillales	Lactobacillaceae	Lactobacillus	Lactobacillus gasseri	urogenital_tract	Complete	6. annotation (and sequence) public on NCBI site	36379	ACOZ00000000	1773	645058712	HOMD: tax_615
891	Gi04198	Lactobacillus crispatus 214-1	Bacteria	Firmicutes	Bacilli	Lactobacillales	Lactobacillaceae	Lactobacillus	Lactobacillus crispatus	urogenital_tract	Complete	6. annotation (and sequence) public on NCBI site	40665	ADGR00000000	2163	647000264	HOMD: tax_817
900	Gi04096	Porphyromonas uenonis 60-3	Bacteria	Bacteroidetes	Bacteroidia	Bacteroidales	Porphyromonadaceae	Porphyromonas	Porphyromonas uenonis	urogenital_tract	Complete	6. annotation (and sequence) public on NCBI site	34101	ACLR00000000	1977	643886142	HOMD: tax_785
907		Coprobacillus sp. ORNL_6EZ5-Gt_1_Pl2-112	Bacteria	Firmicutes	Erysipelotrichia	Erysipelotrichales	Erysipelotrichaceae	Coprobacillus	Coprobacillus sp. ORNL_6EZ5-Gt_1_Pl2-112	unknown	In Progress	2. project has NCBI project id	217569
909	Gi02208	Bacteroides massiliensis A03	Bacteria	Bacteroidetes	Bacteroidia	Bacteroidales	no rank	Phocaeicola	Phocaeicola massiliensis	gastrointestinal_tract	In Progress	0. project has not been submitted to NCBI
910	Gi02207	Bacteroides sp A01	Bacteria	Bacteroidetes	Bacteroidia	Bacteroidales	Bacteroidaceae	Bacteroides	Bacteroides sp	gastrointestinal_tract	In Progress	0. project has not been submitted to NCBI
911	Gc01458	Bacteroides xylanisolvens XB1A	Bacteria	Bacteroidetes	Bacteroidia	Bacteroidales	Bacteroidaceae	Bacteroides	Bacteroides xylanisolvens	gastrointestinal_tract	Complete	6. annotation (and sequence) public on NCBI site	39177	FP929033		650377911
912	Gi04112	Bifidobacterium angulatum JCM 7096	Bacteria	Actinobacteria	Actinobacteria	Bifidobacteriales	Bifidobacteriaceae	Bifidobacterium	Bifidobacterium angulatum	gastrointestinal_tract	In Progress	0. project has not been submitted to NCBI
913	Gi02210	Bifidobacterium bifidum JCM 1255	Bacteria	Actinobacteria	Actinobacteria	Bifidobacteriales	Bifidobacteriaceae	Bifidobacterium	Bifidobacterium bifidum	gastrointestinal_tract	Complete	6. annotation (and sequence) public on NCBI site	279560	AP012323
914	Gi02209	Bifidobacterium breve JCM 1192	Bacteria	Actinobacteria	Actinobacteria	Bifidobacteriales	Bifidobacteriaceae	Bifidobacterium	Bifidobacterium breve	gastrointestinal_tract	In Progress	0. project has not been submitted to NCBI
915	Gi02211	Bifidobacterium catenulatum JCM 1194	Bacteria	Actinobacteria	Actinobacteria	Bifidobacteriales	Bifidobacteriaceae	Bifidobacterium	Bifidobacterium catenulatum	gastrointestinal_tract	In Progress	0. project has not been submitted to NCBI
916	Gi04113	Bifidobacterium dentium JCM 1195	Bacteria	Actinobacteria	Actinobacteria	Bifidobacteriales	Bifidobacteriaceae	Bifidobacterium	Bifidobacterium dentium	oral	In Progress	0. project has not been submitted to NCBI					HOMD: tax_588
917	Gc01611	Bifidobacterium longum subsp. infantis	Bacteria	Actinobacteria	Actinobacteria	Bifidobacteriales	Bifidobacteriaceae	Bifidobacterium	Bifidobacterium longum	gastrointestinal_tract	Complete	6. annotation (and sequence) public on NCBI site	32051	AP010890		649633017
918	Gc01612	Bifidobacterium longum subsp. longum JCM 1217	Bacteria	Actinobacteria	Actinobacteria	Bifidobacteriales	Bifidobacteriaceae	Bifidobacterium	Bifidobacterium longum	gastrointestinal_tract	Complete	6. annotation (and sequence) public on NCBI site	32047	AP010888		649633019
919	Gc01613	Bifidobacterium longum subsp. infantis JCM 1222	Bacteria	Actinobacteria	Actinobacteria	Bifidobacteriales	Bifidobacteriaceae	Bifidobacterium	Bifidobacterium longum	gastrointestinal_tract	Complete	6. annotation (and sequence) public on NCBI site	32049	AP010889		651053007
920	Gi04117	Bifidobacterium scardovii JCM 12489	Bacteria	Actinobacteria	Actinobacteria	Bifidobacteriales	Bifidobacteriaceae	Bifidobacterium	Bifidobacterium scardovii	blood	In Progress	0. project has not been submitted to NCBI
921	Gi04118	Bifidobacterium sp. HM5	Bacteria	Actinobacteria	Actinobacteria	Bifidobacteriales	Bifidobacteriaceae	Bifidobacterium	Bifidobacterium sp. HM5-2	gastrointestinal_tract	In Progress	0. project has not been submitted to NCBI
922	Gi04119	Bifidobacterium sp. JCM 15439	Bacteria	Actinobacteria	Actinobacteria	Bifidobacteriales	Bifidobacteriaceae	Bifidobacterium	Bifidobacterium catenulatum	gastrointestinal_tract	In Progress	0. project has not been submitted to NCBI
923	Gc01443	Butyrivibrio fibrisolvens 16/4	Bacteria	Firmicutes	Clostridia	Clostridiales	Lachnospiraceae	Butyrivibrio	Butyrivibrio fibrisolvens	gastrointestinal_tract	Complete	6. annotation (and sequence) public on NCBI site	39147	FP929036		650377919
924	Gi04109	butyrate-producing bacterium SM4/1	Bacteria	Firmicutes	Clostridia	Clostridiales	no rank	no rank	butyrate-producing bacterium SM4/1	gastrointestinal_tract	Complete	6. annotation (and sequence) public on NCBI site	45955	FP929060		2524023221
925	Gc01449	butyrate-producing bacterium SS3/4	Bacteria	Firmicutes	Clostridia	Clostridiales	no rank	no rank	butyrate-producing bacterium SS3/4	gastrointestinal_tract	Complete	6. annotation (and sequence) public on NCBI site	39155	FP929062		650377989
926	Gc01482	butyrate-producing bacterium SS3/4	Bacteria	Firmicutes	Clostridia	Clostridiales	Lachnospiraceae	Anaerostipes	Anaerostipes hadrus	gastrointestinal_tract	Complete	6. annotation (and sequence) public on NCBI site	45957	FP929061		650377990
927	Gi02190	Clostridium innocuum JCM 1292	Bacteria	Firmicutes	Erysipelotrichia	Erysipelotrichales	Erysipelotrichaceae	Erysipelatoclostridium	[Clostridium] innocuum	gastrointestinal_tract	In Progress	0. project has not been submitted to NCBI
928	Gi02214	Clostridium paraputrificum JCM 1293	Bacteria	Firmicutes	Clostridia	Clostridiales	Clostridiaceae	Clostridium	Clostridium paraputrificum	gastrointestinal_tract	In Progress	0. project has not been submitted to NCBI
929	Gi02213	Clostridium ramosum DSM 1402	Bacteria	Firmicutes	Erysipelotrichia	Erysipelotrichales	Erysipelotrichaceae	Erysipelatoclostridium	Erysipelatoclostridium ramosum	gastrointestinal_tract	In Progress	0. project has not been submitted to NCBI
931	Gc01475	Clostridium cf. saccharolyticum K10	Bacteria	Firmicutes	Clostridia	Clostridiales	Lachnospiraceae	Lacrimispora	Lacrimispora saccharolytica	gastrointestinal_tract	Complete	6. annotation (and sequence) public on NCBI site	45855	FP929037		650377923
932	Gc01476	Coprococcus catus GD/7	Bacteria	Firmicutes	Clostridia	Clostridiales	Lachnospiraceae	Coprococcus	Coprococcus catus	gastrointestinal_tract	Complete	6. annotation (and sequence) public on NCBI site	45861	FP929038		650377925
933	Gi04083	Coprococcus comes SL7/1	Bacteria	Firmicutes	Clostridia	Clostridiales	Lachnospiraceae	Coprococcus	Coprococcus comes	gastrointestinal_tract	In Progress	2. project has NCBI project id	45907
934	Gi04084	Coprococcus sp. ART55/1	Bacteria	Firmicutes	Clostridia	Clostridiales	Lachnospiraceae	Coprococcus	Coprococcus sp. ART55/1	gastrointestinal_tract	Complete	6. annotation (and sequence) public on NCBI site	45915	FP929039		650377926
935	Gi04120	Corynebacterium macginleyi TBS-13	Bacteria	Actinobacteria	Actinobacteria	Corynebacteriales	Corynebacteriaceae	Corynebacterium	Corynebacterium macginleyi	eye	In Progress	0. project has not been submitted to NCBI
936	Gc01460	Enterococcus sp. 7L76	Bacteria	Firmicutes	Bacilli	Lactobacillales	Enterococcaceae	Enterococcus	Enterococcus faecalis	gastrointestinal_tract	Complete	6. annotation (and sequence) public on NCBI site	39181	FP929058		650377930
937	Gc00875	Escherichia coli SE11	Bacteria	Proteobacteria	Gammaproteobacteria	Enterobacterales	Enterobacteriaceae	Escherichia	Escherichia coli	gastrointestinal_tract	Complete	6. annotation (and sequence) public on NCBI site	18057	AP009240	5002	643348551	HOMD: tax_574
938	Gc01160	Escherichia coli SE15	Bacteria	Proteobacteria	Gammaproteobacteria	Enterobacterales	Enterobacteriaceae	Escherichia	Escherichia coli	gastrointestinal_tract	Complete	6. annotation (and sequence) public on NCBI site	19053	AP009378		646862327	HOMD: tax_574
939	Gc01478	Eubacterium cylindroides T2-87	Bacteria	Firmicutes	Erysipelotrichia	Erysipelotrichales	Erysipelotrichaceae	Faecalitalea	Faecalitalea cylindroides	gastrointestinal_tract	Complete	6. annotation (and sequence) public on NCBI site	45917	FP929041		650377935
940	Gi04090	Eubacterium hallii SM6/1	Bacteria	Firmicutes	Clostridia	Clostridiales	Lachnospiraceae	Anaerobutyricum	Anaerobutyricum hallii	gastrointestinal_tract	In Progress	0. project has not been submitted to NCBI
941	Gc01447	Eubacterium rectale DSM 17629	Bacteria	Firmicutes	Clostridia	Clostridiales	Lachnospiraceae	no rank	[Eubacterium] rectale	gastrointestinal_tract	Complete	6. annotation (and sequence) public on NCBI site	39159	FP929042		650377936
942	Gc01446	Eubacterium rectale	Bacteria	Firmicutes	Clostridia	Clostridiales	Lachnospiraceae	no rank	[Eubacterium] rectale	gastrointestinal_tract	Complete	6. annotation (and sequence) public on NCBI site	39161	FP929043		650377937
943	Gc01448	Eubacterium siraeum	Bacteria	Firmicutes	Clostridia	Clostridiales	Ruminococcaceae	no rank	[Eubacterium] siraeum	gastrointestinal_tract	Complete	6. annotation (and sequence) public on NCBI site	39157	FP929044		650377938
944	Gc01484	Faecalibacterium prausnitzii L2-6	Bacteria	Firmicutes	Clostridia	Clostridiales	Ruminococcaceae	Faecalibacterium	Faecalibacterium prausnitzii	gastrointestinal_tract	Complete	6. annotation (and sequence) public on NCBI site	45961	FP929045		650377941
945	Gc01445	Faecalibacterium prausnitzii	Bacteria	Firmicutes	Clostridia	Clostridiales	Ruminococcaceae	Faecalibacterium	Faecalibacterium prausnitzii	gastrointestinal_tract	Complete	6. annotation (and sequence) public on NCBI site	39151	FP929046		650377940
947	Gi04174	Gardnerella vaginalis JCM 11026	Bacteria	Actinobacteria	Actinobacteria	Bifidobacteriales	Bifidobacteriaceae	Gardnerella	Gardnerella vaginalis	urogenital_tract	In Progress	0. project has not been submitted to NCBI					HOMD: tax_829
948	Gc00786	Lactobacillus reuteri JCM 1112	Bacteria	Firmicutes	Bacilli	Lactobacillales	Lactobacillaceae	Limosilactobacillus	Limosilactobacillus reuteri	gastrointestinal_tract	Complete	6. annotation (and sequence) public on NCBI site	19011	AP007281		642555135	HOMD: tax_818
949	Gc01453	Megamonas hypermegale	Bacteria	Firmicutes	Negativicutes	Selenomonadales	Selenomonadaceae	Megamonas	Megamonas hypermegale	gastrointestinal_tract	Complete	6. annotation (and sequence) public on NCBI site	39163	FP929048		650377958
952	Gi04177	Parascardovia denticolens JCM 12538	Bacteria	Actinobacteria	Actinobacteria	Bifidobacteriales	Bifidobacteriaceae	Parascardovia	Parascardovia denticolens	oral	In Progress	0. project has not been submitted to NCBI					HOMD: tax_586
953	Gi02212	Raoultella ornithinolytica AA097	Bacteria	Proteobacteria	Gammaproteobacteria	Enterobacterales	Enterobacteriaceae	Raoultella	Raoultella ornithinolytica	gastrointestinal_tract	In Progress	0. project has not been submitted to NCBI
954	Gi04101	Roseburia faecis 11SE37	Bacteria	Firmicutes	Clostridia	Clostridiales	Lachnospiraceae	Roseburia	Roseburia faecis	gastrointestinal_tract	In Progress	0. project has not been submitted to NCBI
955	Gi04102	Roseburia faecis CC123	Bacteria	Firmicutes	Clostridia	Clostridiales	Lachnospiraceae	Roseburia	Roseburia faecis	gastrointestinal_tract	In Progress	0. project has not been submitted to NCBI
956	Gc01454	Roseburia intestinalis	Bacteria	Firmicutes	Clostridia	Clostridiales	Lachnospiraceae	Roseburia	Roseburia intestinalis	gastrointestinal_tract	Complete	6. annotation (and sequence) public on NCBI site	39165	FP929049		650377964
957	Gc01480	Roseburia intestinalis XB6B4	Bacteria	Firmicutes	Clostridia	Clostridiales	Lachnospiraceae	Roseburia	Roseburia intestinalis	gastrointestinal_tract	Complete	6. annotation (and sequence) public on NCBI site	45953	FP929050		650377965
958	Gi10708	Eubacterium siraeum V10Sc8a	Bacteria	Firmicutes	Clostridia	Clostridiales	Ruminococcaceae	no rank	[Eubacterium] siraeum	gastrointestinal_tract	Complete	6. annotation (and sequence) public on NCBI site	45919	FP929059		650377939
959	Gc01451	Ruminococcus bromii	Bacteria	Firmicutes	Clostridia	Clostridiales	Ruminococcaceae	Ruminococcus	Ruminococcus bromii	gastrointestinal_tract	Complete	6. annotation (and sequence) public on NCBI site	39153	FP929051		650377966
960	Gi04105	Ruminococcus bromii L7660, ATCC 27255	Bacteria	Firmicutes	Clostridia	Clostridiales	Ruminococcaceae	Ruminococcus	Ruminococcus bromii	gastrointestinal_tract	In Progress	0. project has not been submitted to NCBI
961	Gi02217	Ruminococcus gnavus	Bacteria	Firmicutes	Clostridia	Clostridiales	Lachnospiraceae	Mediterraneibacter	[Ruminococcus] gnavus	gastrointestinal_tract	In Progress	0. project has not been submitted to NCBI
962	Gc01455	Ruminococcus obeum	Bacteria	Firmicutes	Clostridia	Clostridiales	Lachnospiraceae	Blautia	Blautia obeum	gastrointestinal_tract	Complete	6. annotation (and sequence) public on NCBI site	39167	FP929054		650377967
963	Gc01459	Ruminococcus sp. 18P13	Bacteria	Firmicutes	Clostridia	Clostridiales	Ruminococcaceae	Ruminococcus	Ruminococcus champanellensis	gastrointestinal_tract	Complete	6. annotation (and sequence) public on NCBI site	39179	FP929052		650377969
964	Gc01444	Ruminococcus sp.	Bacteria	Firmicutes	Clostridia	Clostridiales	Ruminococcaceae	Ruminococcus	Ruminococcus sp. SR1/5	gastrointestinal_tract	Complete	6. annotation (and sequence) public on NCBI site	39149	FP929053		650377968
965	Gc01456	Ruminococcus torques	Bacteria	Firmicutes	Clostridia	Clostridiales	Lachnospiraceae	Mediterraneibacter	[Ruminococcus] torques	gastrointestinal_tract	Complete	6. annotation (and sequence) public on NCBI site	39169	FP929055		650377970
966	Gi04176	Scardovia inopinata JCM 12537	Bacteria	Actinobacteria	Actinobacteria	Bifidobacteriales	Bifidobacteriaceae	Scardovia	Scardovia inopinata	oral	In Progress	0. project has not been submitted to NCBI					HOMD: tax_642
967	Gi08309	Alistipes shahii WAL 8301	Bacteria	Bacteroidetes	Bacteroidia	Bacteroidales	Rikenellaceae	Alistipes	Alistipes shahii	gastrointestinal_tract	Complete	6. annotation (and sequence) public on NCBI site	45913	FP929032		650377904
968	Gi04343	Gordonibacter pamelaeae 7-10-1-b	Bacteria	Actinobacteria	Coriobacteriia	Eggerthellales	Eggerthellaceae	Gordonibacter	Gordonibacter pamelaeae	gastrointestinal_tract	Complete	6. annotation (and sequence) public on NCBI site	39175	FP929047		650377943
970	Gi03906	Actinomyces odontolyticus F0309	Bacteria	Actinobacteria	Actinobacteria	Actinomycetales	Actinomycetaceae	Schaalia	Schaalia odontolytica	airways	Complete	6. annotation (and sequence) public on NCBI site	38309	ACYT00000000	2372	647000206	HOMD: tax_701
971	Gi04397	Prevotella oris F0302	Bacteria	Bacteroidetes	Bacteroidia	Bacteroidales	Prevotellaceae	Prevotella	Prevotella oris	oral	Complete	6. annotation (and sequence) public on NCBI site	38329	ACUZ00000000	3316	645951806	HOMD: tax_311
972	Gi04398	Actinomyces sp. oral taxon 848 str. F0332	Bacteria	Actinobacteria	Actinobacteria	Actinomycetales	Actinomycetaceae	Actinomyces	Actinomyces sp. oral taxon 848	oral	Complete	6. annotation (and sequence) public on NCBI site	38311	ACUY00000000	2592	645951824	HOMD: tax_848
973	Gi04396	Prevotella veroralis F0319	Bacteria	Bacteroidetes	Bacteroidia	Bacteroidales	Prevotellaceae	Prevotella	Prevotella veroralis	oral	Complete	6. annotation (and sequence) public on NCBI site	38331	ACVA00000000	3048	645951836	HOMD: tax_572
974	Gi04458	Lactobacillus jensenii 115-3-CHN	Bacteria	Firmicutes	Bacilli	Lactobacillales	Lactobacillaceae	Lactobacillus	Lactobacillus jensenii	urogenital_tract	Complete	6. annotation (and sequence) public on NCBI site	38645	ACQN00000000	1523	647533179	HOMD: tax_839
975	Gi04527	Actinomyces sp. oral taxon 849 str. F0330	Bacteria	Actinobacteria	Actinobacteria	Actinomycetales	Actinomycetaceae	Actinomyces	Actinomyces sp. oral taxon 849	oral	Complete	6. annotation (and sequence) public on NCBI site	39355	ACTB00000000	3019	2513237386	HOMD: tax_849
976	Gi04528	Clostridium innocuum 6_1_30	Bacteria	Firmicutes	Erysipelotrichia	Erysipelotrichales	Erysipelotrichaceae	Erysipelatoclostridium	[Clostridium] innocuum	gastrointestinal_tract	In Progress	4. sequence public on NCBI site	39359
977	Gi04530	Clostridium sp. 1_1_41A1FAA	Bacteria	Firmicutes	Clostridia	Clostridiales	Clostridiaceae	Clostridium	Clostridium sp. 1_1_41A1FAA	gastrointestinal_tract	Complete	6. annotation (and sequence) public on NCBI site	39361	ACTE00000000	2952
979	Gi04532	Coprobacillus sp. 8_1_38FAA	Bacteria	Firmicutes	Erysipelotrichia	Erysipelotrichales	Erysipelotrichaceae	Coprobacillus	Coprobacillus sp. 8_1_38FAA	gastrointestinal_tract	Complete	6. annotation (and sequence) public on NCBI site	39363	ACTF00000000	2349
982	Gi04535	Erysipelotrichaceae bacterium 21_3	Bacteria	Firmicutes	Erysipelotrichia	Erysipelotrichales	Erysipelotrichaceae	no rank	Erysipelotrichaceae bacterium 21_3	gastrointestinal_tract	Complete	6. annotation (and sequence) public on NCBI site	39369	ACTI00000000	4324	2513237332
985	Gi04538	Lachnospiraceae bacterium 4_1_37FAA	Bacteria	Firmicutes	Clostridia	Clostridiales	Lachnospiraceae	no rank	Lachnospiraceae bacterium 4_1_37FAA	gastrointestinal_tract	In Progress	4. sequence public on NCBI site	39393
991	Gi04545	Lachnospiraceae bacterium 2_1_58FAA	Bacteria	Firmicutes	Clostridia	Clostridiales	Lachnospiraceae	no rank	Lachnospiraceae bacterium 2_1_58FAA	gastrointestinal_tract	Complete	6. annotation (and sequence) public on NCBI site	39381	ACTO00000000	3534	651324049
995	Gi04549	Lachnospiraceae bacterium 7_1_58FAA	Bacteria	Firmicutes	Clostridia	Clostridiales	Lachnospiraceae	no rank	Lachnospiraceae bacterium 7_1_58FAA	gastrointestinal_tract	Complete	6. annotation (and sequence) public on NCBI site	39397	ACTW00000000	5907	2513237329
999	Gi04553	Parabacteroides sp. D25	Bacteria	Bacteroidetes	Bacteroidia	Bacteroidales	Tannerellaceae	Parabacteroides	Parabacteroides sp. D25	gastrointestinal_tract	Complete	6. annotation (and sequence) public on NCBI site	39405	ACUA00000000	4382
1000	Gi04554	Parabacteroides sp. D26	Bacteria	Bacteroidetes	Bacteroidia	Bacteroidales	Tannerellaceae	Parabacteroides	Parabacteroides sp. D26	gastrointestinal_tract	Complete	6. annotation (and sequence) public on NCBI site	39407	ACUB00000000	4358
1001	Gi04555	Phascolarctobacterium sp. 3_1syn4	Bacteria	Firmicutes	Negativicutes	Acidaminococcales	Acidaminococcaceae	Phascolarctobacterium	Phascolarctobacterium sp. 3_1syn4	gastrointestinal_tract	In Progress	4. sequence public on NCBI site	39409
1002	Gi04556	Porphyromonas sp. 31_2	Bacteria	Bacteroidetes	Bacteroidia	Bacteroidales	Porphyromonadaceae	Porphyromonas	Porphyromonas sp. 31_2	gastrointestinal_tract	Complete	6. annotation (and sequence) public on NCBI site	39411	ACUD00000000	4498
1003	Gi04557	Propionibacterium sp. 5_U_42AFAA	Bacteria	Actinobacteria	Actinobacteria	Propionibacteriales	Propionibacteriaceae	Propionibacterium	Propionibacterium sp. 5_U_42AFAA	gastrointestinal_tract	Complete	6. annotation (and sequence) public on NCBI site	39413	ACUE00000000	2376	2513237388
1006	Gi04560	Synergistes sp. 3_1_syn1	Bacteria	Synergistetes	Synergistia	Synergistales	Synergistaceae	Synergistes	Synergistes sp. 3_1_syn1	gastrointestinal_tract	Complete	6. annotation (and sequence) public on NCBI site	39419	ACUH00000000	2960	2513237299
1008	Gi04658	Olsenella sp. oral taxon 809 str. F0356	Bacteria	Actinobacteria	Coriobacteriia	Coriobacteriales	Atopobiaceae	Olsenella	Olsenella sp. oral taxon 809	oral	Complete	6. annotation (and sequence) public on NCBI site	39743	ACVE00000000	1898	2513237359	HOMD: tax_809
1016	Gi04888	Bacteroides eggerthii 1_2_48FAA	Bacteria	Bacteroidetes	Bacteroidia	Bacteroidales	Bacteroidaceae	Bacteroides	Bacteroides eggerthii	gastrointestinal_tract	Complete	6. annotation (and sequence) public on NCBI site	40009	ACWG00000000	3924	649989912
1021	Gi04893	Coprobacillus sp. 3_3_56FAA	Bacteria	Firmicutes	Erysipelotrichia	Erysipelotrichales	Erysipelotrichaceae	Coprobacillus	Coprobacillus sp. 3_3_56FAA	gastrointestinal_tract	Complete	6. annotation (and sequence) public on NCBI site	40019	ACWL00000000	3955	2513237376
1030	Gi04902	Pseudomonas sp. 2_1_26	Bacteria	Proteobacteria	Gammaproteobacteria	Pseudomonadales	Pseudomonadaceae	Pseudomonas	Pseudomonas aeruginosa	gastrointestinal_tract	Complete	6. annotation (and sequence) public on NCBI site	40037	ACWU00000000	6049	2513237259
1033	Gi04905	Tannerella sp. 6_1_58FAA_CT1	Bacteria	Bacteroidetes	Bacteroidia	Bacteroidales	Tannerellaceae	Tannerella	Tannerella sp. 6_1_58FAA_CT1	gastrointestinal_tract	Complete	6. annotation (and sequence) public on NCBI site	40043	ACWX00000000	3210	2513237267
1034	Gi05405	Propionibacterium acnes SK187	Bacteria	Actinobacteria	Actinobacteria	Propionibacteriales	Propionibacteriaceae	Cutibacterium	Cutibacterium acnes	skin	Complete	6. annotation (and sequence) public on NCBI site	41555	ADJM00000000	2382	647000298
1035	Gi05404	Veillonella parvula ATCC 17745	Bacteria	Firmicutes	Negativicutes	Veillonellales	Veillonellaceae	Veillonella	Veillonella parvula	oral	Complete	6. annotation (and sequence) public on NCBI site	41557	ADFU00000000	1929	647000331	HOMD: tax_161
1038	Gc02357	Streptococcus pneumoniae gamPNI0373	Bacteria	Firmicutes	Bacilli	Lactobacillales	Streptococcaceae	Streptococcus	Streptococcus pneumoniae	blood	Complete	6. annotation (and sequence) public on NCBI site	42247	CP001845			HOMD: tax_734
1039	Gi08966	Megasphaera sp. UPII 199-6	Bacteria	Firmicutes	Negativicutes	Veillonellales	Veillonellaceae	Megasphaera	Megasphaera sp. UPII 199-6	urogenital_tract	Complete	6. annotation (and sequence) public on NCBI site	64689	AFIJ00000000	1558	651324070
1040	Gi08967	Megasphaera sp. UPII 135-E	Bacteria	Firmicutes	Negativicutes	Veillonellales	Veillonellaceae	Megasphaera	Megasphaera sp. UPII 135-E	unknown	Complete	6. annotation (and sequence) public on NCBI site	64691	AFUG00000000	1513	2512047062
1041		Actinomyces phage vB_Ana_GK1	Viruses							unknown	In Progress	0. project has not been submitted to NCBI
1042	Gi08969	Streptococcus constellatus pharyngis SK1060, CCUG 46377	Bacteria	Firmicutes	Bacilli	Lactobacillales	Streptococcaceae	Streptococcus	Streptococcus constellatus	unknown	Complete	6. annotation (and sequence) public on NCBI site	67177	AFUP00000000	2449	2512047071
1043	Gi08970	Streptococcus anginosus CCUG 39159	Bacteria	Firmicutes	Bacilli	Lactobacillales	Streptococcaceae	Streptococcus	Streptococcus anginosus	oral	Complete	6. annotation (and sequence) public on NCBI site	75125	AICP00000000	2327
1044	Gi08971	Streptococcus constellatus constellatus SK53, ATCC 27823	Bacteria	Firmicutes	Bacilli	Lactobacillales	Streptococcaceae	Streptococcus	Streptococcus constellatus	airways	Complete	6. annotation (and sequence) public on NCBI site	75127	AICQ00000000	1825
1045	Gi08972	Streptococcus mitis SK616	Bacteria	Firmicutes	Bacilli	Lactobacillales	Streptococcaceae	Streptococcus	Streptococcus mitis	blood	Complete	6. annotation (and sequence) public on NCBI site	75129	AICR00000000	1910
1046	Gi08974	Streptococcus pseudopneumoniae ATCC BAA-960	Bacteria	Firmicutes	Bacilli	Lactobacillales	Streptococcaceae	Streptococcus	Streptococcus pseudopneumoniae	airways	Complete	6. annotation (and sequence) public on NCBI site	75131	AICS00000000	2113
1047	Gi08973	Streptococcus oralis SK1074	Bacteria	Firmicutes	Bacilli	Lactobacillales	Streptococcaceae	Streptococcus	Streptococcus oralis	blood	Complete	6. annotation (and sequence) public on NCBI site	75133	AICT00000000	1763
1048	Gi08975	Streptococcus mitis SK575	Bacteria	Firmicutes	Bacilli	Lactobacillales	Streptococcaceae	Streptococcus	Streptococcus mitis	blood	Complete	6. annotation (and sequence) public on NCBI site	75135	AICU00000000	1937
1049	Gi08976	Fusobacterium necrophorum subsp. funduliforme ATCC 51357	Bacteria	Fusobacteria	Fusobacteriia	Fusobacteriales	Fusobacteriaceae	Fusobacterium	Fusobacterium necrophorum	liver	Complete	6. annotation (and sequence) public on NCBI site	75137	AJSY00000000	2060
1050	Gi08977	Haemophilus parahaemolyticus HK385	Bacteria	Proteobacteria	Gammaproteobacteria	Pasteurellales	Pasteurellaceae	Haemophilus	Haemophilus parahaemolyticus	unknown	Complete	6. annotation (and sequence) public on NCBI site	75139	AJSW00000000	1980
1051	Gi08978	Neisseria sicca VK64, NCTC 4591	Bacteria	Proteobacteria	Betaproteobacteria	Neisseriales	Neisseriaceae	Neisseria	Neisseria sicca	unknown	Complete	6. annotation (and sequence) public on NCBI site	75141	AJMT00000000	3167
1052	Gi08979	Pasteurella bettyae CCUG 2042	Bacteria	Proteobacteria	Gammaproteobacteria	Pasteurellales	Pasteurellaceae	Pasteurella	Pasteurella bettyae	unknown	Complete	6. annotation (and sequence) public on NCBI site	75143	AJSX00000000	2178
1053	Gi08980	Haemophilus haemolyticus HK386	Bacteria	Proteobacteria	Gammaproteobacteria	Pasteurellales	Pasteurellaceae	Haemophilus	Haemophilus haemolyticus	unknown	Complete	6. annotation (and sequence) public on NCBI site	75145	AJSV00000000	1731
1054	Gi08981	Haemophilus paraphrohaemolyticus HK411	Bacteria	Proteobacteria	Gammaproteobacteria	Pasteurellales	Pasteurellaceae	Haemophilus	Haemophilus paraphrohaemolyticus	unknown	Complete	6. annotation (and sequence) public on NCBI site	75147	AJMU00000000	2025
1055	Gi09060	Bacteroides fragilis CL07T00C01	Bacteria	Bacteroidetes	Bacteroidia	Bacteroidales	Bacteroidaceae	Bacteroides	Bacteroides fragilis	unknown	Complete	6. annotation (and sequence) public on NCBI site	64819	AGXM00000000	4590
1056	Gi09061	Bacteroides fragilis CL07T12C05	Bacteria	Bacteroidetes	Bacteroidia	Bacteroidales	Bacteroidaceae	Bacteroides	Bacteroides fragilis	unknown	Complete	6. annotation (and sequence) public on NCBI site	64821	AGXN00000000	4605
1057	Gi09074	Bacteroides thetaiotaomicron CL09T03C10	Bacteria	Bacteroidetes	Bacteroidia	Bacteroidales	Bacteroidaceae	Bacteroides	Bacteroides finegoldii	unknown	Complete	6. annotation (and sequence) public on NCBI site	64831	AGXW00000000	4201
1058	Gi09077	Bacteroides vulgatus CL09T03C04	Bacteria	Bacteroidetes	Bacteroidia	Bacteroidales	no rank	Phocaeicola	Phocaeicola vulgatus	unknown	Complete	6. annotation (and sequence) public on NCBI site	64837	AGXZ00000000	4041
1059	Gi09097	Parabacteroides distasonis CL09T03C24	Bacteria	Bacteroidetes	Bacteroidia	Bacteroidales	Tannerellaceae	Parabacteroides	Parabacteroides distasonis	unknown	Complete	6. annotation (and sequence) public on NCBI site	64885	AGZN00000000	4495
1060	Gi09100	Parabacteroides merdae CL03T12C32	Bacteria	Bacteroidetes	Bacteroidia	Bacteroidales	Tannerellaceae	Parabacteroides	Parabacteroides merdae	unknown	Complete	6. annotation (and sequence) public on NCBI site	64891	AGZQ00000000	4134
1061	Gi09065	Bacteroides caccae CL03T12C61	Bacteria	Bacteroidetes	Bacteroidia	Bacteroidales	Bacteroidaceae	Bacteroides	Bacteroides caccae	unknown	Complete	6. annotation (and sequence) public on NCBI site	64801	AGXF00000000	4587
1062	Gi09066	Bacteroides cellulosilyticus CL02T12C19	Bacteria	Bacteroidetes	Bacteroidia	Bacteroidales	Bacteroidaceae	Bacteroides	Bacteroides cellulosilyticus	unknown	Complete	6. annotation (and sequence) public on NCBI site	64803	AGXG00000000	6366
1063	Gi09067	Bacteroides dorei CL02T00C15	Bacteria	Bacteroidetes	Bacteroidia	Bacteroidales	no rank	Phocaeicola	Phocaeicola dorei	unknown	Complete	6. annotation (and sequence) public on NCBI site	64805	AGXH00000000	5197
1064	Gi09068	Bacteroides dorei CL02T12C06	Bacteria	Bacteroidetes	Bacteroidia	Bacteroidales	no rank	Phocaeicola	Phocaeicola dorei	unknown	Complete	6. annotation (and sequence) public on NCBI site	64807	AGXJ00000000	5196
1065	Gi09069	Bacteroides dorei CL03T12C01	Bacteria	Bacteroidetes	Bacteroidia	Bacteroidales	no rank	Phocaeicola	Phocaeicola dorei	unknown	Complete	6. annotation (and sequence) public on NCBI site	64809	AGXI00000000	4417
1066	Gi09063	Bacteroides fragilis CL03T00C08	Bacteria	Bacteroidetes	Bacteroidia	Bacteroidales	Bacteroidaceae	Bacteroides	Bacteroides fragilis	unknown	Complete	6. annotation (and sequence) public on NCBI site	64811	AGXK00000000	4366
1067	Gi09062	Bacteroides fragilis CL03T12C07	Bacteria	Bacteroidetes	Bacteroidia	Bacteroidales	Bacteroidaceae	Bacteroides	Bacteroides fragilis	unknown	Complete	6. annotation (and sequence) public on NCBI site	64813	AGXL00000000	4367
1068	Gi09070	Bacteroides nordii CL02T12C05	Bacteria	Bacteroidetes	Bacteroidia	Bacteroidales	Bacteroidaceae	Bacteroides	Bacteroides nordii	unknown	Complete	6. annotation (and sequence) public on NCBI site	64823	AGXS00000000	4420
1069	Gi09071	Bacteroides ovatus CL02T12C04	Bacteria	Bacteroidetes	Bacteroidia	Bacteroidales	Bacteroidaceae	Bacteroides	Bacteroides ovatus	unknown	Complete	6. annotation (and sequence) public on NCBI site	64825	AGXT00000000	6378
1070	Gi09072	Bacteroides ovatus CL03T12C18	Bacteria	Bacteroidetes	Bacteroidia	Bacteroidales	Bacteroidaceae	Bacteroides	Bacteroides ovatus	unknown	Complete	6. annotation (and sequence) public on NCBI site	64827	AGXU00000000	5524
1071	Gi09073	Bacteroides salyersiae CL02T12C01	Bacteria	Bacteroidetes	Bacteroidia	Bacteroidales	Bacteroidaceae	Bacteroides	Bacteroides salyersiae	unknown	Complete	6. annotation (and sequence) public on NCBI site	64829	AGXV00000000	4588
1072	Gi09075	Bacteroides uniformis CL03T00C23	Bacteria	Bacteroidetes	Bacteroidia	Bacteroidales	Bacteroidaceae	Bacteroides	Bacteroides uniformis	unknown	Complete	6. annotation (and sequence) public on NCBI site	64833	AGXX00000000	4190
1073	Gi09076	Bacteroides uniformis CL03T12C37	Bacteria	Bacteroidetes	Bacteroidia	Bacteroidales	Bacteroidaceae	Bacteroides	Bacteroides uniformis	unknown	Complete	6. annotation (and sequence) public on NCBI site	64835	AGXY00000000	4138
1074	Gi09078	Bacteroides xylanisolvens CL03T12C04	Bacteria	Bacteroidetes	Bacteroidia	Bacteroidales	Bacteroidaceae	Bacteroides	Bacteroides xylanisolvens	unknown	Complete	6. annotation (and sequence) public on NCBI site	64839	AGXE00000000	4759
1075	Gi09096	Parabacteroides distasonis CL03T12C09	Bacteria	Bacteroidetes	Bacteroidia	Bacteroidales	Tannerellaceae	Parabacteroides	Parabacteroides distasonis	unknown	Complete	6. annotation (and sequence) public on NCBI site	64883	AGZM00000000	4224
1076	Gi09098	Parabacteroides goldsteinii CL02T12C30	Bacteria	Bacteroidetes	Bacteroidia	Bacteroidales	Tannerellaceae	Parabacteroides	Parabacteroides goldsteinii	unknown	Complete	6. annotation (and sequence) public on NCBI site	64887	AGZO00000000	5406
1077	Gi09099	Parabacteroides johnsonii CL02T12C29	Bacteria	Bacteroidetes	Bacteroidia	Bacteroidales	Tannerellaceae	Parabacteroides	Parabacteroides johnsonii	unknown	Complete	6. annotation (and sequence) public on NCBI site	64889	AGZP00000000	3758
1078	Gi10875	Parabacteroides merdae CL09T00C40	Bacteria	Bacteroidetes	Bacteroidia	Bacteroidales	Tannerellaceae	Parabacteroides	Parabacteroides merdae	unknown	Complete	6. annotation (and sequence) public on NCBI site	64893	AJPU00000000	3703
1079	Gi09059	Bacteroides fragilis CL05T00C42	Bacteria	Bacteroidetes	Bacteroidia	Bacteroidales	Bacteroidaceae	Bacteroides	Bacteroides fragilis	unknown	Complete	6. annotation (and sequence) public on NCBI site	64815	AGXO00000000	4429
1080	Gi09058	Bacteroides fragilis CL05T12C13	Bacteria	Bacteroidetes	Bacteroidia	Bacteroidales	Bacteroidaceae	Bacteroides	Bacteroides fragilis	unknown	Complete	6. annotation (and sequence) public on NCBI site	64817	AGXP00000000	4436
1081	Gi09087	Clostridium clostridioforme 90A4	Bacteria	Firmicutes	Clostridia	Clostridiales	Lachnospiraceae	Enterocloster	Enterocloster clostridioformis	unknown	Complete	6. annotation (and sequence) public on NCBI site	64861	AGYM00000000	5632
1082	Gi09089	Clostridium clostridioforme 90A7	Bacteria	Firmicutes	Clostridia	Clostridiales	Lachnospiraceae	Enterocloster	Enterocloster clostridioformis	unknown	Complete	6. annotation (and sequence) public on NCBI site	64865	AGYN00000000	5634
1083	Gi09088	Clostridium clostridioforme 90A6	Bacteria	Firmicutes	Clostridia	Clostridiales	Lachnospiraceae	Enterocloster	Enterocloster clostridioformis	unknown	Complete	6. annotation (and sequence) public on NCBI site	64863	AGYL00000000	5773
1084	Gi09084	Clostridium butyricum 60E.3	Bacteria	Firmicutes	Clostridia	Clostridiales	Clostridiaceae	Clostridium	Clostridium butyricum	unknown	Complete	6. annotation (and sequence) public on NCBI site	64855	AGYK00000000	4152
1085	Gi09080	Clostridium bolteae 90A9	Bacteria	Firmicutes	Clostridia	Clostridiales	Lachnospiraceae	Enterocloster	Enterocloster bolteae	unknown	Complete	6. annotation (and sequence) public on NCBI site	64847	AGYH00000000	5746
1086	Gi09091	Clostridium clostridioforme 90B1	Bacteria	Firmicutes	Clostridia	Clostridiales	Lachnospiraceae	Enterocloster	Enterocloster clostridioformis	unknown	Complete	6. annotation (and sequence) public on NCBI site	64869	AGYO00000000	5235
1087	Gi09085	Clostridium clostridioforme 90A1	Bacteria	Firmicutes	Clostridia	Clostridiales	Lachnospiraceae	Enterocloster	Enterocloster clostridioformis	unknown	Complete	6. annotation (and sequence) public on NCBI site	64857	AGYP00000000	5583
1088	Gi09086	Clostridium clostridioforme 90A3	Bacteria	Firmicutes	Clostridia	Clostridiales	Lachnospiraceae	Enterocloster	Enterocloster clostridioformis	unknown	Complete	6. annotation (and sequence) public on NCBI site	64859	AGYQ00000000	5149
1089	Gi09081	Clostridium bolteae 90B3	Bacteria	Firmicutes	Clostridia	Clostridiales	Lachnospiraceae	Enterocloster	Enterocloster bolteae	unknown	Complete	6. annotation (and sequence) public on NCBI site	64849	AGYJ00000000	5972
1090	Gi09090	Clostridium clostridioforme 90A8	Bacteria	Firmicutes	Clostridia	Clostridiales	Lachnospiraceae	Enterocloster	Enterocloster clostridioformis	unknown	Complete	6. annotation (and sequence) public on NCBI site	64867	AGYR00000000	5828
1091	Gi09064	Atopobium minutum 10063974	Bacteria	Actinobacteria	Coriobacteriia	Coriobacteriales	Atopobiaceae	Atopobium	Atopobium minutum	unknown	Complete	6. annotation (and sequence) public on NCBI site	64799	AGXC00000000	1539
1092	Gi09093	Clostridium colicanis 209318	Bacteria	Firmicutes	Clostridia	Clostridiales	Clostridiaceae	Clostridium	Clostridium thermobutyricum	unknown	Complete	6. annotation (and sequence) public on NCBI site	64873	AGYT00000000	3296
1093	Gi09094	Clostridium hathewayi 12489931	Bacteria	Firmicutes	Clostridia	Clostridiales	Clostridiaceae	Hungatella	Hungatella hathewayi	unknown	Complete	6. annotation (and sequence) public on NCBI site	64875	AGYU00000000	5936
1094	Gi09095	Clostridium innocuum 2959	Bacteria	Firmicutes	Erysipelotrichia	Erysipelotrichales	Erysipelotrichaceae	Erysipelatoclostridium	[Clostridium] innocuum	unknown	Complete	6. annotation (and sequence) public on NCBI site	64877	AGYV00000000	4667
1095	Gi09079	Clostridium bolteae 90A5	Bacteria	Firmicutes	Clostridia	Clostridiales	Lachnospiraceae	Enterocloster	Enterocloster bolteae	unknown	Complete	6. annotation (and sequence) public on NCBI site	64845	AGYI00000000	5761
1096	Gi09082	Clostridium bolteae 90B7	Bacteria	Firmicutes	Clostridia	Clostridiales	Lachnospiraceae	Enterocloster	Enterocloster bolteae	unknown	Complete	6. annotation (and sequence) public on NCBI site	64851	AGYF00000000	5801
1097	Gi09083	Clostridium bolteae 90B8	Bacteria	Firmicutes	Clostridia	Clostridiales	Lachnospiraceae	Enterocloster	Enterocloster bolteae	unknown	Complete	6. annotation (and sequence) public on NCBI site	64853	AGYG00000000	5941
1098	Gi09092	Clostridium clostridioforme CM201	Bacteria	Firmicutes	Clostridia	Clostridiales	Lachnospiraceae	Enterocloster	Enterocloster clostridioformis	unknown	Complete	6. annotation (and sequence) public on NCBI site	64871	AGYS00000000	5328
1109	Gi09111	Streptococcus intermedius SK54, ATCC 27335	Bacteria	Firmicutes	Bacilli	Lactobacillales	Streptococcaceae	Streptococcus	Streptococcus intermedius	oral	Complete	6. annotation (and sequence) public on NCBI site	75155	AJKN00000000	1879
1110	Gi09112	Streptococcus mitis SK579	Bacteria	Firmicutes	Bacilli	Lactobacillales	Streptococcaceae	Streptococcus	Streptococcus mitis	blood	Complete	6. annotation (and sequence) public on NCBI site	75157	AJJL00000000	1908
1111	Gi09113	Streptococcus infantis ATCC 700799	Bacteria	Firmicutes	Bacilli	Lactobacillales	Streptococcaceae	Streptococcus	Streptococcus infantis	unknown	Complete	6. annotation (and sequence) public on NCBI site	158721	AJTA00000000	1876
1112	Gi09114	Streptococcus pseudopneumoniae SK674	Bacteria	Firmicutes	Bacilli	Lactobacillales	Streptococcaceae	Streptococcus	Streptococcus pseudopneumoniae	airways	Complete	6. annotation (and sequence) public on NCBI site	75159	AJKE00000000	2154	2513237289
1113	Gi09115	Streptococcus oralis SK10	Bacteria	Firmicutes	Bacilli	Lactobacillales	Streptococcaceae	Streptococcus	Streptococcus oralis	blood	Complete	6. annotation (and sequence) public on NCBI site	75161	AJKO00000000	1879
1114	Gi09116	Streptococcus oralis SK100	Bacteria	Firmicutes	Bacilli	Lactobacillales	Streptococcaceae	Streptococcus	Streptococcus oralis	oral	Complete	6. annotation (and sequence) public on NCBI site	75163	AJKP00000000	1925
1115	Gi09117	Streptococcus oralis SK610	Bacteria	Firmicutes	Bacilli	Lactobacillales	Streptococcaceae	Streptococcus	Streptococcus oralis	airways	Complete	6. annotation (and sequence) public on NCBI site	75167	AJKQ00000000	1895
1116	Gi09118	Streptococcus sp. SK140	Bacteria	Firmicutes	Bacilli	Lactobacillales	Streptococcaceae	Streptococcus	Streptococcus sp. SK140	oral	Complete	6. annotation (and sequence) public on NCBI site	75169	AJML00000000	1856	2513237363
1117	Gi09119	Streptococcus sp. SK643	Bacteria	Firmicutes	Bacilli	Lactobacillales	Streptococcaceae	Streptococcus	Streptococcus sp. SK643	unknown	Complete	6. annotation (and sequence) public on NCBI site	75171	AJMM00000000	1788	2513237362
1118	Gi09120	Haemophilus parainfluenzae HK262	Bacteria	Proteobacteria	Gammaproteobacteria	Pasteurellales	Pasteurellaceae	Haemophilus	Haemophilus parainfluenzae	urogenital_tract	Complete	6. annotation (and sequence) public on NCBI site	75173	AJMW00000000	2001
1119	Gi09121	Haemophilus parainfluenzae HK2019	Bacteria	Proteobacteria	Gammaproteobacteria	Pasteurellales	Pasteurellaceae	Haemophilus	Haemophilus parainfluenzae	unknown	Complete	6. annotation (and sequence) public on NCBI site	75175	AJTC00000000	2023
1120	Gi09122	Exophiala dermatitidis NIH/UT8656	Eukaryota	Ascomycota	Eurotiomycetes	Chaetothyriales	Herpotrichiellaceae	Exophiala	Exophiala dermatitidis	unknown	Complete	6. annotation (and sequence) public on NCBI site	64935	AFPA00000000
1121	Gi09130	Porphyromonas sp. KLE 1280	Bacteria	Bacteroidetes	Bacteroidia	Bacteroidales	Porphyromonadaceae	Porphyromonas	Porphyromonas sp. KLE 1280	unknown	Complete	6. annotation (and sequence) public on NCBI site	64723	JNOS00000000	1763
1122	Gi09132	Clostridium difficile 002-P50-2011	Bacteria	Firmicutes	Clostridia	Clostridiales	Peptostreptococcaceae	Clostridioides	Clostridioides difficile	unknown	Complete	6. annotation (and sequence) public on NCBI site	64719	AGAA00000000	3840
1123	Gi09133	Clostridium difficile 050-P50-2011	Bacteria	Firmicutes	Clostridia	Clostridiales	Peptostreptococcaceae	Clostridioides	Clostridioides difficile	unknown	Complete	6. annotation (and sequence) public on NCBI site	64721	AGAB00000000	3962
1124	Gi09134	Streptococcus infantis X	Bacteria	Firmicutes	Bacilli	Lactobacillales	Streptococcaceae	Streptococcus	Streptococcus infantis	unknown	Complete	6. annotation (and sequence) public on NCBI site	64693	AFUQ00000000	1917
1125	Gi09562	Streptococcus oralis SK304	Bacteria	Firmicutes	Bacilli	Lactobacillales	Streptococcaceae	Streptococcus	Streptococcus oralis	oral	Complete	6. annotation (and sequence) public on NCBI site	89615	ALJN00000000	2007
1126	Gi09563	Streptococcus anginosus SK1138	Bacteria	Firmicutes	Bacilli	Lactobacillales	Streptococcaceae	Streptococcus	Streptococcus anginosus	blood	Complete	6. annotation (and sequence) public on NCBI site	89617	ALJO00000000	1945
1127	Gi09564	Fusobacterium necrophorum subsp. funduliforme Fnf 1007	Bacteria	Fusobacteria	Fusobacteriia	Fusobacteriales	Fusobacteriaceae	Fusobacterium	Fusobacterium necrophorum	oral	Complete	6. annotation (and sequence) public on NCBI site	89621	ALKK00000000	2173
1128	Gi09565	Haemophilus sputorum HK 2154	Bacteria	Proteobacteria	Gammaproteobacteria	Pasteurellales	Pasteurellaceae	Haemophilus	Haemophilus sputorum	blood	Complete	6. annotation (and sequence) public on NCBI site	89619	ALJP00000000	1987
1135	Gi09591	Clostridiales bacterium OBRC5-5	Bacteria	Firmicutes	Clostridia	Clostridiales	Lachnospiraceae	Lachnoanaerobaculum	Lachnoanaerobaculum sp. OBRC5-5	unknown	Complete	6. annotation (and sequence) public on NCBI site	78963	ALOA00000000	2662
1136	Gi09656	Actinomyces sp. str. ICM47	Bacteria	Actinobacteria	Actinobacteria	Actinomycetales	Actinomycetaceae	Actinomyces	Actinomyces sp. ICM47	oral	Complete	6. annotation (and sequence) public on NCBI site	78551	ALCA00000000	2080
1137	Gi09657	Actinomyces sp. str. ICM39	Bacteria	Actinobacteria	Actinobacteria	Actinomycetales	Actinomycetaceae	Actinomyces	Actinomyces sp. ICM39	unknown	Complete	6. annotation (and sequence) public on NCBI site	78553	ALCB00000000	1958
1138	Gi09658	Atopobium sp. ICM58	Bacteria	Actinobacteria	Actinobacteria	Actinomycetales	Actinomycetaceae	Actinomyces	Actinomyces sp. ICM58	unknown	Complete	6. annotation (and sequence) public on NCBI site	78555	ALIY00000000	2117
1139	Gi09659	Campylobacter sp. str. FOBRC14	Bacteria	Proteobacteria	Epsilonproteobacteria	Campylobacterales	Campylobacteraceae	Campylobacter	Campylobacter sp. FOBRC14	oral	Complete	6. annotation (and sequence) public on NCBI site	78557	ALJJ00000000	2282
1140	Gi09660	Lachnospiraceae bacterium sp. ICM7	Bacteria	Firmicutes	Clostridia	Clostridiales	Lachnospiraceae	Lachnoanaerobaculum	Lachnoanaerobaculum sp. ICM7	oral	Complete	6. annotation (and sequence) public on NCBI site	78559	ALJL00000000	2589
1141	Gi09661	Clostridium sp. MSTE9	Bacteria	Firmicutes	Clostridia	Clostridiales	Clostridiaceae	Clostridium	Clostridium sp. MSTE9	oral	Complete	6. annotation (and sequence) public on NCBI site	78561	AKFU00000000	3491	2524023211
1142	Gi09662	Eubacterium sp. AS15	Bacteria	Firmicutes	Clostridia	Clostridiales	Peptostreptococcaceae	no rank	Peptostreptococcaceae bacterium AS15	oral	Complete	6. annotation (and sequence) public on NCBI site	78563	ALJM00000000	2308
1143	Gi09663	Eubacteriaceae bacterium OBRC8	Bacteria	Firmicutes	Clostridia	Clostridiales	Peptostreptococcaceae	Peptoanaerobacter	Peptoanaerobacter stomatis	oral	Complete	6. annotation (and sequence) public on NCBI site	78565	ALNK00000000	2277
1144	Gi09665	Klebsiella sp. OBRC7	Bacteria	Proteobacteria	Gammaproteobacteria	Enterobacterales	Enterobacteriaceae	Klebsiella	Klebsiella sp. OBRC7	oral	Complete	6. annotation (and sequence) public on NCBI site	78567	ALNJ00000000	6263
1145	Gi09666	Oribacterium sp. ACB8	Bacteria	Firmicutes	Clostridia	Clostridiales	Lachnospiraceae	Oribacterium	Oribacterium parvum	unknown	Complete	6. annotation (and sequence) public on NCBI site	78569	AJZT00000000	2241
1146	Gi09667	Prevotella sp. MSX73	Bacteria	Bacteroidetes	Bacteroidia	Bacteroidales	Prevotellaceae	Prevotella	Prevotella sp. MSX73	oral	Complete	6. annotation (and sequence) public on NCBI site	78571	ALJQ00000000	2662
1147	Gi09668	Selenomonas sp. FOBRC9	Bacteria	Firmicutes	Negativicutes	Selenomonadales	Selenomonadaceae	Selenomonas	Selenomonas sp. FOBRC9	oral	Complete	6. annotation (and sequence) public on NCBI site	78573	ALJR00000000	2300
1148	Gi09669	Selenomonas sp. FOBRC6	Bacteria	Firmicutes	Negativicutes	Selenomonadales	Selenomonadaceae	Selenomonas	Selenomonas sp. FOBRC6	oral	Complete	6. annotation (and sequence) public on NCBI site	78575	ALKG00000000	2304
1149	Gi09670	Streptococcus sp. BS35b	Bacteria	Firmicutes	Bacilli	Lactobacillales	Streptococcaceae	Streptococcus	Streptococcus sp. BS35b	oral	Complete	6. annotation (and sequence) public on NCBI site	78577	ALKH00000000	1780
1150	Gi09671	Streptococcus sp. AS14	Bacteria	Firmicutes	Bacilli	Lactobacillales	Streptococcaceae	Streptococcus	Streptococcus sp. AS14	oral	Complete	6. annotation (and sequence) public on NCBI site	78579	ALKI00000000	2285
1151	Gi09672	Veillonella sp. ACP1	Bacteria	Firmicutes	Negativicutes	Veillonellales	Veillonellaceae	Veillonella	Veillonella sp. ACP1	oral	Complete	6. annotation (and sequence) public on NCBI site	78581	ALKL00000000	1864
1152	Gi09673	Mogibacterium sp. CM50	Bacteria	Firmicutes	Clostridia	Clostridiales	Clostridiales Family XIII. Incertae Sedis	Mogibacterium	Mogibacterium sp. CM50	oral	Complete	6. annotation (and sequence) public on NCBI site	78583	ALNL00000000	1801
1153	Gi09674	Selenomonas sp. CM52	Bacteria	Firmicutes	Negativicutes	Selenomonadales	Selenomonadaceae	Selenomonas	Selenomonas sp. CM52	oral	Complete	6. annotation (and sequence) public on NCBI site	78585	ALNM00000000	2493
1154	Gi09675	Capnocytophaga sp. CM59	Bacteria	Bacteroidetes	Flavobacteriia	Flavobacteriales	Flavobacteriaceae	Capnocytophaga	Capnocytophaga sp. CM59	oral	Complete	6. annotation (and sequence) public on NCBI site	78587	ALNN00000000	2591
1155	Gi09682	Slackia sp. CM382	Bacteria	Actinobacteria	Coriobacteriia	Eggerthellales	Eggerthellaceae	Slackia	Slackia sp. CM382	oral	Complete	6. annotation (and sequence) public on NCBI site	78589	ALNO00000000	1809
1156	Gi09676	Haemophilus sp. T13	Bacteria	Proteobacteria	Gammaproteobacteria	Pasteurellales	Pasteurellaceae	Haemophilus	Haemophilus sp. T13	unknown	In Progress	4. sequence public on NCBI site	78591
1157	Gi09677	Staphylococcus epidermidis E13A	Bacteria	Firmicutes	Bacilli	Bacillales	Staphylococcaceae	Staphylococcus	Staphylococcus epidermidis	unknown	Complete	6. annotation (and sequence) public on NCBI site	156777	AURC00000000	2281
1158	Gi09678	Prevotella bivia B11	Bacteria	Bacteroidetes	Bacteroidia	Bacteroidales	Prevotellaceae	Prevotella	Prevotella bivia	unknown	In Progress	4. sequence public on NCBI site	78593
1159	Gi09679	Staphylococcus sp. E16	Bacteria	Firmicutes	Bacilli	Bacillales	Staphylococcaceae	Staphylococcus	Staphylococcus sp. E16	unknown	In Progress	4. sequence public on NCBI site	78595
1160	Gi09680	Enterococcus faecalis E12	Bacteria	Firmicutes	Bacilli	Lactobacillales	Enterococcaceae	Enterococcus	Enterococcus faecalis	unknown	Complete	6. annotation (and sequence) public on NCBI site	78597	AWPI00000000	3003
1161	Gi09681	Enterococcus faecalis B12	Bacteria	Firmicutes	Bacilli	Lactobacillales	Enterococcaceae	Enterococcus	Enterococcus faecalis	unknown	In Progress	4. sequence public on NCBI site	78599
1162	Gi09795	Propionibacterium acnes SK182B-JCVI	Bacteria	Actinobacteria	Actinobacteria	Propionibacteriales	Propionibacteriaceae	Cutibacterium	[Propionibacterium] namnetense	skin	Complete	6. annotation (and sequence) public on NCBI site	68569	AFUN00000000	2282
1165	Gi17052	Sneathia sp. Sn35	Bacteria	Fusobacteria	Fusobacteriia	Fusobacteriales	Leptotrichiaceae	Sneathia	Sneathia amnii	urogenital_tract	In Progress	2. project has NCBI project id	70977
1166	Gi10364	Aeromonas veronii AMC24	Bacteria	Proteobacteria	Gammaproteobacteria	Aeromonadales	Aeromonadaceae	Aeromonas	Aeromonas veronii	gastrointestinal_tract	In Progress	4. sequence public on NCBI site	169433
1167	Gi10365	Aeromonas veronii AER39	Bacteria	Proteobacteria	Gammaproteobacteria	Aeromonadales	Aeromonadaceae	Aeromonas	Aeromonas veronii	unknown	Complete	6. annotation (and sequence) public on NCBI site	71513	AGWT00000000	3948
1168	Gi10366	Aeromonas veronii AMC34	Bacteria	Proteobacteria	Gammaproteobacteria	Aeromonadales	Aeromonadaceae	Aeromonas	Aeromonas veronii	unknown	Complete	6. annotation (and sequence) public on NCBI site	71515	AGWU00000000	4117
1169	Gi10367	Aeromonas veronii AMC34	Bacteria	Proteobacteria	Gammaproteobacteria	Aeromonadales	Aeromonadaceae	Aeromonas	Aeromonas veronii	unknown	Complete	6. annotation (and sequence) public on NCBI site	71517	AGWV00000000	3986
1170	Gi10368	Aeromonas veronii AMC34	Bacteria	Proteobacteria	Gammaproteobacteria	Aeromonadales	Aeromonadaceae	Aeromonas	Aeromonas veronii	unknown	Complete	6. annotation (and sequence) public on NCBI site	71519	AGWW00000000	4036
1171	Gi10369	Aeromonas hydrophila SSU	Bacteria	Proteobacteria	Gammaproteobacteria	Aeromonadales	Aeromonadaceae	Aeromonas	Aeromonas dhakensis	unknown	Complete	6. annotation (and sequence) public on NCBI site	71509	AGWR00000000	4449
1172	Gi10370	Aeromonas hydrophila 07-345-3437	Bacteria	Proteobacteria	Gammaproteobacteria	Aeromonadales	Aeromonadaceae	Aeromonas	Aeromonas hydrophila	unknown	In Progress	4. sequence public on NCBI site	71511
1173	Gi10384	Prevotella sp. CC14M	Bacteria	Bacteroidetes	Bacteroidia	Bacteroidales	Prevotellaceae	Prevotella	Prevotella nigrescens	unknown	Complete	6. annotation (and sequence) public on NCBI site	71565	AZJH00000000	2629
1174	Gi10393	Peptostreptococcus sp. CC14N	Bacteria	Firmicutes	Clostridia	Clostridiales	Peptostreptococcaceae	Peptostreptococcus	Peptostreptococcus anaerobius	unknown	In Progress	4. sequence public on NCBI site	71563
1175	Gi10394	Solobacterium sp. CC14Y	Bacteria	Firmicutes	Erysipelotrichia	Erysipelotrichales	Erysipelotrichaceae	Solobacterium	Solobacterium moorei	unknown	In Progress	4. sequence public on NCBI site	71575
1176	Gi10387	Granulicatella sp. CC94D	Bacteria	Firmicutes	Bacilli	Lactobacillales	Carnobacteriaceae	Granulicatella	Granulicatella adiacens	unknown	In Progress	4. sequence public on NCBI site	71553
1177	Gi10388	Eikenella corrodens CC92I	Bacteria	Proteobacteria	Betaproteobacteria	Neisseriales	Neisseriaceae	Eikenella	Eikenella corrodens	unknown	Complete	6. annotation (and sequence) public on NCBI site	71555	AZGQ00000000	2096
1178	Gi10395	Parabacteroides sp. CC87F	Bacteria	Bacteroidetes	Bacteroidia	Bacteroidales	Tannerellaceae	Parabacteroides	Parabacteroides goldsteinii	unknown	In Progress	4. sequence public on NCBI site	71561
1179	Gi10396	Rothia sp. CC87LB	Bacteria	Actinobacteria	Actinobacteria	Micrococcales	Micrococcaceae	Rothia	Rothia mucilaginosa	unknown	In Progress	4. sequence public on NCBI site	71571
1180	Gi10399	Clostridium lentocellum CC70A	Bacteria	Firmicutes	Clostridia	Clostridiales	Lachnospiraceae	Cellulosilyticum	Cellulosilyticum lentocellum	unknown	In Progress	4. sequence public on NCBI site	169436
1181	Gi10376	Bacteroides stercoris CC31F	Bacteria	Bacteroidetes	Bacteroidia	Bacteroidales	Bacteroidaceae	Bacteroides	Bacteroides stercoris	unknown	Complete	6. annotation (and sequence) public on NCBI site	71531	ATFP00000000	3477
1182	Gi10400	Clostridium glycolicum CC88H	Bacteria	Firmicutes	Clostridia	Clostridiales	Peptostreptococcaceae	Terrisporobacter	Terrisporobacter glycolicus	unknown	In Progress	4. sequence public on NCBI site	169435
1183	Gi10397	Solobacterium sp. CC57E	Bacteria	Firmicutes	Erysipelotrichia	Erysipelotrichales	Erysipelotrichaceae	Solobacterium	Solobacterium moorei	unknown	In Progress	4. sequence public on NCBI site	71577
1184	Gi10398	Clostridium bolteae CC43_001B	Bacteria	Firmicutes	Clostridia	Clostridiales	Lachnospiraceae	Enterocloster	Enterocloster bolteae	unknown	In Progress	4. sequence public on NCBI site	71569
1185	Gi10381	Clostridium sp. CC40_001C	Bacteria	Firmicutes	Clostridia	Clostridiales	Clostridiaceae	Clostridium	Clostridium cadaveris	unknown	In Progress	4. sequence public on NCBI site	71541
1186	Gi10382	Clostridium sp. CC44_001G	Bacteria	Firmicutes	Clostridia	Clostridiales	Clostridiaceae	Clostridium	Clostridium cadaveris	unknown	In Progress	4. sequence public on NCBI site	71543
1188	Gi10372	Atopobium sp. CC14Z	Bacteria	Actinobacteria	Coriobacteriia	Coriobacteriales	Atopobiaceae	Lancefieldella	Lancefieldella parvula	unknown	In Progress	4. sequence public on NCBI site	71523
1189	Gi10371	Anaerococcus sp. CC31C	Bacteria	Firmicutes	Tissierellia	Tissierellales	Peptoniphilaceae	Anaerococcus	Anaerococcus lactolyticus	unknown	In Progress	4. sequence public on NCBI site	71521
1190	Gi10383	Clostridium sp. CC88A	Bacteria	Firmicutes	Clostridia	Clostridiales	Clostridiaceae	Clostridium	Clostridium cadaveris	unknown	In Progress	4. sequence public on NCBI site	71545
1192	Gi10361	Paenibacillus sp. CC33_002B	Bacteria	Firmicutes	Bacilli	Bacillales	Paenibacillaceae	Paenibacillus	Paenibacillus barengoltzii	unknown	In Progress	4. sequence public on NCBI site	71559
1194	Gi10363	Clostridium sp. CC43_001K	Bacteria	Firmicutes	Clostridia	Clostridiales	Ruminococcaceae	Flavonifractor	Flavonifractor plautii	unknown	In Progress	4. sequence public on NCBI site	71547
1195	Gi10391	Streptococcus sp. CC87K	Bacteria	Firmicutes	Bacilli	Lactobacillales	Streptococcaceae	Streptococcus	Streptococcus parasanguinis	unknown	Complete	6. annotation (and sequence) public on NCBI site	71579	AZJD00000000	2067
1196	Gi10392	Streptococcus sp. CC94A	Bacteria	Firmicutes	Bacilli	Lactobacillales	Streptococcaceae	Streptococcus	Streptococcus sanguinis	unknown	Complete	6. annotation (and sequence) public on NCBI site	71581	AZJC00000000	2380
1198	Gi10386	Gemella sp. CC57F	Bacteria	Firmicutes	Bacilli	Bacillales	no rank	Gemella	Gemella morbillorum	unknown	In Progress	4. sequence public on NCBI site	71551
1199	Gi10385	Prevotella sp. CC98A	Bacteria	Bacteroidetes	Bacteroidia	Bacteroidales	Prevotellaceae	Prevotella	Prevotella oralis	unknown	Complete	6. annotation (and sequence) public on NCBI site	71567	AZJG00000000	2490
1200	Gi10379	Capnocytophaga sp. CC21_001D	Bacteria	Bacteroidetes	Flavobacteriia	Flavobacteriales	Flavobacteriaceae	Capnocytophaga	Capnocytophaga sputigena	unknown	In Progress	4. sequence public on NCBI site	71537
1201	Gi10389	Ruminococcus gnavus CC55_001C	Bacteria	Firmicutes	Clostridia	Clostridiales	Lachnospiraceae	Mediterraneibacter	[Ruminococcus] gnavus	unknown	Complete	6. annotation (and sequence) public on NCBI site	71557	AZJF00000000	2975
1202	Gi10390	Ruminococcaceae bacterium CC59_002D	Bacteria	Firmicutes	Clostridia	Clostridiales	Lachnospiraceae	Mediterraneibacter	[Ruminococcus] lactaris	unknown	Complete	6. annotation (and sequence) public on NCBI site	71573	AZJE00000000	2765
1203	Gi10373	Bacteroides fragilis HMW 610	Bacteria	Bacteroidetes	Bacteroidia	Bacteroidales	Bacteroidaceae	Bacteroides	Bacteroides fragilis	unknown	Complete	6. annotation (and sequence) public on NCBI site	71525	AGXQ00000000	4679
1204	Gi10374	Bacteroides fragilis HMW 615	Bacteria	Bacteroidetes	Bacteroidia	Bacteroidales	Bacteroidaceae	Bacteroides	Bacteroides fragilis	unknown	Complete	6. annotation (and sequence) public on NCBI site	71527	AGXR00000000	4495
1205	Gi10375	Bacteroides fragilis HMW 616	Bacteria	Bacteroidetes	Bacteroidia	Bacteroidales	Bacteroidaceae	Bacteroides	Bacteroides fragilis	unknown	Complete	6. annotation (and sequence) public on NCBI site	71529	ALOB00000000	4621
1206	Gi10711	Corynebacterium sp. HFH0082	Bacteria	Actinobacteria	Actinobacteria	Corynebacteriales	Corynebacteriaceae	Corynebacterium	Corynebacterium sp. HFH0082	gastrointestinal_tract	Complete	6. annotation (and sequence) public on NCBI site	72477	AGEM00000000	2120
1207	Gi10712	Paenibacillus sp. HGH0039	Bacteria	Firmicutes	Bacilli	Bacillales	Paenibacillaceae	Paenibacillus	Paenibacillus sp. HGH0039	gastrointestinal_tract	Complete	6. annotation (and sequence) public on NCBI site	72483	AGEN00000000	5669
1208	Gi10713	Staphylococcus sp. HGB0015	Bacteria	Firmicutes	Bacilli	Bacillales	Staphylococcaceae	Staphylococcus	Staphylococcus sp. HGB0015	gastrointestinal_tract	Complete	6. annotation (and sequence) public on NCBI site	72485	AGEO00000000	2286
1210	Gi10715	Paenisporosarcina sp. HGH0030	Bacteria	Firmicutes	Bacilli	Bacillales	Planococcaceae	Paenisporosarcina	Paenisporosarcina sp. HGH0030	gastrointestinal_tract	Complete	6. annotation (and sequence) public on NCBI site	72489	AGEQ00000000	3449
1211	Gi10716	Streptomyces sp. HGB0020	Bacteria	Actinobacteria	Actinobacteria	Streptomycetales	Streptomycetaceae	Streptomyces	Streptomyces sp. HGB0020	gastrointestinal_tract	Complete	6. annotation (and sequence) public on NCBI site	72491	AGER00000000	8490
1212	Gi10717	Parabacteroides sp. HGS0025	Bacteria	Bacteroidetes	Bacteroidia	Bacteroidales	Tannerellaceae	Parabacteroides	Parabacteroides sp. HGS0025	gastrointestinal_tract	Complete	6. annotation (and sequence) public on NCBI site	72493	AGES00000000	5293
1213	Gi10718	Plesiomonas sp. HPP0020	Bacteria	Proteobacteria	Gammaproteobacteria	Enterobacterales	no rank	Plesiomonas	Plesiomonas sp. HPP0020	gastrointestinal_tract	In Progress	4. sequence public on NCBI site	72495
1214	Gi10719	Bacteroides sp. HPS0048	Bacteria	Bacteroidetes	Bacteroidia	Bacteroidales	Bacteroidaceae	Bacteroides	Bacteroides sp. HPS0048	gastrointestinal_tract	Complete	6. annotation (and sequence) public on NCBI site	72497	AGEU00000000	4867
1215	Gi10720	Coprococcus sp. HPP0074	Bacteria	Firmicutes	Clostridia	Clostridiales	Lachnospiraceae	Coprococcus	Coprococcus sp. HPP0074	gastrointestinal_tract	Complete	6. annotation (and sequence) public on NCBI site	72499	AGEV00000000	2863
1216	Gi10721	Coprococcus sp. HPP0048	Bacteria	Firmicutes	Clostridia	Clostridiales	Lachnospiraceae	Coprococcus	Coprococcus sp. HPP0048	gastrointestinal_tract	Complete	6. annotation (and sequence) public on NCBI site	72501	AGEW00000000	2604
1217	Gi10736	Treponema pectinovorum VPI D-36DR-2, ATCC 33768	Bacteria	Spirochaetes	Spirochaetia	Spirochaetales	Spirochaetaceae	Treponema	Treponema pectinovorum	oral	In Progress	2. project has NCBI project id	72899
1218	Gi10737	Prevotella pleuritidis F0068	Bacteria	Bacteroidetes	Bacteroidia	Bacteroidales	Prevotellaceae	Prevotella	Prevotella pleuritidis	oral	Complete	6. annotation (and sequence) public on NCBI site	72901	AWET00000000	51
1219	Gi10819	Corynebacterium pyruviciproducens ATCC BAA-1742	Bacteria	Actinobacteria	Actinobacteria	Corynebacteriales	Corynebacteriaceae	Corynebacterium	Corynebacterium pyruviciproducens	skin	Complete	6. annotation (and sequence) public on NCBI site	78965	ATBY00000000	2447
1221	Gi10818	Treponema socranskii subsp. paredis ATCC 35535	Bacteria	Spirochaetes	Spirochaetia	Spirochaetales	Spirochaetaceae	Treponema	Treponema socranskii	oral	Complete	6. annotation (and sequence) public on NCBI site	169492	ATFD00000000	2426
1222	Gi10821	Treponema vincentii F0403	Bacteria	Spirochaetes	Spirochaetia	Spirochaetales	Spirochaetaceae	Treponema	Treponema vincentii	oral	Complete	6. annotation (and sequence) public on NCBI site	169493	ATFC00000000	2441
1223	Gi10822	Pseudomonas aeruginosa str. Stone 130	Bacteria	Proteobacteria	Gammaproteobacteria	Pseudomonadales	Pseudomonadaceae	Pseudomonas	Pseudomonas aeruginosa	skin	Complete	6. annotation (and sequence) public on NCBI site	169469	AQFN00000000	7038
1224	Gi10823	Pseudomonas sp. P179	Bacteria	Proteobacteria	Gammaproteobacteria	Pseudomonadales	Pseudomonadaceae	Pseudomonas	Pseudomonas sp. P179	unknown	Complete	6. annotation (and sequence) public on NCBI site	169471	AQFO00000000	6293
1225	Gi10824	Streptococcus pyogenes UTSW-2	Bacteria	Firmicutes	Bacilli	Lactobacillales	Streptococcaceae	Streptococcus	Streptococcus pyogenes	oral	Complete	6. annotation (and sequence) public on NCBI site	78603	AVCG00000000	1925
1226	Gi10825	Streptococcus pyogenes UTMEM-1	Bacteria	Firmicutes	Bacilli	Lactobacillales	Streptococcaceae	Streptococcus	Streptococcus pyogenes	blood	Complete	6. annotation (and sequence) public on NCBI site	78605	AVCF00000000	1881
1227	Gi10826	Streptococcus pyogenes GA41046	Bacteria	Firmicutes	Bacilli	Lactobacillales	Streptococcaceae	Streptococcus	Streptococcus pyogenes	oral	Complete	6. annotation (and sequence) public on NCBI site	78607	AWWB00000000	1932
1228	Gi10827	Streptococcus pyogenes GA41345	Bacteria	Firmicutes	Bacilli	Lactobacillales	Streptococcaceae	Streptococcus	Streptococcus pyogenes	oral	Complete	6. annotation (and sequence) public on NCBI site	78609	AUOY00000000	1935
1229	Gi10828	Streptococcus pyogenes GA40634	Bacteria	Firmicutes	Bacilli	Lactobacillales	Streptococcaceae	Streptococcus	Streptococcus pyogenes	oral	Complete	6. annotation (and sequence) public on NCBI site	78611	AURU00000000	1922
1230	Gi10829	Streptococcus pyogenes GA19681	Bacteria	Firmicutes	Bacilli	Lactobacillales	Streptococcaceae	Streptococcus	Streptococcus pyogenes	oral	Complete	6. annotation (and sequence) public on NCBI site	78613	AVCE00000000	2018
1231	Gi10830	Streptococcus pyogenes GA06023	Bacteria	Firmicutes	Bacilli	Lactobacillales	Streptococcaceae	Streptococcus	Streptococcus pyogenes	oral	Complete	6. annotation (and sequence) public on NCBI site	78615	AWPJ00000000	2280
1232	Gi10831	Streptococcus pyogenes GA40468	Bacteria	Firmicutes	Bacilli	Lactobacillales	Streptococcaceae	Streptococcus	Streptococcus pyogenes	oral	Complete	6. annotation (and sequence) public on NCBI site	78617	AWTE00000000	2187
1233	Gi10832	Streptococcus pyogenes GA19700	Bacteria	Firmicutes	Bacilli	Lactobacillales	Streptococcaceae	Streptococcus	Streptococcus pyogenes	oral	Complete	6. annotation (and sequence) public on NCBI site	78619	AWTF00000000	2086
1234	Gi10833	Streptococcus pyogenes GA41039	Bacteria	Firmicutes	Bacilli	Lactobacillales	Streptococcaceae	Streptococcus	Streptococcus pyogenes	oral	Complete	6. annotation (and sequence) public on NCBI site	78621	AWTG00000000	1886
1235	Gi10834	Streptococcus pyogenes GA41208	Bacteria	Firmicutes	Bacilli	Lactobacillales	Streptococcaceae	Streptococcus	Streptococcus pyogenes	oral	Complete	6. annotation (and sequence) public on NCBI site	78623	AWTH00000000	1866
1236	Gi10835	Streptococcus pyogenes GA40056	Bacteria	Firmicutes	Bacilli	Lactobacillales	Streptococcaceae	Streptococcus	Streptococcus pyogenes	oral	Complete	6. annotation (and sequence) public on NCBI site	78625	AWTI00000000	1893
1237	Gi10836	Streptococcus pyogenes GA41394	Bacteria	Firmicutes	Bacilli	Lactobacillales	Streptococcaceae	Streptococcus	Streptococcus pyogenes	oral	Complete	6. annotation (and sequence) public on NCBI site	78627	AWTJ00000000	1822
1238	Gi10837	Bifidobacterium longum 44	Bacteria	Firmicutes	Bacilli	Lactobacillales	Streptococcaceae	Streptococcus	Streptococcus pyogenes	oral	Complete	6. annotation (and sequence) public on NCBI site	78629	AWTK00000000	1900
1239	Gi10838	Bifidobacterium longum 1-6	Bacteria	Firmicutes	Bacilli	Lactobacillales	Streptococcaceae	Streptococcus	Streptococcus pyogenes	skin	Complete	6. annotation (and sequence) public on NCBI site	78631	AWTL00000000	1806
1240	Gi10839	Streptococcus pyogenes GA03455	Bacteria	Firmicutes	Bacilli	Lactobacillales	Streptococcaceae	Streptococcus	Streptococcus pyogenes	skin	Complete	6. annotation (and sequence) public on NCBI site	78633	AWTY00000000	1842
1241	Gi10840	Streptococcus pyogenes GA03799	Bacteria	Firmicutes	Bacilli	Lactobacillales	Streptococcaceae	Streptococcus	Streptococcus pyogenes	skin	Complete	6. annotation (and sequence) public on NCBI site	78635	AWTZ00000000	1745
1242	Gi10841	Streptococcus pyogenes GA40884	Bacteria	Firmicutes	Bacilli	Lactobacillales	Streptococcaceae	Streptococcus	Streptococcus pyogenes	skin	Complete	6. annotation (and sequence) public on NCBI site	78637	AWUA00000000	1815
1243	Gi10842	Streptococcus pyogenes GA03747	Bacteria	Firmicutes	Bacilli	Lactobacillales	Streptococcaceae	Streptococcus	Streptococcus pyogenes	skin	Complete	6. annotation (and sequence) public on NCBI site	78639	AWUB00000000	1915
1244	Gi10843	Streptococcus pyogenes GA19702	Bacteria	Firmicutes	Bacilli	Lactobacillales	Streptococcaceae	Streptococcus	Streptococcus pyogenes	skin	Complete	6. annotation (and sequence) public on NCBI site	78641	AWUC00000000	1869
1245	Gi10844	Streptococcus pyogenes GA16797	Bacteria	Firmicutes	Bacilli	Lactobacillales	Streptococcaceae	Streptococcus	Streptococcus pyogenes	skin	Complete	6. annotation (and sequence) public on NCBI site	78643	AWUD00000000	1742
1246	Gi10845	Acidaminococcus sp. BV3L6	Bacteria	Firmicutes	Negativicutes	Acidaminococcales	Acidaminococcaceae	Acidaminococcus	Acidaminococcus sp. BV3L6	urogenital_tract	Complete	6. annotation (and sequence) public on NCBI site	89623	AWUR00000000	2115
1247	Gi10846	Atopobium sp. BV3AC4	Bacteria	Actinobacteria	Coriobacteriia	Coriobacteriales	Atopobiaceae	Atopobium	Atopobium sp. BV3Ac4	urogenital_tract	Complete	6. annotation (and sequence) public on NCBI site	89625	AWUQ00000000	1585
1248	Gi10847	Coriobacteriaceae bacterium BV3Ac1	Bacteria	Actinobacteria	Coriobacteriia	Coriobacteriales	Coriobacteriaceae	no rank	Coriobacteriaceae bacterium BV3Ac1	urogenital_tract	Complete	6. annotation (and sequence) public on NCBI site	89627	AWUP00000000	1610
1249	Gi10848	Jonquetella sp. BV3C21	Bacteria	Synergistetes	Synergistia	Synergistales	Synergistaceae	Jonquetella	Jonquetella sp. BV3C21	urogenital_tract	Complete	6. annotation (and sequence) public on NCBI site	89629	AWWC00000000	1566
1250	Gi10849	Megasphaera sp. BV3C16-1	Bacteria	Firmicutes	Negativicutes	Veillonellales	Veillonellaceae	Megasphaera	Megasphaera sp. BV3C16-1	urogenital_tract	Complete	6. annotation (and sequence) public on NCBI site	89631	AWXA00000000	2196
1251	Gi10850	Peptoniphilus sp. BV3BML2	Bacteria	Firmicutes	Tissierellia	Tissierellales	Peptoniphilaceae	Peptoniphilus	Peptoniphilus sp. BV3BML2	urogenital_tract	In Progress	4. sequence public on NCBI site	89633
1252	Gi10851	Clostridiales Family XI sp. BV3AC2	Bacteria	Firmicutes	Tissierellia	Tissierellales	Peptoniphilaceae	Peptoniphilus	Peptoniphilus sp. BV3AC2	urogenital_tract	Complete	6. annotation (and sequence) public on NCBI site	89635	AWXD00000000	1785
1253	Gi10852	Clostridiales Family XI sp. BV3C26	Bacteria	Firmicutes	Tissierellia	Tissierellales	Peptoniphilaceae	Peptoniphilus	Peptoniphilus sp. BV3C26	urogenital_tract	Complete	6. annotation (and sequence) public on NCBI site	89637	AWXB00000000	1929
1254	Gi10853	Prevotella sp. BV3P1	Bacteria	Bacteroidetes	Bacteroidia	Bacteroidales	Prevotellaceae	Prevotella	Prevotella sp. BV3P1	urogenital_tract	Complete	6. annotation (and sequence) public on NCBI site	89639	AWXC00000000	2318
1255	Gi10854	Propionimicrobium sp. BV2F7	Bacteria	Actinobacteria	Actinobacteria	Propionibacteriales	Propionibacteriaceae	Propionimicrobium	Propionimicrobium sp. BV2F7	urogenital_tract	Complete	6. annotation (and sequence) public on NCBI site	89641	AZIS00000000	1835
1256	Gi10855	Streptococcus agalactiae BV3L5	Bacteria	Firmicutes	Bacilli	Lactobacillales	Streptococcaceae	Streptococcus	Streptococcus agalactiae	urogenital_tract	Complete	6. annotation (and sequence) public on NCBI site	89643	AZIR00000000	2172
1257	Gi10911	Corynebacterium sp. KPL1814	Bacteria	Actinobacteria	Actinobacteria	Corynebacteriales	Corynebacteriaceae	Corynebacterium	Corynebacterium sp. KPL1814	unknown	Complete	6. annotation (and sequence) public on NCBI site	169437	AXMC00000000	2322
1258	Gi10916	Staphylococcus sp. KPL1815	Bacteria	Firmicutes	Bacilli	Bacillales	Staphylococcaceae	Staphylococcus	Staphylococcus sp. KPL1815	unknown	In Progress	4. sequence public on NCBI site	169474
1259	Gi10917	Staphylococcus sp. KPL1816	Bacteria	Firmicutes	Bacilli	Bacillales	Staphylococcaceae	Staphylococcus	Staphylococcus sp. KPL1816	airways	In Progress	4. sequence public on NCBI site	169475
1260	Gi10912	Corynebacterium sp. KPL1817	Bacteria	Actinobacteria	Actinobacteria	Corynebacteriales	Corynebacteriaceae	Corynebacterium	Corynebacterium sp. KPL1817	unknown	Complete	6. annotation (and sequence) public on NCBI site	169438	AXMB00000000	2321
1261	Gi10913	Corynebacterium sp. KPL1818		Actinobacteria	Actinobacteria	Corynebacteriales	Corynebacteriaceae	Corynebacterium	Corynebacterium sp. KPL1818	unknown	Complete	6. annotation (and sequence) public on NCBI site	169439	AXMA00000000	2411
1264	Gi10914	Corynebacterium sp. KPL1821	Bacteria	Actinobacteria	Actinobacteria	Corynebacteriales	Corynebacteriaceae	Corynebacterium	Corynebacterium sp. KPL1821	unknown	Complete	6. annotation (and sequence) public on NCBI site	169440	AXLZ00000000	2324
1267	Gi10915	Corynebacterium sp. KPL1824	Bacteria	Actinobacteria	Actinobacteria	Corynebacteriales	Corynebacteriaceae	Corynebacterium	Corynebacterium sp. KPL1824	airways	Complete	6. annotation (and sequence) public on NCBI site	169441	AXLY00000000	2458
1269	Gi10905	Staphylococcus aureus KPL1828	Bacteria	Firmicutes	Bacilli	Bacillales	Staphylococcaceae	Staphylococcus	Staphylococcus aureus	nose	Complete	6. annotation (and sequence) public on NCBI site	169472	AZJB00000000	2467
1271	Gi10945	Propionibacterium sp. KPL1838	Bacteria	Actinobacteria	Actinobacteria	Propionibacteriales	Propionibacteriaceae	Propionibacterium	Propionibacterium sp. KPL1838	unknown	Complete	6. annotation (and sequence) public on NCBI site	169461	AXMN00000000	2299
1275	Gi10946	Propionibacterium sp. KPL1844	Bacteria	Actinobacteria	Actinobacteria	Propionibacteriales	Propionibacteriaceae	Propionibacterium	Propionibacterium sp. KPL1844	unknown	Complete	6. annotation (and sequence) public on NCBI site	169462	AXMM00000000	1803
1276	Gi10906	Staphylococcus aureus subsp. aureus KPL1845	Bacteria	Firmicutes	Bacilli	Bacillales	Staphylococcaceae	Staphylococcus	Staphylococcus aureus	nose	Complete	6. annotation (and sequence) public on NCBI site	169473	AZJA00000000	2564
1277	Gi10952	Propionibacterium sp. KPL1847	Bacteria	Actinobacteria	Actinobacteria	Propionibacteriales	Propionibacteriaceae	Propionibacterium	Propionibacterium sp. KPL1847	unknown	Complete	6. annotation (and sequence) public on NCBI site	169463	AXML00000000	2287
1278	Gi10953	Propionibacterium sp. KPL1849	Bacteria	Actinobacteria	Actinobacteria	Propionibacteriales	Propionibacteriaceae	Propionibacterium	Propionibacterium sp. KPL1849	unknown	Complete	6. annotation (and sequence) public on NCBI site	169464	AXMK00000000	2288
1279	Gi10954	Propionibacterium sp. KPL1852	Bacteria	Actinobacteria	Actinobacteria	Propionibacteriales	Propionibacteriaceae	Propionibacterium	Propionibacterium sp. KPL1852	unknown	Complete	6. annotation (and sequence) public on NCBI site	169465	AXMJ00000000	2304
1280	Gi10955	Propionibacterium sp. KPL1854	Bacteria	Actinobacteria	Actinobacteria	Propionibacteriales	Propionibacteriaceae	Propionibacterium	Propionibacterium sp. KPL1854	unknown	Complete	6. annotation (and sequence) public on NCBI site	169466	AXMI00000000	2374
1281	Gi10924	Corynebacterium sp. KPL1855	Bacteria	Actinobacteria	Actinobacteria	Corynebacteriales	Corynebacteriaceae	Corynebacterium	Corynebacterium sp. KPL1855	unknown	Complete	6. annotation (and sequence) public on NCBI site	169442	AXLX00000000	2316
1282	Gi10928	Corynebacterium sp. KPL1856	Bacteria	Actinobacteria	Actinobacteria	Corynebacteriales	Corynebacteriaceae	Corynebacterium	Corynebacterium sp. KPL1856	unknown	Complete	6. annotation (and sequence) public on NCBI site	169443	AXLW00000000	2319
1283	Gi10929	Corynebacterium sp. KPL1857	Bacteria	Actinobacteria	Actinobacteria	Corynebacteriales	Corynebacteriaceae	Corynebacterium	Corynebacterium sp. KPL1857	unknown	Complete	6. annotation (and sequence) public on NCBI site	169444	AXLV00000000	2339
1285	Gi10931	Corynebacterium sp. KPL1859	Bacteria	Actinobacteria	Actinobacteria	Corynebacteriales	Corynebacteriaceae	Corynebacterium	Corynebacterium sp. KPL1859	unknown	Complete	6. annotation (and sequence) public on NCBI site	169446	AXLU00000000	2356
1286	Gi10932	Corynebacterium sp. KPL1860	Bacteria	Actinobacteria	Actinobacteria	Corynebacteriales	Corynebacteriaceae	Corynebacterium	Corynebacterium sp. KPL1860	unknown	Complete	6. annotation (and sequence) public on NCBI site	169447	AXLT00000000	2332
1287	Gi10933	Corynebacterium sp. KPL1986	Bacteria	Actinobacteria	Actinobacteria	Corynebacteriales	Corynebacteriaceae	Corynebacterium	Corynebacterium sp. KPL1986	unknown	Complete	6. annotation (and sequence) public on NCBI site	170359	AXLS00000000	2385
1290	Gi10936	Corynebacterium sp. KPL1989	Bacteria	Actinobacteria	Actinobacteria	Corynebacteriales	Corynebacteriaceae	Corynebacterium	Corynebacterium sp. KPL1989	unknown	Complete	6. annotation (and sequence) public on NCBI site	170362	AXLR00000000	2072
1292	Gi10938	Corynebacterium sp. KPL1995	Bacteria	Actinobacteria	Actinobacteria	Corynebacteriales	Corynebacteriaceae	Corynebacterium	Corynebacterium sp. KPL1995	unknown	Complete	6. annotation (and sequence) public on NCBI site	170364	AXLQ00000000	2067
1293	Gi10939	Corynebacterium sp. KPL1996	Bacteria	Actinobacteria	Actinobacteria	Corynebacteriales	Corynebacteriaceae	Corynebacterium	Corynebacterium sp. KPL1996	unknown	Complete	6. annotation (and sequence) public on NCBI site	170365	AXLP00000000	2386
1295	Gi10941	Corynebacterium sp. KPL1998	Bacteria	Actinobacteria	Actinobacteria	Corynebacteriales	Corynebacteriaceae	Corynebacterium	Corynebacterium sp. KPL1998	unknown	Complete	6. annotation (and sequence) public on NCBI site	170367	AXLO00000000	2384
1297	Gi10947	Propionibacterium sp. KPL2000	Bacteria	Actinobacteria	Actinobacteria	Propionibacteriales	Propionibacteriaceae	Propionibacterium	Propionibacterium sp. KPL2000	unknown	Complete	6. annotation (and sequence) public on NCBI site	170369	AXMH00000000	2340
1299	Gi10948	Propionibacterium sp. KPL2003	Bacteria	Actinobacteria	Actinobacteria	Propionibacteriales	Propionibacteriaceae	Propionibacterium	Propionibacterium sp. KPL2003	unknown	Complete	6. annotation (and sequence) public on NCBI site	170371	AXMG00000000	2308
1300	Gi10944	Corynebacterium sp. KPL2004	Bacteria	Actinobacteria	Actinobacteria	Corynebacteriales	Corynebacteriaceae	Corynebacterium	Corynebacterium sp. KPL2004	unknown	Complete	6. annotation (and sequence) public on NCBI site	170372	AXLN00000000	2387
1301	Gi10949	Propionibacterium sp. KPL2005	Bacteria	Actinobacteria	Actinobacteria	Propionibacteriales	Propionibacteriaceae	Propionibacterium	Propionibacterium sp. KPL2005	unknown	Complete	6. annotation (and sequence) public on NCBI site	170373	AXMF00000000	2345
1302	Gi10950	Propionibacterium sp. KPL2008	Bacteria	Actinobacteria	Actinobacteria	Propionibacteriales	Propionibacteriaceae	Propionibacterium	Propionibacterium sp. KPL2008	unknown	Complete	6. annotation (and sequence) public on NCBI site	170374	AXME00000000	2369
1303	Gi10951	Propionibacterium sp. KPL2009	Bacteria	Actinobacteria	Actinobacteria	Propionibacteriales	Propionibacteriaceae	Propionibacterium	Propionibacterium sp. KPL2009	unknown	Complete	6. annotation (and sequence) public on NCBI site	170375	AXMD00000000	2312
1305	Gi10899	Klebsiella pneumoniae subsp. pneumoniae WGLW1	Bacteria	Proteobacteria	Gammaproteobacteria	Enterobacterales	Enterobacteriaceae	Klebsiella	Klebsiella pneumoniae	urogenital_tract	Complete	6. annotation (and sequence) public on NCBI site	169453	AMLL00000000	5170
1306	Gi10900	Klebsiella pneumoniae subsp. pneumoniae WGLW2	Bacteria	Proteobacteria	Gammaproteobacteria	Enterobacterales	Enterobacteriaceae	Klebsiella	Klebsiella pneumoniae	airways	Complete	6. annotation (and sequence) public on NCBI site	169454	AMLM00000000	5292
1307	Gi10901	Klebsiella pneumoniae subsp. pneumoniae WGLW3	Bacteria	Proteobacteria	Gammaproteobacteria	Enterobacterales	Enterobacteriaceae	Klebsiella	Klebsiella pneumoniae	gastrointestinal_tract	Complete	6. annotation (and sequence) public on NCBI site	169455	AMLN00000000	5159
1308	Gi10902	Klebsiella pneumoniae subsp. pneumoniae WGLW5	Bacteria	Proteobacteria	Gammaproteobacteria	Enterobacterales	Enterobacteriaceae	Klebsiella	Klebsiella pneumoniae	gastrointestinal_tract	Complete	6. annotation (and sequence) public on NCBI site	169456	AMLO00000000	5448
1309	Gi10897	Listeria monocytogenes CC70B	Bacteria	Firmicutes	Bacilli	Bacillales	Listeriaceae	Listeria	Listeria monocytogenes	unknown	In Progress	4. sequence public on NCBI site	169457
1310	Gi10903	Proteus mirabilis WGLW4	Bacteria	Proteobacteria	Gammaproteobacteria	Enterobacterales	Morganellaceae	Proteus	Proteus mirabilis	urogenital_tract	Complete	6. annotation (and sequence) public on NCBI site	169467	AMGU00000000	3508
1311	Gi10904	Proteus mirabilis WGLW6	Bacteria	Proteobacteria	Gammaproteobacteria	Enterobacterales	Morganellaceae	Proteus	Proteus mirabilis	gastrointestinal_tract	Complete	6. annotation (and sequence) public on NCBI site	169468	AMGT00000000	3738
1312	Gi10907	Bifidobacterium longum subsp. longum 44B	Bacteria	Actinobacteria	Actinobacteria	Bifidobacteriales	Bifidobacteriaceae	Bifidobacterium	Bifidobacterium longum	gastrointestinal_tract	Complete	6. annotation (and sequence) public on NCBI site	89645	AJTM00000000	2262
1313	Gi10908	Bifidobacterium longum subsp. longum 1-6B	Bacteria	Actinobacteria	Actinobacteria	Bifidobacteriales	Bifidobacteriaceae	Bifidobacterium	Bifidobacterium longum	unknown	Complete	6. annotation (and sequence) public on NCBI site	89647	AJTF00000000	2425
1314	Gi10909	Bifidobacterium longum subsp. longum 35B	Bacteria	Actinobacteria	Actinobacteria	Bifidobacteriales	Bifidobacteriaceae	Bifidobacterium	Bifidobacterium longum	unknown	Complete	6. annotation (and sequence) public on NCBI site	89649	AJTI00000000	2260
1315	Gi10910	Bifidobacterium longum subsp. longum 2-2B	Bacteria	Actinobacteria	Actinobacteria	Bifidobacteriales	Bifidobacteriaceae	Bifidobacterium	Bifidobacterium longum	gastrointestinal_tract	Complete	6. annotation (and sequence) public on NCBI site	89651	AJTJ00000000	2412
1316	Gi10965	Olsenella profusa F0195	Bacteria	Actinobacteria	Coriobacteriia	Coriobacteriales	Atopobiaceae	Olsenella	Olsenella profusa	oral	Complete	6. annotation (and sequence) public on NCBI site	78893	AWEZ00000000	2650
1317	Gi10956	Actinomyces georgiae F0490	Bacteria	Actinobacteria	Actinobacteria	Actinomycetales	Actinomycetaceae	Schaalia	Schaalia georgiae	oral	Complete	6. annotation (and sequence) public on NCBI site	78895	AKFS00000000	2365
1318	Gi10957	Actinomyces massiliensis F0489	Bacteria	Actinobacteria	Actinobacteria	Actinomycetales	Actinomycetaceae	Actinomyces	Actinomyces massiliensis	oral	Complete	6. annotation (and sequence) public on NCBI site	78897	AKFT00000000	3129
1319	Gi10958	Capnocytophaga ochracea str. Holt 25	Bacteria	Bacteroidetes	Flavobacteriia	Flavobacteriales	Flavobacteriaceae	Capnocytophaga	Capnocytophaga ochracea	oral	Complete	6. annotation (and sequence) public on NCBI site	78899	AKFV00000000	2272
1320	Gi10959	Capnocytophaga sp. oral taxon 335 str. F0486	Bacteria	Bacteroidetes	Flavobacteriia	Flavobacteriales	Flavobacteriaceae	Capnocytophaga	Capnocytophaga sp. oral taxon 335	oral	Complete	6. annotation (and sequence) public on NCBI site	78901	AKFR00000000	2205
1321	Gi10960	Capnocytophaga sp. oral taxon 412 str. F0487	Bacteria	Bacteroidetes	Flavobacteriia	Flavobacteriales	Flavobacteriaceae	Capnocytophaga	Capnocytophaga sp. oral taxon 412	oral	Complete	6. annotation (and sequence) public on NCBI site	78903	AJZR00000000	2277
1322	Gi10961	Porphyromonas gingivalis W50	Bacteria	Bacteroidetes	Bacteroidia	Bacteroidales	Porphyromonadaceae	Porphyromonas	Porphyromonas gingivalis	oral	Complete	6. annotation (and sequence) public on NCBI site	78905	AJZS00000000	2016
1323	Gi10962	Porphyromonas sp. oral taxon 279 str. F0450	Bacteria	Bacteroidetes	Bacteroidia	Bacteroidales	Porphyromonadaceae	Porphyromonas	Porphyromonas sp. oral taxon 279	oral	Complete	6. annotation (and sequence) public on NCBI site	78907	ALKJ00000000	1729
1324	Gi10963	Rothia aeria F0474	Bacteria	Actinobacteria	Actinobacteria	Micrococcales	Micrococcaceae	Rothia	Rothia aeria	oral	Complete	6. annotation (and sequence) public on NCBI site	78909	AJJQ00000000	2282	2513237283
1325	Gi10964	Treponema socranskii socranskii VPI DR56BR1116, ATCC 35536	Bacteria	Spirochaetes	Spirochaetia	Spirochaetales	Spirochaetaceae	Treponema	Treponema socranskii	oral	Complete	6. annotation (and sequence) public on NCBI site	78911	AUZJ00000000	2626
1326	Gi11001	Akkermansia sp. KLE1605	Bacteria	Verrucomicrobia	Verrucomicrobiae	Verrucomicrobiales	Akkermansiaceae	Akkermansia	Akkermansia sp. KLE1605	gastrointestinal_tract	In Progress	2. project has NCBI project id	80821
1327	Gi11003	Enterococcus faecalis 599	Bacteria	Firmicutes	Bacilli	Lactobacillales	Enterococcaceae	Enterococcus	Enterococcus faecalis	unknown	Complete	6. annotation (and sequence) public on NCBI site	81957	ALZI00000000	3155	2519103119
1328	Gi11004	Enterococcus faecalis ERV103	Bacteria	Firmicutes	Bacilli	Lactobacillales	Enterococcaceae	Enterococcus	Enterococcus faecalis	unknown	Complete	6. annotation (and sequence) public on NCBI site	81959	ALZJ00000000	3131	2519103116
1329	Gi11005	Enterococcus faecalis ERV116	Bacteria	Firmicutes	Bacilli	Lactobacillales	Enterococcaceae	Enterococcus	Enterococcus faecalis	unknown	Complete	6. annotation (and sequence) public on NCBI site	81961	ALZK00000000	3126	2519103092
1330	Gi11006	Enterococcus faecalis ERV129	Bacteria	Firmicutes	Bacilli	Lactobacillales	Enterococcaceae	Enterococcus	Enterococcus faecalis	unknown	Complete	6. annotation (and sequence) public on NCBI site	81963	ALZL00000000	3257	2519103118
1331	Gi11007	Enterococcus faecalis ERV25	Bacteria	Firmicutes	Bacilli	Lactobacillales	Enterococcaceae	Enterococcus	Enterococcus faecalis	unknown	Complete	6. annotation (and sequence) public on NCBI site	81965	ALZM00000000	3197	2519103117
1332	Gi11008	Enterococcus faecalis ERV31	Bacteria	Firmicutes	Bacilli	Lactobacillales	Enterococcaceae	Enterococcus	Enterococcus faecalis	unknown	Complete	6. annotation (and sequence) public on NCBI site	81967	ALZN00000000	3128	2519103091
1333	Gi11009	Enterococcus faecalis ERV37	Bacteria	Firmicutes	Bacilli	Lactobacillales	Enterococcaceae	Enterococcus	Enterococcus faecalis	unknown	Complete	6. annotation (and sequence) public on NCBI site	81969	ALZO00000000	3253	2519103090
1334	Gi11010	Enterococcus faecalis ERV41	Bacteria	Firmicutes	Bacilli	Lactobacillales	Enterococcaceae	Enterococcus	Enterococcus faecalis	unknown	Complete	6. annotation (and sequence) public on NCBI site	81971	ALZP00000000	3290	2519103137
1335	Gi11011	Enterococcus faecalis ERV62	Bacteria	Firmicutes	Bacilli	Lactobacillales	Enterococcaceae	Enterococcus	Enterococcus faecalis	unknown	Complete	6. annotation (and sequence) public on NCBI site	81973	ALZQ00000000	3221	2519103138
1336	Gi11012	Enterococcus faecalis ERV63	Bacteria	Firmicutes	Bacilli	Lactobacillales	Enterococcaceae	Enterococcus	Enterococcus faecalis	unknown	Complete	6. annotation (and sequence) public on NCBI site	81975	ALZR00000000	3338	2519103135
1337	Gi11013	Enterococcus faecalis ERV65	Bacteria	Firmicutes	Bacilli	Lactobacillales	Enterococcaceae	Enterococcus	Enterococcus faecalis	unknown	Complete	6. annotation (and sequence) public on NCBI site	81977	ALZS00000000	3202	2519103136
1338	Gi11014	Enterococcus faecalis ERV68	Bacteria	Firmicutes	Bacilli	Lactobacillales	Enterococcaceae	Enterococcus	Enterococcus faecalis	unknown	Complete	6. annotation (and sequence) public on NCBI site	81979	ALZT00000000	3272	2519103141
1339	Gi11015	Enterococcus faecalis ERV72	Bacteria	Firmicutes	Bacilli	Lactobacillales	Enterococcaceae	Enterococcus	Enterococcus faecalis	unknown	Complete	6. annotation (and sequence) public on NCBI site	81981	ALZU00000000	3262	2519103142
1340	Gi11016	Enterococcus faecalis ERV73	Bacteria	Firmicutes	Bacilli	Lactobacillales	Enterococcaceae	Enterococcus	Enterococcus faecalis	unknown	Complete	6. annotation (and sequence) public on NCBI site	81983	ALZV00000000	3254	2519103139
1341	Gi11017	Enterococcus faecalis ERV81	Bacteria	Firmicutes	Bacilli	Lactobacillales	Enterococcaceae	Enterococcus	Enterococcus faecalis	unknown	Complete	6. annotation (and sequence) public on NCBI site	81985	ALZW00000000	3267	2519103140
1342	Gi11018	Enterococcus faecalis ERV85	Bacteria	Firmicutes	Bacilli	Lactobacillales	Enterococcaceae	Enterococcus	Enterococcus faecalis	unknown	Complete	6. annotation (and sequence) public on NCBI site	81987	ALZX00000000	3275	2519103133
1343	Gi11019	Enterococcus faecalis ERV93	Bacteria	Firmicutes	Bacilli	Lactobacillales	Enterococcaceae	Enterococcus	Enterococcus faecalis	unknown	Complete	6. annotation (and sequence) public on NCBI site	81989	ALZY00000000	3182	2519103134
1344	Gi11020	Enterococcus faecalis R508	Bacteria	Firmicutes	Bacilli	Lactobacillales	Enterococcaceae	Enterococcus	Enterococcus faecalis	unknown	Complete	6. annotation (and sequence) public on NCBI site	81991	ALZZ00000000	2750
1345	Gi11021	Enterococcus faecium TX1337RF	Bacteria	Firmicutes	Bacilli	Lactobacillales	Enterococcaceae	Enterococcus	Enterococcus faecium	unknown	Complete	6. annotation (and sequence) public on NCBI site	81993	AMAA00000000	2754
1346	Gi11022	Enterococcus faecium 503	Bacteria	Firmicutes	Bacilli	Lactobacillales	Enterococcaceae	Enterococcus	Enterococcus faecium	unknown	Complete	6. annotation (and sequence) public on NCBI site	81995	AMBN00000000	2905
1347	Gi11023	Enterococcus faecium 504	Bacteria	Firmicutes	Bacilli	Lactobacillales	Enterococcaceae	Enterococcus	Enterococcus faecium	unknown	Complete	6. annotation (and sequence) public on NCBI site	81997	AMBM00000000	2782
1348	Gi11024	Enterococcus faecium 505	Bacteria	Firmicutes	Bacilli	Lactobacillales	Enterococcaceae	Enterococcus	Enterococcus faecium	unknown	Complete	6. annotation (and sequence) public on NCBI site	81999	AMBL00000000	2656
1349	Gi11025	Enterococcus faecium 506	Bacteria	Firmicutes	Bacilli	Lactobacillales	Enterococcaceae	Enterococcus	Enterococcus faecium	unknown	Complete	6. annotation (and sequence) public on NCBI site	82001	AMBK00000000	3027
1350	Gi11026	Enterococcus faecium 509	Bacteria	Firmicutes	Bacilli	Lactobacillales	Enterococcaceae	Enterococcus	Enterococcus faecium	unknown	Complete	6. annotation (and sequence) public on NCBI site	82003	AMBJ00000000	3191
1351	Gi11027	Enterococcus faecium 510	Bacteria	Firmicutes	Bacilli	Lactobacillales	Enterococcaceae	Enterococcus	Enterococcus faecium	unknown	Complete	6. annotation (and sequence) public on NCBI site	82005	AMBI00000000	3071
1352	Gi11028	Enterococcus faecium 511	Bacteria	Firmicutes	Bacilli	Lactobacillales	Enterococcaceae	Enterococcus	Enterococcus faecium	unknown	Complete	6. annotation (and sequence) public on NCBI site	82007	AMBH00000000	3204
1353	Gi11029	Enterococcus faecium 513	Bacteria	Firmicutes	Bacilli	Lactobacillales	Enterococcaceae	Enterococcus	Enterococcus faecium	unknown	Complete	6. annotation (and sequence) public on NCBI site	82009	AMBG00000000	3014
1354	Gi11030	Enterococcus faecium 514	Bacteria	Firmicutes	Bacilli	Lactobacillales	Enterococcaceae	Enterococcus	Enterococcus faecium	unknown	Complete	6. annotation (and sequence) public on NCBI site	82011	AMBF00000000	3139	2519103062
1355	Gi11031	Enterococcus faecium 515	Bacteria	Firmicutes	Bacilli	Lactobacillales	Enterococcaceae	Enterococcus	Enterococcus faecium	unknown	Complete	6. annotation (and sequence) public on NCBI site	82015	AMBE00000000	3056	2519103063
1356	Gi11032	Enterococcus faecium C1904	Bacteria	Firmicutes	Bacilli	Lactobacillales	Enterococcaceae	Enterococcus	Enterococcus faecium	unknown	Complete	6. annotation (and sequence) public on NCBI site	82017	AMBD00000000	3036	2519103064
1357	Gi11033	Enterococcus faecium C497	Bacteria	Firmicutes	Bacilli	Lactobacillales	Enterococcaceae	Enterococcus	Enterococcus faecium	unknown	Complete	6. annotation (and sequence) public on NCBI site	82019	AMBC00000000	2867	2519103065
1358	Gi11034	Enterococcus faecium C621	Bacteria	Firmicutes	Bacilli	Lactobacillales	Enterococcaceae	Enterococcus	Enterococcus faecium	unknown	Complete	6. annotation (and sequence) public on NCBI site	82021	AMBB00000000	3097	2519103066
1359	Gi11035	Enterococcus faecium E417	Bacteria	Firmicutes	Bacilli	Lactobacillales	Enterococcaceae	Enterococcus	Enterococcus faecium	unknown	Complete	6. annotation (and sequence) public on NCBI site	82023	AMBA00000000	3085	2519103067
1360	Gi11036	Enterococcus faecium E422	Bacteria	Firmicutes	Bacilli	Lactobacillales	Enterococcaceae	Enterococcus	Enterococcus faecium	unknown	Complete	6. annotation (and sequence) public on NCBI site	82025	AMAZ00000000	3122	2519103068
1361	Gi11037	Enterococcus faecium ERV1	Bacteria	Firmicutes	Bacilli	Lactobacillales	Enterococcaceae	Enterococcus	Enterococcus faecium	unknown	Complete	6. annotation (and sequence) public on NCBI site	82027	AMAY00000000	3065	2519103069
1362	Gi11038	Enterococcus faecium ERV102	Bacteria	Firmicutes	Bacilli	Lactobacillales	Enterococcaceae	Enterococcus	Enterococcus faecium	unknown	Complete	6. annotation (and sequence) public on NCBI site	82029	AMAX00000000	3095	2519103070
1363	Gi11039	Enterococcus faecium ERV161	Bacteria	Firmicutes	Bacilli	Lactobacillales	Enterococcaceae	Enterococcus	Enterococcus faecium	unknown	Complete	6. annotation (and sequence) public on NCBI site	82031	AMAW00000000	2971	2519103071
1364	Gi11040	Enterococcus faecium ERV165	Bacteria	Firmicutes	Bacilli	Lactobacillales	Enterococcaceae	Enterococcus	Enterococcus faecium	unknown	Complete	6. annotation (and sequence) public on NCBI site	82033	AMAV00000000	3082
1365	Gi11041	Enterococcus faecium ERV168	Bacteria	Firmicutes	Bacilli	Lactobacillales	Enterococcaceae	Enterococcus	Enterococcus faecium	unknown	Complete	6. annotation (and sequence) public on NCBI site	82035	AMAU00000000	3181
1366	Gi11042	Enterococcus faecium ERV26	Bacteria	Firmicutes	Bacilli	Lactobacillales	Enterococcaceae	Enterococcus	Enterococcus faecium	unknown	Complete	6. annotation (and sequence) public on NCBI site	82037	AMAT00000000	3336
1367	Gi11043	Enterococcus faecium ERV38	Bacteria	Firmicutes	Bacilli	Lactobacillales	Enterococcaceae	Enterococcus	Enterococcus faecium	unknown	Complete	6. annotation (and sequence) public on NCBI site	82039	AMAS00000000	3216
1368	Gi11044	Enterococcus faecium ERV69	Bacteria	Firmicutes	Bacilli	Lactobacillales	Enterococcaceae	Enterococcus	Enterococcus faecium	unknown	Complete	6. annotation (and sequence) public on NCBI site	82041	AMAR00000000	3184
1369	Gi11045	Enterococcus faecium ERV99	Bacteria	Firmicutes	Bacilli	Lactobacillales	Enterococcaceae	Enterococcus	Enterococcus faecium	unknown	Complete	6. annotation (and sequence) public on NCBI site	82043	AMAQ00000000	2908
1370	Gi11046	Enterococcus faecium P1123	Bacteria	Firmicutes	Bacilli	Lactobacillales	Enterococcaceae	Enterococcus	Enterococcus faecium	unknown	Complete	6. annotation (and sequence) public on NCBI site	82045	AMAP00000000	3255
1371	Gi11047	Enterococcus faecium P1137	Bacteria	Firmicutes	Bacilli	Lactobacillales	Enterococcaceae	Enterococcus	Enterococcus faecium	unknown	Complete	6. annotation (and sequence) public on NCBI site	82047	AMAO00000000	2916
1372	Gi11048	Enterococcus faecium P1139	Bacteria	Firmicutes	Bacilli	Lactobacillales	Enterococcaceae	Enterococcus	Enterococcus faecium	unknown	Complete	6. annotation (and sequence) public on NCBI site	82049	AMAN00000000	3248
1373	Gi11049	Enterococcus faecium P1140	Bacteria	Firmicutes	Bacilli	Lactobacillales	Enterococcaceae	Enterococcus	Enterococcus faecium	unknown	Complete	6. annotation (and sequence) public on NCBI site	82051	AMAM00000000	3099
1374	Gi11050	Enterococcus faecium P1190	Bacteria	Firmicutes	Bacilli	Lactobacillales	Enterococcaceae	Enterococcus	Enterococcus faecium	unknown	Complete	6. annotation (and sequence) public on NCBI site	82053	AMAL00000000	3082
1375	Gi11051	Enterococcus faecium P1986	Bacteria	Firmicutes	Bacilli	Lactobacillales	Enterococcaceae	Enterococcus	Enterococcus faecium	unknown	Complete	6. annotation (and sequence) public on NCBI site	82055	AMAK00000000	3243
1376	Gi11052	Enterococcus faecium R446	Bacteria	Firmicutes	Bacilli	Lactobacillales	Enterococcaceae	Enterococcus	Enterococcus faecium	unknown	Complete	6. annotation (and sequence) public on NCBI site	82057	AMAJ00000000	3265
1377	Gi11053	Enterococcus faecium R494	Bacteria	Firmicutes	Bacilli	Lactobacillales	Enterococcaceae	Enterococcus	Enterococcus faecium	unknown	Complete	6. annotation (and sequence) public on NCBI site	82059	AMAI00000000	3035
1378	Gi11054	Enterococcus faecium R496	Bacteria	Firmicutes	Bacilli	Lactobacillales	Enterococcaceae	Enterococcus	Enterococcus faecium	unknown	Complete	6. annotation (and sequence) public on NCBI site	82061	AMAH00000000	3334
1379	Gi11055	Enterococcus faecium R497	Bacteria	Firmicutes	Bacilli	Lactobacillales	Enterococcaceae	Enterococcus	Enterococcus faecium	unknown	Complete	6. annotation (and sequence) public on NCBI site	82063	AMAG00000000	3266
1380	Gi11056	Enterococcus faecium R499	Bacteria	Firmicutes	Bacilli	Lactobacillales	Enterococcaceae	Enterococcus	Enterococcus faecium	unknown	Complete	6. annotation (and sequence) public on NCBI site	82065	AMAF00000000	3026
1381	Gi11057	Enterococcus faecium R501	Bacteria	Firmicutes	Bacilli	Lactobacillales	Enterococcaceae	Enterococcus	Enterococcus faecium	unknown	Complete	6. annotation (and sequence) public on NCBI site	82067	AMAE00000000	3273
1382	Gi11058	Enterococcus faecium S447	Bacteria	Firmicutes	Bacilli	Lactobacillales	Enterococcaceae	Enterococcus	Enterococcus faecium	unknown	Complete	6. annotation (and sequence) public on NCBI site	82069	AMAD00000000	3242
1383	Gi11059	Enterococcus faecium V689	Bacteria	Firmicutes	Bacilli	Lactobacillales	Enterococcaceae	Enterococcus	Enterococcus faecium	unknown	Complete	6. annotation (and sequence) public on NCBI site	82071	AMAC00000000	3008
1384	Gi11060	Staphylococcus aureus subsp. aureus CM05	Bacteria	Firmicutes	Bacilli	Bacillales	Staphylococcaceae	Staphylococcus	Staphylococcus aureus	unknown	Complete	6. annotation (and sequence) public on NCBI site	82073	AMAB00000000	2831
1385	Gi14690	Staphylococcus epidermidis NIH051475	Bacteria	Firmicutes	Bacilli	Bacillales	Staphylococcaceae	Staphylococcus	Staphylococcus epidermidis	unknown	Complete	6. annotation (and sequence) public on NCBI site	86755	AKHL00000000	2345
1386	Gi14691	Staphylococcus epidermidis NIH051668	Bacteria	Firmicutes	Bacilli	Bacillales	Staphylococcaceae	Staphylococcus	Staphylococcus epidermidis	unknown	Complete	6. annotation (and sequence) public on NCBI site	86757	AKHK00000000	2560
1387	Gi14692	Staphylococcus epidermidis NIH04003	Bacteria	Firmicutes	Bacilli	Bacillales	Staphylococcaceae	Staphylococcus	Staphylococcus epidermidis	unknown	Complete	6. annotation (and sequence) public on NCBI site	86759	AKHJ00000000	2307
1388	Gi14693	Staphylococcus epidermidis NIH05003	Bacteria	Firmicutes	Bacilli	Bacillales	Staphylococcaceae	Staphylococcus	Staphylococcus epidermidis	unknown	Complete	6. annotation (and sequence) public on NCBI site	86761	AKHI00000000	2251
1389	Gi14694	Staphylococcus epidermidis NIH06004	Bacteria	Firmicutes	Bacilli	Bacillales	Staphylococcaceae	Staphylococcus	Staphylococcus epidermidis	unknown	Complete	6. annotation (and sequence) public on NCBI site	86763	AKHH00000000	2476
1390	Gi14695	Staphylococcus epidermidis NIH08001	Bacteria	Firmicutes	Bacilli	Bacillales	Staphylococcaceae	Staphylococcus	Staphylococcus epidermidis	unknown	Complete	6. annotation (and sequence) public on NCBI site	86765	AKHG00000000	2384
1391	Gi14719	Helicobacter pylori GAM100Ai	Bacteria	Proteobacteria	Epsilonproteobacteria	Campylobacterales	Helicobacteraceae	Helicobacter	Helicobacter pylori	gastrointestinal_tract	Complete	6. annotation (and sequence) public on NCBI site	89209	ANFP00000000	1669
1392	Gi14720	Helicobacter pylori GAM101Biv	Bacteria	Proteobacteria	Epsilonproteobacteria	Campylobacterales	Helicobacteraceae	Helicobacter	Helicobacter pylori	gastrointestinal_tract	Complete	6. annotation (and sequence) public on NCBI site	89211	APCW00000000	1661
1393	Gi14721	Helicobacter pylori GAM103Bi	Bacteria	Proteobacteria	Epsilonproteobacteria	Campylobacterales	Helicobacteraceae	Helicobacter	Helicobacter pylori	gastrointestinal_tract	Complete	6. annotation (and sequence) public on NCBI site	89213	APCX00000000	1659
1394	Gi14722	Helicobacter pylori GAM105Ai	Bacteria	Proteobacteria	Epsilonproteobacteria	Campylobacterales	Helicobacteraceae	Helicobacter	Helicobacter pylori	gastrointestinal_tract	Complete	6. annotation (and sequence) public on NCBI site	89215	APCY00000000	1723
1395	Gi14723	Helicobacter pylori GAM112Ai	Bacteria	Proteobacteria	Epsilonproteobacteria	Campylobacterales	Helicobacteraceae	Helicobacter	Helicobacter pylori	gastrointestinal_tract	Complete	6. annotation (and sequence) public on NCBI site	89217	APCZ00000000	1710
1396	Gi14724	Helicobacter pylori GAM114Ai	Bacteria	Proteobacteria	Epsilonproteobacteria	Campylobacterales	Helicobacteraceae	Helicobacter	Helicobacter pylori	gastrointestinal_tract	Complete	6. annotation (and sequence) public on NCBI site	89219	APDA00000000	1656
1397	Gi14725	Helicobacter pylori GAM115Ai	Bacteria	Proteobacteria	Epsilonproteobacteria	Campylobacterales	Helicobacteraceae	Helicobacter	Helicobacter pylori	gastrointestinal_tract	Complete	6. annotation (and sequence) public on NCBI site	89221	APDB00000000	1742
1398	Gi14726	Helicobacter pylori GAM117Ai	Bacteria	Proteobacteria	Epsilonproteobacteria	Campylobacterales	Helicobacteraceae	Helicobacter	Helicobacter pylori	gastrointestinal_tract	Complete	6. annotation (and sequence) public on NCBI site	89223	AWER00000000	1691
1399	Gi14727	Helicobacter pylori GAM118Bi	Bacteria	Proteobacteria	Epsilonproteobacteria	Campylobacterales	Helicobacteraceae	Helicobacter	Helicobacter pylori	gastrointestinal_tract	Complete	6. annotation (and sequence) public on NCBI site	89225	APDD00000000	1706
1400	Gi14728	Helicobacter pylori GAM119Bi	Bacteria	Proteobacteria	Epsilonproteobacteria	Campylobacterales	Helicobacteraceae	Helicobacter	Helicobacter pylori	gastrointestinal_tract	Complete	6. annotation (and sequence) public on NCBI site	89227	APDE00000000	1719
1401	Gi14729	Helicobacter pylori GAM120Ai	Bacteria	Proteobacteria	Epsilonproteobacteria	Campylobacterales	Helicobacteraceae	Helicobacter	Helicobacter pylori	gastrointestinal_tract	Complete	6. annotation (and sequence) public on NCBI site	89229	APDF00000000	1716
1402	Gi14730	Helicobacter pylori GAM121Aii	Bacteria	Proteobacteria	Epsilonproteobacteria	Campylobacterales	Helicobacteraceae	Helicobacter	Helicobacter pylori	gastrointestinal_tract	Complete	6. annotation (and sequence) public on NCBI site	89231	APDG00000000	1700
1403	Gi14731	Helicobacter pylori GAM201Ai	Bacteria	Proteobacteria	Epsilonproteobacteria	Campylobacterales	Helicobacteraceae	Helicobacter	Helicobacter pylori	gastrointestinal_tract	Complete	6. annotation (and sequence) public on NCBI site	89233	APDC00000000	1650
1404	Gi14732	Helicobacter pylori GAM210Bi	Bacteria	Proteobacteria	Epsilonproteobacteria	Campylobacterales	Helicobacteraceae	Helicobacter	Helicobacter pylori	gastrointestinal_tract	Complete	6. annotation (and sequence) public on NCBI site	89235	APDH00000000	1670
1405	Gi14733	Helicobacter pylori GAM231Ai	Bacteria	Proteobacteria	Epsilonproteobacteria	Campylobacterales	Helicobacteraceae	Helicobacter	Helicobacter pylori	gastrointestinal_tract	Complete	6. annotation (and sequence) public on NCBI site	89237	APDI00000000	1658
1406	Gi14734	Helicobacter pylori GAM239Bi	Bacteria	Proteobacteria	Epsilonproteobacteria	Campylobacterales	Helicobacteraceae	Helicobacter	Helicobacter pylori	gastrointestinal_tract	Complete	6. annotation (and sequence) public on NCBI site	89239	APDJ00000000	1674
1407	Gi14735	Helicobacter pylori GAM244Ai	Bacteria	Proteobacteria	Epsilonproteobacteria	Campylobacterales	Helicobacteraceae	Helicobacter	Helicobacter pylori	gastrointestinal_tract	Complete	6. annotation (and sequence) public on NCBI site	89241	APDK00000000	1666
1408	Gi14736	Helicobacter pylori GAM245Ai	Bacteria	Proteobacteria	Epsilonproteobacteria	Campylobacterales	Helicobacteraceae	Helicobacter	Helicobacter pylori	gastrointestinal_tract	Complete	6. annotation (and sequence) public on NCBI site	89243	APDL00000000	1690
1409	Gi14737	Helicobacter pylori GAM246Ai	Bacteria	Proteobacteria	Epsilonproteobacteria	Campylobacterales	Helicobacteraceae	Helicobacter	Helicobacter pylori	gastrointestinal_tract	Complete	6. annotation (and sequence) public on NCBI site	89245	APDM00000000	1707
1410	Gi14738	Helicobacter pylori GAM249T	Bacteria	Proteobacteria	Epsilonproteobacteria	Campylobacterales	Helicobacteraceae	Helicobacter	Helicobacter pylori	gastrointestinal_tract	Complete	6. annotation (and sequence) public on NCBI site	89247	APDN00000000	1660
1411	Gi14739	Helicobacter pylori GAM250AFi	Bacteria	Proteobacteria	Epsilonproteobacteria	Campylobacterales	Helicobacteraceae	Helicobacter	Helicobacter pylori	gastrointestinal_tract	Complete	6. annotation (and sequence) public on NCBI site	89249	APDO00000000	1618
1412	Gi14740	Helicobacter pylori GAM250T	Bacteria	Proteobacteria	Epsilonproteobacteria	Campylobacterales	Helicobacteraceae	Helicobacter	Helicobacter pylori	gastrointestinal_tract	Complete	6. annotation (and sequence) public on NCBI site	89251	APDP00000000	1623
1413	Gi14741	Helicobacter pylori GAM252Bi	Bacteria	Proteobacteria	Epsilonproteobacteria	Campylobacterales	Helicobacteraceae	Helicobacter	Helicobacter pylori	gastrointestinal_tract	Complete	6. annotation (and sequence) public on NCBI site	89253	APDQ00000000	1615
1414	Gi14742	Helicobacter pylori GAM252T	Bacteria	Proteobacteria	Epsilonproteobacteria	Campylobacterales	Helicobacteraceae	Helicobacter	Helicobacter pylori	gastrointestinal_tract	Complete	6. annotation (and sequence) public on NCBI site	89255	APDR00000000	1617
1415	Gi14743	Helicobacter pylori GAM254Ai	Bacteria	Proteobacteria	Epsilonproteobacteria	Campylobacterales	Helicobacteraceae	Helicobacter	Helicobacter pylori	gastrointestinal_tract	Complete	6. annotation (and sequence) public on NCBI site	89257	APDS00000000	1686
1416	Gi14744	Helicobacter pylori GAM260ASi	Bacteria	Proteobacteria	Epsilonproteobacteria	Campylobacterales	Helicobacteraceae	Helicobacter	Helicobacter pylori	gastrointestinal_tract	Complete	6. annotation (and sequence) public on NCBI site	89259	APDT00000000	1668
1417	Gi14745	Helicobacter pylori GAM260Bi	Bacteria	Proteobacteria	Epsilonproteobacteria	Campylobacterales	Helicobacteraceae	Helicobacter	Helicobacter pylori	gastrointestinal_tract	Complete	6. annotation (and sequence) public on NCBI site	89261	APDU00000000	1701
1418	Gi14746	Helicobacter pylori GAM260BSi	Bacteria	Proteobacteria	Epsilonproteobacteria	Campylobacterales	Helicobacteraceae	Helicobacter	Helicobacter pylori	gastrointestinal_tract	Complete	6. annotation (and sequence) public on NCBI site	89263	APDV00000000	1627
1419	Gi14747	Helicobacter pylori GAM263BFi	Bacteria	Proteobacteria	Epsilonproteobacteria	Campylobacterales	Helicobacteraceae	Helicobacter	Helicobacter pylori	gastrointestinal_tract	Complete	6. annotation (and sequence) public on NCBI site	89265	APDW00000000	1678
1420	Gi14748	Helicobacter pylori GAM264Ai	Bacteria	Proteobacteria	Epsilonproteobacteria	Campylobacterales	Helicobacteraceae	Helicobacter	Helicobacter pylori	gastrointestinal_tract	Complete	6. annotation (and sequence) public on NCBI site	89267	APDX00000000	1644
1421	Gi14749	Helicobacter pylori GAM265BSii	Bacteria	Proteobacteria	Epsilonproteobacteria	Campylobacterales	Helicobacteraceae	Helicobacter	Helicobacter pylori	gastrointestinal_tract	Complete	6. annotation (and sequence) public on NCBI site	89269	APDY00000000	1715
1422	Gi14750	Helicobacter pylori GAM268Bii	Bacteria	Proteobacteria	Epsilonproteobacteria	Campylobacterales	Helicobacteraceae	Helicobacter	Helicobacter pylori	gastrointestinal_tract	Complete	6. annotation (and sequence) public on NCBI site	89271	APDZ00000000	1701
1423	Gi14751	Helicobacter pylori GAM270ASi	Bacteria	Proteobacteria	Epsilonproteobacteria	Campylobacterales	Helicobacteraceae	Helicobacter	Helicobacter pylori	gastrointestinal_tract	Complete	6. annotation (and sequence) public on NCBI site	89273	APEA00000000	1688
1424	Gi14752	Helicobacter pylori GAM42Ai	Bacteria	Proteobacteria	Epsilonproteobacteria	Campylobacterales	Helicobacteraceae	Helicobacter	Helicobacter pylori	gastrointestinal_tract	Complete	6. annotation (and sequence) public on NCBI site	89275	APEB00000000	1672
1425	Gi14753	Helicobacter pylori GAM71Ai	Bacteria	Proteobacteria	Epsilonproteobacteria	Campylobacterales	Helicobacteraceae	Helicobacter	Helicobacter pylori	gastrointestinal_tract	Complete	6. annotation (and sequence) public on NCBI site	89277	APEC00000000	1662
1426	Gi14754	Helicobacter pylori GAM80Ai	Bacteria	Proteobacteria	Epsilonproteobacteria	Campylobacterales	Helicobacteraceae	Helicobacter	Helicobacter pylori	gastrointestinal_tract	Complete	6. annotation (and sequence) public on NCBI site	89279	APED00000000	1666
1427	Gi14755	Helicobacter pylori GAM83Bi	Bacteria	Proteobacteria	Epsilonproteobacteria	Campylobacterales	Helicobacteraceae	Helicobacter	Helicobacter pylori	gastrointestinal_tract	Complete	6. annotation (and sequence) public on NCBI site	89281	APEE00000000	1661
1428	Gi14756	Helicobacter pylori GAM83T	Bacteria	Proteobacteria	Epsilonproteobacteria	Campylobacterales	Helicobacteraceae	Helicobacter	Helicobacter pylori	gastrointestinal_tract	Complete	6. annotation (and sequence) public on NCBI site	89283	APEF00000000	1655
1429	Gi14757	Helicobacter pylori GAM93Bi	Bacteria	Proteobacteria	Epsilonproteobacteria	Campylobacterales	Helicobacteraceae	Helicobacter	Helicobacter pylori	gastrointestinal_tract	Complete	6. annotation (and sequence) public on NCBI site	89285	APEG00000000	1693
1430	Gi14758	Helicobacter pylori GAM96Ai	Bacteria	Proteobacteria	Epsilonproteobacteria	Campylobacterales	Helicobacteraceae	Helicobacter	Helicobacter pylori	gastrointestinal_tract	Complete	6. annotation (and sequence) public on NCBI site	89287	APEH00000000	1714
1431	Gi14759	Helicobacter pylori GAMchJs106B	Bacteria	Proteobacteria	Epsilonproteobacteria	Campylobacterales	Helicobacteraceae	Helicobacter	Helicobacter pylori	gastrointestinal_tract	Complete	6. annotation (and sequence) public on NCBI site	89289	APEI00000000	1606
1432	Gi14760	Helicobacter pylori GAMchJs114i	Bacteria	Proteobacteria	Epsilonproteobacteria	Campylobacterales	Helicobacteraceae	Helicobacter	Helicobacter pylori	gastrointestinal_tract	Complete	6. annotation (and sequence) public on NCBI site	89291	APEJ00000000	1655
1433	Gi14761	Helicobacter pylori GAMchJs117Ai	Bacteria	Proteobacteria	Epsilonproteobacteria	Campylobacterales	Helicobacteraceae	Helicobacter	Helicobacter pylori	gastrointestinal_tract	Complete	6. annotation (and sequence) public on NCBI site	89293	APEK00000000	1630
1434	Gi14762	Helicobacter pylori GAMchJs124i	Bacteria	Proteobacteria	Epsilonproteobacteria	Campylobacterales	Helicobacteraceae	Helicobacter	Helicobacter pylori	gastrointestinal_tract	Complete	6. annotation (and sequence) public on NCBI site	89295	APEL00000000	1657
1436	Gi14764	Helicobacter pylori GAMchJs136i	Bacteria	Proteobacteria	Epsilonproteobacteria	Campylobacterales	Helicobacteraceae	Helicobacter	Helicobacter pylori	gastrointestinal_tract	Complete	6. annotation (and sequence) public on NCBI site	89299	APEM00000000	1702
1437	Gi14765	Helicobacter pylori HP116Bi	Bacteria	Proteobacteria	Epsilonproteobacteria	Campylobacterales	Helicobacteraceae	Helicobacter	Helicobacter pylori	gastrointestinal_tract	Complete	6. annotation (and sequence) public on NCBI site	89301	APEN00000000	1688
1438	Gi14766	Helicobacter pylori HP250AFii	Bacteria	Proteobacteria	Epsilonproteobacteria	Campylobacterales	Helicobacteraceae	Helicobacter	Helicobacter pylori	gastrointestinal_tract	Complete	6. annotation (and sequence) public on NCBI site	89303	APEO00000000	1622
1439	Gi14767	Helicobacter pylori HP250AFiii	Bacteria	Proteobacteria	Epsilonproteobacteria	Campylobacterales	Helicobacteraceae	Helicobacter	Helicobacter pylori	gastrointestinal_tract	Complete	6. annotation (and sequence) public on NCBI site	89305	APEP00000000	1621
1440	Gi14768	Helicobacter pylori HP250AFiV	Bacteria	Proteobacteria	Epsilonproteobacteria	Campylobacterales	Helicobacteraceae	Helicobacter	Helicobacter pylori	gastrointestinal_tract	Complete	6. annotation (and sequence) public on NCBI site	89307	APEQ00000000	1618
1441	Gi14769	Helicobacter pylori HP250ASi	Bacteria	Proteobacteria	Epsilonproteobacteria	Campylobacterales	Helicobacteraceae	Helicobacter	Helicobacter pylori	gastrointestinal_tract	Complete	6. annotation (and sequence) public on NCBI site	89309	APER00000000	1624
1442	Gi14770	Helicobacter pylori HP250ASii	Bacteria	Proteobacteria	Epsilonproteobacteria	Campylobacterales	Helicobacteraceae	Helicobacter	Helicobacter pylori	gastrointestinal_tract	Complete	6. annotation (and sequence) public on NCBI site	89311	APES00000000	1625
1443	Gi14771	Helicobacter pylori HP250BFi	Bacteria	Proteobacteria	Epsilonproteobacteria	Campylobacterales	Helicobacteraceae	Helicobacter	Helicobacter pylori	gastrointestinal_tract	Complete	6. annotation (and sequence) public on NCBI site	89313	APET00000000	1681
1444	Gi14772	Helicobacter pylori HP250BFii	Bacteria	Proteobacteria	Epsilonproteobacteria	Campylobacterales	Helicobacteraceae	Helicobacter	Helicobacter pylori	gastrointestinal_tract	Complete	6. annotation (and sequence) public on NCBI site	89315	APEU00000000	1623
1445	Gi14773	Helicobacter pylori HP250BFiii	Bacteria	Proteobacteria	Epsilonproteobacteria	Campylobacterales	Helicobacteraceae	Helicobacter	Helicobacter pylori	gastrointestinal_tract	Complete	6. annotation (and sequence) public on NCBI site	89317	APEV00000000	1626
1446	Gi14774	Helicobacter pylori HP250BFiV	Bacteria	Proteobacteria	Epsilonproteobacteria	Campylobacterales	Helicobacteraceae	Helicobacter	Helicobacter pylori	gastrointestinal_tract	Complete	6. annotation (and sequence) public on NCBI site	89319	APEW00000000	1638
1447	Gi14775	Helicobacter pylori HP250BSi	Bacteria	Proteobacteria	Epsilonproteobacteria	Campylobacterales	Helicobacteraceae	Helicobacter	Helicobacter pylori	gastrointestinal_tract	Complete	6. annotation (and sequence) public on NCBI site	89321	APEX00000000	1626
1448	Gi14776	Helicobacter pylori HP260AFi	Bacteria	Proteobacteria	Epsilonproteobacteria	Campylobacterales	Helicobacteraceae	Helicobacter	Helicobacter pylori	gastrointestinal_tract	Complete	6. annotation (and sequence) public on NCBI site	89323	APEY00000000	1674
1449	Gi14777	Helicobacter pylori HP260AFii	Bacteria	Proteobacteria	Epsilonproteobacteria	Campylobacterales	Helicobacteraceae	Helicobacter	Helicobacter pylori	gastrointestinal_tract	Complete	6. annotation (and sequence) public on NCBI site	89325	APEZ00000000	1675
1450	Gi14778	Helicobacter pylori HP260ASii	Bacteria	Proteobacteria	Epsilonproteobacteria	Campylobacterales	Helicobacteraceae	Helicobacter	Helicobacter pylori	gastrointestinal_tract	Complete	6. annotation (and sequence) public on NCBI site	89327	APFA00000000	1682
1451	Gi14779	Helicobacter pylori HP260BFii	Bacteria	Proteobacteria	Epsilonproteobacteria	Campylobacterales	Helicobacteraceae	Helicobacter	Helicobacter pylori	gastrointestinal_tract	Complete	6. annotation (and sequence) public on NCBI site	89329	APFB00000000	1632
1452	Gi14780	Helicobacter pylori HP260Bi	Bacteria	Proteobacteria	Epsilonproteobacteria	Campylobacterales	Helicobacteraceae	Helicobacter	Helicobacter pylori	gastrointestinal_tract	Complete	6. annotation (and sequence) public on NCBI site	89331	APFC00000000	1699
1453	Gi39413	Streptococcus pneumoniae PCS8106	Bacteria	Firmicutes	Bacilli	Lactobacillales	Streptococcaceae	Streptococcus	Streptococcus pneumoniae	unknown	Complete	6. annotation (and sequence) public on NCBI site	89165	AKQV00000000	2415
1454	Gi39414	Streptococcus pneumoniae PCS8203	Bacteria	Firmicutes	Bacilli	Lactobacillales	Streptococcaceae	Streptococcus	Streptococcus pneumoniae	unknown	Complete	6. annotation (and sequence) public on NCBI site	89167	AKQW00000000	2388
1455		Streptococcus pneumoniae PCS8235		Firmicutes	Bacilli	Lactobacillales	Streptococcaceae	Streptococcus	Streptococcus pneumoniae	unknown	Complete	6. annotation (and sequence) public on NCBI site	89169	ALJW00000000	2169
1456	Gi39412	Streptococcus pneumoniae PCS125219	Bacteria	Firmicutes	Bacilli	Lactobacillales	Streptococcaceae	Streptococcus	Streptococcus pneumoniae	unknown	Complete	6. annotation (and sequence) public on NCBI site	89171	AKQX00000000	2303
1457	Gi39415	Streptococcus pneumoniae PCS70012	Bacteria	Firmicutes	Bacilli	Lactobacillales	Streptococcaceae	Streptococcus	Streptococcus pneumoniae	unknown	Complete	6. annotation (and sequence) public on NCBI site	89173	AKQY00000000	2289
1458	Gi39411	Streptococcus pneumoniae PCS81218	Bacteria	Firmicutes	Bacilli	Lactobacillales	Streptococcaceae	Streptococcus	Streptococcus pneumoniae	unknown	Complete	6. annotation (and sequence) public on NCBI site	89175	AKQZ00000000	2350
1459	Gi39416	Streptococcus pneumoniae PNI0002	Bacteria	Firmicutes	Bacilli	Lactobacillales	Streptococcaceae	Streptococcus	Streptococcus pneumoniae	unknown	Complete	6. annotation (and sequence) public on NCBI site	89177	AKRA00000000	2352
1460	Gi39417	Streptococcus pneumoniae PNI0006	Bacteria	Firmicutes	Bacilli	Lactobacillales	Streptococcaceae	Streptococcus	Streptococcus pneumoniae	unknown	Complete	6. annotation (and sequence) public on NCBI site	89179	AKRB00000000	2285
1461	Gi39418	Streptococcus pneumoniae PNI0007	Bacteria	Firmicutes	Bacilli	Lactobacillales	Streptococcaceae	Streptococcus	Streptococcus pneumoniae	unknown	Complete	6. annotation (and sequence) public on NCBI site	89181	AKRC00000000	2381
1462	Gi39419	Streptococcus pneumoniae PNI0008	Bacteria	Firmicutes	Bacilli	Lactobacillales	Streptococcaceae	Streptococcus	Streptococcus pneumoniae	unknown	Complete	6. annotation (and sequence) public on NCBI site	89183	AKRD00000000	2325
1463	Gi39423	Streptococcus pneumoniae PNI0009	Bacteria	Firmicutes	Bacilli	Lactobacillales	Streptococcaceae	Streptococcus	Streptococcus pneumoniae	unknown	Complete	6. annotation (and sequence) public on NCBI site	89185	AKRE00000000	2353
1464	Gi39424	Streptococcus pneumoniae PNI0010	Bacteria	Firmicutes	Bacilli	Lactobacillales	Streptococcaceae	Streptococcus	Streptococcus pneumoniae	unknown	Complete	6. annotation (and sequence) public on NCBI site	89187	AKRF00000000	2305
1465	Gi39425	Streptococcus pneumoniae PNI0076	Bacteria	Firmicutes	Bacilli	Lactobacillales	Streptococcaceae	Streptococcus	Streptococcus pneumoniae	unknown	Complete	6. annotation (and sequence) public on NCBI site	89189	AKRG00000000	2403
1466	Gi39426	Streptococcus pneumoniae PNI0153	Bacteria	Firmicutes	Bacilli	Lactobacillales	Streptococcaceae	Streptococcus	Streptococcus pneumoniae	unknown	Complete	6. annotation (and sequence) public on NCBI site	89191	AKRH00000000	2330
1467	Gi0008246	Streptococcus pneumoniae PNI0159	Bacteria	Firmicutes	Bacilli	Lactobacillales	Streptococcaceae	Streptococcus	Streptococcus pneumoniae	unknown	Complete	6. annotation (and sequence) public on NCBI site	89193	AJUX00000000	2186
1468	Gi0008247	Streptococcus pneumoniae PNI0164	Bacteria	Firmicutes	Bacilli	Lactobacillales	Streptococcaceae	Streptococcus	Streptococcus pneumoniae	unknown	Complete	6. annotation (and sequence) public on NCBI site	89195	AJUY00000000	2231
1469	Gi0008248	Streptococcus pneumoniae PNI0197	Bacteria	Firmicutes	Bacilli	Lactobacillales	Streptococcaceae	Streptococcus	Streptococcus pneumoniae	unknown	Complete	6. annotation (and sequence) public on NCBI site	89197	AJUW00000000	2130
1470	Gi39427	Streptococcus pneumoniae PNI0199	Bacteria	Firmicutes	Bacilli	Lactobacillales	Streptococcaceae	Streptococcus	Streptococcus pneumoniae	unknown	Complete	6. annotation (and sequence) public on NCBI site	89199	AKRI00000000	2333
1471	Gi0008250	Streptococcus pneumoniae PNI0212	Bacteria	Firmicutes	Bacilli	Lactobacillales	Streptococcaceae	Streptococcus	Streptococcus pneumoniae	blood	Complete	6. annotation (and sequence) public on NCBI site	89201	AJUZ00000000	2190
1472	Gi39422	Streptococcus pneumoniae PNI0360	Bacteria	Firmicutes	Bacilli	Lactobacillales	Streptococcaceae	Streptococcus	Streptococcus pneumoniae	unknown	Complete	6. annotation (and sequence) public on NCBI site	89203	AKRJ00000000	2354
1473	Gi39421	Streptococcus pneumoniae PNI0427	Bacteria	Firmicutes	Bacilli	Lactobacillales	Streptococcaceae	Streptococcus	Streptococcus pneumoniae	unknown	Complete	6. annotation (and sequence) public on NCBI site	89205	AKRK00000000	2336
1474	Gi39420	Streptococcus pneumoniae PNI0446	Bacteria	Firmicutes	Bacilli	Lactobacillales	Streptococcaceae	Streptococcus	Streptococcus pneumoniae	unknown	Complete	6. annotation (and sequence) public on NCBI site	89207	AKRL00000000	2428
1475	Gi16986	Prevotella oralis HGA0225	Bacteria	Bacteroidetes	Bacteroidia	Bacteroidales	Prevotellaceae	Prevotella	Prevotella oralis	gastrointestinal_tract	Complete	6. annotation (and sequence) public on NCBI site	169459	ATFN00000000	2354
1476	Gi16987	Sutterella wadsworthensis HGA0223	Bacteria	Proteobacteria	Betaproteobacteria	Burkholderiales	Sutterellaceae	Sutterella	Sutterella wadsworthensis	gastrointestinal_tract	Complete	6. annotation (and sequence) public on NCBI site	169488	ATCF00000000	2412
1477	Gi16988	Veillonella sp. HPA0037	Bacteria	Firmicutes	Negativicutes	Veillonellales	Veillonellaceae	Veillonella	Veillonella sp. HPA0037	gastrointestinal_tract	Complete	6. annotation (and sequence) public on NCBI site	169494	ATCG00000000	1861
1478	Gi16989	Actinomyces sp. HPA0247	Bacteria	Actinobacteria	Actinobacteria	Actinomycetales	Actinomycetaceae	Actinomyces	Actinomyces sp. HPA0247	gastrointestinal_tract	Complete	6. annotation (and sequence) public on NCBI site	169432	ATCA00000000	2007
1479	Gi16990	Acidaminococcus sp. HPA0509	Bacteria	Firmicutes	Negativicutes	Acidaminococcales	Acidaminococcaceae	Acidaminococcus	Acidaminococcus sp. HPA0509	gastrointestinal_tract	Complete	6. annotation (and sequence) public on NCBI site	169431	ATBZ00000000	2108
1480	Gi16991	Eggerthella lenta HPP0013	Bacteria	Actinobacteria	Coriobacteriia	Eggerthellales	Eggerthellaceae	Eggerthella	Eggerthella lenta	gastrointestinal_tract	In Progress	4. sequence public on NCBI site	169450
1481	Gi16992	Streptococcus sp. HPH0090	Bacteria	Firmicutes	Bacilli	Lactobacillales	Streptococcaceae	Streptococcus	Streptococcus sp. HPH0090	gastrointestinal_tract	Complete	6. annotation (and sequence) public on NCBI site	169485	ATCD00000000	1660
1482	Gi16993	Bifidobacterium breve HPH0326	Bacteria	Actinobacteria	Actinobacteria	Bifidobacteriales	Bifidobacteriaceae	Bifidobacterium	Bifidobacterium breve	gastrointestinal_tract	Complete	6. annotation (and sequence) public on NCBI site	169434	ATCB00000000	2137
1484	Gi16995	Dermabacter sp. HFH0086	Bacteria	Actinobacteria	Actinobacteria	Micrococcales	Dermabacteraceae	Dermabacter	Dermabacter sp. HFH0086	gastrointestinal_tract	Complete	6. annotation (and sequence) public on NCBI site	169448	ATFO00000000	2133
1485	Gi16996	Propionibacterium sp. HGH0353	Bacteria	Actinobacteria	Actinobacteria	Propionibacteriales	Propionibacteriaceae	Propionibacterium	Propionibacterium sp. HGH0353	gastrointestinal_tract	Complete	6. annotation (and sequence) public on NCBI site	169460	ATFM00000000	2500
1486	Gi16997	Streptomyces sp. HPH0547	Bacteria	Actinobacteria	Actinobacteria	Streptomycetales	Streptomycetaceae	Streptomyces	Streptomyces sp. HPH0547	gastrointestinal_tract	Complete	6. annotation (and sequence) public on NCBI site	169487	ATCE00000000	6635
1487	Gi16998	Pseudomonas sp. HPB0071	Bacteria	Proteobacteria	Gammaproteobacteria	Pseudomonadales	Pseudomonadaceae	Pseudomonas	Pseudomonas sp. HPB0071	gastrointestinal_tract	Complete	6. annotation (and sequence) public on NCBI site	169470	AQFP00000000	5337
1490	Gi17001	Plesiomonas sp. HPP0020	Bacteria	Proteobacteria	Gammaproteobacteria	Enterobacterales	no rank	Plesiomonas	Plesiomonas sp. HPP0020	gastrointestinal_tract	In Progress	4. sequence public on NCBI site
1492	Gi17091	Atopobium sp.BS2	Bacteria	Actinobacteria	Coriobacteriia	Coriobacteriales	Atopobiaceae	Atopobium	Atopobium sp. BS2	oral	Complete	6. annotation (and sequence) public on NCBI site	165893	JDFG00000000	1414
1493	Gi17092	Atopobium sp. ICM42b	Bacteria	Actinobacteria	Coriobacteriia	Coriobacteriales	Atopobiaceae	Atopobium	Atopobium sp. ICM42b	oral	Complete	6. annotation (and sequence) public on NCBI site	165895	JDFH00000000	1335
1494	Gi17093	Bifidobacterium sp. strain MSTE12	Bacteria	Actinobacteria	Actinobacteria	Bifidobacteriales	Bifidobacteriaceae	Bifidobacterium	Bifidobacterium sp. MSTE12	oral	Complete	6. annotation (and sequence) public on NCBI site	165897	AZYA00000000	2195
1495	Gi17094	Lachnospiraceae bacterium strain MSX33	Bacteria	Firmicutes	Clostridia	Clostridiales	Lachnospiraceae	Lachnoanaerobaculum	Lachnoanaerobaculum sp. MSX33	oral	Complete	6. annotation (and sequence) public on NCBI site	165899	AZXX00000000	2677
1496	Gi17095	Eubacterium sp. OBRC9	Bacteria	Firmicutes	Clostridia	Clostridiales	Peptostreptococcaceae	no rank	Peptostreptococcaceae bacterium OBRC9	oral	In Progress	4. sequence public on NCBI site	165901
1497	Gi17096	Fusobacterium sp. strain CM21	Bacteria	Fusobacteria	Fusobacteriia	Fusobacteriales	Fusobacteriaceae	Fusobacterium	Fusobacterium sp. CM21	oral	Complete	6. annotation (and sequence) public on NCBI site	165903	AZYU00000000	2409
1498	Gi17097	Fusobacterium sp. strain CM1	Bacteria	Fusobacteria	Fusobacteriia	Fusobacteriales	Fusobacteriaceae	Fusobacterium	Fusobacterium sp. CM1	oral	Complete	6. annotation (and sequence) public on NCBI site	165905	JANB00000000	2354
1499	Gi17098	Fusobacterium sp. ACC1	Bacteria	Fusobacteria	Fusobacteriia	Fusobacteriales	Fusobacteriaceae	Fusobacterium	Fusobacterium sp. ACC1	oral	In Progress	2. project has NCBI project id	165907
1500	Gi17099	Fusobacterium sp. strain CM22	Bacteria	Fusobacteria	Fusobacteriia	Fusobacteriales	Fusobacteriaceae	Fusobacterium	Fusobacterium sp. CM22	oral	Complete	6. annotation (and sequence) public on NCBI site	165909	JAQC00000000	2422
1501	Gi17100	Fusobacterium sp. strain OBRC1	Bacteria	Fusobacteria	Fusobacteriia	Fusobacteriales	Fusobacteriaceae	Fusobacterium	Fusobacterium sp. OBRC1	oral	Complete	6. annotation (and sequence) public on NCBI site	165911	JANA00000000	2479
1502	Gi17101	Klebsiella sp. strain AS10	Bacteria	Proteobacteria	Gammaproteobacteria	Enterobacterales	Enterobacteriaceae	Klebsiella	Klebsiella sp. AS10	oral	Complete	6. annotation (and sequence) public on NCBI site	165913	JAND00000000	5956
1503	Gi17102	Olsenella uli strain MSTE5	Bacteria	Actinobacteria	Coriobacteriia	Coriobacteriales	Atopobiaceae	Olsenella	Olsenella uli	oral	Complete	6. annotation (and sequence) public on NCBI site	165915	JANC00000000	1963
1504	Gi17103	Veillonella sp. ICM51a	Bacteria	Firmicutes	Negativicutes	Veillonellales	Veillonellaceae	Veillonella	Veillonella sp. ICM51a	oral	Complete	6. annotation (and sequence) public on NCBI site	165917	JAPX00000000	1986
1505	Gi17104	Prevotella sp. strain ICM33	Bacteria	Bacteroidetes	Bacteroidia	Bacteroidales	Prevotellaceae	Prevotella	Prevotella sp. ICM33	oral	Complete	6. annotation (and sequence) public on NCBI site	165919	JACD00000000	2446
1507	Gi17106	Prevotella sp. ICM55	Bacteria	Bacteroidetes	Bacteroidia	Bacteroidales	Prevotellaceae	Prevotella	Prevotella sp. ICM55	oral	In Progress	4. sequence public on NCBI site	165921
1508	Gi17107	Shuttleworthia sp. strain MSX8B	Bacteria	Firmicutes	Clostridia	Clostridiales	Lachnospiraceae	Shuttleworthia	Shuttleworthia sp. MSX8B	oral	Complete	6. annotation (and sequence) public on NCBI site	165923	JAQT00000000	1992
1509	Gi17108	Streptococcus sp. AC15	Bacteria	Firmicutes	Bacilli	Lactobacillales	Streptococcaceae	Streptococcus	Streptococcus sp. AC15	oral	Complete	6. annotation (and sequence) public on NCBI site	165925	JDFJ00000000	1952
1510	Gi17109	Streptococcus sp. strain ACC21	Bacteria	Firmicutes	Bacilli	Lactobacillales	Streptococcaceae	Streptococcus	Streptococcus sp. ACC21	oral	Complete	6. annotation (and sequence) public on NCBI site	165927	JAQU00000000	1978
1511	Gi17110	Streptococcus sp. strain CM7	Bacteria	Firmicutes	Bacilli	Lactobacillales	Streptococcaceae	Streptococcus	Streptococcus sp. CM7	oral	Complete	6. annotation (and sequence) public on NCBI site	165929	JATP00000000	2028
1512	Gi17111	Streptococcus sp. strain OBRC6	Bacteria	Firmicutes	Bacilli	Lactobacillales	Streptococcaceae	Streptococcus	Streptococcus sp. OBRC6	oral	Complete	6. annotation (and sequence) public on NCBI site	165931	JACR00000000	2103
1513	Gi17112	Streptococcus sp. strain BS29a	Bacteria	Firmicutes	Bacilli	Lactobacillales	Streptococcaceae	Streptococcus	Streptococcus sp. BS29a	oral	Complete	6. annotation (and sequence) public on NCBI site	165933	AZYV00000000	1858
1514	Gi17113	Streptococcus sp. strain AS20	Bacteria	Firmicutes	Bacilli	Lactobacillales	Streptococcaceae	Streptococcus	Streptococcus sp. AS20	oral	Complete	6. annotation (and sequence) public on NCBI site	165935	JANS00000000	1845
1515	Gi17114	Streptococcus sp. strain BS21	Bacteria	Firmicutes	Bacilli	Lactobacillales	Streptococcaceae	Streptococcus	Streptococcus sp. BS21	oral	Complete	6. annotation (and sequence) public on NCBI site	165937	JANT00000000	1780
1516	Gi17115	Streptococcus sp. strain CM6	Bacteria	Firmicutes	Bacilli	Lactobacillales	Streptococcaceae	Streptococcus	Streptococcus sp. CM6	oral	Complete	6. annotation (and sequence) public on NCBI site	165939	JATS00000000	1875
1517	Gi17116	Streptococcus sp. strain ACS2	Bacteria	Firmicutes	Bacilli	Lactobacillales	Streptococcaceae	Streptococcus	Streptococcus sp. ACS2	oral	Complete	6. annotation (and sequence) public on NCBI site	165941	JALT00000000	1981
1518	Gi17117	Streptococcus sp. strain SR1	Bacteria	Firmicutes	Bacilli	Lactobacillales	Streptococcaceae	Streptococcus	Streptococcus sp. SR1	oral	Complete	6. annotation (and sequence) public on NCBI site	165943	JATR00000000	2039
1519	Gi17118	Streptococcus sp. strain SR4	Bacteria	Firmicutes	Bacilli	Lactobacillales	Streptococcaceae	Streptococcus	Streptococcus sp. SR4	oral	Complete	6. annotation (and sequence) public on NCBI site	165945	AZYW00000000	2020
1520	Gi17119	Streptococcus sp. SR5	Bacteria	Firmicutes	Bacilli	Lactobacillales	Streptococcaceae	Streptococcus	Streptococcus sp. SR5	oral	In Progress	2. project has NCBI project id	165947
1521	Gi17120	Veillonella sp. strain AS16	Bacteria	Firmicutes	Negativicutes	Veillonellales	Veillonellaceae	Veillonella	Veillonella sp. AS16	oral	Complete	6. annotation (and sequence) public on NCBI site	165949	AZYX00000000	1737
1522	Gi17090	Actinomyces sp. ICM54	Bacteria	Actinobacteria	Actinobacteria	Actinomycetales	Actinomycetaceae	Actinomyces	Actinomyces sp. ICM54	oral	Complete	6. annotation (and sequence) public on NCBI site	165951	JDFI00000000	2040
1523	Gi17121	Cyanobacterium sp. Missouri	Bacteria	Cyanobacteria	no rank	no rank	no rank	no rank	cyanobacterium str. Missouri	wound	In Progress	2. project has NCBI project id	165881
1524	Gi17122	Cyanobacterium sp. Texas	Bacteria	Cyanobacteria	no rank	no rank	no rank	no rank	cyanobacterium str. Texas	wound	In Progress	2. project has NCBI project id	165883
1525	Gi17126	Enterococcus sp. HPB0034	Bacteria	Firmicutes	Bacilli	Lactobacillales	Enterococcaceae	Enterococcus	Enterococcus sp. HPB0034	gastrointestinal_tract	In Progress	4. sequence public on NCBI site	169452
1526	Gi17127	Butyricicoccus pullicaecorum 1.2	Bacteria	Firmicutes	Clostridia	Clostridiales	Clostridiaceae	Butyricicoccus	Butyricicoccus pullicaecorum	gastrointestinal_tract	Complete	6. annotation (and sequence) public on NCBI site	170345	AQOB00000000	3112
1527	Gi17128	Atopobium sp. oral taxon 199 str. F0494	Bacteria	Actinobacteria	Coriobacteriia	Coriobacteriales	Atopobiaceae	Atopobium	Atopobium sp. oral taxon 199	oral	Complete	6. annotation (and sequence) public on NCBI site	170346	ATCH00000000	1474
1528	Gi17129	Capnocytophaga sp. oral taxon 336 str. F0502	Bacteria	Bacteroidetes	Flavobacteriia	Flavobacteriales	Flavobacteriaceae	Capnocytophaga	Capnocytophaga sp. oral taxon 336	oral	Complete	6. annotation (and sequence) public on NCBI site	170347	ATCI00000000	2342
1529	Gi17130	Microbacterium sp. oral taxon 186 str. F0373	Bacteria	Actinobacteria	Actinobacteria	Micrococcales	Microbacteriaceae	Microbacterium	Microbacterium sp. oral taxon 186	oral	Complete	6. annotation (and sequence) public on NCBI site	169458	ATCC00000000	3015
1530	Gi17131	Prevotella sp. oral taxon 475 str. F0059	Bacteria	Bacteroidetes	Bacteroidia	Bacteroidales	Prevotellaceae	Prevotella	Prevotella sp. oral taxon 475	oral	In Progress	4. sequence public on NCBI site	170348
1531	Gi17132	Propionibacterium sp. oral taxon 192 str. F0372	Bacteria	Actinobacteria	Actinobacteria	Propionibacteriales	Propionibacteriaceae	Propionibacterium	Propionibacterium sp. oral taxon 192	oral	Complete	6. annotation (and sequence) public on NCBI site	170349	ATFL00000000	2524
1532	Gi17134	Bacteroides salyersiae WAL 10018	Bacteria	Bacteroidetes	Bacteroidia	Bacteroidales	Bacteroidaceae	Bacteroides	Bacteroides salyersiae	gastrointestinal_tract	Complete	6. annotation (and sequence) public on NCBI site	170350	AQHX00000000	4152
1534	Gi17135	Bacteroides massiliensis str. Timone 84634	Bacteria	Bacteroidetes	Bacteroidia	Bacteroidales	no rank	Phocaeicola	Phocaeicola massiliensis	blood	Complete	6. annotation (and sequence) public on NCBI site	170352	AQHY00000000	3935
1535	Gi17136	Parabacteroides goldsteinii WAL 12034	Bacteria	Bacteroidetes	Bacteroidia	Bacteroidales	Tannerellaceae	Parabacteroides	Parabacteroides goldsteinii	gastrointestinal_tract	Complete	6. annotation (and sequence) public on NCBI site	170353	AQHV00000000	5047
1536	Gi17137	Parabacteroides gordonii MS-1	Bacteria	Bacteroidetes	Bacteroidia	Bacteroidales	Tannerellaceae	Parabacteroides	Parabacteroides gordonii	blood	Complete	6. annotation (and sequence) public on NCBI site	170354	AQHW00000000	5358
1538	Gi17139	Fusobacterium nucleatum CTI-1	Bacteria	Fusobacteria	Fusobacteriia	Fusobacteriales	Fusobacteriaceae	Fusobacterium	Fusobacterium nucleatum	gastrointestinal_tract	Complete	6. annotation (and sequence) public on NCBI site	170356	AXNZ00000000	2274
1539	Gi17140	Fusobacterium nucleatum CTI-2	Bacteria	Fusobacteria	Fusobacteriia	Fusobacteriales	Fusobacteriaceae	Fusobacterium	Fusobacterium nucleatum	gastrointestinal_tract	Complete	6. annotation (and sequence) public on NCBI site	170357	AXNY00000000	2133
1540	Gi17141	Fusobacterium nucleatum CTI-3	Bacteria	Fusobacteria	Fusobacteriia	Fusobacteriales	Fusobacteriaceae	Fusobacterium	Fusobacterium nucleatum	gastrointestinal_tract	Complete	6. annotation (and sequence) public on NCBI site	170358	AXNX00000000	2062
1541	Gi19240	Phialophora europaea CBS 101466	Eukaryota	Ascomycota	Eurotiomycetes	Chaetothyriales	Cyphellophoraceae	Cyphellophora	Cyphellophora europaea	skin	Complete	6. annotation (and sequence) public on NCBI site	172438	AOBU00000000
1543	Gi19242	Bacteroides sp. NP1	Bacteria	Bacteroidetes	Bacteroidia	Bacteroidales	Bacteroidaceae	Bacteroides	Bacteroides sp. NP1	gastrointestinal_tract	In Progress	4. sequence public on NCBI site	172436
1544	Gi19243	Mucor circinelloides f. circinelloides 1006PhL	Eukaryota	Mucoromycota	Mucoromycetes	Mucorales	Mucoraceae	Mucor	Mucor circinelloides	skin	Complete	6. annotation (and sequence) public on NCBI site	172437	AOCY00000000
1545	Gi20185	Oscillibacter sp. KLE 1728		Firmicutes	Clostridia	Clostridiales	Oscillospiraceae	Oscillibacter	Oscillibacter sp. KLE 1728	gastrointestinal_tract	Complete	6. annotation (and sequence) public on NCBI site	173637	AWVN00000000	4274
1546	Gi20186	Oscillibacter sp. KLE 1745		Firmicutes	Clostridia	Clostridiales	Oscillospiraceae	Oscillibacter	Oscillibacter sp. KLE 1745	gastrointestinal_tract	Complete	6. annotation (and sequence) public on NCBI site	173638	AWVO00000000	4293
1547	Gi20187	Blautia sp. KLE 1732		Firmicutes	Clostridia	Clostridiales	Lachnospiraceae	Blautia	Blautia sp. KLE 1732	gastrointestinal_tract	Complete	6. annotation (and sequence) public on NCBI site	173639	AWSY00000000	3783
1548	Gi20188	Clostridium sp. KLE 1755		Firmicutes	Clostridia	Clostridiales	Clostridiaceae	Clostridium	Clostridium sp. KLE 1755	gastrointestinal_tract	Complete	6. annotation (and sequence) public on NCBI site	173640	AWST00000000	6959
1549	Gi20197	Actinomyces johnsonii F0510		Actinobacteria	Actinobacteria	Actinomycetales	Actinomycetaceae	Actinomyces	Actinomyces johnsonii	oral	Complete	6. annotation (and sequence) public on NCBI site	173933	AWSD00000000	3396
1550	Gi20198	Actinomyces sp. oral taxon 877 F0543		Actinobacteria	Actinobacteria	Actinomycetales	Actinomycetaceae	Actinomyces	Actinomyces sp. oral taxon 877	oral	Complete	6. annotation (and sequence) public on NCBI site	173934	AWSG00000000	2692
1551	Gi20199	Capnocytophaga sp. oral taxon 863 F0517		Bacteroidetes	Flavobacteriia	Flavobacteriales	Flavobacteriaceae	Capnocytophaga	Capnocytophaga sp. oral taxon 863	oral	Complete	6. annotation (and sequence) public on NCBI site	173935	AWSR00000000	2778
1552	Gi20200	Leptotrichia sp. oral taxon 879 F0557		Fusobacteria	Fusobacteriia	Fusobacteriales	Leptotrichiaceae	Leptotrichia	Leptotrichia sp. oral taxon 879	oral	Complete	6. annotation (and sequence) public on NCBI site	173936	AWVL00000000	2482
1553	Gi20201	Porphyromonas gingivalis F0568		Bacteroidetes	Bacteroidia	Bacteroidales	Porphyromonadaceae	Porphyromonas	Porphyromonas gingivalis	oral	Complete	6. annotation (and sequence) public on NCBI site	173937	AWUU00000000	2417
1554	Gi20202	Porphyromonas gingivalis F0569		Bacteroidetes	Bacteroidia	Bacteroidales	Porphyromonadaceae	Porphyromonas	Porphyromonas gingivalis	oral	Complete	6. annotation (and sequence) public on NCBI site	173938	AWUV00000000	2297
1555	Gi20203	Porphyromonas gingivalis F0570		Bacteroidetes	Bacteroidia	Bacteroidales	Porphyromonadaceae	Porphyromonas	Porphyromonas gingivalis	oral	Complete	6. annotation (and sequence) public on NCBI site	173939	AWUW00000000	2316
1556	Gi20204	Porphyromonas sp. oral taxon 278 W7784		Bacteroidetes	Bacteroidia	Bacteroidales	Porphyromonadaceae	Porphyromonas	Porphyromonas sp. oral taxon 278	oral	Complete	6. annotation (and sequence) public on NCBI site	173940	AWUX00000000	1984
1557	Gi20205	Streptococcus sobrinus W1703		Firmicutes	Bacilli	Lactobacillales	Streptococcaceae	Streptococcus	Streptococcus sobrinus	oral	Complete	6. annotation (and sequence) public on NCBI site	173941	AWVA00000000	2210
1558	Gi21076	Pichia kudriavzevii CAB39-6420	Eukaryota	Ascomycota	Saccharomycetes	Saccharomycetales	Pichiaceae	Pichia	Pichia kudriavzevii	blood	In Progress	2. project has NCBI project id	175014
1559	Gi21271	Fusobacterium nucleatum CTI-05	Bacteria	Fusobacteria	Fusobacteriia	Fusobacteriales	Fusobacteriaceae	Fusobacterium	Fusobacterium nucleatum	gastrointestinal_tract	In Progress	4. sequence public on NCBI site
1560	Gi21272	Fusobacterium nucleatum CTI-06	Bacteria	Fusobacteria	Fusobacteriia	Fusobacteriales	Fusobacteriaceae	Fusobacterium	Fusobacterium nucleatum	gastrointestinal_tract	In Progress	4. sequence public on NCBI site
1561	Gi21273	Fusobacterium nucleatum CTI-07	Bacteria	Fusobacteria	Fusobacteriia	Fusobacteriales	Fusobacteriaceae	Fusobacterium	Fusobacterium nucleatum	gastrointestinal_tract	In Progress	4. sequence public on NCBI site
1562	Gi21405	Providencia alcalifaciens F90-2004	Bacteria	Proteobacteria	Gammaproteobacteria	Enterobacterales	Morganellaceae	Providencia	Providencia alcalifaciens	gastrointestinal_tract	Complete	6. annotation (and sequence) public on NCBI site	181043	JACS00000000	4190
1563	Gi21406	Providencia alcalifaciens 205/92	Bacteria	Proteobacteria	Gammaproteobacteria	Enterobacterales	Morganellaceae	Providencia	Providencia alcalifaciens	gastrointestinal_tract	Complete	6. annotation (and sequence) public on NCBI site	181044	JALD00000000	4072
1564	Gi21407	Providencia alcalifaciens R90-1475	Bacteria	Proteobacteria	Gammaproteobacteria	Enterobacterales	Morganellaceae	Providencia	Providencia alcalifaciens	gastrointestinal_tract	Complete	6. annotation (and sequence) public on NCBI site	181045	JALC00000000	3755
1565	Gi21408	Providencia alcalifaciens RIMD 1656011	Bacteria	Proteobacteria	Gammaproteobacteria	Enterobacterales	Morganellaceae	Providencia	Providencia alcalifaciens	gastrointestinal_tract	Complete	6. annotation (and sequence) public on NCBI site	181046	JALB00000000	3766
1566	Gi21409	Providencia alcalifaciens PAL-1	Bacteria	Proteobacteria	Gammaproteobacteria	Enterobacterales	Morganellaceae	Providencia	Providencia alcalifaciens	gastrointestinal_tract	Complete	6. annotation (and sequence) public on NCBI site	181047	JALA00000000	3834
1567	Gi21410	Providencia alcalifaciens PAL-2	Bacteria	Proteobacteria	Gammaproteobacteria	Enterobacterales	Morganellaceae	Providencia	Providencia alcalifaciens	gastrointestinal_tract	Complete	6. annotation (and sequence) public on NCBI site	181048	JAKZ00000000	3934
1568	Gi21418	Providencia alcalifaciens PAL-3	Bacteria	Proteobacteria	Gammaproteobacteria	Enterobacterales	Morganellaceae	Providencia	Providencia alcalifaciens	gastrointestinal_tract	Complete	6. annotation (and sequence) public on NCBI site	181049	AZYZ00000000	3831
1569	Gi21437	Klebsiella oxytoca OK-1	Bacteria	Proteobacteria	Gammaproteobacteria	Enterobacterales	Enterobacteriaceae	Klebsiella	Klebsiella oxytoca	gastrointestinal_tract	Complete	6. annotation (and sequence) public on NCBI site	181050	JAKY00000000	5386
1570	Gi21438	Klebsiella oxytoca KA-2	Bacteria	Proteobacteria	Gammaproteobacteria	Enterobacterales	Enterobacteriaceae	Klebsiella	Klebsiella oxytoca	gastrointestinal_tract	Complete	6. annotation (and sequence) public on NCBI site	181051	JAKX00000000	5576
1571	Gi21439	Klebsiella oxytoca KO-1	Bacteria	Proteobacteria	Gammaproteobacteria	Enterobacterales	Enterobacteriaceae	Klebsiella	Klebsiella oxytoca	gastrointestinal_tract	In Progress	4. sequence public on NCBI site	181052
1572	Gi21903	Gardnerella vaginalis JCP7275		Actinobacteria	Actinobacteria	Bifidobacteriales	Bifidobacteriaceae	Gardnerella	Gardnerella vaginalis	urogenital_tract	Complete	6. annotation (and sequence) public on NCBI site	181312	ATJS00000000	1428
1573	Gi21904	Gardnerella vaginalis JCP7276		Actinobacteria	Actinobacteria	Bifidobacteriales	Bifidobacteriaceae	Gardnerella	Gardnerella vaginalis	urogenital_tract	Complete	6. annotation (and sequence) public on NCBI site	181313	ATJR00000000	1486
1574	Gi21905	Gardnerella vaginalis JCP7659		Actinobacteria	Actinobacteria	Bifidobacteriales	Bifidobacteriaceae	Gardnerella	Gardnerella vaginalis	urogenital_tract	Complete	6. annotation (and sequence) public on NCBI site	181314	ATJQ00000000	1439
1575	Gi21906	Gardnerella vaginalis JCP7672		Actinobacteria	Actinobacteria	Bifidobacteriales	Bifidobacteriaceae	Gardnerella	Gardnerella vaginalis	urogenital_tract	Complete	6. annotation (and sequence) public on NCBI site	181315	ATJP00000000	1396
1576	Gi21907	Gardnerella vaginalis JCP7719		Actinobacteria	Actinobacteria	Bifidobacteriales	Bifidobacteriaceae	Gardnerella	Gardnerella vaginalis	urogenital_tract	Complete	6. annotation (and sequence) public on NCBI site	181316	ATJO00000000	1485
1577	Gi21908	Gardnerella vaginalis JCP8017A		Actinobacteria	Actinobacteria	Bifidobacteriales	Bifidobacteriaceae	Gardnerella	Gardnerella vaginalis	urogenital_tract	Complete	6. annotation (and sequence) public on NCBI site	181317	ATJN00000000	1515
1578	Gi21909	Gardnerella vaginalis JCP8017B		Actinobacteria	Actinobacteria	Bifidobacteriales	Bifidobacteriaceae	Gardnerella	Gardnerella vaginalis	urogenital_tract	Complete	6. annotation (and sequence) public on NCBI site	181318	ATJM00000000	1517
1579	Gi21910	Gardnerella vaginalis JCP8066		Actinobacteria	Actinobacteria	Bifidobacteriales	Bifidobacteriaceae	Gardnerella	Gardnerella vaginalis	urogenital_tract	Complete	6. annotation (and sequence) public on NCBI site	181319	ATJL00000000	1407
1580	Gi21911	Gardnerella vaginalis JCP8070		Actinobacteria	Actinobacteria	Bifidobacteriales	Bifidobacteriaceae	Gardnerella	Gardnerella vaginalis	urogenital_tract	Complete	6. annotation (and sequence) public on NCBI site	181320	ATJK00000000	1366
1581	Gi21912	Gardnerella vaginalis JCP8108		Actinobacteria	Actinobacteria	Bifidobacteriales	Bifidobacteriaceae	Gardnerella	Gardnerella vaginalis	urogenital_tract	Complete	6. annotation (and sequence) public on NCBI site	181321	ATJJ00000000	1516
1582	Gi21913	Gardnerella vaginalis JCP8151A		Actinobacteria	Actinobacteria	Bifidobacteriales	Bifidobacteriaceae	Gardnerella	Gardnerella vaginalis	urogenital_tract	Complete	6. annotation (and sequence) public on NCBI site	181322	ATJI00000000	1452
1583	Gi21914	Gardnerella vaginalis JCP8151B		Actinobacteria	Actinobacteria	Bifidobacteriales	Bifidobacteriaceae	Gardnerella	Gardnerella vaginalis	urogenital_tract	Complete	6. annotation (and sequence) public on NCBI site	181323	ATJH00000000	1459
1584	Gi21915	Gardnerella vaginalis JCP8481A		Actinobacteria	Actinobacteria	Bifidobacteriales	Bifidobacteriaceae	Gardnerella	Gardnerella vaginalis	urogenital_tract	Complete	6. annotation (and sequence) public on NCBI site	181324	ATJG00000000	1482
1585	Gi21916	Gardnerella vaginalis JCP8481B		Actinobacteria	Actinobacteria	Bifidobacteriales	Bifidobacteriaceae	Gardnerella	Gardnerella vaginalis	urogenital_tract	Complete	6. annotation (and sequence) public on NCBI site	181325	ATJF00000000	1431
1586	Gi21917	Gardnerella vaginalis JCP8522		Actinobacteria	Actinobacteria	Bifidobacteriales	Bifidobacteriaceae	Gardnerella	Gardnerella vaginalis	urogenital_tract	Complete	6. annotation (and sequence) public on NCBI site	181326	ATJE00000000	1365
1587	Gi21918	Bifidobacterium breve JCP7499		Actinobacteria	Actinobacteria	Bifidobacteriales	Bifidobacteriaceae	Bifidobacterium	Bifidobacterium breve	urogenital_tract	Complete	6. annotation (and sequence) public on NCBI site	181327	AWSX00000000	2281
1588	Gi22113	Escherichia coli 110957		Proteobacteria	Gammaproteobacteria	Enterobacterales	Enterobacteriaceae	Escherichia	Escherichia coli	unknown	Complete	6. annotation (and sequence) public on NCBI site	183798	AXUE00000000	5577
1589	Gi22114	Escherichia coli 113290		Proteobacteria	Gammaproteobacteria	Enterobacterales	Enterobacteriaceae	Escherichia	Escherichia coli	unknown	Complete	6. annotation (and sequence) public on NCBI site	183799	AXUF00000000	5552
1590	Gi22115	Escherichia coli 113302		Proteobacteria	Gammaproteobacteria	Enterobacterales	Enterobacteriaceae	Escherichia	Escherichia coli	unknown	Complete	6. annotation (and sequence) public on NCBI site	183800	AXTB00000000	5141
1591	Gi22116	Escherichia coli 113303		Proteobacteria	Gammaproteobacteria	Enterobacterales	Enterobacteriaceae	Escherichia	Escherichia coli	unknown	Complete	6. annotation (and sequence) public on NCBI site	183801	AXUG00000000	5191
1592	Gi22117	Escherichia coli 907357		Proteobacteria	Gammaproteobacteria	Enterobacterales	Enterobacteriaceae	Escherichia	Escherichia coli	unknown	Complete	6. annotation (and sequence) public on NCBI site	183802	AXUH00000000	5102
1593	Gi22118	Escherichia coli 907391		Proteobacteria	Gammaproteobacteria	Enterobacterales	Enterobacteriaceae	Escherichia	Escherichia coli	unknown	Complete	6. annotation (and sequence) public on NCBI site	183803	AXTC00000000	5299
1594	Gi22119	Escherichia coli 907446		Proteobacteria	Gammaproteobacteria	Enterobacterales	Enterobacteriaceae	Escherichia	Escherichia coli	unknown	Complete	6. annotation (and sequence) public on NCBI site	183804	AXTD00000000	5326
1595	Gi22120	Escherichia coli 907672		Proteobacteria	Gammaproteobacteria	Enterobacterales	Enterobacteriaceae	Escherichia	Escherichia coli	unknown	Complete	6. annotation (and sequence) public on NCBI site	183805	AXTE00000000	4935
1596	Gi22121	Escherichia coli 907700		Proteobacteria	Gammaproteobacteria	Enterobacterales	Enterobacteriaceae	Escherichia	Escherichia coli	unknown	Complete	6. annotation (and sequence) public on NCBI site	183806	AXTF00000000	5275
1597	Gi22122	Escherichia coli 907701		Proteobacteria	Gammaproteobacteria	Enterobacterales	Enterobacteriaceae	Escherichia	Escherichia coli	unknown	Complete	6. annotation (and sequence) public on NCBI site	183807	AXTG00000000	5285
1598	Gi22123	Escherichia coli 907710		Proteobacteria	Gammaproteobacteria	Enterobacterales	Enterobacteriaceae	Escherichia	Escherichia coli	unknown	Complete	6. annotation (and sequence) public on NCBI site	183808	AXTH00000000	4899
1599	Gi22124	Escherichia coli 907713		Proteobacteria	Gammaproteobacteria	Enterobacterales	Enterobacteriaceae	Escherichia	Escherichia coli	unknown	Complete	6. annotation (and sequence) public on NCBI site	183809	AXUI00000000	5867
1600	Gi22125	Escherichia coli 907715		Proteobacteria	Gammaproteobacteria	Enterobacterales	Enterobacteriaceae	Escherichia	Escherichia coli	unknown	Complete	6. annotation (and sequence) public on NCBI site	183810	AXTI00000000	5402
1601	Gi22126	Escherichia coli 907779		Proteobacteria	Gammaproteobacteria	Enterobacterales	Enterobacteriaceae	Escherichia	Escherichia coli	unknown	Complete	6. annotation (and sequence) public on NCBI site	183811	AXUJ00000000	5390
1602	Gi22127	Escherichia coli 907889		Proteobacteria	Gammaproteobacteria	Enterobacterales	Enterobacteriaceae	Escherichia	Escherichia coli	unknown	Complete	6. annotation (and sequence) public on NCBI site	183812	AXTJ00000000	5690
1603	Gi22128	Escherichia coli 907892		Proteobacteria	Gammaproteobacteria	Enterobacterales	Enterobacteriaceae	Escherichia	Escherichia coli	unknown	Complete	6. annotation (and sequence) public on NCBI site	183813	AXTK00000000	5457
1604	Gi22129	Escherichia coli 908519		Proteobacteria	Gammaproteobacteria	Enterobacterales	Enterobacteriaceae	Escherichia	Escherichia coli	unknown	Complete	6. annotation (and sequence) public on NCBI site	183814	AXTL00000000	5660
1605	Gi22130	Escherichia coli 908521		Proteobacteria	Gammaproteobacteria	Enterobacterales	Enterobacteriaceae	Escherichia	Escherichia coli	unknown	Complete	6. annotation (and sequence) public on NCBI site	183815	AXTM00000000	5356
1606	Gi22131	Escherichia coli 908522		Proteobacteria	Gammaproteobacteria	Enterobacterales	Enterobacteriaceae	Escherichia	Escherichia coli	unknown	Complete	6. annotation (and sequence) public on NCBI site	183816	AXTN00000000	5440
1607	Gi22132	Escherichia coli 908524		Proteobacteria	Gammaproteobacteria	Enterobacterales	Enterobacteriaceae	Escherichia	Escherichia coli	unknown	Complete	6. annotation (and sequence) public on NCBI site	183817	AXTO00000000	5247
1608	Gi22133	Escherichia coli 908525		Proteobacteria	Gammaproteobacteria	Enterobacterales	Enterobacteriaceae	Escherichia	Escherichia coli	unknown	Complete	6. annotation (and sequence) public on NCBI site	183818	AXTP00000000	5398
1609	Gi22134	Escherichia coli 908541		Proteobacteria	Gammaproteobacteria	Enterobacterales	Enterobacteriaceae	Escherichia	Escherichia coli	unknown	Complete	6. annotation (and sequence) public on NCBI site	183819	AXTQ00000000	5238
1610	Gi22135	Escherichia coli 908555		Proteobacteria	Gammaproteobacteria	Enterobacterales	Enterobacteriaceae	Escherichia	Escherichia coli	unknown	Complete	6. annotation (and sequence) public on NCBI site	183820	AXTR00000000	4939
1611	Gi22136	Escherichia coli 908573		Proteobacteria	Gammaproteobacteria	Enterobacterales	Enterobacteriaceae	Escherichia	Escherichia coli	unknown	Complete	6. annotation (and sequence) public on NCBI site	183821	AXTS00000000	5526
1612	Gi22137	Escherichia coli 908585		Proteobacteria	Gammaproteobacteria	Enterobacterales	Enterobacteriaceae	Escherichia	Escherichia coli	unknown	Complete	6. annotation (and sequence) public on NCBI site	183822	AXTT00000000	5265
1613	Gi22138	Escherichia coli 908616		Proteobacteria	Gammaproteobacteria	Enterobacterales	Enterobacteriaceae	Escherichia	Escherichia coli	unknown	Complete	6. annotation (and sequence) public on NCBI site	183823	AXTU00000000	5514
1614	Gi22139	Escherichia coli 908624		Proteobacteria	Gammaproteobacteria	Enterobacterales	Enterobacteriaceae	Escherichia	Escherichia coli	unknown	Complete	6. annotation (and sequence) public on NCBI site	183824	AXTV00000000	5333
1615	Gi22140	Escherichia coli 908632		Proteobacteria	Gammaproteobacteria	Enterobacterales	Enterobacteriaceae	Escherichia	Escherichia coli	unknown	Complete	6. annotation (and sequence) public on NCBI site	183825	AXTW00000000	5311
1616	Gi22141	Escherichia coli 908658		Proteobacteria	Gammaproteobacteria	Enterobacterales	Enterobacteriaceae	Escherichia	Escherichia coli	unknown	Complete	6. annotation (and sequence) public on NCBI site	183826	AXTX00000000	5191
1617	Gi22142	Escherichia coli 908675		Proteobacteria	Gammaproteobacteria	Enterobacterales	Enterobacteriaceae	Escherichia	Escherichia coli	unknown	Complete	6. annotation (and sequence) public on NCBI site	183827	AXTY00000000	5371
1618	Gi22143	Escherichia coli 908691		Proteobacteria	Gammaproteobacteria	Enterobacterales	Enterobacteriaceae	Escherichia	Escherichia coli	unknown	Complete	6. annotation (and sequence) public on NCBI site	183828	AXTZ00000000	5372
1619	Gi22144	Klebsiella pneumoniae 909957	Bacteria	Proteobacteria	Gammaproteobacteria	Enterobacterales	Enterobacteriaceae	Klebsiella	Klebsiella pneumoniae	unknown	Complete	6. annotation (and sequence) public on NCBI site	183829	AXUL00000000	6048
1620	Gi22145	Escherichia coli 909945-2		Proteobacteria	Gammaproteobacteria	Enterobacterales	Enterobacteriaceae	Escherichia	Escherichia coli	unknown	Complete	6. annotation (and sequence) public on NCBI site	183830	AXUK00000000	5166
1621	Gi22146	Escherichia coli A25922R		Proteobacteria	Gammaproteobacteria	Enterobacterales	Enterobacteriaceae	Escherichia	Escherichia coli	unknown	Complete	6. annotation (and sequence) public on NCBI site	183831	AXUB00000000	5279
1622	Gi22147	Escherichia coli A35218R		Proteobacteria	Gammaproteobacteria	Enterobacterales	Enterobacteriaceae	Escherichia	Escherichia coli	unknown	Complete	6. annotation (and sequence) public on NCBI site	183832	AXUC00000000	5255
1623	Gi22148	Escherichia coli 910096-2		Proteobacteria	Gammaproteobacteria	Enterobacterales	Enterobacteriaceae	Escherichia	Escherichia coli	unknown	Complete	6. annotation (and sequence) public on NCBI site	183833	AXUA00000000	5251
1624	Gi22149	Sporothrix schenckii ATCC 58251	Eukaryota	Ascomycota	Sordariomycetes	Ophiostomatales	Ophiostomataceae	Sporothrix	Sporothrix schenckii	wound	Complete	6. annotation (and sequence) public on NCBI site	217088	AWEQ00000000
1625	Gi22162	Staphylococcus aureus 880	Bacteria	Firmicutes	Bacilli	Bacillales	Staphylococcaceae	Staphylococcus	Staphylococcus aureus	blood	Complete	6. annotation (and sequence) public on NCBI site	183704	JICL00000000	2889
1626	Gi22907	Actinomyces urogenitalis S6-C4	Bacteria	Actinobacteria	Actinobacteria	Actinomycetales	Actinomycetaceae	Actinomyces	Actinomyces urogenitalis	urogenital_tract	Complete	6. annotation (and sequence) public on NCBI site	187457	JRMT00000000	1929
1627	Gi22908	Actinomyces sp. S6-Spd3	Bacteria	Actinobacteria	Actinobacteria	Actinomycetales	Actinomycetaceae	Actinomyces	Actinomyces sp. S6-Spd3	urogenital_tract	Complete	6. annotation (and sequence) public on NCBI site	187458	JRMV00000000	1763
1628	Gi22909	Actinomyces sp. S4-C9	Bacteria	Actinobacteria	Actinobacteria	Actinomycetales	Actinomycetaceae	Actinomyces	Actinomyces sp. S4-C9	urogenital_tract	Complete	6. annotation (and sequence) public on NCBI site	187459	JRMU00000000	1447
1629	Gi22910	Actinomycetaceae sp. S5-BM8	Bacteria	Actinobacteria	Actinobacteria	Actinomycetales	Actinomycetaceae	no rank	Actinomycetaceae bacterium S5-BM8	urogenital_tract	In Progress	4. sequence public on NCBI site	187460
1630	Gi22911	Anaerococcus lactolyticus S7-1-13	Bacteria	Firmicutes	Tissierellia	Tissierellales	Peptoniphilaceae	Anaerococcus	Anaerococcus lactolyticus	urogenital_tract	Complete	6. annotation (and sequence) public on NCBI site	187461	JRMW00000000	1717
1631	Gi22912	Arcanobacterium sp. S3PF19	Bacteria	Actinobacteria	Actinobacteria	Actinomycetales	Actinomycetaceae	Arcanobacterium	Arcanobacterium sp. S3PF19	urogenital_tract	Complete	6. annotation (and sequence) public on NCBI site	187462	JRMX00000000	1003
1632	Gi22913	Clostridiales genomosp. BVAB3 str. S7-24-11	Bacteria	Firmicutes	Clostridia	Clostridiales	Hungateiclostridiaceae	Mageeibacillus	Mageeibacillus indolicus	urogenital_tract	Complete	6. annotation (and sequence) public on NCBI site	187463	JPIC00000000	1199
1633	Gi22914	Clostridiales Family XI. Incertae Sedis sp. S5-A11	Bacteria	Firmicutes	Tissierellia	no rank	no rank	no rank	Tissierellia bacterium S5-A11	urogenital_tract	Complete	6. annotation (and sequence) public on NCBI site	187464	JRMZ00000000	2755
1634	Gi22915	Clostridiales Family XI. Incertae Sedis sp. S7-1-4	Bacteria	Firmicutes	Tissierellia	no rank	no rank	no rank	Tissierellia bacterium S7-1-4	urogenital_tract	Complete	6. annotation (and sequence) public on NCBI site	187465	JRMY00000000	1482
1635	Gi22916	Clostridiales Family XIII. Incertae Sedis sp. S5-A14a	Bacteria	Firmicutes	Clostridia	Clostridiales	Clostridiales Family XIII. Incertae Sedis	no rank	Clostridiales bacterium S5-A14a	urogenital_tract	Complete	6. annotation (and sequence) public on NCBI site	187466	JRNA00000000	1151
1636	Gi22917	Eggerthella sp. MVA1	Bacteria	Actinobacteria	Coriobacteriia	Eggerthellales	Eggerthellaceae	Eggerthella	Eggerthella sp. MVA1	urogenital_tract	In Progress	4. sequence public on NCBI site	187467
1637	Gi22918	Finegoldia sp. S3MVA7	Bacteria	Firmicutes	Tissierellia	Tissierellales	Peptoniphilaceae	Finegoldia	Finegoldia sp. S3MVA7	urogenital_tract	In Progress	4. sequence public on NCBI site	187468
1638	Gi22919	Lachnoanaerobaculum sp. S6-P3	Bacteria	Firmicutes	Clostridia	Clostridiales	Lachnospiraceae	Lachnoanaerobaculum	Lachnoanaerobaculum sp. S6-P3	urogenital_tract	In Progress	4. sequence public on NCBI site	187469
1639	Gi22920	Peptostreptococcus sp. MV1	Bacteria	Firmicutes	Clostridia	Clostridiales	Peptostreptococcaceae	Peptostreptococcus	Peptostreptococcus sp. MV1	urogenital_tract	Complete	6. annotation (and sequence) public on NCBI site	187470	JRNB00000000	1630
1640	Gi22921	Prevotella sp. S7-1-8	Bacteria	Bacteroidetes	Bacteroidia	Bacteroidales	Prevotellaceae	Prevotella	Prevotella sp. S7-1-8	urogenital_tract	Complete	6. annotation (and sequence) public on NCBI site	187471	JRNC00000000	2240
1641	Gi22922	Prevotellaceae sp. S4-A16	Bacteria	Bacteroidetes	Bacteroidia	Bacteroidales	Prevotellaceae	no rank	Prevotellaceae bacterium S4-A16	urogenital_tract	In Progress	4. sequence public on NCBI site	187472
1642	Gi23785	Pseudoclavibacter sp. DNF00083	Bacteria	Actinobacteria	Actinobacteria	Micrococcales	Microbacteriaceae	Pseudoclavibacter	Pseudoclavibacter sp. DNF00083	urogenital_tract	In Progress	4. sequence public on NCBI site	187514
1643	Gi23786	Lachnospiraceae bacterium sp. DNF00160	Bacteria	Firmicutes	Clostridia	Clostridiales	Lachnospiraceae	no rank	Lachnospiraceae bacterium DNF00160	urogenital_tract	In Progress	4. sequence public on NCBI site	187515
1644	Gi23787	Peptoniphilus sp. DNF00192	Bacteria	Firmicutes	Tissierellia	Tissierellales	Peptoniphilaceae	Peptoniphilus	Peptoniphilus sp. DNF00192	urogenital_tract	In Progress	4. sequence public on NCBI site	187516
1645	Gi23788	Prevotellaceae bacterium sp. DNF00733	Bacteria	Bacteroidetes	Bacteroidia	Bacteroidales	Prevotellaceae	no rank	Prevotellaceae bacterium DNF00733	urogenital_tract	In Progress	4. sequence public on NCBI site	187517
1646	Gi23789	Megasphaera sp. DNF00872	Bacteria	Firmicutes	Negativicutes	Veillonellales	Veillonellaceae	Megasphaera	Megasphaera sp. DNF00872	urogenital_tract	In Progress	4. sequence public on NCBI site	187518
1647	Gi23790	Atopobium parvulum DNF00906	Bacteria	Actinobacteria	Coriobacteriia	Coriobacteriales	Atopobiaceae	Lancefieldella	Lancefieldella parvula	urogenital_tract	Complete	6. annotation (and sequence) public on NCBI site	187519	JRND00000000	1208
1648	Gi23791	Megasphaera sp. DNF00912	Bacteria	Firmicutes	Negativicutes	Veillonellales	Veillonellaceae	Megasphaera	Megasphaera sp. DNF00912	urogenital_tract	In Progress	4. sequence public on NCBI site	187520
1649	Gi23792	Actinomycetaceae bacterium sp. DNF00952	Bacteria	Actinobacteria	Actinobacteria	Actinomycetales	Actinomycetaceae	no rank	Actinomycetaceae bacterium DNF00952	urogenital_tract	In Progress	4. sequence public on NCBI site	187521
1650	Gi23793	Corynebacterium freneyi DNF00450	Bacteria	Actinobacteria	Actinobacteria	Corynebacteriales	Corynebacteriaceae	Corynebacterium	Corynebacterium freneyi	urogenital_tract	Complete	6. annotation (and sequence) public on NCBI site	187522	JRNE00000000	2007
1651	Gi23794	Prevotella bivia DNF00188	Bacteria	Bacteroidetes	Bacteroidia	Bacteroidales	Prevotellaceae	Prevotella	Prevotella bivia	urogenital_tract	Complete	6. annotation (and sequence) public on NCBI site	187523	JRNF00000000	2063
1652	Gi23934	Klebsiella pneumoniae ATCC 43816	Bacteria	Proteobacteria	Gammaproteobacteria	Enterobacterales	Enterobacteriaceae	Klebsiella	Klebsiella pneumoniae	airways	In Progress	4. sequence public on NCBI site	197002
1653	Gi23935	Streptococcus sp. oral taxon 71 str. ATCC 15914	Bacteria	Firmicutes	Bacilli	Lactobacillales	Streptococcaceae	Streptococcus	Streptococcus sp. oral taxon 71	oral	In Progress	4. sequence public on NCBI site	197003
1654	Gi23936	Streptococcus intermedius ATCC 27335	Bacteria	Firmicutes	Bacilli	Lactobacillales	Streptococcaceae	Streptococcus	Streptococcus intermedius	oral	Complete	6. annotation (and sequence) public on NCBI site	197004	ATFK00000000	1875
1655	Gi23937	Selenomonas dianae ATCC 43527	Bacteria	Firmicutes	Negativicutes	Selenomonadales	Selenomonadaceae	Selenomonas	Selenomonas dianae	oral	In Progress	4. sequence public on NCBI site	197005
1656	Gi23938	Prevotella sp. oral taxon 376 str. F0043	Bacteria	Bacteroidetes	Bacteroidia	Bacteroidales	Prevotellaceae	Prevotella	Prevotella sp. oral taxon 376	oral	In Progress	4. sequence public on NCBI site	197006
1657	Gi23939	Actinomyces sp. oral taxon 169 str. F0496	Bacteria	Actinobacteria	Actinobacteria	Actinomycetales	Actinomycetaceae	Actinomyces	Actinomyces sp. oral taxon 169	unknown	In Progress	4. sequence public on NCBI site	197007
1658	Gi23940	Capnocytophaga sp. oral taxon 864 str. F0512	Bacteria	Bacteroidetes	Flavobacteriia	Flavobacteriales	Flavobacteriaceae	Capnocytophaga	Capnocytophaga sp. oral taxon 864	oral	In Progress	4. sequence public on NCBI site	197008
1659	Gi23941	Kluyvera ascorbata F0526	Bacteria	Proteobacteria	Gammaproteobacteria	Enterobacterales	Enterobacteriaceae	Kluyvera	Kluyvera ascorbata	oral	In Progress	4. sequence public on NCBI site	197009
1660	Gi23942	Capnocytophaga sp. oral taxon 878 str. F0545	Bacteria	Bacteroidetes	Flavobacteriia	Flavobacteriales	Flavobacteriaceae	Capnocytophaga	Capnocytophaga sp. oral taxon 878	oral	In Progress	4. sequence public on NCBI site	197010
1661	Gi23943	Oribacterium sp. oral taxon 102 str. W9097	Bacteria	Firmicutes	Clostridia	Clostridiales	Lachnospiraceae	Oribacterium	Oribacterium sp. oral taxon 102	oral	In Progress	4. sequence public on NCBI site	197011
1662	Gi23944	Clostridia bacterium hmp_mda_pilot_jcvi_0097	Bacteria	Firmicutes	Clostridia	no rank	no rank	no rank	Clostridia bacterium hmp_mda_pilot_jcvi_0097	gastrointestinal_tract	In Progress	4. sequence public on NCBI site	197012
1663	Gi23946	Lachnospiraceae bacterium hmp_mda_pilot_jcvi_0098	Bacteria	Firmicutes	Clostridia	Clostridiales	Lachnospiraceae	no rank	Lachnospiraceae bacterium hmp_mda_pilot_jcvi_0098	gastrointestinal_tract	In Progress	4. sequence public on NCBI site	197013
1664	Gi23945	Clostridia bacterium hmp_mda_pilot_jcvi_0099	Bacteria	Firmicutes	Clostridia	no rank	no rank	no rank	Clostridia bacterium hmp_mda_pilot_jcvi_0099	gastrointestinal_tract	In Progress	4. sequence public on NCBI site	197014
1665	Gi23947	Ruminococcaceae bacterium hmp_mda_pilot_jcvi_0100	Bacteria	Firmicutes	Clostridia	Clostridiales	Ruminococcaceae	no rank	Ruminococcaceae bacterium hmp_mda_pilot_jcvi_0100	gastrointestinal_tract	In Progress	4. sequence public on NCBI site	197015
1666	Gi23948	Ruminococcaceae bacterium hmp_mda_pilot_jcvi_0101	Bacteria	Firmicutes	Clostridia	Clostridiales	Ruminococcaceae	no rank	Ruminococcaceae bacterium hmp_mda_pilot_jcvi_0101	gastrointestinal_tract	In Progress	4. sequence public on NCBI site	197016
1667	Gi23949	Ruminococcaceae bacterium hmp_mda_pilot_jcvi_0102	Bacteria	Firmicutes	Clostridia	Clostridiales	Ruminococcaceae	no rank	Ruminococcaceae bacterium hmp_mda_pilot_jcvi_0102	gastrointestinal_tract	In Progress	4. sequence public on NCBI site	197017
1668	Gi23950	Ruminococcaceae bacterium hmp_mda_pilot_jcvi_0103	Bacteria	Firmicutes	Clostridia	Clostridiales	Ruminococcaceae	no rank	Ruminococcaceae bacterium hmp_mda_pilot_jcvi_0103	gastrointestinal_tract	In Progress	4. sequence public on NCBI site	197018
1669	Gi23951	Ruminococcaceae bacterium hmp_mda_pilot_jcvi_0104	Bacteria	Firmicutes	Clostridia	Clostridiales	Ruminococcaceae	no rank	Ruminococcaceae bacterium hmp_mda_pilot_jcvi_0104	gastrointestinal_tract	In Progress	4. sequence public on NCBI site	197019
1670	Gi23952	Ruminococcaceae bacterium hmp_mda_pilot_jcvi_0105	Bacteria	Firmicutes	Clostridia	Clostridiales	Ruminococcaceae	no rank	Ruminococcaceae bacterium hmp_mda_pilot_jcvi_0105	gastrointestinal_tract	In Progress	4. sequence public on NCBI site	197020
1671	Gi23953	Acetanaerobacterium sp. hmp_mda_pilot_jcvi_0106	Bacteria	Firmicutes	Clostridia	Clostridiales	Ruminococcaceae	Acetanaerobacterium	Acetanaerobacterium sp. hmp_mda_pilot_jcvi_0106	gastrointestinal_tract	In Progress	4. sequence public on NCBI site	197021
1672	Gi23954	Acetanaerobacterium sp. hmp_mda_pilot_jcvi_0107	Bacteria	Firmicutes	Clostridia	Clostridiales	Ruminococcaceae	Acetanaerobacterium	Acetanaerobacterium sp. hmp_mda_pilot_jcvi_0107	gastrointestinal_tract	In Progress	4. sequence public on NCBI site	197022
1673	Gi23956	Clostridia bacterium hmp_mda_pilot_jcvi_0108	Bacteria	Firmicutes	Clostridia	no rank	no rank	no rank	Clostridia bacterium hmp_mda_pilot_jcvi_0108	gastrointestinal_tract	In Progress	4. sequence public on NCBI site	197023
1674	Gi23957	Acetanaerobacterium sp. hmp_mda_pilot_jcvi_0109	Bacteria	Firmicutes	Clostridia	Clostridiales	Ruminococcaceae	Acetanaerobacterium	Acetanaerobacterium sp. hmp_mda_pilot_jcvi_0109	gastrointestinal_tract	In Progress	4. sequence public on NCBI site	197024
1675	Gi23958	Subdoligranulum sp. hmp_mda_pilot_jcvi_0110	Bacteria	Firmicutes	Clostridia	Clostridiales	Ruminococcaceae	Subdoligranulum	Subdoligranulum sp. hmp_mda_pilot_jcvi_0110	gastrointestinal_tract	In Progress	4. sequence public on NCBI site	197025
1676	Gi23959	Lachnospiraceae bacterium hmp_mda_pilot_jcvi_0194	Bacteria	Firmicutes	Clostridia	Clostridiales	Lachnospiraceae	no rank	Lachnospiraceae bacterium hmp_mda_pilot_jcvi_0194	gastrointestinal_tract	In Progress	4. sequence public on NCBI site	197026
1677	Gi23960	Flavonifractor sp. hmp mda pilot jcvi 0195	Bacteria	Firmicutes	Clostridia	Clostridiales	Ruminococcaceae	Flavonifractor	Flavonifractor sp. hmp_mda_pilot_jcvi_0195	gastrointestinal_tract	In Progress	4. sequence public on NCBI site	197027
1678	Gi23961	Bacteroidales bacterium hmp_mda_pilot_jcvi_0196	Bacteria	Bacteroidetes	Bacteroidia	Bacteroidales	no rank	no rank	Bacteroidales bacterium hmp_mda_pilot_jcvi_0196	gastrointestinal_tract	In Progress	4. sequence public on NCBI site	197028
1679	Gi23962	Porphyromonas sp. hmp_mda_pilot_jcvi_0197	Bacteria	Bacteroidetes	Bacteroidia	Bacteroidales	Porphyromonadaceae	Porphyromonas	Porphyromonas sp. hmp_mda_pilot_jcvi_0197	gastrointestinal_tract	In Progress	4. sequence public on NCBI site	197029
1680	Gi23963	Haemophilus sp. hmp_mda_pilot_jcvi_0198	Bacteria	Proteobacteria	Gammaproteobacteria	Pasteurellales	Pasteurellaceae	Haemophilus	Haemophilus sp. hmp_mda_pilot_jcvi_0198	gastrointestinal_tract	In Progress	4. sequence public on NCBI site	197030
1681	Gi23964	Capnocytophaga sp. hmp_mda_pilot_jcvi_0199	Bacteria	Bacteroidetes	Flavobacteriia	Flavobacteriales	Flavobacteriaceae	Capnocytophaga	Capnocytophaga sp. hmp_mda_pilot_jcvi_0199	gastrointestinal_tract	In Progress	4. sequence public on NCBI site	197031
1682	Gi23965	Selenomonas sp. hmp_mda_pilot_jcvi_0200	Bacteria	Firmicutes	Negativicutes	Selenomonadales	Selenomonadaceae	Selenomonas	Selenomonas sp. hmp_mda_pilot_jcvi_0200	gastrointestinal_tract	In Progress	4. sequence public on NCBI site	197032
1683	Gi23966	Sphingomonas sp. hmp_mda_pilot_jcvi_0201	Bacteria	Proteobacteria	Alphaproteobacteria	Sphingomonadales	Sphingomonadaceae	Sphingomonas	Sphingomonas sp. hmp_mda_pilot_jcvi_0201	gastrointestinal_tract	In Progress	4. sequence public on NCBI site	197033
1684	Gi23967	Brevundimonas sp. hmp_mda_pilot_jcvi_0202	Bacteria	Proteobacteria	Alphaproteobacteria	Caulobacterales	Caulobacteraceae	Brevundimonas	Brevundimonas sp. hmp_mda_pilot_jcvi_0202	gastrointestinal_tract	In Progress	4. sequence public on NCBI site	197034
1685	Gi23968	Simonsiella sp. hmp_mda_pilot_jcvi_0203	Bacteria	Proteobacteria	Betaproteobacteria	Neisseriales	Neisseriaceae	Simonsiella	Simonsiella sp. hmp_mda_pilot_jcvi_0203	gastrointestinal_tract	In Progress	4. sequence public on NCBI site	197035
1686	Gi23969	Porphyromonas sp. hmp_mda_pilot_jcvi_0204	Bacteria	Bacteroidetes	Bacteroidia	Bacteroidales	Porphyromonadaceae	Porphyromonas	Porphyromonas sp. hmp_mda_pilot_jcvi_0204	gastrointestinal_tract	In Progress	4. sequence public on NCBI site	197036
1687	Gi23970	Methylobacterium sp. hmp_mda_pilot_jcvi_0205	Bacteria	Proteobacteria	Alphaproteobacteria	Rhizobiales	Methylobacteriaceae	Methylobacterium	Methylobacterium sp. hmp_mda_pilot_jcvi_0205	gastrointestinal_tract	In Progress	4. sequence public on NCBI site	197037
1688	Gi23971	Aggregatibacter sp. hmp_mda_pilot_jcvi_0576	Bacteria	Proteobacteria	Gammaproteobacteria	Pasteurellales	Pasteurellaceae	Aggregatibacter	Aggregatibacter sp. hmp_mda_pilot_jcvi_0576	gastrointestinal_tract	In Progress	4. sequence public on NCBI site	197038
1689	Gi23972	Selenomonas sp. hmp_mda_pilot_jcvi_0577	Bacteria	Firmicutes	Negativicutes	Selenomonadales	Selenomonadaceae	Selenomonas	Selenomonas sp. hmp_mda_pilot_jcvi_0577	gastrointestinal_tract	In Progress	4. sequence public on NCBI site	197039
1690	Gi23973	Clostridiales bacterium hmp_mda_pilot_jcvi_0578	Bacteria	Firmicutes	Clostridia	Clostridiales	no rank	no rank	Clostridiales bacterium hmp_mda_pilot_jcvi_0578	gastrointestinal_tract	In Progress	4. sequence public on NCBI site	197040
1691	Gi23974	Pelomonas sp. ORNL_V42_A01	Bacteria	Proteobacteria	Betaproteobacteria	Burkholderiales	Comamonadaceae	Pelomonas	Pelomonas sp. ORNL_V42_A01	gastrointestinal_tract	In Progress	2. project has NCBI project id	197041
1692	Gi23975	Pelomonas sp. ORNL_V42_A05	Bacteria	Proteobacteria	Betaproteobacteria	Burkholderiales	Comamonadaceae	Pelomonas	Pelomonas sp. ORNL_V42_A05	gastrointestinal_tract	In Progress	4. sequence public on NCBI site	197042
1693	Gi23976	Lachnospiraceae bacterium ORNL_V42_A06	Bacteria	Firmicutes	Clostridia	Clostridiales	Lachnospiraceae	no rank	Lachnospiraceae bacterium ORNL_V42_A06	gastrointestinal_tract	In Progress	2. project has NCBI project id	197043
1694	Gi23977	Oscillibacter sp. ORNL_V42_A07	Bacteria	Firmicutes	Clostridia	Clostridiales	Oscillospiraceae	Oscillibacter	Oscillibacter sp. ORNL_V42_A07	gastrointestinal_tract	In Progress	4. sequence public on NCBI site	197044
1695	Gi23978	Pelomonas sp. ORNL_V42_A08	Bacteria	Proteobacteria	Betaproteobacteria	Burkholderiales	Comamonadaceae	Pelomonas	Pelomonas sp. ORNL_V42_A08	gastrointestinal_tract	In Progress	4. sequence public on NCBI site	197045
1696	Gi23979	Phascolarctobacterium sp. ORNL_V42_A10	Bacteria	Firmicutes	Negativicutes	Acidaminococcales	Acidaminococcaceae	Phascolarctobacterium	Phascolarctobacterium sp. ORNL_V42_A10	gastrointestinal_tract	In Progress	4. sequence public on NCBI site	197046
1697	Gi23980	Lachnospiraceae bacterium ORNL_V42_B01	Bacteria	Firmicutes	Clostridia	Clostridiales	Lachnospiraceae	no rank	Lachnospiraceae bacterium ORNL_V42_B01	gastrointestinal_tract	In Progress	2. project has NCBI project id	197047
1698	Gi23981	Oscillibacter sp. ORNL_V42_B03	Bacteria	Firmicutes	Clostridia	Clostridiales	Oscillospiraceae	Oscillibacter	Oscillibacter sp. ORNL_V42_B03	gastrointestinal_tract	In Progress	2. project has NCBI project id	197048
1699	Gi23982	Coprobacillus sp. ORNL_V42_B07	Bacteria	Firmicutes	Erysipelotrichia	Erysipelotrichales	Erysipelotrichaceae	Coprobacillus	Coprobacillus sp. ORNL_V42_B07	gastrointestinal_tract	In Progress	4. sequence public on NCBI site	197049
1700	Gi23983	Coprobacillus sp. ORNL_V42_B09	Bacteria	Firmicutes	Erysipelotrichia	Erysipelotrichales	Erysipelotrichaceae	Coprobacillus	Coprobacillus sp. ORNL_V42_B09	gastrointestinal_tract	In Progress	2. project has NCBI project id	197050
1701	Gi23984	Proteobacteria bacterium ORNL_V42_B10	Bacteria	Proteobacteria	no rank	no rank	no rank	no rank	Proteobacteria bacterium ORNL_V42_B10	gastrointestinal_tract	In Progress	4. sequence public on NCBI site	197051
1702	Gi23985	Anaerovorax sp. ORNL_V42_C02	Bacteria	Firmicutes	Clostridia	Clostridiales	Clostridiales Family XIII. Incertae Sedis	Anaerovorax	Anaerovorax sp. ORNL_V42_C02	gastrointestinal_tract	In Progress	4. sequence public on NCBI site	197052
1703	Gi23986	Phascolarctobacterium sp. ORNL_V42_C04	Bacteria	Firmicutes	Negativicutes	Acidaminococcales	Acidaminococcaceae	Phascolarctobacterium	Phascolarctobacterium sp. ORNL_V42_C04	gastrointestinal_tract	In Progress	4. sequence public on NCBI site	197053
1704	Gi23987	Phascolarctobacterium sp. ORNL_V42_C05	Bacteria	Firmicutes	Negativicutes	Acidaminococcales	Acidaminococcaceae	Phascolarctobacterium	Phascolarctobacterium sp. ORNL_V42_C05	gastrointestinal_tract	In Progress	4. sequence public on NCBI site	197054
1705	Gi03596	Anaerobaculum hydrogeniformans ATCC BAA-1850	Bacteria	Synergistetes	Synergistia	Synergistales	Synergistaceae	Acetomicrobium	Acetomicrobium hydrogeniformans	gastrointestinal_tract	Complete	6. annotation (and sequence) public on NCBI site	33123	ACJX00000000	2197	647000209
1706	Gi23989	Clostridiales bacterium ORNL_V42_C09	Bacteria	Firmicutes	Clostridia	Clostridiales	no rank	no rank	Clostridiales bacterium ORNL_V42_C09	gastrointestinal_tract	In Progress	4. sequence public on NCBI site	197056
1707	Gi23990	Pelomonas sp. ORNL_V42_C10	Bacteria	Proteobacteria	Betaproteobacteria	Burkholderiales	Comamonadaceae	Pelomonas	Pelomonas sp. ORNL_V42_C10	gastrointestinal_tract	In Progress	4. sequence public on NCBI site	197057
1708	Gi23991	Pelomonas sp. ORNL_V42_D03	Bacteria	Proteobacteria	Betaproteobacteria	Burkholderiales	Comamonadaceae	Pelomonas	Pelomonas sp. ORNL_V42_D03	gastrointestinal_tract	In Progress	4. sequence public on NCBI site	197058
1709	Gi23992	Lachnospiraceae bacterium ORNL_V42_D04	Bacteria	Firmicutes	Clostridia	Clostridiales	Lachnospiraceae	no rank	Lachnospiraceae bacterium ORNL_V42_D04	gastrointestinal_tract	In Progress	2. project has NCBI project id	197059
1710	Gi23993	Lachnospiraceae bacterium ORNL_V42_D06	Bacteria	Firmicutes	Clostridia	Clostridiales	Lachnospiraceae	no rank	Lachnospiraceae bacterium ORNL_V42_D06	gastrointestinal_tract	In Progress	2. project has NCBI project id	197060
1711	Gi23994	Clostridiales bacterium ORNL_V42_E03	Bacteria	Firmicutes	Clostridia	Clostridiales	no rank	no rank	Clostridiales bacterium ORNL_V42_E03	gastrointestinal_tract	In Progress	2. project has NCBI project id	197061
1712	Gi23995	Butyricicoccus sp. ORNL_V42_E05	Bacteria	Firmicutes	Clostridia	Clostridiales	Clostridiaceae	Butyricicoccus	Butyricicoccus sp. ORNL_V42_E05	gastrointestinal_tract	In Progress	4. sequence public on NCBI site	197062
1713	Gi23996	Blautia sp. ORNL_V42_E09	Bacteria	Firmicutes	Clostridia	Clostridiales	Lachnospiraceae	Blautia	Blautia sp. ORNL_V42_E09	gastrointestinal_tract	In Progress	4. sequence public on NCBI site	197063
1714	Gi23997	Lachnospiraceae bacterium ORNL_V42_E11	Bacteria	Firmicutes	Clostridia	Clostridiales	Lachnospiraceae	no rank	Lachnospiraceae bacterium ORNL_V42_E11	gastrointestinal_tract	In Progress	4. sequence public on NCBI site	197064
1715	Gi23998	Gordonibacter sp. ORNL_V42_F03	Bacteria	Actinobacteria	Coriobacteriia	Eggerthellales	Eggerthellaceae	Gordonibacter	Gordonibacter sp. ORNL_V42_F03	gastrointestinal_tract	In Progress	4. sequence public on NCBI site	197065
1716	Gi23999	Clostridiales bacterium ORNL_V42_F06	Bacteria	Firmicutes	Clostridia	Clostridiales	no rank	no rank	Clostridiales bacterium ORNL_V42_F06	gastrointestinal_tract	In Progress	4. sequence public on NCBI site	197066
1717	Gi24000	Pelomonas sp. ORNL_V42_F10	Bacteria	Proteobacteria	Betaproteobacteria	Burkholderiales	Comamonadaceae	Pelomonas	Pelomonas sp. ORNL_V42_F10	gastrointestinal_tract	In Progress	4. sequence public on NCBI site	197067
1718	Gi24001	Pelomonas sp. ORNL_V42_F12	Bacteria	Proteobacteria	Betaproteobacteria	Burkholderiales	Comamonadaceae	Pelomonas	Pelomonas sp. ORNL_V42_F12	gastrointestinal_tract	In Progress	4. sequence public on NCBI site	197068
1719	Gi24002	Pelomonas sp. ORNL_V42_G01	Bacteria	Proteobacteria	Betaproteobacteria	Burkholderiales	Comamonadaceae	Pelomonas	Pelomonas sp. ORNL_V42_G01	gastrointestinal_tract	In Progress	4. sequence public on NCBI site	197069
1720	Gi24003	Pelomonas sp. ORNL_V42_G04	Bacteria	Proteobacteria	Betaproteobacteria	Burkholderiales	Comamonadaceae	Pelomonas	Pelomonas sp. ORNL_V42_G04	gastrointestinal_tract	In Progress	4. sequence public on NCBI site	197070
1721	Gi24004	Pelomonas sp. ORNL_V42_G07	Bacteria	Proteobacteria	Betaproteobacteria	Burkholderiales	Comamonadaceae	Pelomonas	Pelomonas sp. ORNL_V42_G07	gastrointestinal_tract	In Progress	4. sequence public on NCBI site	197071
1722	Gi24005	Pelomonas sp. ORNL_V42_G09	Bacteria	Proteobacteria	Betaproteobacteria	Burkholderiales	Comamonadaceae	Pelomonas	Pelomonas sp. ORNL_V42_G09	gastrointestinal_tract	In Progress	4. sequence public on NCBI site	197072
1723	Gi24006	Pelomonas sp. ORNL_V42_H01	Bacteria	Proteobacteria	Betaproteobacteria	Burkholderiales	Comamonadaceae	Pelomonas	Pelomonas sp. ORNL_V42_H01	gastrointestinal_tract	In Progress	4. sequence public on NCBI site	197073
1724	Gi24007	Pelomonas sp. ORNL_V42_H05	Bacteria	Proteobacteria	Betaproteobacteria	Burkholderiales	Comamonadaceae	Pelomonas	Pelomonas sp. ORNL_V42_H05	gastrointestinal_tract	In Progress	4. sequence public on NCBI site	197074
1725	Gi24008	Pelomonas sp. ORNL_W42_A01	Bacteria	Proteobacteria	Betaproteobacteria	Burkholderiales	Comamonadaceae	Pelomonas	Pelomonas sp. ORNL_W42_A01	gastrointestinal_tract	In Progress	2. project has NCBI project id	197075
1726	Gi24009	Blautia sp. ORNL_W42_A12	Bacteria	Firmicutes	Clostridia	Clostridiales	Lachnospiraceae	Blautia	Blautia sp. ORNL_W42_A12	gastrointestinal_tract	In Progress	2. project has NCBI project id	197076
1727	Gi24010	Phascolarctobacterium sp. ORNL_W42_B04	Bacteria	Firmicutes	Negativicutes	Acidaminococcales	Acidaminococcaceae	Phascolarctobacterium	Phascolarctobacterium sp. ORNL_W42_B04	gastrointestinal_tract	In Progress	4. sequence public on NCBI site	197077
1728	Gi24011	Phascolarctobacterium sp. ORNL_W42_B06	Bacteria	Firmicutes	Negativicutes	Acidaminococcales	Acidaminococcaceae	Phascolarctobacterium	Phascolarctobacterium sp. ORNL_W42_B06	gastrointestinal_tract	In Progress	4. sequence public on NCBI site	197078
1729	Gi24012	Phascolarctobacterium sp. ORNL_W42_B08	Bacteria	Firmicutes	Negativicutes	Acidaminococcales	Acidaminococcaceae	Phascolarctobacterium	Phascolarctobacterium sp. ORNL_W42_B08	gastrointestinal_tract	In Progress	4. sequence public on NCBI site	197079
1730	Gi24013	Phascolarctobacterium sp. ORNL_W42_B10	Bacteria	Firmicutes	Negativicutes	Acidaminococcales	Acidaminococcaceae	Phascolarctobacterium	Phascolarctobacterium sp. ORNL_W42_B10	gastrointestinal_tract	In Progress	4. sequence public on NCBI site	197080
1731	Gi24014	Phascolarctobacterium sp. ORNL_W42_B12	Bacteria	Firmicutes	Negativicutes	Acidaminococcales	Acidaminococcaceae	Phascolarctobacterium	Phascolarctobacterium sp. ORNL_W42_B12	gastrointestinal_tract	In Progress	4. sequence public on NCBI site	197081
1732	Gi24015	Phascolarctobacterium sp. ORNL_W42_C01	Bacteria	Firmicutes	Negativicutes	Acidaminococcales	Acidaminococcaceae	Phascolarctobacterium	Phascolarctobacterium sp. ORNL_W42_C01	gastrointestinal_tract	In Progress	4. sequence public on NCBI site	197082
1733	Gi24016	Rhizobium sp. ORNL_W42_C02	Bacteria	Proteobacteria	Alphaproteobacteria	Rhizobiales	Rhizobiaceae	Rhizobium	Rhizobium sp. ORNL_W42_C02	gastrointestinal_tract	In Progress	4. sequence public on NCBI site	197083
1734	Gi24017	Anaerovorax sp. ORNL_W42_C05	Bacteria	Firmicutes	Clostridia	Clostridiales	Clostridiales Family XIII. Incertae Sedis	Anaerovorax	Anaerovorax sp. ORNL_W42_C05	gastrointestinal_tract	In Progress	2. project has NCBI project id	197084
1735	Gi24018	Oscillibacter sp. ORNL_W42_C07	Bacteria	Firmicutes	Clostridia	Clostridiales	Oscillospiraceae	Oscillibacter	Oscillibacter sp. ORNL_W42_C07	gastrointestinal_tract	In Progress	4. sequence public on NCBI site	197085
1736	Gi24019	Subdoligranulum sp. ORNL_W42_C08	Bacteria	Firmicutes	Clostridia	Clostridiales	Ruminococcaceae	Subdoligranulum	Subdoligranulum sp. ORNL_W42_C08	gastrointestinal_tract	In Progress	4. sequence public on NCBI site	197086
1737	Gi24020	Phascolarctobacterium sp. ORNL_W42_C09	Bacteria	Firmicutes	Negativicutes	Acidaminococcales	Acidaminococcaceae	Phascolarctobacterium	Phascolarctobacterium sp. ORNL_W42_C09	gastrointestinal_tract	In Progress	4. sequence public on NCBI site	197087
1738	Gi24021	Butyricicoccus sp. ORNL_W42_C10	Bacteria	Firmicutes	Clostridia	Clostridiales	Clostridiaceae	Butyricicoccus	Butyricicoccus sp. ORNL_W42_C10	gastrointestinal_tract	In Progress	4. sequence public on NCBI site	197088
1739	Gi24022	Pelomonas sp. ORNL_W42_C11	Bacteria	Proteobacteria	Betaproteobacteria	Burkholderiales	Comamonadaceae	Pelomonas	Pelomonas sp. ORNL_W42_C11	gastrointestinal_tract	In Progress	4. sequence public on NCBI site	197089
1740	Gi24023	Pelomonas sp. ORNL_W42_D02	Bacteria	Proteobacteria	Betaproteobacteria	Burkholderiales	Comamonadaceae	Pelomonas	Pelomonas sp. ORNL_W42_D02	gastrointestinal_tract	In Progress	4. sequence public on NCBI site	197090
1741	Gi24024	Pelomonas sp. ORNL_W42_D04	Bacteria	Proteobacteria	Betaproteobacteria	Burkholderiales	Comamonadaceae	Pelomonas	Pelomonas sp. ORNL_W42_D04	gastrointestinal_tract	In Progress	4. sequence public on NCBI site	197091
1742	Gi24025	Ruminococcaceae bacterium ORNL_W42_D05	Bacteria	Firmicutes	Clostridia	Clostridiales	Ruminococcaceae	no rank	Ruminococcaceae bacterium ORNL_W42_D05	gastrointestinal_tract	In Progress	4. sequence public on NCBI site	197092
1743	Gi24026	Pelomonas sp. ORNL_W42_D11	Bacteria	Proteobacteria	Betaproteobacteria	Burkholderiales	Comamonadaceae	Pelomonas	Pelomonas sp. ORNL_W42_D11	gastrointestinal_tract	In Progress	4. sequence public on NCBI site	197093
1744	Gi24027	Lachnospiraceae bacterium ORNL_W42_D12	Bacteria	Firmicutes	Clostridia	Clostridiales	Lachnospiraceae	no rank	Lachnospiraceae bacterium ORNL_W42_D12	gastrointestinal_tract	In Progress	2. project has NCBI project id	197094
1745	Gi24028	Blautia sp. ORNL_W42_E03	Bacteria	Firmicutes	Clostridia	Clostridiales	Lachnospiraceae	Blautia	Blautia sp. ORNL_W42_E03	gastrointestinal_tract	In Progress	2. project has NCBI project id	197095
1746	Gi24029	Geobacter sp. ORNL_W42_E06	Bacteria	Proteobacteria	Deltaproteobacteria	Desulfuromonadales	Geobacteraceae	Geobacter	Geobacter sp. ORNL_W42_E06	gastrointestinal_tract	In Progress	4. sequence public on NCBI site	197096
1747	Gi24030	Clostridiales bacterium ORNL_W42_E09	Bacteria	Firmicutes	Clostridia	Clostridiales	no rank	no rank	Clostridiales bacterium ORNL_W42_E09	gastrointestinal_tract	In Progress	2. project has NCBI project id	197097
1748	Gi24031	Clostridiales bacterium ORNL_W42_E11	Bacteria	Firmicutes	Clostridia	Clostridiales	no rank	no rank	Clostridiales bacterium ORNL_W42_E11	gastrointestinal_tract	In Progress	4. sequence public on NCBI site	197098
1749	Gi24032	Clostridiales bacterium ORNL_W42_F04	Bacteria	Firmicutes	Clostridia	Clostridiales	no rank	no rank	Clostridiales bacterium ORNL_W42_F04	gastrointestinal_tract	In Progress	2. project has NCBI project id	197099
1750	Gi24033	Pelomonas sp. ORNL_W42_F06	Bacteria	Proteobacteria	Betaproteobacteria	Burkholderiales	Comamonadaceae	Pelomonas	Pelomonas sp. ORNL_W42_F06	gastrointestinal_tract	In Progress	4. sequence public on NCBI site	197100
1751	Gi24034	Pelomonas sp. ORNL_W42_F07	Bacteria	Proteobacteria	Betaproteobacteria	Burkholderiales	Comamonadaceae	Pelomonas	Pelomonas sp. ORNL_W42_F07	gastrointestinal_tract	In Progress	2. project has NCBI project id	197101
1752	Gi24035	Pelomonas sp. ORNL_W42_F09	Bacteria	Proteobacteria	Betaproteobacteria	Burkholderiales	Comamonadaceae	Pelomonas	Pelomonas sp. ORNL_W42_F09	gastrointestinal_tract	In Progress	4. sequence public on NCBI site	197102
1753	Gi24036	Blautia sp. ORNL_W42_F11	Bacteria	Firmicutes	Clostridia	Clostridiales	Lachnospiraceae	Blautia	Blautia sp. ORNL_W42_F11	gastrointestinal_tract	In Progress	2. project has NCBI project id	197103
1754	Gi24037	Pelomonas sp. ORNL_W42_G01	Bacteria	Proteobacteria	Betaproteobacteria	Burkholderiales	Comamonadaceae	Pelomonas	Pelomonas sp. ORNL_W42_G01	gastrointestinal_tract	In Progress	4. sequence public on NCBI site	197104
1755	Gi24038	Pelomonas sp. ORNL_W42_G09	Bacteria	Proteobacteria	Betaproteobacteria	Burkholderiales	Comamonadaceae	Pelomonas	Pelomonas sp. ORNL_W42_G09	gastrointestinal_tract	In Progress	4. sequence public on NCBI site	197105
1756	Gi24039	Pelomonas sp. ORNL_W42_H01	Bacteria	Proteobacteria	Betaproteobacteria	Burkholderiales	Comamonadaceae	Pelomonas	Pelomonas sp. ORNL_W42_H01	gastrointestinal_tract	In Progress	4. sequence public on NCBI site	197106
1757	Gi24040	Pelomonas sp. ORNL_W42_H03	Bacteria	Proteobacteria	Betaproteobacteria	Burkholderiales	Comamonadaceae	Pelomonas	Pelomonas sp. ORNL_W42_H03	gastrointestinal_tract	In Progress	4. sequence public on NCBI site	197107
1758	Gi24041	Pelomonas sp. ORNL_W42_H04	Bacteria	Proteobacteria	Betaproteobacteria	Burkholderiales	Comamonadaceae	Pelomonas	Pelomonas sp. ORNL_W42_H04	gastrointestinal_tract	In Progress	4. sequence public on NCBI site	197108
1759	Gi24042	Pelomonas sp. ORNL_W42_H05	Bacteria	Proteobacteria	Betaproteobacteria	Burkholderiales	Comamonadaceae	Pelomonas	Pelomonas sp. ORNL_W42_H05	gastrointestinal_tract	In Progress	4. sequence public on NCBI site	197109
1760	Gi24043	Pelomonas sp. ORNL_W42_H06	Bacteria	Proteobacteria	Betaproteobacteria	Burkholderiales	Comamonadaceae	Pelomonas	Pelomonas sp. ORNL_W42_H06	gastrointestinal_tract	In Progress	4. sequence public on NCBI site	197110
1761	Gi24044	Pelomonas sp. ORNL_W42_H07	Bacteria	Proteobacteria	Betaproteobacteria	Burkholderiales	Comamonadaceae	Pelomonas	Pelomonas sp. ORNL_W42_H07	gastrointestinal_tract	In Progress	4. sequence public on NCBI site	197111
1762	Gi24045	Pelomonas sp. ORNL_W42_H12	Bacteria	Proteobacteria	Betaproteobacteria	Burkholderiales	Comamonadaceae	Pelomonas	Pelomonas sp. ORNL_W42_H12	gastrointestinal_tract	In Progress	4. sequence public on NCBI site	197112
1766	Gi24049	Fusobacterium nucleatum CTI-5	Bacteria	Fusobacteria	Fusobacteriia	Fusobacteriales	Fusobacteriaceae	Fusobacterium	Fusobacterium nucleatum	gastrointestinal_tract	Complete	6. annotation (and sequence) public on NCBI site	197116	AXNW00000000	2329
1767	Gi24050	Fusobacterium nucleatum CTI-6	Bacteria	Fusobacteria	Fusobacteriia	Fusobacteriales	Fusobacteriaceae	Fusobacterium	Fusobacterium nucleatum	gastrointestinal_tract	Complete	6. annotation (and sequence) public on NCBI site	197117	AXNV00000000	2423
1768	Gi24051	Fusobacterium nucleatum CTI-7	Bacteria	Fusobacteria	Fusobacteriia	Fusobacteriales	Fusobacteriaceae	Fusobacterium	Fusobacterium nucleatum	gastrointestinal_tract	Complete	6. annotation (and sequence) public on NCBI site	197118	AXNU00000000	2017
1769	Gi24052	Odoribacter splanchnicus DSM 20712	Bacteria	Bacteroidetes	Bacteroidia	Bacteroidales	Odoribacteraceae	Odoribacter	Odoribacter splanchnicus	wound	In Progress	2. project has NCBI project id	197119
1770		Firmicutes bacterium ORNL_2OR_SB_170	Bacteria	Firmicutes	no rank	no rank	no rank	no rank	Firmicutes bacterium ORNL_2OR_SB_170	unknown	In Progress	4. sequence public on NCBI site	217574
1771	Gi23988	Lachnospiraceae bacterium ORNL_V42_C07	Bacteria	Firmicutes	Clostridia	Clostridiales	Lachnospiraceae	no rank	Lachnospiraceae bacterium ORNL_V42_C07	gastrointestinal_tract	In Progress	2. project has NCBI project id	197055
1772		Lachnospiraceae bacterium hmp_mda_pilot_jcvi_0011	Bacteria	Firmicutes	Clostridia	Clostridiales	Lachnospiraceae	no rank	Lachnospiraceae bacterium hmp_mda_pilot_jcvi_0011	unknown	In Progress	4. sequence public on NCBI site	217579
1773		Lachnospiraceae bacterium hmp_mda_pilot_jcvi_0016	Bacteria	Firmicutes	Clostridia	Clostridiales	Lachnospiraceae	no rank	Lachnospiraceae bacterium hmp_mda_pilot_jcvi_0016	unknown	In Progress	4. sequence public on NCBI site	217580
1774		Lachnospiraceae bacterium ORNL_2UT_Ab5152_143	Bacteria	Firmicutes	Clostridia	Clostridiales	Lachnospiraceae	no rank	Lachnospiraceae bacterium ORNL_2UT_Ab5152_143	unknown	In Progress	4. sequence public on NCBI site	217581
1775		Lachnospiraceae bacterium ORNL_2UT_Ab5152_144	Bacteria	Firmicutes	Clostridia	Clostridiales	Lachnospiraceae	no rank	Lachnospiraceae bacterium ORNL_2UT_Ab5152_144	unknown	In Progress	4. sequence public on NCBI site	217582
1776		Lachnospiraceae bacterium ORNL_2UT_Ab5152_145	Bacteria	Firmicutes	Clostridia	Clostridiales	Lachnospiraceae	no rank	Lachnospiraceae bacterium ORNL_2UT_Ab5152_145	unknown	In Progress	4. sequence public on NCBI site	217584
1777		Lachnospiraceae bacterium ORNL_2UT_Ab5152_147	Bacteria	Firmicutes	Clostridia	Clostridiales	Lachnospiraceae	no rank	Lachnospiraceae bacterium ORNL_2UT_Ab5152_147	unknown	In Progress	4. sequence public on NCBI site	217585
1778		Lachnospiraceae bacterium ORNL_2UT_Ab5152_148	Bacteria	Firmicutes	Clostridia	Clostridiales	Lachnospiraceae	no rank	Lachnospiraceae bacterium ORNL_2UT_Ab5152_148	unknown	In Progress	4. sequence public on NCBI site	217586
1779		Lachnospiraceae bacterium ORNL_2UT_Ab5152_149	Bacteria	Firmicutes	Clostridia	Clostridiales	Lachnospiraceae	no rank	Lachnospiraceae bacterium ORNL_2UT_Ab5152_149	unknown	In Progress	4. sequence public on NCBI site	217587
1780		Lachnospiraceae bacterium ORNL_2UT_Ab5152_150	Bacteria	Firmicutes	Clostridia	Clostridiales	Lachnospiraceae	no rank	Lachnospiraceae bacterium ORNL_2UT_Ab5152_150	unknown	In Progress	4. sequence public on NCBI site	217588
1781		Lachnospiraceae bacterium ORNL_2UT_Ab5152_151	Bacteria	Firmicutes	Clostridia	Clostridiales	Lachnospiraceae	no rank	Lachnospiraceae bacterium ORNL_2UT_Ab5152_151	unknown	In Progress	4. sequence public on NCBI site	217589
1782		Lachnospiraceae bacterium ORNL_2UT_Ab5152_152	Bacteria	Firmicutes	Clostridia	Clostridiales	Lachnospiraceae	no rank	Lachnospiraceae bacterium ORNL_2UT_Ab5152_152	unknown	In Progress	4. sequence public on NCBI site	217590
1783		Lachnospiraceae bacterium ORNL_2UT_Ab5152_155	Bacteria	Firmicutes	Clostridia	Clostridiales	Lachnospiraceae	no rank	Lachnospiraceae bacterium ORNL_2UT_Ab5152_155	unknown	In Progress	4. sequence public on NCBI site	217591
1784		Lachnospiraceae bacterium ORNL_2UT_Ab5152_157	Bacteria	Firmicutes	Clostridia	Clostridiales	Lachnospiraceae	no rank	Lachnospiraceae bacterium ORNL_2UT_Ab5152_157	unknown	In Progress	4. sequence public on NCBI site	217592
1785		Lachnospiraceae bacterium ORNL_2UT_Ab5152_158	Bacteria	Firmicutes	Clostridia	Clostridiales	Lachnospiraceae	no rank	Lachnospiraceae bacterium ORNL_2UT_Ab5152_158	unknown	In Progress	4. sequence public on NCBI site	217593
1786		Lachnospiraceae bacterium ORNL_2UT_Ab5152_159	Bacteria	Firmicutes	Clostridia	Clostridiales	Lachnospiraceae	no rank	Lachnospiraceae bacterium ORNL_2UT_Ab5152_159	unknown	In Progress	4. sequence public on NCBI site	217594
1787		Lachnospiraceae bacterium ORNL_2UT_Ab5152_160	Bacteria	Firmicutes	Clostridia	Clostridiales	Lachnospiraceae	no rank	Lachnospiraceae bacterium ORNL_2UT_Ab5152_160	unknown	In Progress	4. sequence public on NCBI site	217595
1788		Lachnospiraceae bacterium ORNL_2UT_Ab5152_161	Bacteria	Firmicutes	Clostridia	Clostridiales	Lachnospiraceae	no rank	Lachnospiraceae bacterium ORNL_2UT_Ab5152_161	unknown	In Progress	4. sequence public on NCBI site	217596
1789		Lachnospiraceae bacterium ORNL_2UT_Ab5152_163	Bacteria	Firmicutes	Clostridia	Clostridiales	Lachnospiraceae	no rank	Lachnospiraceae bacterium ORNL_2UT_Ab5152_163	unknown	In Progress	4. sequence public on NCBI site	217597
1790		Lachnospiraceae bacterium ORNL_2UT_Ab5152_165	Bacteria	Firmicutes	Clostridia	Clostridiales	Lachnospiraceae	no rank	Lachnospiraceae bacterium ORNL_2UT_Ab5152_165	unknown	In Progress	4. sequence public on NCBI site	217598
1791		Lachnospiraceae bacterium ORNL_2UT_Ab5152_166	Bacteria	Firmicutes	Clostridia	Clostridiales	Lachnospiraceae	no rank	Lachnospiraceae bacterium ORNL_2UT_Ab5152_166	unknown	In Progress	4. sequence public on NCBI site	217599
1792		Lachnospiraceae bacterium ORNL_2UT_Ab5152_168	Bacteria	Firmicutes	Clostridia	Clostridiales	Lachnospiraceae	no rank	Lachnospiraceae bacterium ORNL_2UT_Ab5152_168	unknown	In Progress	4. sequence public on NCBI site	217600
1793		Lachnospiraceae bacterium ORNL_2UT_Ab5152_169	Bacteria	Firmicutes	Clostridia	Clostridiales	Lachnospiraceae	no rank	Lachnospiraceae bacterium ORNL_2UT_Ab5152_169	unknown	In Progress	4. sequence public on NCBI site	217602
1794		Lachnospiraceae bacterium ORNL_2UT_Ab5152_170	Bacteria	Firmicutes	Clostridia	Clostridiales	Lachnospiraceae	no rank	Lachnospiraceae bacterium ORNL_2UT_Ab5152_170	unknown	In Progress	4. sequence public on NCBI site	217603
1795		Lachnospiraceae bacterium ORNL_2UT_Ab5152_171	Bacteria	Firmicutes	Clostridia	Clostridiales	Lachnospiraceae	no rank	Lachnospiraceae bacterium ORNL_2UT_Ab5152_171	unknown	In Progress	4. sequence public on NCBI site	217604
1796		Lachnospiraceae bacterium ORNL_2UT_Ab5152_172	Bacteria	Firmicutes	Clostridia	Clostridiales	Lachnospiraceae	no rank	Lachnospiraceae bacterium ORNL_2UT_Ab5152_172	unknown	In Progress	4. sequence public on NCBI site	217605
1797		Lachnospiraceae bacterium ORNL_2UT_Ab5152_176	Bacteria	Firmicutes	Clostridia	Clostridiales	Lachnospiraceae	no rank	Lachnospiraceae bacterium ORNL_2UT_Ab5152_176	unknown	In Progress	4. sequence public on NCBI site	217606
1798		Lachnospiraceae bacterium ORNL_2UT_Ab5152_178	Bacteria	Firmicutes	Clostridia	Clostridiales	Lachnospiraceae	no rank	Lachnospiraceae bacterium ORNL_2UT_Ab5152_178	unknown	In Progress	4. sequence public on NCBI site	217607
1799		Lachnospiraceae bacterium ORNL_2UT_Ab5152_182	Bacteria	Firmicutes	Clostridia	Clostridiales	Lachnospiraceae	no rank	Lachnospiraceae bacterium ORNL_2UT_Ab5152_182	unknown	In Progress	4. sequence public on NCBI site	217608
1800		Lachnospiraceae bacterium ORNL_6EZ3_SD_35	Bacteria	Firmicutes	Clostridia	Clostridiales	Lachnospiraceae	no rank	Lachnospiraceae bacterium ORNL_6EZ3_SD_35	unknown	In Progress	4. sequence public on NCBI site	217609
1801		Lachnospiraceae bacterium ORNL_6EZ3_SD_38	Bacteria	Firmicutes	Clostridia	Clostridiales	Lachnospiraceae	no rank	Lachnospiraceae bacterium ORNL_6EZ3_SD_38	unknown	In Progress	4. sequence public on NCBI site	217610
1802		Lachnospiraceae bacterium ORNL_6EZ5-Gt_1_Pl2-105	Bacteria	Firmicutes	Clostridia	Clostridiales	Lachnospiraceae	no rank	Lachnospiraceae bacterium ORNL_6EZ5-Gt_1_Pl2-105	unknown	In Progress	2. project has NCBI project id	217611
1803		Lachnospiraceae bacterium ORNL_6EZ5-Gt_1_Pl2-109	Bacteria	Firmicutes	Clostridia	Clostridiales	Lachnospiraceae	no rank	Lachnospiraceae bacterium ORNL_6EZ5-Gt_1_Pl2-109	unknown	In Progress	2. project has NCBI project id	217613
1804		Lachnospiraceae bacterium ORNL_6EZ5-Gt_3_Pl2-124	Bacteria	Firmicutes	Clostridia	Clostridiales	Lachnospiraceae	no rank	Lachnospiraceae bacterium ORNL_6EZ5-Gt_3_Pl2-124	unknown	In Progress	2. project has NCBI project id	217614
1805		Lachnospiraceae bacterium ORNL_6EZ5-Gt_5_Pl1-48	Bacteria	Firmicutes	Clostridia	Clostridiales	Lachnospiraceae	no rank	Lachnospiraceae bacterium ORNL_6EZ5-Gt_5_Pl1-48	unknown	In Progress	2. project has NCBI project id	217615
1806		Lachnospiraceae bacterium ORNL_6EZ5-Gt_5_Pl2-140	Bacteria	Firmicutes	Clostridia	Clostridiales	Lachnospiraceae	no rank	Lachnospiraceae bacterium ORNL_6EZ5-Gt_5_Pl2-140	unknown	In Progress	2. project has NCBI project id	217616
1807		Lachnospiraceae bacterium ORNL_6EZ5-Gt_5_Pl2-141	Bacteria	Firmicutes	Clostridia	Clostridiales	Lachnospiraceae	no rank	Lachnospiraceae bacterium ORNL_6EZ5-Gt_5_Pl2-141	unknown	In Progress	2. project has NCBI project id	217617
1808		Lachnospiraceae bacterium ORNL_6EZ5-Gt_6_Pl2-150	Bacteria	Firmicutes	Clostridia	Clostridiales	Lachnospiraceae	no rank	Lachnospiraceae bacterium ORNL_6EZ5-Gt_6_Pl2-150	unknown	In Progress	2. project has NCBI project id	217618
1809		Lactobacillales bacterium hmp_mda_pilot_jcvi_0010	Bacteria	Firmicutes	Bacilli	Lactobacillales	no rank	no rank	Lactobacillales bacterium hmp_mda_pilot_jcvi_0010	unknown	In Progress	4. sequence public on NCBI site	217619
1810		Pelomonas sp. ORNL_6EZ5-Gt_1_Pl2-106	Bacteria	Proteobacteria	Betaproteobacteria	Burkholderiales	Comamonadaceae	Pelomonas	Pelomonas sp. ORNL_6EZ5-Gt_1_Pl2-106	unknown	In Progress	2. project has NCBI project id	217623
1811		Pelomonas sp. ORNL_6EZ5-Gt_10_Pl1-86	Bacteria	Proteobacteria	Betaproteobacteria	Burkholderiales	Comamonadaceae	Pelomonas	Pelomonas sp. ORNL_6EZ5-Gt_10_Pl1-86	unknown	In Progress	2. project has NCBI project id	217624
1812		Pelomonas sp. ORNL_6EZ5-Gt_10_Pl1-87	Bacteria	Proteobacteria	Betaproteobacteria	Burkholderiales	Comamonadaceae	Pelomonas	Pelomonas sp. ORNL_6EZ5-Gt_10_Pl1-87	unknown	In Progress	2. project has NCBI project id	217625
1813		Pelomonas sp. ORNL_6EZ5-Gt_10_Pl1-88	Bacteria	Proteobacteria	Betaproteobacteria	Burkholderiales	Comamonadaceae	Pelomonas	Pelomonas sp. ORNL_6EZ5-Gt_10_Pl1-88	unknown	In Progress	2. project has NCBI project id	217626
1814		Pelomonas sp. ORNL_6EZ5-Gt_10_Pl1-92	Bacteria	Proteobacteria	Betaproteobacteria	Burkholderiales	Comamonadaceae	Pelomonas	Pelomonas sp. ORNL_6EZ5-Gt_10_Pl1-92	unknown	In Progress	2. project has NCBI project id	217627
1815		Pelomonas sp. ORNL_6EZ5-Gt_10_Pl1-93	Bacteria	Proteobacteria	Betaproteobacteria	Burkholderiales	Comamonadaceae	Pelomonas	Pelomonas sp. ORNL_6EZ5-Gt_10_Pl1-93	unknown	In Progress	2. project has NCBI project id	217628
1816		Pelomonas sp. ORNL_6EZ5-Gt_10_Pl1-96	Bacteria	Proteobacteria	Betaproteobacteria	Burkholderiales	Comamonadaceae	Pelomonas	Pelomonas sp. ORNL_6EZ5-Gt_10_Pl1-96	unknown	In Progress	2. project has NCBI project id	217629
1817		Pelomonas sp. ORNL_6EZ5-Gt_10_Pl1-97	Bacteria	Proteobacteria	Betaproteobacteria	Burkholderiales	Comamonadaceae	Pelomonas	Pelomonas sp. ORNL_6EZ5-Gt_10_Pl1-97	unknown	In Progress	4. sequence public on NCBI site	217630
1818		Pelomonas sp. ORNL_6EZ5-Gt_10_Pl1-99	Bacteria	Proteobacteria	Betaproteobacteria	Burkholderiales	Comamonadaceae	Pelomonas	Pelomonas sp. ORNL_6EZ5-Gt_10_Pl1-99	unknown	In Progress	2. project has NCBI project id	217632
1819		Pelomonas sp. ORNL_6EZ5-Gt_10_Pl2-167	Bacteria	Proteobacteria	Betaproteobacteria	Burkholderiales	Comamonadaceae	Pelomonas	Pelomonas sp. ORNL_6EZ5-Gt_10_Pl2-167	unknown	In Progress	2. project has NCBI project id	217633
1820		Pelomonas sp. ORNL_6EZ5-Gt_10_Pl2-168	Bacteria	Proteobacteria	Betaproteobacteria	Burkholderiales	Comamonadaceae	Pelomonas	Pelomonas sp. ORNL_6EZ5-Gt_10_Pl2-168	unknown	In Progress	2. project has NCBI project id	217634
1821		Pelomonas sp. ORNL_6EZ5-Gt_10_Pl2-169	Bacteria	Proteobacteria	Betaproteobacteria	Burkholderiales	Comamonadaceae	Pelomonas	Pelomonas sp. ORNL_6EZ5-Gt_10_Pl2-169	unknown	In Progress	2. project has NCBI project id	217635
1822		Pelomonas sp. ORNL_6EZ5-Gt_10_Pl2-172	Bacteria	Proteobacteria	Betaproteobacteria	Burkholderiales	Comamonadaceae	Pelomonas	Pelomonas sp. ORNL_6EZ5-Gt_10_Pl2-172	unknown	In Progress	2. project has NCBI project id	217636
1823		Pelomonas sp. ORNL_6EZ5-Gt_10_Pl2-173	Bacteria	Proteobacteria	Betaproteobacteria	Burkholderiales	Comamonadaceae	Pelomonas	Pelomonas sp. ORNL_6EZ5-Gt_10_Pl2-173	unknown	In Progress	2. project has NCBI project id	217637
1824		Pelomonas sp. ORNL_6EZ5-Gt_2_Pl1-1	Bacteria	Proteobacteria	Betaproteobacteria	Burkholderiales	Comamonadaceae	Pelomonas	Pelomonas sp. ORNL_6EZ5-Gt_2_Pl1-1	unknown	In Progress	4. sequence public on NCBI site	217638
1825		Pelomonas sp. ORNL_6EZ5-Gt_3_Pl1-30	Bacteria	Proteobacteria	Betaproteobacteria	Burkholderiales	Comamonadaceae	Pelomonas	Pelomonas sp. ORNL_6EZ5-Gt_3_Pl1-30	unknown	In Progress	2. project has NCBI project id	217639
1826		Pelomonas sp. ORNL_6EZ5-Gt_4_Pl1-42	Bacteria	Proteobacteria	Betaproteobacteria	Burkholderiales	Comamonadaceae	Pelomonas	Pelomonas sp. ORNL_6EZ5-Gt_4_Pl1-42	unknown	In Progress	2. project has NCBI project id	217641
1827		Pelomonas sp. ORNL_6EZ5-Gt_4_Pl1-43	Bacteria	Proteobacteria	Betaproteobacteria	Burkholderiales	Comamonadaceae	Pelomonas	Pelomonas sp. ORNL_6EZ5-Gt_4_Pl1-43	unknown	In Progress	2. project has NCBI project id	217642
1828		Pelomonas sp. ORNL_6EZ5-Gt_4_Pl1-44	Bacteria	Proteobacteria	Betaproteobacteria	Burkholderiales	Comamonadaceae	Pelomonas	Pelomonas sp. ORNL_6EZ5-Gt_4_Pl1-44	unknown	In Progress	2. project has NCBI project id	217643
1829		Pelomonas sp. ORNL_6EZ5-Gt_4_Pl2-131	Bacteria	Proteobacteria	Betaproteobacteria	Burkholderiales	Comamonadaceae	Pelomonas	Pelomonas sp. ORNL_6EZ5-Gt_4_Pl2-131	unknown	In Progress	2. project has NCBI project id	217644
1830		Pelomonas sp. ORNL_6EZ5-Gt_4_Pl2-134	Bacteria	Proteobacteria	Betaproteobacteria	Burkholderiales	Comamonadaceae	Pelomonas	Pelomonas sp. ORNL_6EZ5-Gt_4_Pl2-134	unknown	In Progress	2. project has NCBI project id	217645
1831		Pelomonas sp. ORNL_6EZ5-Gt_7_Pl1-64	Bacteria	Proteobacteria	Betaproteobacteria	Burkholderiales	Comamonadaceae	Pelomonas	Pelomonas sp. ORNL_6EZ5-Gt_7_Pl1-64	unknown	In Progress	4. sequence public on NCBI site	217646
1832		Pelomonas sp. ORNL_6EZ5-Gt_7_Pl1-65	Bacteria	Proteobacteria	Betaproteobacteria	Burkholderiales	Comamonadaceae	Pelomonas	Pelomonas sp. ORNL_6EZ5-Gt_7_Pl1-65	unknown	In Progress	2. project has NCBI project id	217647
1833		Pelomonas sp. ORNL_6EZ5-Gt_7_Pl1-69	Bacteria	Proteobacteria	Betaproteobacteria	Burkholderiales	Comamonadaceae	Pelomonas	Pelomonas sp. ORNL_6EZ5-Gt_7_Pl1-69	unknown	In Progress	2. project has NCBI project id	217648
1834		Pelomonas sp. ORNL_6EZ5-Gt_7_Pl1-73	Bacteria	Proteobacteria	Betaproteobacteria	Burkholderiales	Comamonadaceae	Pelomonas	Pelomonas sp. ORNL_6EZ5-Gt_7_Pl1-73	unknown	In Progress	2. project has NCBI project id	217649
1835		Pelomonas sp. ORNL_6EZ5-Gt_7_Pl1-77	Bacteria	Proteobacteria	Betaproteobacteria	Burkholderiales	Comamonadaceae	Pelomonas	Pelomonas sp. ORNL_6EZ5-Gt_7_Pl1-77	unknown	In Progress	2. project has NCBI project id	217650
1836		Pelomonas sp. ORNL_6EZ5-Gt_8_Pl1-85	Bacteria	Proteobacteria	Betaproteobacteria	Burkholderiales	Comamonadaceae	Pelomonas	Pelomonas sp. ORNL_6EZ5-Gt_8_Pl1-85	unknown	In Progress	2. project has NCBI project id	217651
1837		Pelomonas sp. ORNL_6EZ5-Gt_8_Pl3-176	Bacteria	Proteobacteria	Betaproteobacteria	Burkholderiales	Comamonadaceae	Pelomonas	Pelomonas sp. ORNL_6EZ5-Gt_8_Pl3-176	unknown	In Progress	2. project has NCBI project id	217652
1838		Pelomonas sp. ORNL_6EZ5-Gt_8_Pl3-181	Bacteria	Proteobacteria	Betaproteobacteria	Burkholderiales	Comamonadaceae	Pelomonas	Pelomonas sp. ORNL_6EZ5-Gt_8_Pl3-181	unknown	In Progress	2. project has NCBI project id	217653
1839		Pelomonas sp. ORNL_6EZ5-Gt_8_Pl3-183	Bacteria	Proteobacteria	Betaproteobacteria	Burkholderiales	Comamonadaceae	Pelomonas	Pelomonas sp. ORNL_6EZ5-Gt_8_Pl3-183	unknown	In Progress	2. project has NCBI project id	217654
1840		Phascolarctobacterium sp. ORNL_6EZ5-Gt_1_Pl2-107	Bacteria	Firmicutes	Negativicutes	Acidaminococcales	Acidaminococcaceae	Phascolarctobacterium	Phascolarctobacterium sp. ORNL_6EZ5-Gt_1_Pl2-107	unknown	In Progress	2. project has NCBI project id	217655
1841		Phascolarctobacterium sp. ORNL_6EZ5-Gt_3_Pl1-20	Bacteria	Firmicutes	Negativicutes	Acidaminococcales	Acidaminococcaceae	Phascolarctobacterium	Phascolarctobacterium sp. ORNL_6EZ5-Gt_3_Pl1-20	unknown	In Progress	2. project has NCBI project id	217656
1842		Phascolarctobacterium sp. ORNL_6EZ5-Gt_3_Pl1-21	Bacteria	Firmicutes	Negativicutes	Acidaminococcales	Acidaminococcaceae	Phascolarctobacterium	Phascolarctobacterium sp. ORNL_6EZ5-Gt_3_Pl1-21	unknown	In Progress	2. project has NCBI project id	217658
1843		Phascolarctobacterium sp. ORNL_6EZ5-Gt_3_Pl1-22	Bacteria	Firmicutes	Negativicutes	Acidaminococcales	Acidaminococcaceae	Phascolarctobacterium	Phascolarctobacterium sp. ORNL_6EZ5-Gt_3_Pl1-22	unknown	In Progress	2. project has NCBI project id	217659
1844		Phascolarctobacterium sp. ORNL_6EZ5-Gt_3_Pl1-23	Bacteria	Firmicutes	Negativicutes	Acidaminococcales	Acidaminococcaceae	Phascolarctobacterium	Phascolarctobacterium sp. ORNL_6EZ5-Gt_3_Pl1-23	unknown	In Progress	2. project has NCBI project id	217660
1845		Phascolarctobacterium sp. ORNL_6EZ5-Gt_3_Pl1-24	Bacteria	Firmicutes	Negativicutes	Acidaminococcales	Acidaminococcaceae	Phascolarctobacterium	Phascolarctobacterium sp. ORNL_6EZ5-Gt_3_Pl1-24	unknown	In Progress	2. project has NCBI project id	217661
1846		Phascolarctobacterium sp. ORNL_6EZ5-Gt_3_Pl1-25	Bacteria	Firmicutes	Negativicutes	Acidaminococcales	Acidaminococcaceae	Phascolarctobacterium	Phascolarctobacterium sp. ORNL_6EZ5-Gt_3_Pl1-25	unknown	In Progress	2. project has NCBI project id	217662
1847		Phascolarctobacterium sp. ORNL_6EZ5-Gt_3_Pl1-29	Bacteria	Firmicutes	Negativicutes	Acidaminococcales	Acidaminococcaceae	Phascolarctobacterium	Phascolarctobacterium sp. ORNL_6EZ5-Gt_3_Pl1-29	unknown	In Progress	2. project has NCBI project id	217663
1848		Phascolarctobacterium sp. ORNL_6EZ5-Gt_3_Pl2-123	Bacteria	Firmicutes	Negativicutes	Acidaminococcales	Acidaminococcaceae	Phascolarctobacterium	Phascolarctobacterium sp. ORNL_6EZ5-Gt_3_Pl2-123	unknown	In Progress	2. project has NCBI project id	217664
1849		Phascolarctobacterium sp. ORNL_6EZ5-Gt_3_Pl2-128	Bacteria	Firmicutes	Negativicutes	Acidaminococcales	Acidaminococcaceae	Phascolarctobacterium	Phascolarctobacterium sp. ORNL_6EZ5-Gt_3_Pl2-128	unknown	In Progress	2. project has NCBI project id	217665
1850		Proteobacteria bacterium ORNL_6EZ5-Gt_2_Pl2-119	Bacteria	Proteobacteria	no rank	no rank	no rank	no rank	Proteobacteria bacterium ORNL_6EZ5-Gt_2_Pl2-119	unknown	In Progress	2. project has NCBI project id	217666
1851		Rhizobium sp. ORNL_6EZ5-Gt_4_Pl1-31	Bacteria	Proteobacteria	Alphaproteobacteria	Rhizobiales	Rhizobiaceae	Rhizobium	Rhizobium sp. ORNL_6EZ5-Gt_4_Pl1-31	unknown	In Progress	2. project has NCBI project id	217667
1852		Ruminococcaceae bacterium hmp_mda_pilot_jcvi_0012	Bacteria	Firmicutes	Clostridia	Clostridiales	Ruminococcaceae	no rank	Ruminococcaceae bacterium hmp_mda_pilot_jcvi_0012	unknown	In Progress	4. sequence public on NCBI site	217668
1853		Ruminococcaceae bacterium ORNL_6EZ5-Gt_4_Pl1-39	Bacteria	Firmicutes	Clostridia	Clostridiales	Ruminococcaceae	no rank	Ruminococcaceae bacterium ORNL_6EZ5-Gt_4_Pl1-39	unknown	In Progress	2. project has NCBI project id	217669
1854		Subdoligranulum sp. ORNL_6EZ5-Gt_4_Pl1-34	Bacteria	Firmicutes	Clostridia	Clostridiales	Ruminococcaceae	Subdoligranulum	Subdoligranulum sp. ORNL_6EZ5-Gt_4_Pl1-34	unknown	In Progress	2. project has NCBI project id	217670
1855		bacterium hmp_mda_pilot_jcvi_0005	Bacteria	no rank	no rank	no rank	no rank	no rank	bacterium hmp_mda_pilot_jcvi_0005	unknown	In Progress	2. project has NCBI project id	217671
1860		Prevotella amnii DNF00307		Bacteroidetes	Bacteroidia	Bacteroidales	Prevotellaceae	Prevotella	Prevotella amnii	urogenital_tract	Complete	6. annotation (and sequence) public on NCBI site	246504	LSDL00000000	2227
1861		Corynebacterium kroppenstedtii DNF00591		Actinobacteria	Actinobacteria	Corynebacteriales	Corynebacteriaceae	Corynebacterium	Corynebacterium kroppenstedtii	urogenital_tract	Complete	6. annotation (and sequence) public on NCBI site	246505	LSCY00000000	2411
1862		Varibaculum cambriensis DNF00696		Actinobacteria	Actinobacteria	Actinomycetales	Actinomycetaceae	Varibaculum	Varibaculum cambriense	urogenital_tract	Complete	6. annotation (and sequence) public on NCBI site	246506	LSDN00000000	1954
1863		Peptoniphilus coxii DNF00729		Firmicutes	Tissierellia	Tissierellales	Peptoniphilaceae	Peptoniphilus	Peptoniphilus coxii	urogenital_tract	Complete	6. annotation (and sequence) public on NCBI site	246507	LSDG00000000	1860
1864		Peptoniphilus sp. DNF00840		Firmicutes	Tissierellia	Tissierellales	Peptoniphilaceae	Peptoniphilus	Peptoniphilus sp. DNF00840	urogenital_tract	Complete	6. annotation (and sequence) public on NCBI site	246508	LSDH00000000	1718
1865		Veillonella parvula DNF00876		Firmicutes	Negativicutes	Veillonellales	Veillonellaceae	Veillonella	Veillonella parvula	urogenital_tract	Complete	6. annotation (and sequence) public on NCBI site	246509	LSDP00000000	1886
1866		Eubacterium saburreum DNF00896		Firmicutes	Clostridia	Clostridiales	Lachnospiraceae	Lachnoanaerobaculum	Lachnoanaerobaculum saburreum	urogenital_tract	Complete	6. annotation (and sequence) public on NCBI site	246510	LSDA00000000	2860
1867		Veillonella dispar DNF00926		Firmicutes	Negativicutes	Veillonellales	Veillonellaceae	Veillonella	Veillonella dispar	urogenital_tract	Complete	6. annotation (and sequence) public on NCBI site	246511	LSDO00000000	1945
1868		Olsenella sp. DNF00959		Actinobacteria	Coriobacteriia	Coriobacteriales	Atopobiaceae	Olsenella	Olsenella sp. DNF00959	urogenital_tract	Complete	6. annotation (and sequence) public on NCBI site	246512	LSDE00000000	2052
1869		Bacteroidales bacterium KA00251		Bacteroidetes	Bacteroidia	Bacteroidales	no rank	no rank	Bacteroidales bacterium KA00251	urogenital_tract	Complete	6. annotation (and sequence) public on NCBI site	246513	LSCS00000000	1796
1870		Bacteroidales bacterium KA00344		Bacteroidetes	Bacteroidia	Bacteroidales	no rank	no rank	Bacteroidales bacterium KA00344	urogenital_tract	Complete	6. annotation (and sequence) public on NCBI site	246514	LSCT00000000	2869
1871		Gemella asaccharolytica KA00071		Firmicutes	Bacilli	Bacillales	no rank	Gemella	Gemella asaccharolytica	urogenital_tract	Complete	6. annotation (and sequence) public on NCBI site	246515	LSDB00000000	1251
1872		Clostridiales bacterium KA00274		Firmicutes	Clostridia	Clostridiales	no rank	no rank	Clostridiales bacterium KA00274	urogenital_tract	Complete	6. annotation (and sequence) public on NCBI site	246516	LSCV00000000	1471
1880		Streptococcus agalactiae PSS_7632a	Bacteria	Firmicutes	Bacilli	Lactobacillales	Streptococcaceae	Streptococcus	Streptococcus agalactiae	urogenital_tract	Complete	6. annotation (and sequence) public on NCBI site	254643	LRQM00000000	2261
1881		Streptococcus agalactiae PSS_7632b	Bacteria	Firmicutes	Bacilli	Lactobacillales	Streptococcaceae	Streptococcus	Streptococcus agalactiae	urogenital_tract	Complete	6. annotation (and sequence) public on NCBI site	254645	LRQN00000000	2253
1882		Streptococcus agalactiae PSS_7625	Bacteria	Firmicutes	Bacilli	Lactobacillales	Streptococcaceae	Streptococcus	Streptococcus agalactiae	urogenital_tract	Complete	6. annotation (and sequence) public on NCBI site	254648	LRQL00000000	2081
1883		Streptococcus agalactiae PSS_7568	Bacteria	Firmicutes	Bacilli	Lactobacillales	Streptococcaceae	Streptococcus	Streptococcus agalactiae	urogenital_tract	Complete	6. annotation (and sequence) public on NCBI site	254651	LRQK00000000	2122
1884		Streptococcus agalactiae PSS_7578	Bacteria	Firmicutes	Bacilli	Lactobacillales	Streptococcaceae	Streptococcus	Streptococcus agalactiae	urogenital_tract	Complete	6. annotation (and sequence) public on NCBI site	254653	LRQO00000000	2019
1885		Streptococcus agalactiae PSS_7722	Bacteria	Firmicutes	Bacilli	Lactobacillales	Streptococcaceae	Streptococcus	Streptococcus agalactiae	urogenital_tract	Complete	6. annotation (and sequence) public on NCBI site	254654	LRQP00000000	2063
1977	Gi03877	Capnocytophaga ochracea F0287	Bacteria	Bacteroidetes	Flavobacteriia	Flavobacteriales	Flavobacteriaceae	Capnocytophaga	Capnocytophaga ochracea	oral	Complete	6. annotation (and sequence) public on NCBI site	51493	AEOH00000000	2333	649989920	HOMD: tax_700
1978		Actinomyces graevenitzii F0530	Bacteria	Actinobacteria	Actinobacteria	Actinomycetales	Actinomycetaceae	Actinomyces	Actinomyces graevenitzii	oral	Complete	6. annotation (and sequence) public on NCBI site	198881	AWSC01000000	1897
1979	Gi0045314	Actinomyces johnsonii F0542		Actinobacteria	Actinobacteria	Actinomycetales	Actinomycetaceae	Actinomyces	Actinomyces johnsonii	oral	Complete	6. annotation (and sequence) public on NCBI site	198882	AWSE00000000	3324
1980	Gi0045315	Actinomyces sp. oral taxon 172 str. F0311		Actinobacteria	Actinobacteria	Actinomycetales	Actinomycetaceae	Actinomyces	Actinomyces sp. oral taxon 172	oral	Complete	6. annotation (and sequence) public on NCBI site	198883	AWSF00000000	2417
1981	Gi0045316	Bacteroides tectus F0041		Bacteroidetes	Bacteroidia	Bacteroidales	Bacteroidaceae	Bacteroides	Bacteroides pyogenes	oral	Complete	6. annotation (and sequence) public on NCBI site	198884	AWSV00000000	3559
1982	Gi0045317	Clostridiales bacterium oral taxon 876 str. F0540		Firmicutes	Clostridia	Clostridiales	no rank	no rank	Clostridiales bacterium oral taxon 876	oral	Complete	6. annotation (and sequence) public on NCBI site	198885	AWSZ00000000	4703
1983	Gi0045318	Gemella bergeriae ATCC 700627		Firmicutes	Bacilli	Bacillales	no rank	Gemella	Gemella bergeri	blood	Complete	6. annotation (and sequence) public on NCBI site	198886	AWVP00000000	1541
1984	Gi0045319	Leptotrichia sp. oral taxon 215 W9775		Fusobacteria	Fusobacteriia	Fusobacteriales	Leptotrichiaceae	Leptotrichia	Leptotrichia sp. oral taxon 215	oral	Complete	6. annotation (and sequence) public on NCBI site	198887	AWVR00000000	2261
1985	Gi0045320	Mitsuokella sp. oral taxon 131 W9106		Firmicutes	Negativicutes	Selenomonadales	Selenomonadaceae	Mitsuokella	Mitsuokella sp. oral taxon 131	oral	Complete	6. annotation (and sequence) public on NCBI site	198888	AWVT00000000	2309
1986	Gi0045321	Oribacterium sp. oral taxon 078 F0263		Firmicutes	Clostridia	Clostridiales	Lachnospiraceae	Oribacterium	Oribacterium sp. oral taxon 078	oral	Complete	6. annotation (and sequence) public on NCBI site	198889	AWVU00000000	2835
1987	Gi0045322	Peptostreptococcaceae bacterium oral taxon 113 str. W5053		Firmicutes	Clostridia	Clostridiales	Peptostreptococcaceae	no rank	Peptostreptococcaceae bacterium oral taxon 113	oral	Complete	6. annotation (and sequence) public on NCBI site	198890	AWVB00000000	2325
1988	Gi0045323	Porphyromonas gingivalis F0185		Bacteroidetes	Bacteroidia	Bacteroidales	Porphyromonadaceae	Porphyromonas	Porphyromonas gingivalis	oral	Complete	6. annotation (and sequence) public on NCBI site	198891	AWVC00000000	2236
1989	Gi0045327	Porphyromonas gingivalis F0566		Bacteroidetes	Bacteroidia	Bacteroidales	Porphyromonadaceae	Porphyromonas	Porphyromonas gingivalis	oral	Complete	6. annotation (and sequence) public on NCBI site	198892	AWVD00000000	2395
1990	Gi0045328	Porphyromonas gingivalis W4087		Bacteroidetes	Bacteroidia	Bacteroidales	Porphyromonadaceae	Porphyromonas	Porphyromonas gingivalis	oral	Complete	6. annotation (and sequence) public on NCBI site	198893	AWVE00000000	2204
1991	Gi0045324	Prevotella loescheii DSM 19665 = JCM 12249 = ATCC 15930	Bacteria	Bacteroidetes	Bacteroidia	Bacteroidales	Prevotellaceae	Prevotella	Prevotella loescheii	oral	Complete	6. annotation (and sequence) public on NCBI site	198894	JNGW00000000	3236
1992	Gi0045325	Selenomonas sp. oral taxon 892 str. F0426		Firmicutes	Negativicutes	Selenomonadales	Selenomonadaceae	Selenomonas	Selenomonas sp. oral taxon 892	oral	Complete	6. annotation (and sequence) public on NCBI site	198895	AWVG00000000	2303
1993	Gi0049246	Fusobacterium nucleatum 7_1 phage Funu1	Bacteria							gastrointestinal_tract	Complete	6. annotation (and sequence) public on NCBI site	73477	KR131710
1994	Gi0049247	Fusobacterium nucleatum 7_1 phage Funu2	Bacteria							gastrointestinal_tract	Complete	6. annotation (and sequence) public on NCBI site	73477	KR131711
1995	Gi0049248	Alistipes shahii ETR2_14	Bacteria	Bacteroidetes	Bacteroidia	Bacteroidales	Rikenellaceae	Alistipes	Alistipes shahii	gastrointestinal_tract	In Progress	4. sequence public on NCBI site	212634
1996	Gi0049249	Bacteroides caccae MR1_13	Bacteria	Bacteroidetes	Bacteroidia	Bacteroidales	Bacteroidaceae	Bacteroides	Bacteroides caccae	gastrointestinal_tract	In Progress	4. sequence public on NCBI site	212635
1997	Gi0049250	Ruminococcaceae bacterium UC1_FAA_NB_F	Bacteria	Firmicutes	Clostridia	Clostridiales	Ruminococcaceae	Pseudoflavonifractor	Pseudoflavonifractor capillosus	gastrointestinal_tract	In Progress	4. sequence public on NCBI site	212636
1998	Gi0049251	Bifidobacterium angulatum F16_22	Bacteria	Actinobacteria	Actinobacteria	Bifidobacteriales	Bifidobacteriaceae	Bifidobacterium	Bifidobacterium angulatum	gastrointestinal_tract	In Progress	4. sequence public on NCBI site	212637
1999	Gi0049252	Clostridium cadaveris CD1_D5_FAA_12	Bacteria	Firmicutes	Clostridia	Clostridiales	Clostridiaceae	Clostridium	Clostridium cadaveris	gastrointestinal_tract	In Progress	4. sequence public on NCBI site	212638
2000	Gi0049253	Clostridium paraputrificum ETR2_15	Bacteria	Firmicutes	Clostridia	Clostridiales	Clostridiaceae	Clostridium	Clostridium paraputrificum	gastrointestinal_tract	In Progress	4. sequence public on NCBI site	212639
2001		Bacterium HMP2001		no rank	no rank	no rank	no rank	no rank	bacterium HMP2001	unknown	In Progress	2. project has NCBI project id	236176
2002		Bacterium HMP2002		no rank	no rank	no rank	no rank	no rank	bacterium HMP2002	unknown	In Progress	2. project has NCBI project id	236177
2003		Bacterium HMP2003		no rank	no rank	no rank	no rank	no rank	bacterium HMP2003	unknown	In Progress	2. project has NCBI project id	236178
2004		Bacterium HMP2004		no rank	no rank	no rank	no rank	no rank	bacterium HMP2004	unknown	In Progress	2. project has NCBI project id	236179
2005		Coprococcus sp. HMP2005		Firmicutes	Clostridia	Clostridiales	Lachnospiraceae	Coprococcus	Coprococcus sp.	unknown	In Progress	2. project has NCBI project id
2006		Eubacterium sp. HMP2006		Firmicutes	Clostridia	Clostridiales	Eubacteriaceae	Eubacterium	Eubacterium sp.	unknown	In Progress	2. project has NCBI project id
2007		Streptococcus sp. HMP2007		Firmicutes	Bacilli	Lactobacillales	Streptococcaceae	Streptococcus	Streptococcus sp.	unknown	In Progress	2. project has NCBI project id
2008		Bacterium HMP2008		no rank	no rank	no rank	no rank	no rank	bacterium HMP2008	unknown	In Progress	2. project has NCBI project id	236180
2009		Uncultured Bacterium HMP2009		no rank	no rank	no rank	no rank	no rank	uncultured bacterium	unknown	In Progress	2. project has NCBI project id
2010		Uncultured Bacterium HMP2010		no rank	no rank	no rank	no rank	no rank	uncultured bacterium	unknown	In Progress	2. project has NCBI project id
2011		Uncultured Bacterium HMP2011		no rank	no rank	no rank	no rank	no rank	uncultured bacterium	unknown	In Progress	2. project has NCBI project id
2012		Uncultured Bacterium HMP2012		no rank	no rank	no rank	no rank	no rank	uncultured bacterium	unknown	In Progress	2. project has NCBI project id
2013		Uncultured Bacterium HMP2013		no rank	no rank	no rank	no rank	no rank	uncultured bacterium	unknown	In Progress	2. project has NCBI project id
2014		Staphylococcus sp. HMP2014		Firmicutes	Bacilli	Bacillales	Staphylococcaceae	Staphylococcus	Staphylococcus sp.	unknown	In Progress	2. project has NCBI project id
2015		Coprococcus sp. HMP2015		Firmicutes	Clostridia	Clostridiales	Lachnospiraceae	Coprococcus	Coprococcus sp.	unknown	In Progress	2. project has NCBI project id
2016		Lactobacillus sp. HMP2016		Firmicutes	Bacilli	Lactobacillales	Lactobacillaceae	Lactobacillus	Lactobacillus sp.	unknown	In Progress	2. project has NCBI project id
2017		Uncultured Bacterium HMP2017		no rank	no rank	no rank	no rank	no rank	uncultured bacterium	gastrointestinal_tract	In Progress	0. project has not been submitted to NCBI
2018		Ruminococcus sp. HMP2018		Firmicutes	Clostridia	Clostridiales	Ruminococcaceae	Ruminococcus	Ruminococcus sp.	gastrointestinal_tract	In Progress	0. project has not been submitted to NCBI
2019		Ruminococcus sp. HMP2019		Firmicutes	Clostridia	Clostridiales	Ruminococcaceae	Ruminococcus	Ruminococcus sp.	gastrointestinal_tract	In Progress	0. project has not been submitted to NCBI
2020		Uncultured Bacterium HMP2020		no rank	no rank	no rank	no rank	no rank	uncultured bacterium	gastrointestinal_tract	In Progress	0. project has not been submitted to NCBI
2021		Eubacterium sp. HMP2021		Firmicutes	Clostridia	Clostridiales	Eubacteriaceae	Eubacterium	Eubacterium sp.	gastrointestinal_tract	In Progress	0. project has not been submitted to NCBI
2022		Clostridium sp. HMP2022		Firmicutes	Clostridia	Clostridiales	Clostridiaceae	Clostridium	Clostridium sp.	gastrointestinal_tract	In Progress	0. project has not been submitted to NCBI
2023		Ruminococcus sp. HMP2023		Firmicutes	Clostridia	Clostridiales	Ruminococcaceae	Ruminococcus	Ruminococcus sp.	gastrointestinal_tract	In Progress	0. project has not been submitted to NCBI
2024		Uncultured Bacterium HMP2024		no rank	no rank	no rank	no rank	no rank	uncultured bacterium	gastrointestinal_tract	In Progress	0. project has not been submitted to NCBI
2025		Eubacterium sp. HMP2025		Firmicutes	Clostridia	Clostridiales	Eubacteriaceae	Eubacterium	Eubacterium sp.	gastrointestinal_tract	In Progress	0. project has not been submitted to NCBI
2026		Uncultured Bacterium HMP2026		no rank	no rank	no rank	no rank	no rank	uncultured bacterium	gastrointestinal_tract	In Progress	0. project has not been submitted to NCBI
2027		Eubacterium sp. HMP2027		Firmicutes	Clostridia	Clostridiales	Eubacteriaceae	Eubacterium	Eubacterium sp.	gastrointestinal_tract	In Progress	0. project has not been submitted to NCBI
2028		Uncultured Bacterium HMP2028		no rank	no rank	no rank	no rank	no rank	uncultured bacterium	gastrointestinal_tract	In Progress	0. project has not been submitted to NCBI
2029		Eubacterium sp. HMP2029		Firmicutes	Clostridia	Clostridiales	Eubacteriaceae	Eubacterium	Eubacterium sp.	gastrointestinal_tract	In Progress	0. project has not been submitted to NCBI
2030		Ruminococcus sp. HMP2030		Firmicutes	Clostridia	Clostridiales	Ruminococcaceae	Ruminococcus	Ruminococcus sp.	gastrointestinal_tract	In Progress	0. project has not been submitted to NCBI
2031		Coprococcus sp. HMP2031		Firmicutes	Clostridia	Clostridiales	Lachnospiraceae	Coprococcus	Coprococcus sp.	gastrointestinal_tract	In Progress	0. project has not been submitted to NCBI
2032		Ruminococcus sp. HMP2032		Firmicutes	Clostridia	Clostridiales	Ruminococcaceae	Ruminococcus	Ruminococcus sp.	gastrointestinal_tract	In Progress	0. project has not been submitted to NCBI
2033		Subdoligranulum sp. HMP2033	Bacteria	Firmicutes	Clostridia	Clostridiales	Ruminococcaceae	Subdoligranulum	Subdoligranulum sp.	gastrointestinal_tract	In Progress	0. project has not been submitted to NCBI
2034	Gi0049254	Dialister pneumosintes CD1_D5_FAA_6	Bacteria	Firmicutes	Negativicutes	Veillonellales	Veillonellaceae	Dialister	Dialister pneumosintes	gastrointestinal_tract	In Progress	4. sequence public on NCBI site	212640
2035	Gi0051876	Eggerthella lenta MR1_12	Bacteria	Actinobacteria	Coriobacteriia	Eggerthellales	Eggerthellaceae	Eggerthella	Eggerthella lenta	gastrointestinal_tract	In Progress	4. sequence public on NCBI site	212641
2036	Gi0049256	Enterococcus durans CD1_FAA _2 _aer.	Bacteria	Firmicutes	Bacilli	Lactobacillales	Enterococcaceae	Enterococcus	Enterococcus durans	gastrointestinal_tract	In Progress	4. sequence public on NCBI site	212642
2037	Gi0049257	Kluyvera sp. UC1_BHI_B	Bacteria	Proteobacteria	Gammaproteobacteria	Enterobacterales	Enterobacteriaceae	Kluyvera	Kluyvera sp. UC1_BHI_B	gastrointestinal_tract	In Progress	4. sequence public on NCBI site	212643
2038	Gi0049258	Lactobacillus curvatus F16_9	Bacteria	Firmicutes	Bacilli	Lactobacillales	Lactobacillaceae	Latilactobacillus	Latilactobacillus curvatus	gastrointestinal_tract	In Progress	4. sequence public on NCBI site	212644
2039	Gi0049259	Mogibacterium timidum CD1_D5_FAA_3	Bacteria	Firmicutes	Clostridia	Clostridiales	Clostridiales Family XIII. Incertae Sedis	Mogibacterium	Mogibacterium timidum	gastrointestinal_tract	In Progress	4. sequence public on NCBI site	212645
2040	Gi0049260	Parvimonas micra CD1_D6_FAA_3	Bacteria	Firmicutes	Tissierellia	Tissierellales	Peptoniphilaceae	Parvimonas	Parvimonas micra	gastrointestinal_tract	In Progress	4. sequence public on NCBI site	212646
2041	Gi0049261	Peptoniphilus asaccharolyticus CD1_D5_FAA_2	Bacteria	Firmicutes	Tissierellia	Tissierellales	Peptoniphilaceae	Peptoniphilus	Peptoniphilus asaccharolyticus	gastrointestinal_tract	In Progress	4. sequence public on NCBI site	212647
2042	Gi0049262	Phascolarctobacterium faecium 4_1_13G	Bacteria	Firmicutes	Negativicutes	Acidaminococcales	Acidaminococcaceae	Phascolarctobacterium	Phascolarctobacterium faecium	gastrointestinal_tract	In Progress	2. project has NCBI project id	212648
2043	Gi0049263	Raoultella ornithinolytica CD1_MRS_4	Bacteria	Proteobacteria	Gammaproteobacteria	Enterobacterales	Enterobacteriaceae	Raoultella	Raoultella ornithinolytica	gastrointestinal_tract	In Progress	4. sequence public on NCBI site	212649
2044		Bifidobacterium sp. HMP2044	Bacteria	Actinobacteria	Actinobacteria	Bifidobacteriales	Bifidobacteriaceae	Bifidobacterium	Bifidobacterium sp.	gastrointestinal_tract	In Progress	0. project has not been submitted to NCBI
2045	Gi0049264	Slackia exigua CD1_D6_FAA_13	Bacteria	Actinobacteria	Coriobacteriia	Eggerthellales	Eggerthellaceae	Slackia	Slackia exigua	gastrointestinal_tract	In Progress	4. sequence public on NCBI site	212650
2046	Gi0049265	Varibaculum cambriense AB12_3	Bacteria	Actinobacteria	Actinobacteria	Actinomycetales	Actinomycetaceae	Varibaculum	Varibaculum cambriense	gastrointestinal_tract	In Progress	4. sequence public on NCBI site	212651
2047	Gi0049266	Veillonella dispar UC1_MRS_D	Bacteria	Firmicutes	Negativicutes	Veillonellales	Veillonellaceae	Veillonella	Veillonella dispar	gastrointestinal_tract	In Progress	4. sequence public on NCBI site	212652
2048	Gi0049267	Weissella cibaria F16_1	Bacteria	Firmicutes	Bacilli	Lactobacillales	Leuconostocaceae	Weissella	Weissella cibaria	gastrointestinal_tract	In Progress	4. sequence public on NCBI site	212653
2049	Gi0049268	Adlercreutzia equolifaciens UC1_BHI_P	Bacteria	Actinobacteria	Coriobacteriia	Eggerthellales	Eggerthellaceae	Adlercreutzia	Adlercreutzia equolifaciens	gastrointestinal_tract	In Progress	4. sequence public on NCBI site	212687
2050	Gi0049269	Bacteroides cellulosilyticus UC1_FAA_J	Bacteria	Bacteroidetes	Bacteroidia	Bacteroidales	Bacteroidaceae	Bacteroides	Bacteroides cellulosilyticus	gastrointestinal_tract	In Progress	4. sequence public on NCBI site	212655
2051	Gi0049270	Bilophila wadsworthia AC2_8_11_AN_D5_FAA_1	Bacteria	Proteobacteria	Deltaproteobacteria	Desulfovibrionales	Desulfovibrionaceae	Bilophila	Bilophila wadsworthia	gastrointestinal_tract	In Progress	4. sequence public on NCBI site	212656
2052	Gi0049271	Catabacter hongkongensis AB8_9	Bacteria	Firmicutes	Clostridia	Clostridiales	Catabacteriaceae	Catabacter	Catabacter hongkongensis	gastrointestinal_tract	In Progress	4. sequence public on NCBI site	212657
2053		Enterococcus sp. HMP2053	Bacteria	Firmicutes	Bacilli	Lactobacillales	Enterococcaceae	Enterococcus	Enterococcus sp.	gastrointestinal_tract	In Progress	0. project has not been submitted to NCBI
2054	Gi0049273	Clostridium bifermentans NI48_6	Bacteria	Firmicutes	Clostridia	Clostridiales	Peptostreptococcaceae	Paraclostridium	Paraclostridium bifermentans	gastrointestinal_tract	In Progress	4. sequence public on NCBI site	212658
2055		Uncultured Bacterium HMP2055	Bacteria	no rank	no rank	no rank	no rank	no rank	uncultured bacterium	gastrointestinal_tract	In Progress	0. project has not been submitted to NCBI
2056	Gi0049274	Clostridium hylemonae CD1_FAA_3	Bacteria	Firmicutes	Clostridia	Clostridiales	Lachnospiraceae	Lachnoclostridium	[Clostridium] hylemonae	gastrointestinal_tract	In Progress	4. sequence public on NCBI site	212659
2057	Gi0049275	Clostridium innocuum UC1_FAA_N	Bacteria	Firmicutes	Erysipelotrichia	Erysipelotrichales	Erysipelotrichaceae	Erysipelatoclostridium	[Clostridium] innocuum	gastrointestinal_tract	In Progress	4. sequence public on NCBI site	212660
2058		Ruminococcus sp. HMP2058	Bacteria	Firmicutes	Clostridia	Clostridiales	Ruminococcaceae	Ruminococcus	Ruminococcus sp.	gastrointestinal_tract	In Progress	0. project has not been submitted to NCBI
2059	Gi0049276	Clostridium leptum A16_3	Bacteria	Firmicutes	Clostridia	Clostridiales	Ruminococcaceae	no rank	[Clostridium] leptum	gastrointestinal_tract	In Progress	4. sequence public on NCBI site	212661
2060	Gi0049277	Collinsella aerofaciens UC1_BHI_C	Bacteria	Actinobacteria	Coriobacteriia	Coriobacteriales	Coriobacteriaceae	Collinsella	Collinsella aerofaciens	gastrointestinal_tract	In Progress	4. sequence public on NCBI site	212662
2061		Selenomonas sp. HMP2061	Bacteria	Firmicutes	Negativicutes	Selenomonadales	Selenomonadaceae	Selenomonas	Selenomonas sp.	oral	In Progress	0. project has not been submitted to NCBI
2062		Selenomonas sp. HMP2062	Bacteria	Firmicutes	Negativicutes	Selenomonadales	Selenomonadaceae	Selenomonas	Selenomonas sp.	oral	In Progress	0. project has not been submitted to NCBI
2063		Selenomonas sp. HMP2063	Bacteria	Firmicutes	Negativicutes	Selenomonadales	Selenomonadaceae	Selenomonas	Selenomonas sp.	oral	In Progress	0. project has not been submitted to NCBI
2064		Selenomonas sp. HMP2064	Bacteria	Firmicutes	Negativicutes	Selenomonadales	Selenomonadaceae	Selenomonas	Selenomonas sp.	oral	In Progress	0. project has not been submitted to NCBI
2065		Selenomonas sp. HMP2065	Bacteria	Firmicutes	Negativicutes	Selenomonadales	Selenomonadaceae	Selenomonas	Selenomonas sp.	oral	In Progress	0. project has not been submitted to NCBI
2066		Selenomonas sp. HMP2066	Bacteria	Firmicutes	Negativicutes	Selenomonadales	Selenomonadaceae	Selenomonas	Selenomonas sp.	oral	In Progress	0. project has not been submitted to NCBI
2067		Selenomonas sp. HMP2067	Bacteria	Firmicutes	Negativicutes	Selenomonadales	Selenomonadaceae	Selenomonas	Selenomonas sp.	oral	In Progress	0. project has not been submitted to NCBI
2068		Selenomonas sp. HMP2068	Bacteria	Firmicutes	Negativicutes	Selenomonadales	Selenomonadaceae	Selenomonas	Selenomonas sp.	oral	In Progress	0. project has not been submitted to NCBI
2069		Selenomonas sp. HMP2069	Bacteria	Firmicutes	Negativicutes	Selenomonadales	Selenomonadaceae	Selenomonas	Selenomonas sp.	oral	In Progress	0. project has not been submitted to NCBI
2070		Selenomonas sp. HMP2070	Bacteria	Firmicutes	Negativicutes	Selenomonadales	Selenomonadaceae	Selenomonas	Selenomonas sp.	oral	In Progress	0. project has not been submitted to NCBI
2071		Selenomonas sp. HMP2071	Bacteria	Firmicutes	Negativicutes	Selenomonadales	Selenomonadaceae	Selenomonas	Selenomonas sp.	oral	In Progress	0. project has not been submitted to NCBI
2072	Gi0049278	Dorea formicigenerans UC1_FAA_G	Bacteria	Firmicutes	Clostridia	Clostridiales	Lachnospiraceae	Dorea	Dorea formicigenerans	gastrointestinal_tract	In Progress	4. sequence public on NCBI site	212663
2073	Gi0049279	Eubacterium infirmum CD1_FAA_NB_6	Bacteria	Firmicutes	Clostridia	Clostridiales	Clostridiales Family XIII. Incertae Sedis	no rank	[Eubacterium] infirmum	gastrointestinal_tract	In Progress	4. sequence public on NCBI site	212664
2074	Gi0049280	Fusobacterium ulcerans AC2_8_11_AN_D5_FAA_7	Bacteria	Fusobacteria	Fusobacteriia	Fusobacteriales	Fusobacteriaceae	Fusobacterium	Fusobacterium ulcerans	gastrointestinal_tract	In Progress	4. sequence public on NCBI site	212665
2075	Gi0049281	Leuconostoc mesenteroides A16_17	Bacteria	Firmicutes	Bacilli	Lactobacillales	Leuconostocaceae	Leuconostoc	Leuconostoc mesenteroides	gastrointestinal_tract	In Progress	4. sequence public on NCBI site	212666
2076	Gi0049282	Micrococcus luteus CD1_FAA_NB_1	Bacteria	Actinobacteria	Actinobacteria	Micrococcales	Micrococcaceae	Micrococcus	Micrococcus luteus	gastrointestinal_tract	In Progress	4. sequence public on NCBI site	212667
2077	Gi0049283	Morganella morganii AC2_8_11_AN_D6_FAA_4	Bacteria	Proteobacteria	Gammaproteobacteria	Enterobacterales	Morganellaceae	Morganella	Morganella morganii	gastrointestinal_tract	In Progress	4. sequence public on NCBI site	212668
2078	Gi0049287	Parabacteroides merdae UC1_BHI_R	Bacteria	Bacteroidetes	Bacteroidia	Bacteroidales	Tannerellaceae	Parabacteroides	Parabacteroides merdae	gastrointestinal_tract	In Progress	4. sequence public on NCBI site	212669
2079	Gi0049288	Phascolarctobacterium faecium UC1_BHI_D	Bacteria	Firmicutes	Negativicutes	Acidaminococcales	Acidaminococcaceae	Phascolarctobacterium	Phascolarctobacterium faecium	gastrointestinal_tract	In Progress	4. sequence public on NCBI site	212670
2080	Gi0049289	Pyramidobacter sp. 22-5-S_12_D6_FAA	Bacteria	Synergistetes	Synergistia	Synergistales	Synergistaceae	Synergistes	Synergistes sp. 22-5-S_12_D6_FAA	gastrointestinal_tract	In Progress	4. sequence public on NCBI site	212671
2081	Gi0049290	Veillonella atypica CD1_NA_1	Bacteria	Firmicutes	Negativicutes	Veillonellales	Veillonellaceae	Veillonella	Veillonella atypica	gastrointestinal_tract	In Progress	4. sequence public on NCBI site	212672
2082	Gi0049291	Veillonella atypica UC1_FAA_A	Bacteria	Firmicutes	Negativicutes	Veillonellales	Veillonellaceae	Veillonella	Veillonella atypica	gastrointestinal_tract	In Progress	4. sequence public on NCBI site	212673
2083	Gi0049292	Veillonella parvula AC2_8_11_AN_NA_2	Bacteria	Firmicutes	Negativicutes	Veillonellales	Veillonellaceae	Veillonella	Veillonella parvula	gastrointestinal_tract	In Progress	4. sequence public on NCBI site	212674
2084	Gi0049293	Peptococcus sp. 2_1_54CFAACT2	Bacteria	Firmicutes	Clostridia	Clostridiales	Peptococcaceae	Peptococcus	Peptococcus sp. 2_1_54CFAACT2	gastrointestinal_tract	In Progress	4. sequence public on NCBI site	212675
2085	Gi0049294	Fusobacterium nucleatum 13_3C	Bacteria	Fusobacteria	Fusobacteriia	Fusobacteriales	Fusobacteriaceae	Fusobacterium	Fusobacterium nucleatum	gastrointestinal_tract	Complete	6. annotation (and sequence) public on NCBI site	212676	JAOZ00000000	2454
2086	Gi0049687	Helicobacter macacae MIT 99-5501	Bacteria	Proteobacteria	Epsilonproteobacteria	Campylobacterales	Helicobacteraceae	Helicobacter	Helicobacter macacae	gastrointestinal_tract	Complete	6. annotation (and sequence) public on NCBI site	212677	AZJI00000000	1946
2087	Gi0049688	Helicobacter canis NCTC 12740	Bacteria	Proteobacteria	Epsilonproteobacteria	Campylobacterales	Helicobacteraceae	Helicobacter	Helicobacter canis	gastrointestinal_tract	Complete	6. annotation (and sequence) public on NCBI site	212678	AZJJ00000000	1800
2088	Gi0049689	Flavobacteriaceae bacterium sp. LANL_C1_MDA_FEC_HR3_1	Bacteria	Bacteroidetes	Flavobacteriia	Flavobacteriales	Flavobacteriaceae	no rank	Flavobacteriaceae bacterium LANL_C1_MDA_FEC_HR3_1	gastrointestinal_tract	In Progress	4. sequence public on NCBI site	212679
2089	Gi0049690	Methylobacterium sp. LANL_B2_MDA_FEC_HR3_2	Bacteria	Proteobacteria	Alphaproteobacteria	Rhizobiales	Methylobacteriaceae	Methylobacterium	Methylobacterium sp. LANL_B2_MDA_FEC_HR3_2	gastrointestinal_tract	In Progress	4. sequence public on NCBI site	212680
2090	Gi0049691	Kocuria sp. LANL_A2_MDA_BH_HR4_1	Bacteria	Actinobacteria	Actinobacteria	Micrococcales	Micrococcaceae	Kocuria	Kocuria sp. LANL_A2_MDA_BH_HR4_1	gastrointestinal_tract	In Progress	4. sequence public on NCBI site	212681
2091	Gi0049692	Planobacterium sp. LANL_D10_MDA_BHI_HR4_1	Bacteria	Bacteroidetes	Flavobacteriia	Flavobacteriales	Weeksellaceae	Chryseobacterium	Chryseobacterium sp. LANL_D10_MDA_BHI_HR4_1	gastrointestinal_tract	In Progress	4. sequence public on NCBI site	212682
2092	Gi0049693	Enterococcus sp. LANL_G1_MDA_FEC_HR4_2	Bacteria	Firmicutes	Bacilli	Lactobacillales	Enterococcaceae	Enterococcus	Enterococcus sp. LANL_G1_MDA_FEC_HR4_2	gastrointestinal_tract	In Progress	4. sequence public on NCBI site	212683
2093	Gi0049694	Corynebacterium pyruviciproducens 17730	Bacteria	Actinobacteria	Actinobacteria	Corynebacteriales	Corynebacteriaceae	Corynebacterium	Corynebacterium pyruviciproducens	gastrointestinal_tract	In Progress	2. project has NCBI project id	212684
2094		Flavobacteriaceae bacterium ORNL_1OR_Ab54_110	Bacteria	Bacteroidetes	Flavobacteriia	Flavobacteriales	Flavobacteriaceae	no rank	Flavobacteriaceae bacterium ORNL_1OR_Ab54_110	unknown	In Progress	4. sequence public on NCBI site	217575
2095	Gi0049696	Prevotella maculosa F0099	Bacteria	Bacteroidetes	Bacteroidia	Bacteroidales	Prevotellaceae	Prevotella	Prevotella maculosa	oral	In Progress	2. project has NCBI project id	212685
2097	Gi0049295	Enterococcus faecalis 918		Firmicutes	Bacilli	Lactobacillales	Enterococcaceae	Enterococcus	Enterococcus faecalis	gastrointestinal_tract	Complete	6. annotation (and sequence) public on NCBI site	205838	AVNY00000000	3546
2098	Gi0049296	Enterococcus faecium 668		Firmicutes	Bacilli	Lactobacillales	Enterococcaceae	Enterococcus	Enterococcus faecium	blood	In Progress	2. project has NCBI project id	205839
2099	Gi0049297	Enterococcus faecium 669		Firmicutes	Bacilli	Lactobacillales	Enterococcaceae	Enterococcus	Enterococcus faecium	blood	In Progress	2. project has NCBI project id	205840
2100	Gi0049298	Enterococcus faecium 670		Firmicutes	Bacilli	Lactobacillales	Enterococcaceae	Enterococcus	Enterococcus faecium	blood	In Progress	2. project has NCBI project id	205841
2101	Gi0049299	Enterococcus faecium 671		Firmicutes	Bacilli	Lactobacillales	Enterococcaceae	Enterococcus	Enterococcus faecium	blood	In Progress	2. project has NCBI project id	205842
2102	Gi0049300	Enterococcus faecium 672		Firmicutes	Bacilli	Lactobacillales	Enterococcaceae	Enterococcus	Enterococcus faecium	blood	In Progress	2. project has NCBI project id	205843
2103	Gi0049301	Enterococcus faecium 673		Firmicutes	Bacilli	Lactobacillales	Enterococcaceae	Enterococcus	Enterococcus faecium	blood	In Progress	2. project has NCBI project id	205844
2104	Gi0049302	Enterococcus faecium 674		Firmicutes	Bacilli	Lactobacillales	Enterococcaceae	Enterococcus	Enterococcus faecium	blood	In Progress	2. project has NCBI project id	205845
2105	Gi0049303	Enterococcus faecium 675		Firmicutes	Bacilli	Lactobacillales	Enterococcaceae	Enterococcus	Enterococcus faecium	blood	In Progress	2. project has NCBI project id	205846
2106	Gi0049304	Enterococcus faecium 676		Firmicutes	Bacilli	Lactobacillales	Enterococcaceae	Enterococcus	Enterococcus faecium	blood	In Progress	2. project has NCBI project id	205847
2107	Gi0049305	Enterococcus faecium 677		Firmicutes	Bacilli	Lactobacillales	Enterococcaceae	Enterococcus	Enterococcus faecium	blood	In Progress	2. project has NCBI project id	205848
2108	Gi0049306	Enterococcus faecium 678		Firmicutes	Bacilli	Lactobacillales	Enterococcaceae	Enterococcus	Enterococcus faecium	blood	In Progress	2. project has NCBI project id	205849
2109	Gi0049307	Enterococcus faecium 679		Firmicutes	Bacilli	Lactobacillales	Enterococcaceae	Enterococcus	Enterococcus faecium	blood	In Progress	2. project has NCBI project id	205850
2110	Gi0049308	Enterococcus faecium 680		Firmicutes	Bacilli	Lactobacillales	Enterococcaceae	Enterococcus	Enterococcus faecium	blood	In Progress	2. project has NCBI project id	205851
2111	Gi0049309	Staphylococcus aureus 917		Firmicutes	Bacilli	Bacillales	Staphylococcaceae	Staphylococcus	Staphylococcus aureus	blood	In Progress	2. project has NCBI project id	205852
2112		Dorea sp. hmp_mda_pilot_jcvi_0005	Bacteria	Firmicutes	Clostridia	Clostridiales	Lachnospiraceae	Dorea	Dorea sp. hmp_mda_pilot_jcvi_0005	unknown	In Progress	4. sequence public on NCBI site	217571
2113		Dorea sp. hmp_mda_pilot_jcvi_0013	Bacteria	Firmicutes	Clostridia	Clostridiales	Lachnospiraceae	Dorea	Dorea sp. hmp_mda_pilot_jcvi_0013	unknown	In Progress	4. sequence public on NCBI site	217572
2114		Oscillibacter sp. ORNL_6EZ5-Gt_1_Pl2-100	Bacteria	Firmicutes	Clostridia	Clostridiales	Oscillospiraceae	Oscillibacter	Oscillibacter sp. ORNL_6EZ5-Gt_1_Pl2-100	unknown	In Progress	2. project has NCBI project id	217620
2115		Oscillibacter sp. ORNL_6EZ5-Gt_1_Pl2-110	Bacteria	Firmicutes	Clostridia	Clostridiales	Oscillospiraceae	Oscillibacter	Oscillibacter sp. ORNL_6EZ5-Gt_1_Pl2-110	unknown	In Progress	4. sequence public on NCBI site	217621
2116		Oscillibacter sp. ORNL_6EZ5-Gt_3_Pl1-28	Bacteria	Firmicutes	Clostridia	Clostridiales	Oscillospiraceae	Oscillibacter	Oscillibacter sp. ORNL_6EZ5-Gt_3_Pl1-28	unknown	In Progress	2. project has NCBI project id	217622
2117		Clostridiales bacterium hmp_mda_pilot_jcvi_0006	Bacteria	Firmicutes	Clostridia	Clostridiales	no rank	no rank	Clostridiales bacterium hmp_mda_pilot_jcvi_0006	unknown	In Progress	4. sequence public on NCBI site	218143
2118		Coprobacillus sp. ORNL_6EZ5-Gt_1_Pl2-113	Bacteria	Firmicutes	Erysipelotrichia	Erysipelotrichales	Erysipelotrichaceae	Coprobacillus	Coprobacillus sp. ORNL_6EZ5-Gt_1_Pl2-113	unknown	In Progress	2. project has NCBI project id	218144
2119		Actinomycetaceae sp. S8 65-1	Bacteria	Actinobacteria	Actinobacteria	Actinomycetales	Actinomycetaceae	no rank	Actinomycetaceae sp. S8 65-1	urogenital_tract	In Progress	4. sequence public on NCBI site	219647
2120		Clostridiales bacterium S3PFAA2-10	Bacteria	Firmicutes	Tissierellia	Tissierellales	Peptoniphilaceae	Peptoniphilus	Peptoniphilus sp. S3PFAA2-10	urogenital_tract	In Progress	4. sequence public on NCBI site	219650
2121		Clostridiales bacterium S8-AA1-7	Bacteria	Firmicutes	Tissierellia	Tissierellales	Peptoniphilaceae	Peptoniphilus	Peptoniphilus sp. S8-AA1-7	urogenital_tract	In Progress	4. sequence public on NCBI site	219651
2122		Clostridiales bacterium S9 HS-16	Bacteria	Firmicutes	Clostridia	Clostridiales	no rank	no rank	Clostridiales bacterium S9 HS-16	urogenital_tract	In Progress	4. sequence public on NCBI site	219652
2123		Clostridiales bacterium S8 87-8	Bacteria	Firmicutes	Clostridia	Clostridiales	no rank	no rank	Clostridiales bacterium S8 87-8	urogenital_tract	In Progress	4. sequence public on NCBI site	219653
2124		Clostridiales bacterium S9 PR-1	Bacteria	Firmicutes	Clostridia	Clostridiales	no rank	no rank	Clostridiales bacterium S9 PR-1	urogenital_tract	In Progress	4. sequence public on NCBI site	219654
2125		Olsenella sp. S9 HS-6	Bacteria	Actinobacteria	Coriobacteriia	Coriobacteriales	Atopobiaceae	Olsenella	Olsenella sp. S9 HS-6	urogenital_tract	In Progress	4. sequence public on NCBI site	219655
2126		Peptoniphilus sp. S5-A6	Bacteria	Firmicutes	Tissierellia	Tissierellales	Peptoniphilaceae	Peptoniphilus	Peptoniphilus sp. S5-A6	urogenital_tract	In Progress	4. sequence public on NCBI site	219656
2127		Slackia sp. S9 HS-10	Bacteria	Actinobacteria	Coriobacteriia	Eggerthellales	Eggerthellaceae	Slackia	Slackia sp. S9 HS-10	urogenital_tract	In Progress	4. sequence public on NCBI site	219658
2128		Arthrobacter albus DNF00011	Bacteria	Actinobacteria	Actinobacteria	Micrococcales	Micrococcaceae	Pseudoglutamicibacter	Pseudoglutamicibacter albus	urogenital_tract	Complete	6. annotation (and sequence) public on NCBI site	219659	JRNH00000000	1596
2129		Corynebacterium tuscaniense DNF00037	Bacteria	Actinobacteria	Actinobacteria	Corynebacteriales	Corynebacteriaceae	Corynebacterium	Corynebacterium tuscaniense	urogenital_tract	Complete	6. annotation (and sequence) public on NCBI site	219660	JRNG00000000	1792
2130		Oligella urethralis DNF00040	Bacteria	Proteobacteria	Betaproteobacteria	Burkholderiales	Alcaligenaceae	Oligella	Oligella urethralis	urogenital_tract	Complete	6. annotation (and sequence) public on NCBI site	219661	JRNI00000000	2118
2131		Bacillus sp. DNF00233	Bacteria	Firmicutes	Bacilli	Bacillales	Bacillaceae	Bacillus	Bacillus sp. DNF00233	urogenital_tract	In Progress	4. sequence public on NCBI site	219663
2132		Prevotella histicola JCM 15637 = DNF00424	Bacteria	Bacteroidetes	Bacteroidia	Bacteroidales	Prevotellaceae	Prevotella	Prevotella histicola	urogenital_tract	Complete	6. annotation (and sequence) public on NCBI site	219666	JRNJ00000000	2358
2133		Brevibacterium lutescens DNF00447	Bacteria	Actinobacteria	Actinobacteria	Micrococcales	Brevibacteriaceae	Brevibacterium	Brevibacterium luteolum	urogenital_tract	In Progress	4. sequence public on NCBI site	219667
2134		Peptoniphilus lacrimalis DNF00528	Bacteria	Firmicutes	Tissierellia	Tissierellales	Peptoniphilaceae	Peptoniphilus	Peptoniphilus lacrimalis	urogenital_tract	Complete	6. annotation (and sequence) public on NCBI site	219668	JRNL00000000	3237
2135		Staphylococcus haemolyticus DNF00585	Bacteria	Firmicutes	Bacilli	Bacillales	Staphylococcaceae	Staphylococcus	Staphylococcus haemolyticus	urogenital_tract	Complete	6. annotation (and sequence) public on NCBI site	219669	JRNK00000000	2173
2136		Prevotella bivia DNF00650	Bacteria	Bacteroidetes	Bacteroidia	Bacteroidales	Prevotellaceae	Prevotella	Prevotella bivia	urogenital_tract	Complete	6. annotation (and sequence) public on NCBI site	219670	JRNM00000000	1973
2137		Prevotella buccalis DNF00853	Bacteria	Bacteroidetes	Bacteroidia	Bacteroidales	Prevotellaceae	Prevotella	Prevotella buccalis	urogenital_tract	Complete	6. annotation (and sequence) public on NCBI site	219672	JRNN00000000	2232
2138		Megasphaera micronuciformis DNF00954	Bacteria	Firmicutes	Negativicutes	Veillonellales	Veillonellaceae	Megasphaera	Megasphaera micronuciformis	urogenital_tract	In Progress	4. sequence public on NCBI site	219675
2139		Prevotella denticola DNF00960	Bacteria	Bacteroidetes	Bacteroidia	Bacteroidales	Prevotellaceae	Prevotella	Prevotella denticola	urogenital_tract	Complete	6. annotation (and sequence) public on NCBI site	219676	JRNO00000000	2355
2140		Prevotella buccalis DNF00985	Bacteria	Bacteroidetes	Bacteroidia	Bacteroidales	Prevotellaceae	Prevotella	Prevotella buccalis	urogenital_tract	Complete	6. annotation (and sequence) public on NCBI site	219677	JRNP00000000	2062
2141		Bacteroides uniformis KLE1607		Bacteroidetes	Bacteroidia	Bacteroidales	Bacteroidaceae	Bacteroides	Bacteroides uniformis	gastrointestinal_tract	In Progress	4. sequence public on NCBI site	243490
2221		bacterium JCVI_control_MDA_Saureus_10	Bacteria	no rank	no rank	no rank	no rank	no rank	bacterium JCVI_control_MDA_Saureus_10	skin	In Progress	2. project has NCBI project id	236734
2222		bacterium JCVI_control_MDA_Ecoli_02	Bacteria	no rank	no rank	no rank	no rank	no rank	bacterium JCVI_control_MDA_Ecoli_02	gastrointestinal_tract	In Progress	2. project has NCBI project id	236735
2300		Streptococcus mutans HMP_JCVI_SC0097	Bacteria	Firmicutes	Bacilli	Lactobacillales	Streptococcaceae	Streptococcus	Streptococcus mutans	unknown	In Progress	2. project has NCBI project id	225232
2301		Streptococcus mutans HMP_JCVI_SC0098	Bacteria	Firmicutes	Bacilli	Lactobacillales	Streptococcaceae	Streptococcus	Streptococcus mutans	unknown	In Progress	4. sequence public on NCBI site	225233
2302		Streptococcus mutans HMP_JCVI_SC0099	Bacteria	Firmicutes	Bacilli	Lactobacillales	Streptococcaceae	Streptococcus	Streptococcus mutans	unknown	In Progress	4. sequence public on NCBI site	225234
2303		Bergeyella sp. HMP_JCVI_SC0100	Bacteria	Bacteroidetes	Flavobacteriia	Flavobacteriales	Weeksellaceae	Bergeyella	Bergeyella sp. HMP_JCVI_SC0100	unknown	In Progress	4. sequence public on NCBI site	225235
2304		candidate division TM7 bacterium HMP_JCVI_SC0101	Bacteria	Candidatus Saccharibacteria	no rank	no rank	no rank	no rank	candidate division TM7 bacterium HMP_JCVI_SC0101	unknown	In Progress	4. sequence public on NCBI site	225236
2305		bacterium HMP_JCVI_SC0102	Bacteria	no rank	no rank	no rank	no rank	no rank	bacterium HMP_JCVI_SC0102	unknown	In Progress	4. sequence public on NCBI site	225237
2306		Selenomonas sp. HMP_JCVI_SC0103	Bacteria	Firmicutes	Negativicutes	Selenomonadales	Selenomonadaceae	Selenomonas	Selenomonas sp. HMP_JCVI_SC0103	unknown	In Progress	4. sequence public on NCBI site	225238
2307		Bergeyella sp. HMP_JCVI_SC0104	Bacteria	Bacteroidetes	Flavobacteriia	Flavobacteriales	Weeksellaceae	Bergeyella	Bergeyella sp. HMP_JCVI_SC0104	unknown	In Progress	4. sequence public on NCBI site	225239
2308		Prevotella saccharolytica HMP_JCVI_SC0105	Bacteria	Bacteroidetes	Bacteroidia	Bacteroidales	Prevotellaceae	Prevotella	Prevotella saccharolytica	unknown	In Progress	4. sequence public on NCBI site	225240
2309		Leptotrichia sp. HMP_JCVI_SC0106	Bacteria	Fusobacteria	Fusobacteriia	Fusobacteriales	Leptotrichiaceae	Leptotrichia	Leptotrichia sp. HMP_JCVI_SC0106	unknown	In Progress	4. sequence public on NCBI site	225241
2310		candidate division TM7 bacterium HMP_JCVI_SC0107	Bacteria	Candidatus Saccharibacteria	no rank	no rank	no rank	no rank	candidate division TM7 bacterium HMP_JCVI_SC0107	unknown	In Progress	4. sequence public on NCBI site	225242
2311		Leptotrichia sp. HMP_JCVI_SC0108	Bacteria	Fusobacteria	Fusobacteriia	Fusobacteriales	Leptotrichiaceae	Leptotrichia	Leptotrichia sp. HMP_JCVI_SC0108	unknown	In Progress	4. sequence public on NCBI site	225243
2312		Selenomonas sp. HMP_JCVI_SC0109	Bacteria	Firmicutes	Negativicutes	Selenomonadales	Selenomonadaceae	Selenomonas	Selenomonas sp. HMP_JCVI_SC0109	unknown	In Progress	4. sequence public on NCBI site	225244
2313		bacterium HMP_JCVI_SC0110	Bacteria	no rank	no rank	no rank	no rank	no rank	bacterium HMP_JCVI_SC0110	unknown	In Progress	4. sequence public on NCBI site	225245
2314		candidate division TM7 bacterium HMP_JCVI_SC0111	Bacteria	Candidatus Saccharibacteria	no rank	no rank	no rank	no rank	candidate division TM7 bacterium HMP_JCVI_SC0111	unknown	In Progress	4. sequence public on NCBI site	225246
2315		Prevotella saccharolytica HMP_JCVI_SC0112	Bacteria	Bacteroidetes	Bacteroidia	Bacteroidales	Prevotellaceae	Prevotella	Prevotella saccharolytica	unknown	In Progress	4. sequence public on NCBI site	225247
2316		candidate division TM7 bacterium HMP_JCVI_SC0113	Bacteria	Candidatus Saccharibacteria	no rank	no rank	no rank	no rank	candidate division TM7 bacterium HMP_JCVI_SC0113	unknown	In Progress	4. sequence public on NCBI site	225248
2317		Selenomonas artemidis HMP_JCVI_SC0114	Bacteria	Firmicutes	Negativicutes	Selenomonadales	Selenomonadaceae	Selenomonas	Selenomonas artemidis	unknown	In Progress	4. sequence public on NCBI site	225249
2318		candidate division TM7 bacterium HMP_JCVI_SC0115	Bacteria	Candidatus Saccharibacteria	no rank	no rank	no rank	no rank	candidate division TM7 bacterium HMP_JCVI_SC0115	unknown	In Progress	4. sequence public on NCBI site	225250
2319		Selenomonas artemidis HMP_JCVI_SC0116	Bacteria	Firmicutes	Negativicutes	Selenomonadales	Selenomonadaceae	Selenomonas	Selenomonas artemidis	unknown	In Progress	4. sequence public on NCBI site	225251
2320		candidate division TM7 bacterium HMP_JCVI_SC0117	Bacteria	Candidatus Saccharibacteria	no rank	no rank	no rank	no rank	candidate division TM7 bacterium HMP_JCVI_SC0117	unknown	In Progress	4. sequence public on NCBI site	225252
2321		Leptotrichia sp. HMP_JCVI_SC0118	Bacteria	Fusobacteria	Fusobacteriia	Fusobacteriales	Leptotrichiaceae	Leptotrichia	Leptotrichia sp. HMP_JCVI_SC0118	unknown	In Progress	4. sequence public on NCBI site	225253
2322		bacterium HMP_JCVI_SC0119	Bacteria	no rank	no rank	no rank	no rank	no rank	bacterium HMP_JCVI_SC0119	unknown	In Progress	4. sequence public on NCBI site	225254
2323		candidate division TM7 bacterium HMP_JCVI_SC0120	Bacteria	Candidatus Saccharibacteria	no rank	no rank	no rank	no rank	candidate division TM7 bacterium HMP_JCVI_SC0120	unknown	In Progress	4. sequence public on NCBI site	225255
2324		bacterium HMP_JCVI_SC0121	Bacteria	no rank	no rank	no rank	no rank	no rank	bacterium HMP_JCVI_SC0121	unknown	In Progress	4. sequence public on NCBI site	225256
2325		candidate division TM7 bacterium HMP_JCVI_SC0122	Bacteria	Candidatus Saccharibacteria	no rank	no rank	no rank	no rank	candidate division TM7 bacterium HMP_JCVI_SC0122	unknown	In Progress	4. sequence public on NCBI site	225257
2326		Selenomonas artemidis HMP_JCVI_SC0123	Bacteria	Firmicutes	Negativicutes	Selenomonadales	Selenomonadaceae	Selenomonas	Selenomonas artemidis	unknown	In Progress	4. sequence public on NCBI site	225258
2327		bacterium HMP_JCVI_SC0124	Bacteria	no rank	no rank	no rank	no rank	no rank	bacterium HMP_JCVI_SC0124	unknown	In Progress	4. sequence public on NCBI site	225259
2328		bacterium HMP_JCVI_SC0125	Bacteria	no rank	no rank	no rank	no rank	no rank	bacterium HMP_JCVI_SC0125	unknown	In Progress	4. sequence public on NCBI site	225260
2329		bacterium HMP_JCVI_SC0126	Bacteria	no rank	no rank	no rank	no rank	no rank	bacterium HMP_JCVI_SC0126	unknown	In Progress	4. sequence public on NCBI site	225261
2330		bacterium HMP_JCVI_SC0127	Bacteria	no rank	no rank	no rank	no rank	no rank	bacterium HMP_JCVI_SC0127	unknown	In Progress	4. sequence public on NCBI site	225262
2331		Chryseobacterium sp. HMP_JCVI_SC0128	Bacteria	Bacteroidetes	Flavobacteriia	Flavobacteriales	Weeksellaceae	Chryseobacterium	Chryseobacterium sp. HMP_JCVI_SC0128	unknown	In Progress	4. sequence public on NCBI site	225263
2339		Bergeyella sp. HMP_JCVI_SC0136	Bacteria	Bacteroidetes	Flavobacteriia	Flavobacteriales	Weeksellaceae	Bergeyella	Bergeyella sp. HMP_JCVI_SC0136	unknown	In Progress	4. sequence public on NCBI site	225271
2340		Bergeyella sp. HMP_JCVI_SC0137	Bacteria	Bacteroidetes	Flavobacteriia	Flavobacteriales	Weeksellaceae	Bergeyella	Bergeyella sp. HMP_JCVI_SC0137	unknown	In Progress	4. sequence public on NCBI site	225272
2341		Leptotrichia sp. HMP_JCVI_SC0138	Bacteria	Fusobacteria	Fusobacteriia	Fusobacteriales	Leptotrichiaceae	Leptotrichia	Leptotrichia sp. HMP_JCVI_SC0138	unknown	In Progress	4. sequence public on NCBI site	225273
2343		Lachnospiraceae bacterium HMP_JCVI_SC0140	Bacteria	Firmicutes	Clostridia	Clostridiales	Lachnospiraceae	no rank	Lachnospiraceae bacterium HMP_JCVI_SC0140	unknown	In Progress	4. sequence public on NCBI site	225275
2344		bacterium HMP_JCVI_SC0141	Bacteria	no rank	no rank	no rank	no rank	no rank	bacterium HMP_JCVI_SC0141	unknown	In Progress	4. sequence public on NCBI site	225276
2345		Bergeyella sp. HMP_JCVI_SC0142	Bacteria	Bacteroidetes	Flavobacteriia	Flavobacteriales	Weeksellaceae	Bergeyella	Bergeyella sp. HMP_JCVI_SC0142	unknown	In Progress	4. sequence public on NCBI site	225277
2346		bacterium HMP_JCVI_SC0143	Bacteria	no rank	no rank	no rank	no rank	no rank	bacterium HMP_JCVI_SC0143	unknown	In Progress	4. sequence public on NCBI site	225278
2350		Bergeyella sp. HMP_JCVI_SC0147	Bacteria	Bacteroidetes	Flavobacteriia	Flavobacteriales	Weeksellaceae	Bergeyella	Bergeyella sp. HMP_JCVI_SC0147	unknown	In Progress	4. sequence public on NCBI site	225282
2363		Granulicatella elegans HMP_JCVI_SC0160	Bacteria	Firmicutes	Bacilli	Lactobacillales	Carnobacteriaceae	Granulicatella	Granulicatella elegans	unknown	In Progress	4. sequence public on NCBI site	225296
2364		Bergeyella sp. HMP_JCVI_SC0161	Bacteria	Bacteroidetes	Flavobacteriia	Flavobacteriales	Weeksellaceae	Bergeyella	Bergeyella sp. HMP_JCVI_SC0161	unknown	In Progress	4. sequence public on NCBI site	225297
2366		Haemophilus pittmaniae HMP_JCVI_SC0163	Bacteria	Proteobacteria	Gammaproteobacteria	Pasteurellales	Pasteurellaceae	Haemophilus	Haemophilus pittmaniae	unknown	In Progress	4. sequence public on NCBI site	225299
2372		Capnocytophaga sp. HMP_JCVI_SC0169	Bacteria	Bacteroidetes	Flavobacteriia	Flavobacteriales	Flavobacteriaceae	Capnocytophaga	Capnocytophaga sp. HMP_JCVI_SC0169	unknown	In Progress	4. sequence public on NCBI site	225305
2373		Selenomonas sp. HMP_JCVI_SC0170	Bacteria	Firmicutes	Negativicutes	Selenomonadales	Selenomonadaceae	Selenomonas	Selenomonas sp. HMP_JCVI_SC0170	unknown	In Progress	4. sequence public on NCBI site	225306
2377		Leptotrichia sp. HMP_JCVI_SC0174	Bacteria	Fusobacteria	Fusobacteriia	Fusobacteriales	Leptotrichiaceae	Leptotrichia	Leptotrichia sp. HMP_JCVI_SC0174	unknown	In Progress	4. sequence public on NCBI site	225310
2378		bacterium HMP_JCVI_SC0175	Bacteria	no rank	no rank	no rank	no rank	no rank	bacterium HMP_JCVI_SC0175	unknown	In Progress	4. sequence public on NCBI site	225311
2380		Selenomonas sp. HMP_JCVI_SC0177	Bacteria	Firmicutes	Negativicutes	Selenomonadales	Selenomonadaceae	Selenomonas	Selenomonas sp. HMP_JCVI_SC0177	unknown	In Progress	4. sequence public on NCBI site	225313
2381		Selenomonas artemidis HMP_JCVI_SC0178	Bacteria	Firmicutes	Negativicutes	Selenomonadales	Selenomonadaceae	Selenomonas	Selenomonas artemidis	unknown	In Progress	4. sequence public on NCBI site	225314
2382		Selenomonas artemidis HMP_JCVI_SC0179	Bacteria	Firmicutes	Negativicutes	Selenomonadales	Selenomonadaceae	Selenomonas	Selenomonas artemidis	unknown	In Progress	4. sequence public on NCBI site	225315
2383		Selenomonas sputigena ATCC 35185	Bacteria	Firmicutes	Negativicutes	Selenomonadales	Selenomonadaceae	Selenomonas	Selenomonas sputigena	unknown	In Progress	4. sequence public on NCBI site	225316
2384		Selenomonas sp. HMP_JCVI_SC0181	Bacteria	Firmicutes	Negativicutes	Selenomonadales	Selenomonadaceae	Selenomonas	Selenomonas sp. HMP_JCVI_SC0181	unknown	In Progress	4. sequence public on NCBI site	225317
2385		Prevotella shahii HMP_JCVI_SC0182	Bacteria	Bacteroidetes	Bacteroidia	Bacteroidales	Prevotellaceae	Prevotella	Prevotella shahii	unknown	In Progress	4. sequence public on NCBI site	225318
2386		Haemophilus pittmaniae HMP_JCVI_SC0183	Bacteria	Proteobacteria	Gammaproteobacteria	Pasteurellales	Pasteurellaceae	Haemophilus	Haemophilus pittmaniae	unknown	In Progress	4. sequence public on NCBI site	225319
2387		Campylobacter sp. HMP_JCVI_SC0184	Bacteria	Proteobacteria	Epsilonproteobacteria	Campylobacterales	Campylobacteraceae	Campylobacter	Campylobacter sp. HMP_JCVI_SC0184	unknown	In Progress	4. sequence public on NCBI site	225320
2388		Capnocytophaga sp. HMP_JCVI_SC0185	Bacteria	Bacteroidetes	Flavobacteriia	Flavobacteriales	Flavobacteriaceae	Capnocytophaga	Capnocytophaga sp. HMP_JCVI_SC0185	unknown	In Progress	4. sequence public on NCBI site	225321
2389		Bergeyella sp. HMP_JCVI_SC0186	Bacteria	Bacteroidetes	Flavobacteriia	Flavobacteriales	Weeksellaceae	Bergeyella	Bergeyella sp. HMP_JCVI_SC0186	unknown	In Progress	4. sequence public on NCBI site	225322
2392		Haemophilus sp. HMP_JCVI_SC0189	Bacteria	Proteobacteria	Gammaproteobacteria	Pasteurellales	Pasteurellaceae	Haemophilus	Haemophilus sp. HMP_JCVI_SC0189	unknown	In Progress	4. sequence public on NCBI site	225325
2393		Haemophilus pittmaniae HMP_JCVI_SC0190	Bacteria	Proteobacteria	Gammaproteobacteria	Pasteurellales	Pasteurellaceae	Haemophilus	Haemophilus pittmaniae	unknown	In Progress	4. sequence public on NCBI site	225326
2395		Leptotrichia wadei HMP_JCVI_SC0192	Bacteria	Fusobacteria	Fusobacteriia	Fusobacteriales	Leptotrichiaceae	Leptotrichia	Leptotrichia wadei	unknown	In Progress	4. sequence public on NCBI site	225328
2396		Leptotrichia sp. HMP_JCVI_SC0193	Bacteria	Fusobacteria	Fusobacteriia	Fusobacteriales	Leptotrichiaceae	Leptotrichia	Leptotrichia sp. HMP_JCVI_SC0193	unknown	In Progress	4. sequence public on NCBI site	225329
2397		Leptotrichia wadei HMP_JCVI_SC0194	Bacteria	Fusobacteria	Fusobacteriia	Fusobacteriales	Leptotrichiaceae	Leptotrichia	Leptotrichia wadei	unknown	In Progress	4. sequence public on NCBI site	225330
2398		Leptotrichia wadei HMP_JCVI_SC0195	Bacteria	Fusobacteria	Fusobacteriia	Fusobacteriales	Leptotrichiaceae	Leptotrichia	Leptotrichia wadei	unknown	In Progress	4. sequence public on NCBI site	225331
2399		Leptotrichia wadei HMP_JCVI_SC0196	Bacteria	Fusobacteria	Fusobacteriia	Fusobacteriales	Leptotrichiaceae	Leptotrichia	Leptotrichia wadei	unknown	In Progress	4. sequence public on NCBI site	225332
2400		Leptotrichia wadei HMP_JCVI_SC0197	Bacteria	Fusobacteria	Fusobacteriia	Fusobacteriales	Leptotrichiaceae	Leptotrichia	Leptotrichia wadei	unknown	In Progress	4. sequence public on NCBI site	225333
2401		Leptotrichia wadei HMP_JCVI_SC0198	Bacteria	Fusobacteria	Fusobacteriia	Fusobacteriales	Leptotrichiaceae	Leptotrichia	Leptotrichia wadei	unknown	In Progress	4. sequence public on NCBI site	225334
2402		Leptotrichia wadei HMP_JCVI_SC0199	Bacteria	Fusobacteria	Fusobacteriia	Fusobacteriales	Leptotrichiaceae	Leptotrichia	Leptotrichia wadei	unknown	In Progress	4. sequence public on NCBI site	225335
2403		Leptotrichia wadei HMP_JCVI_SC0200	Bacteria	Fusobacteria	Fusobacteriia	Fusobacteriales	Leptotrichiaceae	Leptotrichia	Leptotrichia wadei	unknown	In Progress	4. sequence public on NCBI site	225337
2404		Leptotrichia wadei HMP_JCVI_SC0201	Bacteria	Fusobacteria	Fusobacteriia	Fusobacteriales	Leptotrichiaceae	Leptotrichia	Leptotrichia wadei	unknown	In Progress	4. sequence public on NCBI site	225338
2405		Leptotrichia wadei HMP_JCVI_SC0202	Bacteria	Fusobacteria	Fusobacteriia	Fusobacteriales	Leptotrichiaceae	Leptotrichia	Leptotrichia wadei	unknown	In Progress	4. sequence public on NCBI site	225339
2406		bacterium HMP_JCVI_SC0203	Bacteria	no rank	no rank	no rank	no rank	no rank	bacterium HMP_JCVI_SC0203	unknown	In Progress	4. sequence public on NCBI site	225340
2407		Leptotrichia wadei HMP_JCVI_SC0204	Bacteria	Fusobacteria	Fusobacteriia	Fusobacteriales	Leptotrichiaceae	Leptotrichia	Leptotrichia wadei	unknown	In Progress	4. sequence public on NCBI site	225341
2409		Leptotrichia wadei HMP_JCVI_SC0206	Bacteria	Fusobacteria	Fusobacteriia	Fusobacteriales	Leptotrichiaceae	Leptotrichia	Leptotrichia wadei	unknown	In Progress	4. sequence public on NCBI site	225343
2410		Leptotrichia wadei HMP_JCVI_SC0207	Bacteria	Fusobacteria	Fusobacteriia	Fusobacteriales	Leptotrichiaceae	Leptotrichia	Leptotrichia wadei	unknown	In Progress	4. sequence public on NCBI site	225344
2411		Leptotrichia wadei HMP_JCVI_SC0208	Bacteria	Fusobacteria	Fusobacteriia	Fusobacteriales	Leptotrichiaceae	Leptotrichia	Leptotrichia wadei	unknown	In Progress	4. sequence public on NCBI site	225345
2413		Leptotrichia wadei HMP_JCVI_SC0210	Bacteria	Fusobacteria	Fusobacteriia	Fusobacteriales	Leptotrichiaceae	Leptotrichia	Leptotrichia wadei	unknown	In Progress	4. sequence public on NCBI site	225347
2414		Streptococcus sp. HMP_JCVI_SC0211	Bacteria	Firmicutes	Bacilli	Lactobacillales	Streptococcaceae	Streptococcus	Streptococcus sp. HMP_JCVI_SC0211	unknown	In Progress	4. sequence public on NCBI site	225348
2415		Capnocytophaga sp. HMP_JCVI_SC0212	Bacteria	Bacteroidetes	Flavobacteriia	Flavobacteriales	Flavobacteriaceae	Capnocytophaga	Capnocytophaga sp. HMP_JCVI_SC0212	unknown	In Progress	4. sequence public on NCBI site	225349
2416		Capnocytophaga sp. HMP_JCVI_SC0213	Bacteria	Bacteroidetes	Flavobacteriia	Flavobacteriales	Flavobacteriaceae	Capnocytophaga	Capnocytophaga sp. HMP_JCVI_SC0213	unknown	In Progress	4. sequence public on NCBI site	225350
2417		Capnocytophaga sp. HMP_JCVI_SC0214	Bacteria	Bacteroidetes	Flavobacteriia	Flavobacteriales	Flavobacteriaceae	Capnocytophaga	Capnocytophaga sp. HMP_JCVI_SC0214	unknown	In Progress	4. sequence public on NCBI site	225351
2419		Capnocytophaga haemolytica HMP_JCVI_SC0216	Bacteria	Bacteroidetes	Flavobacteriia	Flavobacteriales	Flavobacteriaceae	Capnocytophaga	Capnocytophaga haemolytica	unknown	In Progress	4. sequence public on NCBI site	225353
2420		Capnocytophaga sp. HMP_JCVI_SC0217	Bacteria	Bacteroidetes	Flavobacteriia	Flavobacteriales	Flavobacteriaceae	Capnocytophaga	Capnocytophaga sp. HMP_JCVI_SC0217	unknown	In Progress	4. sequence public on NCBI site	225354
2421		Capnocytophaga haemolytica HMP_JCVI_SC0218	Bacteria	Bacteroidetes	Flavobacteriia	Flavobacteriales	Flavobacteriaceae	Capnocytophaga	Capnocytophaga haemolytica	unknown	In Progress	4. sequence public on NCBI site	225355
2422		candidate division TM7 bacterium HMP_JCVI_SC0219	Bacteria	Candidatus Saccharibacteria	no rank	no rank	no rank	no rank	candidate division TM7 bacterium HMP_JCVI_SC0219	unknown	In Progress	4. sequence public on NCBI site	225356
2423		Capnocytophaga sp. HMP_JCVI_SC0220	Bacteria	Bacteroidetes	Flavobacteriia	Flavobacteriales	Flavobacteriaceae	Capnocytophaga	Capnocytophaga sp. HMP_JCVI_SC0220	unknown	In Progress	4. sequence public on NCBI site	225357
2424		Capnocytophaga sp. HMP_JCVI_SC0221	Bacteria	Bacteroidetes	Flavobacteriia	Flavobacteriales	Flavobacteriaceae	Capnocytophaga	Capnocytophaga sp. HMP_JCVI_SC0221	unknown	In Progress	4. sequence public on NCBI site	225358
2425		Capnocytophaga sp. HMP_JCVI_SC0222	Bacteria	Bacteroidetes	Flavobacteriia	Flavobacteriales	Flavobacteriaceae	Capnocytophaga	Capnocytophaga sp. HMP_JCVI_SC0222	unknown	In Progress	4. sequence public on NCBI site	225359
2426		Prevotella saccharolytica HMP_JCVI_SC0223	Bacteria	Bacteroidetes	Bacteroidia	Bacteroidales	Prevotellaceae	Prevotella	Prevotella saccharolytica	unknown	In Progress	4. sequence public on NCBI site	225360
2427		bacterium HMP_JCVI_SC0224	Bacteria	no rank	no rank	no rank	no rank	no rank	bacterium HMP_JCVI_SC0224	unknown	In Progress	4. sequence public on NCBI site	225361
2429		Capnocytophaga sp. HMP_JCVI_SC0226	Bacteria	Bacteroidetes	Flavobacteriia	Flavobacteriales	Flavobacteriaceae	Capnocytophaga	Capnocytophaga sp. HMP_JCVI_SC0226	unknown	In Progress	4. sequence public on NCBI site	225363
2430		Veillonella sp. HMP_JCVI_SC0227	Bacteria	Firmicutes	Negativicutes	Veillonellales	Veillonellaceae	Veillonella	Veillonella sp. HMP_JCVI_SC0227	unknown	In Progress	4. sequence public on NCBI site	225364
2432		Selenomonas artemidis HMP_JCVI_SC0229	Bacteria	Firmicutes	Negativicutes	Selenomonadales	Selenomonadaceae	Selenomonas	Selenomonas artemidis	unknown	In Progress	4. sequence public on NCBI site	225366
2433		Selenomonas sp. HMP_JCVI_SC0230	Bacteria	Firmicutes	Negativicutes	Selenomonadales	Selenomonadaceae	Selenomonas	Selenomonas sp. HMP_JCVI_SC0230	unknown	In Progress	4. sequence public on NCBI site	225367
2434		Leptotrichia sp. HMP_JCVI_SC0231	Bacteria	Fusobacteria	Fusobacteriia	Fusobacteriales	Leptotrichiaceae	Leptotrichia	Leptotrichia sp. HMP_JCVI_SC0231	unknown	In Progress	4. sequence public on NCBI site	225368
2435		Selenomonas sp. HMP_JCVI_SC0232	Bacteria	Firmicutes	Negativicutes	Selenomonadales	Selenomonadaceae	Selenomonas	Selenomonas sp. HMP_JCVI_SC0232	unknown	In Progress	4. sequence public on NCBI site	225369
2436		Selenomonas sp. HMP_JCVI_SC0233	Bacteria	Firmicutes	Negativicutes	Selenomonadales	Selenomonadaceae	Selenomonas	Selenomonas sp. HMP_JCVI_SC0233	unknown	In Progress	4. sequence public on NCBI site	225370
2437		bacterium HMP_JCVI_SC0234	Bacteria	no rank	no rank	no rank	no rank	no rank	bacterium HMP_JCVI_SC0234	unknown	In Progress	4. sequence public on NCBI site	225371
2439		Selenomonas sp. HMP_JCVI_SC0236	Bacteria	Firmicutes	Negativicutes	Selenomonadales	Selenomonadaceae	Selenomonas	Selenomonas sp. HMP_JCVI_SC0236	unknown	In Progress	4. sequence public on NCBI site	225373
2440		Selenomonas sp. HMP_JCVI_SC0237	Bacteria	Firmicutes	Negativicutes	Selenomonadales	Selenomonadaceae	Selenomonas	Selenomonas sp. HMP_JCVI_SC0237	unknown	In Progress	4. sequence public on NCBI site	225374
2441		Leptotrichia sp. HMP_JCVI_SC0238	Bacteria	Fusobacteria	Fusobacteriia	Fusobacteriales	Leptotrichiaceae	Leptotrichia	Leptotrichia sp. HMP_JCVI_SC0238	unknown	In Progress	4. sequence public on NCBI site	225375
2442		Selenomonas sp. HMP_JCVI_SC0239	Bacteria	Firmicutes	Negativicutes	Selenomonadales	Selenomonadaceae	Selenomonas	Selenomonas sp. HMP_JCVI_SC0239	unknown	In Progress	4. sequence public on NCBI site	225376
2443		Capnocytophaga ochracea HMP_JCVI_SC0240	Bacteria	Bacteroidetes	Flavobacteriia	Flavobacteriales	Flavobacteriaceae	Capnocytophaga	Capnocytophaga ochracea	unknown	In Progress	4. sequence public on NCBI site	225377
2444		Selenomonas artemidis HMP_JCVI_SC0241	Bacteria	Firmicutes	Negativicutes	Selenomonadales	Selenomonadaceae	Selenomonas	Selenomonas artemidis	unknown	In Progress	4. sequence public on NCBI site	225378
2446		Selenomonas sp. HMP_JCVI_SC0243	Bacteria	Firmicutes	Negativicutes	Selenomonadales	Selenomonadaceae	Selenomonas	Selenomonas sp. HMP_JCVI_SC0243	unknown	In Progress	4. sequence public on NCBI site	225380
2449		Granulicatella elegans HMP_JCVI_SC0246	Bacteria	Firmicutes	Bacilli	Lactobacillales	Carnobacteriaceae	Granulicatella	Granulicatella elegans	unknown	In Progress	4. sequence public on NCBI site	225383
2450		Neisseria sp. HMP_JCVI_SC0247	Bacteria	Proteobacteria	Betaproteobacteria	Neisseriales	Neisseriaceae	Neisseria	Neisseria sp. HMP_JCVI_SC0247	unknown	In Progress	4. sequence public on NCBI site	225384
2451		Haemophilus sp. HMP_JCVI_SC0248	Bacteria	Proteobacteria	Gammaproteobacteria	Pasteurellales	Pasteurellaceae	Haemophilus	Haemophilus sp. HMP_JCVI_SC0248	unknown	In Progress	4. sequence public on NCBI site	225385
2452		Haemophilus sp. HMP_JCVI_SC0249	Bacteria	Proteobacteria	Gammaproteobacteria	Pasteurellales	Pasteurellaceae	Haemophilus	Haemophilus sp. HMP_JCVI_SC0249	unknown	In Progress	4. sequence public on NCBI site	225386
2453		Prevotella saccharolytica HMP_JCVI_SC0250	Bacteria	Bacteroidetes	Bacteroidia	Bacteroidales	Prevotellaceae	Prevotella	Prevotella saccharolytica	unknown	In Progress	4. sequence public on NCBI site	225387
2455		Selenomonas artemidis HMP_JCVI_SC0252	Bacteria	Firmicutes	Negativicutes	Selenomonadales	Selenomonadaceae	Selenomonas	Selenomonas artemidis	unknown	In Progress	4. sequence public on NCBI site	225389
2456		Porphyromonas sp. HMP_JCVI_SC0253	Bacteria	Bacteroidetes	Bacteroidia	Bacteroidales	Porphyromonadaceae	Porphyromonas	Porphyromonas sp. HMP_JCVI_SC0253	unknown	In Progress	4. sequence public on NCBI site	225390
2457		candidate division TM7 bacterium HMP_JCVI_SC0254	Bacteria	Candidatus Saccharibacteria	no rank	no rank	no rank	no rank	candidate division TM7 bacterium HMP_JCVI_SC0254	unknown	In Progress	4. sequence public on NCBI site	225391
2458		Selenomonas sp. HMP_JCVI_SC0255	Bacteria	Firmicutes	Negativicutes	Selenomonadales	Selenomonadaceae	Selenomonas	Selenomonas sp. HMP_JCVI_SC0255	unknown	In Progress	4. sequence public on NCBI site	225392
2459		Selenomonas artemidis HMP_JCVI_SC0256	Bacteria	Firmicutes	Negativicutes	Selenomonadales	Selenomonadaceae	Selenomonas	Selenomonas artemidis	unknown	In Progress	4. sequence public on NCBI site	225393
2460		candidate division TM7 bacterium HMP_JCVI_SC0257	Bacteria	Candidatus Saccharibacteria	no rank	no rank	no rank	no rank	candidate division TM7 bacterium HMP_JCVI_SC0257	unknown	In Progress	4. sequence public on NCBI site	225394
2462		Propionibacterium acidifaciens HMP_JCVI_SC0259	Bacteria	Actinobacteria	Actinobacteria	Propionibacteriales	Propionibacteriaceae	Propionibacterium	Propionibacterium acidifaciens	unknown	In Progress	4. sequence public on NCBI site	225396
2463		candidate division TM7 bacterium HMP_JCVI_SC0260	Bacteria	Candidatus Saccharibacteria	no rank	no rank	no rank	no rank	candidate division TM7 bacterium HMP_JCVI_SC0260	unknown	In Progress	4. sequence public on NCBI site	225397
2465		Selenomonas sp. HMP_JCVI_SC0262	Bacteria	Firmicutes	Negativicutes	Selenomonadales	Selenomonadaceae	Selenomonas	Selenomonas sp. HMP_JCVI_SC0262	unknown	In Progress	4. sequence public on NCBI site	225399
2467		fenpropathrin-degrading bacterium HMP_JCVI_SC0264	Bacteria	no rank	no rank	no rank	no rank	no rank	fenpropathrin-degrading bacterium HMP_JCVI_SC0264	unknown	In Progress	4. sequence public on NCBI site	225401
2468		Streptococcus oralis HMP_JCVI_SC0265	Bacteria	Firmicutes	Bacilli	Lactobacillales	Streptococcaceae	Streptococcus	Streptococcus oralis	unknown	In Progress	4. sequence public on NCBI site	225402
2469		Streptococcus oralis HMP_JCVI_SC0266	Bacteria	Firmicutes	Bacilli	Lactobacillales	Streptococcaceae	Streptococcus	Streptococcus oralis	unknown	In Progress	4. sequence public on NCBI site	225403
2470		Streptococcus oralis HMP_JCVI_SC0267	Bacteria	Firmicutes	Bacilli	Lactobacillales	Streptococcaceae	Streptococcus	Streptococcus oralis	unknown	In Progress	4. sequence public on NCBI site	225404
2471		Streptococcus mitis HMP_JCVI_SC0268	Bacteria	Firmicutes	Bacilli	Lactobacillales	Streptococcaceae	Streptococcus	Streptococcus mitis	unknown	In Progress	4. sequence public on NCBI site	225405
2472		Streptococcus mitis HMP_JCVI_SC0269	Bacteria	Firmicutes	Bacilli	Lactobacillales	Streptococcaceae	Streptococcus	Streptococcus mitis	unknown	In Progress	4. sequence public on NCBI site	225406
2473		Streptococcus oralis HMP_JCVI_SC0270	Bacteria	Firmicutes	Bacilli	Lactobacillales	Streptococcaceae	Streptococcus	Streptococcus oralis	unknown	In Progress	4. sequence public on NCBI site	225407
2474		Streptococcus oralis HMP_JCVI_SC0271	Bacteria	Firmicutes	Bacilli	Lactobacillales	Streptococcaceae	Streptococcus	Streptococcus oralis	unknown	In Progress	4. sequence public on NCBI site	225408
2475		Streptococcus oralis HMP_JCVI_SC0272	Bacteria	Firmicutes	Bacilli	Lactobacillales	Streptococcaceae	Streptococcus	Streptococcus oralis	unknown	In Progress	4. sequence public on NCBI site	225409
2477		Streptococcus mitis HMP_JCVI_SC0274	Bacteria	Firmicutes	Bacilli	Lactobacillales	Streptococcaceae	Streptococcus	Streptococcus mitis	unknown	In Progress	4. sequence public on NCBI site	225411
2478		Streptococcus oralis HMP_JCVI_SC0275	Bacteria	Firmicutes	Bacilli	Lactobacillales	Streptococcaceae	Streptococcus	Streptococcus oralis	unknown	In Progress	4. sequence public on NCBI site	225412
2479		Streptococcus oralis HMP_JCVI_SC0276	Bacteria	Firmicutes	Bacilli	Lactobacillales	Streptococcaceae	Streptococcus	Streptococcus oralis	unknown	In Progress	4. sequence public on NCBI site	225413
2480		Streptococcus mitis HMP_JCVI_SC0277	Bacteria	Firmicutes	Bacilli	Lactobacillales	Streptococcaceae	Streptococcus	Streptococcus mitis	unknown	In Progress	4. sequence public on NCBI site	225414
2481		bacterium HMP_JCVI_SC0278	Bacteria	no rank	no rank	no rank	no rank	no rank	bacterium HMP_JCVI_SC0278	unknown	In Progress	4. sequence public on NCBI site	225415
2484		bacterium HMP_JCVI_SC0281	Bacteria	no rank	no rank	no rank	no rank	no rank	bacterium HMP_JCVI_SC0281	unknown	In Progress	4. sequence public on NCBI site	225418
2488		Prevotella sp. HMP_JCVI_SC0285	Bacteria	Bacteroidetes	Bacteroidia	Bacteroidales	Prevotellaceae	Prevotella	Prevotella sp. HMP_JCVI_SC0285	unknown	In Progress	4. sequence public on NCBI site	225422
2502		Enterococcus faecium HMP_JCVI_SC0299	Bacteria	Firmicutes	Bacilli	Lactobacillales	Enterococcaceae	Enterococcus	Enterococcus faecium	unknown	In Progress	4. sequence public on NCBI site	225436
2505		Enterococcus faecium HMP_JCVI_SC0302	Bacteria	Firmicutes	Bacilli	Lactobacillales	Enterococcaceae	Enterococcus	Enterococcus faecium	unknown	In Progress	4. sequence public on NCBI site	225439
2507		Enterococcus faecium HMP_JCVI_SC0304	Bacteria	Firmicutes	Bacilli	Lactobacillales	Enterococcaceae	Enterococcus	Enterococcus faecium	unknown	In Progress	4. sequence public on NCBI site	225441
2509		Enterococcus faecium HMP_JCVI_SC0306	Bacteria	Firmicutes	Bacilli	Lactobacillales	Enterococcaceae	Enterococcus	Enterococcus faecium	unknown	In Progress	4. sequence public on NCBI site	225443
2510		Enterococcus sp. HMP_JCVI_SC0307	Bacteria	Firmicutes	Bacilli	Lactobacillales	Enterococcaceae	Enterococcus	Enterococcus sp. HMP_JCVI_SC0307	unknown	In Progress	4. sequence public on NCBI site	225444
2511		Enterococcus faecium HMP_JCVI_SC0308	Bacteria	Firmicutes	Bacilli	Lactobacillales	Enterococcaceae	Enterococcus	Enterococcus faecium	unknown	In Progress	4. sequence public on NCBI site	225445
2513		Enterococcus faecalis HMP_JCVI_SC0310	Bacteria	Firmicutes	Bacilli	Lactobacillales	Enterococcaceae	Enterococcus	Enterococcus faecalis	unknown	In Progress	4. sequence public on NCBI site	225447
2514		Enterococcus faecium HMP_JCVI_SC0311	Bacteria	Firmicutes	Bacilli	Lactobacillales	Enterococcaceae	Enterococcus	Enterococcus faecium	unknown	In Progress	4. sequence public on NCBI site	225448
2517		Enterococcus faecium HMP_JCVI_SC0314	Bacteria	Firmicutes	Bacilli	Lactobacillales	Enterococcaceae	Enterococcus	Enterococcus faecium	unknown	In Progress	4. sequence public on NCBI site	225451
2519		Enterococcus faecium HMP_JCVI_SC0316	Bacteria	Firmicutes	Bacilli	Lactobacillales	Enterococcaceae	Enterococcus	Enterococcus faecium	unknown	In Progress	4. sequence public on NCBI site	225453
2521		Escherichia coli HMP_JCVI_SC0318	Bacteria	Proteobacteria	Gammaproteobacteria	Enterobacterales	Enterobacteriaceae	Escherichia	Escherichia coli	unknown	In Progress	4. sequence public on NCBI site	225455
2522		Enterococcus faecium HMP_JCVI_SC0319	Bacteria	Firmicutes	Bacilli	Lactobacillales	Enterococcaceae	Enterococcus	Enterococcus faecium	unknown	In Progress	4. sequence public on NCBI site	225456
2523		Enterococcus faecium HMP_JCVI_SC0320	Bacteria	Firmicutes	Bacilli	Lactobacillales	Enterococcaceae	Enterococcus	Enterococcus faecium	unknown	In Progress	4. sequence public on NCBI site	225457
2526		Corynebacterium sp. HMSC070E08	Bacteria	Actinobacteria	Actinobacteria	Corynebacteriales	Corynebacteriaceae	Corynebacterium	Corynebacterium sp. HMSC070E08	urogenital_tract	In Progress	4. sequence public on NCBI site	296133
2527		Rothia sp. HMSC071B01	Bacteria	Actinobacteria	Actinobacteria	Micrococcales	Micrococcaceae	Rothia	Rothia sp. HMSC071B01	airways	In Progress	4. sequence public on NCBI site	296134
2528		Rothia sp. HMSC078H08	Bacteria	Actinobacteria	Actinobacteria	Micrococcales	Micrococcaceae	Rothia	Rothia sp. HMSC078H08	airways	In Progress	4. sequence public on NCBI site	296135
2529		Staphylococcus sp. HMSC063D03	Bacteria	Firmicutes	Bacilli	Bacillales	Staphylococcaceae	Staphylococcus	Staphylococcus sp. HMSC063D03	urogenital_tract	In Progress	2. project has NCBI project id	296136
2535		Pseudomonas sp. HMSC060F12	Bacteria	Proteobacteria	Gammaproteobacteria	Pseudomonadales	Pseudomonadaceae	Pseudomonas	Pseudomonas sp. HMSC060F12	airways	In Progress	2. project has NCBI project id	296142
2536		Enterococcus sp. HMSC063D12	Bacteria	Firmicutes	Bacilli	Lactobacillales	Enterococcaceae	Enterococcus	Enterococcus sp. HMSC063D12	urogenital_tract	In Progress	4. sequence public on NCBI site	296143
2537		Corynebacterium sp. HMSC074E01	Bacteria	Actinobacteria	Actinobacteria	Corynebacteriales	Corynebacteriaceae	Corynebacterium	Corynebacterium sp. HMSC074E01	urogenital_tract	In Progress	4. sequence public on NCBI site	296144
2538		Staphylococcus sp. HMSC063E12	Bacteria	Firmicutes	Bacilli	Bacillales	Staphylococcaceae	Staphylococcus	Staphylococcus sp. HMSC063E12	urogenital_tract	In Progress	2. project has NCBI project id	296145
2539		Enterococcus sp. HMSC064A12	Bacteria	Firmicutes	Bacilli	Lactobacillales	Enterococcaceae	Enterococcus	Enterococcus sp. HMSC064A12	airways	In Progress	2. project has NCBI project id	296146
2540		Enterobacter sp. HMSC055A11	Bacteria	Proteobacteria	Gammaproteobacteria	Enterobacterales	Enterobacteriaceae	Enterobacter	Enterobacter sp. HMSC055A11	gastrointestinal_tract	In Progress	2. project has NCBI project id	296147
2541		Eikenella sp. HMSC061C02	Bacteria	Proteobacteria	Betaproteobacteria	Neisseriales	Neisseriaceae	Eikenella	Eikenella sp. HMSC061C02	airways	In Progress	2. project has NCBI project id	296148
2542		Streptococcus sp. HMSC034B05	Bacteria	Firmicutes	Bacilli	Lactobacillales	Streptococcaceae	Streptococcus	Streptococcus sp. HMSC034B05	urogenital_tract	In Progress	2. project has NCBI project id	296149
2543		Staphylococcus sp. HMSC062E08	Bacteria	Firmicutes	Bacilli	Bacillales	Staphylococcaceae	Staphylococcus	Staphylococcus sp. HMSC062E08	urogenital_tract	In Progress	2. project has NCBI project id	296150
2544		Staphylococcus sp. HMSC063A11	Bacteria	Firmicutes	Bacilli	Bacillales	Staphylococcaceae	Staphylococcus	Staphylococcus sp. HMSC063A11	urogenital_tract	In Progress	2. project has NCBI project id	296151
2545		Staphylococcus sp. HMSC077C03	Bacteria	Firmicutes	Bacilli	Bacillales	Staphylococcaceae	Staphylococcus	Staphylococcus sp. HMSC077C03	urogenital_tract	In Progress	2. project has NCBI project id	296152
2546		Staphylococcus sp. HMSC058E12	Bacteria	Firmicutes	Bacilli	Bacillales	Staphylococcaceae	Staphylococcus	Staphylococcus sp. HMSC058E12	gastrointestinal_tract	In Progress	2. project has NCBI project id	296153
2547		Corynebacterium sp. HMSC055G02	Bacteria	Actinobacteria	Actinobacteria	Corynebacteriales	Corynebacteriaceae	Corynebacterium	Corynebacterium sp. HMSC055G02	gastrointestinal_tract	In Progress	2. project has NCBI project id	296154
2548		Staphylococcus sp. HMSC067G10	Bacteria	Firmicutes	Bacilli	Bacillales	Staphylococcaceae	Staphylococcus	Staphylococcus sp. HMSC067G10	urogenital_tract	In Progress	2. project has NCBI project id	296155
2549		Staphylococcus sp. HMSC074D07	Bacteria	Firmicutes	Bacilli	Bacillales	Staphylococcaceae	Staphylococcus	Staphylococcus sp. HMSC074D07	bone	In Progress	2. project has NCBI project id	296156
2550		Corynebacterium sp. HMSC074A01	Bacteria	Actinobacteria	Actinobacteria	Corynebacteriales	Corynebacteriaceae	Corynebacterium	Corynebacterium sp. HMSC074A01	urogenital_tract	In Progress	2. project has NCBI project id	296157
2551		Neisseria sp. HMSC066H01	Bacteria	Proteobacteria	Betaproteobacteria	Neisseriales	Neisseriaceae	Neisseria	Neisseria sp. HMSC066H01	airways	In Progress	2. project has NCBI project id	296158
2552		Staphylococcus sp. HMSC062E10	Bacteria	Firmicutes	Bacilli	Bacillales	Staphylococcaceae	Staphylococcus	Staphylococcus sp. HMSC062E10	urogenital_tract	In Progress	2. project has NCBI project id	296159
2553		Enterococcus sp. HMSC074F07	Bacteria	Firmicutes	Bacilli	Lactobacillales	Enterococcaceae	Enterococcus	Enterococcus sp. HMSC074F07	urogenital_tract	In Progress	2. project has NCBI project id	296160
2554		Rothia sp. HMSC071F11	Bacteria	Actinobacteria	Actinobacteria	Micrococcales	Micrococcaceae	Rothia	Rothia sp. HMSC071F11	airways	In Progress	2. project has NCBI project id	296161
2555		Staphylococcus sp. HMSC064A01	Bacteria	Firmicutes	Bacilli	Bacillales	Staphylococcaceae	Staphylococcus	Staphylococcus sp. HMSC064A01	airways	In Progress	2. project has NCBI project id	296162
2556		Enterococcus sp. HMSC072G01	Bacteria	Firmicutes	Bacilli	Lactobacillales	Enterococcaceae	Enterococcus	Enterococcus sp. HMSC072G01	airways	In Progress	2. project has NCBI project id	296163
2557		Neisseria sp. HMSC064F03	Bacteria	Proteobacteria	Betaproteobacteria	Neisseriales	Neisseriaceae	Neisseria	Neisseria sp. HMSC064F03	airways	In Progress	2. project has NCBI project id	296164
2558		Enterococcus sp. HMSC056C08	Bacteria	Firmicutes	Bacilli	Lactobacillales	Enterococcaceae	Enterococcus	Enterococcus sp. HMSC056C08	gastrointestinal_tract	In Progress	2. project has NCBI project id	296165
2559		Corynebacterium sp. HMSC072G08	Bacteria	Actinobacteria	Actinobacteria	Corynebacteriales	Corynebacteriaceae	Corynebacterium	Corynebacterium sp. HMSC072G08	urogenital_tract	In Progress	2. project has NCBI project id	296166
2560		Neisseria sp. HMSC078H04	Bacteria	Proteobacteria	Betaproteobacteria	Neisseriales	Neisseriaceae	Neisseria	Neisseria sp. HMSC078H04	gastrointestinal_tract	In Progress	2. project has NCBI project id	296167
2561		Staphylococcus sp. HMSC069E10	Bacteria	Firmicutes	Bacilli	Bacillales	Staphylococcaceae	Staphylococcus	Staphylococcus sp. HMSC069E10	urogenital_tract	In Progress	2. project has NCBI project id	296168
2562		Corynebacterium sp. HMSC077G07	Bacteria	Actinobacteria	Actinobacteria	Corynebacteriales	Corynebacteriaceae	Corynebacterium	Corynebacterium sp. HMSC077G07	urogenital_tract	In Progress	2. project has NCBI project id	296169
2563		Staphylococcus sp. HMSC057G10	Bacteria	Firmicutes	Bacilli	Bacillales	Staphylococcaceae	Staphylococcus	Staphylococcus sp. HMSC057G10	urogenital_tract	In Progress	2. project has NCBI project id	296170
2564		Staphylococcus sp. HMSC068D03	Bacteria	Firmicutes	Bacilli	Bacillales	Staphylococcaceae	Staphylococcus	Staphylococcus sp. HMSC068D03	urogenital_tract	In Progress	2. project has NCBI project id	296171
2565		Corynebacterium sp. HMSC072A04	Bacteria	Actinobacteria	Actinobacteria	Corynebacteriales	Corynebacteriaceae	Corynebacterium	Corynebacterium sp. HMSC072A04	urogenital_tract	In Progress	2. project has NCBI project id	296172
2566		Staphylococcus sp. HMSC070A07	Bacteria	Firmicutes	Bacilli	Bacillales	Staphylococcaceae	Staphylococcus	Staphylococcus sp. HMSC070A07	gastrointestinal_tract	In Progress	2. project has NCBI project id	296173
2567		Neisseria sp. HMSC056A04	Bacteria	Proteobacteria	Betaproteobacteria	Neisseriales	Neisseriaceae	Neisseria	Neisseria sp. HMSC056A04	airways	In Progress	2. project has NCBI project id	296174
2568		Neisseria sp. HMSC059F02	Bacteria	Proteobacteria	Betaproteobacteria	Neisseriales	Neisseriaceae	Neisseria	Neisseria sp. HMSC059F02	airways	In Progress	2. project has NCBI project id	296175
2569		Staphylococcus sp. HMSC060D12	Bacteria	Firmicutes	Bacilli	Bacillales	Staphylococcaceae	Staphylococcus	Staphylococcus aureus	gastrointestinal_tract	In Progress	2. project has NCBI project id	296176
2570		Streptococcus sp. HMSC069D09	Bacteria	Firmicutes	Bacilli	Lactobacillales	Streptococcaceae	Streptococcus	Streptococcus sp. HMSC069D09	urogenital_tract	In Progress	2. project has NCBI project id	296177
2571		Streptococcus sp. HMSC068F04	Bacteria	Firmicutes	Bacilli	Lactobacillales	Streptococcaceae	Streptococcus	Streptococcus sp. HMSC068F04	airways	In Progress	2. project has NCBI project id	296178
2572		Neisseria sp. HMSC064E01	Bacteria	Proteobacteria	Betaproteobacteria	Neisseriales	Neisseriaceae	Neisseria	Neisseria sp. HMSC064E01	airways	In Progress	2. project has NCBI project id	296179
2573		Moraxella sp. HMSC061H09	Bacteria	Proteobacteria	Gammaproteobacteria	Pseudomonadales	Moraxellaceae	Moraxella	Moraxella sp. HMSC061H09	airways	In Progress	2. project has NCBI project id	296180
2574		Streptococcus sp. HMSC034E12	Bacteria	Firmicutes	Bacilli	Lactobacillales	Streptococcaceae	Streptococcus	Streptococcus sp. HMSC034E12	urogenital_tract	In Progress	2. project has NCBI project id	296181
2575		Staphylococcus sp. HMSC058E03	Bacteria	Firmicutes	Bacilli	Bacillales	Staphylococcaceae	Staphylococcus	Staphylococcus sp. HMSC058E03	unknown	In Progress	2. project has NCBI project id	296182
2576		Staphylococcus sp. HMSC063F05	Bacteria	Firmicutes	Bacilli	Bacillales	Staphylococcaceae	Staphylococcus	Staphylococcus sp. HMSC063F05	gastrointestinal_tract	In Progress	2. project has NCBI project id	296183
2577		Staphylococcus sp. HMSC061C10	Bacteria	Firmicutes	Bacilli	Bacillales	Staphylococcaceae	Staphylococcus	Staphylococcus sp. HMSC061C10	urogenital_tract	In Progress	2. project has NCBI project id	296184
2578		Staphylococcus sp. HMSC072H03	Bacteria	Firmicutes	Bacilli	Bacillales	Staphylococcaceae	Staphylococcus	Staphylococcus sp. HMSC072H03	urogenital_tract	In Progress	2. project has NCBI project id	296185
2579		Streptococcus sp. HMSC056D01	Bacteria	Firmicutes	Bacilli	Lactobacillales	Streptococcaceae	Streptococcus	Streptococcus sp. HMSC056D01	urogenital_tract	In Progress	2. project has NCBI project id	296186
2580		Staphylococcus sp. HMSC036D05	Bacteria	Firmicutes	Bacilli	Bacillales	Staphylococcaceae	Staphylococcus	Staphylococcus sp. HMSC036D05	bone	In Progress	2. project has NCBI project id	296187
2581		Pseudomonas sp. HMSC057H01	Bacteria	Proteobacteria	Gammaproteobacteria	Pseudomonadales	Pseudomonadaceae	Pseudomonas	Pseudomonas sp. HMSC057H01	airways	In Progress	2. project has NCBI project id	296188
2582		Staphylococcus sp. HMSC062A05	Bacteria	Firmicutes	Bacilli	Bacillales	Staphylococcaceae	Staphylococcus	Staphylococcus sp. HMSC062A05	urogenital_tract	In Progress	2. project has NCBI project id	296189
[truncated: 1,237 more rows]

## Sheet: human
Non-Human Peptides Revealed in Blood Reflect the Composition of Intestinal Microbiota
[truncated: 12,719 more rows]
[truncated: 23 more columns]

## Sheet: microbiota
Non-Human Peptides Revealed in Blood Reflect the Composition of Intestinal Microbiota
[truncated: 920 more rows]
[truncated: 25 more columns]

[truncated: 10 more sheets: superkingdom|kingdom, phylum, phylum percent, class, order, family, genus, species, isolation body site, isolation body site percent]
