# Supplementary material for: Non-human peptides revealed in blood reflect the composition of intestinal microbiota
Source: BMC Biol. 2024 Aug 26;22:178. doi: 10.1186/s12915-024-01975-1 (PMC11346180; doi:10.1186/s12915-024-01975-1)
Supplement: Supplementary file 6 — Additional file 6. Related to Fig. 2. Analysis of proteolysis sites in the peptides identified in the blood serum and plasma. For 36 proteolysis patterns described in cleaver, we compared the number of peptides of bacterial and human origin with less than two hydrolysis sites within an amino acid sequence. Fisher’s exact test and the Chi-square test were used for comparison. [file 12915_2024_1975_MOESM6_ESM.xlsx]

## Sheet: Additional file 7
Non-Human Peptides Revealed in Blood Reflect the Composition of Intestinal Microbiota
Corresponding author: Georgij Arapidi, arapidi@gmail.com
Additional file 6. Analysis of proteolysis sites in the peptides identified in the blood serum (55 samples) and plasma (17 samples)
Proteolysis pattern - one of the 36 proteolysis specificities described in the cleaver Bioconductor package
Bacteria matched - the number of peptides of bacteria origin that do not have or have exactly 1 hydrolysis site within the amino acid sequence
Bacteria unmatched - the number of peptides of bacteria origin that have more than 1 hydrolysis site within the amino acid sequence
Human matched - the number of peptides of human origin that do not have or have exactly 1 hydrolysis site within the amino acid sequence
Human unmatched - the number of peptides of human origin that have more than 1 hydrolysis site within the amino acid sequence
Fisher.pValue - p-Value of Fisher's exact test
Fisher.OR - Odds Ratio of Fisher's exact test
Fisher.conf.int - Confidence interval of Fisher's exact test
Chisq.statistic - Statistic of Chi-Square test
Chisq.pValue - p-Value of Chi-Square test
Proteolysis pattern	Bacteria matched	Bacteria unmatched	Human matched	Human unmatched	Fisher.pValue	Fisher.OR	Fisher.conf.int		Chisq.statistic	Chisq.pValue
arg-c proteinase	33	879	664	12049	0.0352272	0.681269	0.461937	0.973889	4.18923	0.0406816
asp-n endopeptidase	3	909	83	12630	0.380805	0.502201	0.101309	1.52439	0.953989	0.328706
bnps-skatole	0	912	23	12690	0.399715	0	0	2.42545	0.753536	0.385359
caspase1	0	912	4	12709	1	0	0	21.1376	6.37778e-27	1
caspase2	0	912	1	12712	1	0	0	539.077	3.45823e-24	1
caspase3	0	912	1	12712	1	0	0	539.077	3.45823e-24	1
caspase4	0	912	1	12712	1	0	0	539.077	3.45823e-24	1
caspase5	0	912	1	12712	1	0	0	539.077	3.45823e-24	1
caspase6	0	912	2	12711	1	0	0	74.1597	3.25396e-27	1
caspase7	0	912	1	12712	1	0	0	539.077	3.45823e-24	1
caspase8	0	912	1	12712	1	0	0	539.077	3.45823e-24	1
caspase9	0	912	1	12712	1	0	0	539.077	3.45823e-24	1
caspase10	0	912	1	12712	1	0	0	539.077	3.45823e-24	1
chymotrypsin-high	0	912	84	12629	0.00660916	0	0	0.623054	5.0329	0.0248702
chymotrypsin-low	13	899	61	12652	0.00114507	2.99886	1.50555	5.54347	12.3904	0.000431557
clostripain	33	879	664	12049	0.0352272	0.681269	0.461937	0.973889	4.18923	0.0406816
cnbr	0	912	24	12689	0.403826	0	0	2.31628	0.818192	0.365709
enterokinase	0	912	1	12712	1	0	0	539.077	3.45823e-24	1
factor xa	0	912	4	12709	1	0	0	21.1376	6.37778e-27	1
formic acid	5	907	1564	11149	3.68192e-42	0.0393006	0.0126853	0.0922557	114.23	1.16029e-26
glutamyl endopeptidase	2	910	54	12659	0.586966	0.515218	0.0607552	1.95903	0.447446	0.50355
granzyme-b	0	912	1	12712	1	0	0	539.077	3.45823e-24	1
hydroxylamine	0	912	2	12711	1	0	0	74.1597	3.25396e-27	1
iodosobenzoic acid	0	912	23	12690	0.399715	0	0	2.42545	0.753536	0.385359
lysc	88	824	1078	11635	0.220474	1.15263	0.906464	1.45126	1.34188	0.246703
lysn	1	911	113	12600	0.00708152	0.122406	0.00307234	0.697776	5.32343	0.0210406
neutrophil elastase	3	909	40	12673	0.763587	1.04564	0.206533	3.29303	2.50633e-28	1
ntcb	0	912	6	12707	1	0	0	11.8509	6.04508e-29	1
pepsin1.3	15	897	117	12596	0.0464053	1.8002	1.10689	3.10886	3.9301	0.0474291
pepsin	13	899	114	12599	0.1085	1.59806	0.822322	2.85784	2.03531	0.153683
proline endopeptidase	0	912	4	12709	1	0	0	21.1376	6.37778e-27	1
proteinase k	0	912	1	12712	1	0	0	539.077	3.45823e-24	1
staphylococcal peptidase i	2	910	57	12656	0.435754	0.487985	0.0576194	1.85079	0.572435	0.449293
thermolysin	6	906	41	12672	0.130128	2.0467	0.708233	4.86504	1.89432	0.168716
thrombin	0	912	2	12711	1	0	0	74.1597	3.25396e-27	1
trypsin	196	716	2000	10713	1.11006e-05	1.46626	1.23659	1.73255	20.4537	6.10923e-06
