# Supplementary material for: Non-human peptides revealed in blood reflect the composition of intestinal microbiota
Source: BMC Biol. 2024 Aug 26;22:178. doi: 10.1186/s12915-024-01975-1 (PMC11346180; doi:10.1186/s12915-024-01975-1)
Supplement: Supplementary file 8 — Additional file 8. Related to Fig. 2. Summary table of the amino acid sequences identified against the database of human and microbiota proteins HuMiProt90 in the blood serum samples of four healthy donors before a meal and 3, 5, 7, and 9 h after a meal. Sheet 1 – description of samples, total number of identified peptides and spectra, number of precursor proteins for each analyzed sample. Sheet 2 – list of identified sequences related to human. Sheet 3 – list of identified sequences related to the human microbiota. Sheets 4, 5, 6, 7, 8, 9, 10, and 11 – lists of organismsthat probably contain the identified sequences in their genomes. Sheets 12 and 13 – isolation body sites where the microbiota with the identified peptides is probably located, according to the NIH Human Microbiome Project. [file 12915_2024_1975_MOESM8_ESM.xlsx]

## Sheet: Identified spectra
Non-Human Peptides Revealed in Blood Reflect the Composition of Intestinal Microbiota
Corresponding author: Georgij Arapidi, arapidi@gmail.com
Additional file 8. Summary table of the amino acid sequences identified against the database of human and microbiota proteins HuMiProt90 in the blood serum samples of four healthy donors before a meal and 3, 5, 7 and 9 h after a meal
Description of samples, total number of identified peptides and spectra, number of precursor proteins for each analyzed sample
Sample ID - sample unique identification number
Sample type: individual - blood plasma/serum was analyzed individually; pool - blood plasma/serum samples were pooled in equal quantities
Donor ID - healthy donor ID
Time point - before meal, 3, 5, 7 or 9 hours after meal
Biomaterial type - blood plasma or blood serum
#Pept - number of identified peptides
#Prot - number of precursor proteins
#IDs - number of identified spectra
#Spec - total number of spectra
%IDs - percent of identified spectra
Sample ID	Sample type	Donor ID	Time point	Biomaterial type	#Pept	#Prot	#IDs	#Spec	%IDs
P969	individual	donor_1	before_meal	serum	601	228	1609	48210	0.0333748
P971	individual	donor_1	5h_after_meal	serum	484	197	1181	42254	0.02795
P972	individual	donor_1	7h_after_meal	serum	513	199	1562	47641	0.0327869
P973	individual	donor_1	9h_after_meal	serum	669	258	1711	44784	0.0382056
P974	individual	donor_2	before_meal	serum	612	254	1219	38532	0.031636
P975	individual	donor_2	3h_after_meal	serum	436	197	1350	44209	0.0305368
P976	individual	donor_2	5h_after_meal	serum	283	135	880	34783	0.0252997
P977	individual	donor_2	7h_after_meal	serum	410	178	1299	40709	0.0319094
P978	individual	donor_2	9h_after_meal	serum	749	279	1767	42731	0.0413517
P984	individual	donor_3	before_meal	serum	1003	323	2211	44862	0.0492845
P985	individual	donor_3	3h_after_meal	serum	440	208	1438	44179	0.0325494
P986	individual	donor_3	5h_after_meal	serum	411	207	944	38874	0.0242836
P987	individual	donor_3	7h_after_meal	serum	464	218	1402	43863	0.0319632
P988	individual	donor_3	9h_after_meal	serum	792	286	1941	55596	0.0349126
P989	individual	donor_4	before_meal	serum	744	286	1470	46306	0.0317453
P990	individual	donor_4	3h_after_meal	serum	596	241	1587	45813	0.0346408
P991	individual	donor_4	5h_after_meal	serum	496	209	1043	41398	0.0251945
P992	individual	donor_4	7h_after_meal	serum	533	214	1450	45255	0.0320407
P993	individual	donor_4	9h_after_meal	serum	515	219	1400	45622	0.0306869

## Sheet: human
Non-Human Peptides Revealed in Blood Reflect the Composition of Intestinal Microbiota
Corresponding author: Georgij Arapidi, arapidi@gmail.com
Additional file 8. Summary table of the amino acid sequences identified against the database of human and microbiota proteins HuMiProt90 in the blood serum samples of four healthy donors before a meal and 3, 5, 7 and 9 h after a meal
List of identified sequences related to human (with spectral counting at the crossing)
peptide sequence - amino acide sequence of the identified peptide
P969..P993 - sample ids
peptide sequence	P969	P971	P972	P973	P974	P975	P976	P977	P978	P984	P985	P986	P987	P988	P989	P990	P991	P992	P993
DSGEGDFLAEGGGVR	84	78	95	84	81	92	89	104	89	87	99	88	94	81	75	80	83	85	79
EGDFLAEGGGVR	77	42	84	85	72	92	73	89	87	79	84	66	76	69	49	78	31	75	74
SGEGDFLAEGGGVR	46	61	80	61	49	75	73	77	68	60	65	60	63	37	20	56	25	50	47
ADSGEGDFLAEGGGVR	34	80	67	62	27	73	81	73	67	57	54	71	55	22	17	55	36	45	49
GEGDFLAEGGGVR	28	28	64	61	22	56	63	64	69	56	57	43	55	28	10	49	12	28	35
DSGEGDFLAEGGGV	45	4	47	51	49	49	34	54	51	47	45	11	46	40	41	44	4	43	41
SYKMADEAGSEADHEGTHSTKRGHAKSRPV	19	23	32	34	17	39	11	36	41	33	25	0	38	7	24	34	10	23	27
SEETKENEGFTVTAEGK	23	12	14	18	8	18	11	15	9	17	23	13	20	23	12	19	14	18	20
SSSYSKQFTSSTSYNRGDSTFESKS	13	3	18	12	6	13	1	11	13	24	23	4	19	27	6	17	4	16	11
SSSYSKQFTSSTSYNRGDSTFESKSYKM	22	0	25	27	0	26	2	13	22	7	17	0	16	25	4	3	0	4	3
SSSYSKQFTSSTSYNRGDSTFESKSY	20	2	18	13	3	14	1	13	12	12	13	1	13	23	4	17	2	16	15
SYKMADEAGSEADHEGTHSTKRGHA	9	6	16	19	15	11	5	16	23	13	4	2	14	4	10	18	5	5	9
SDKPDMAEIEKFDKSKLKKTE	14	4	17	14	3	12	1	9	15	10	17	0	15	27	5	11	3	12	7
SSSYSKQFTSSTSYNRGDSTFES	17	1	13	14	4	9	3	11	9	11	11	4	12	11	3	12	3	13	13
YLQGAKIPKPEASFSPR	9	4	10	10	4	5	3	5	0	14	8	12	11	13	6	16	7	20	15
SSSYSKQFTSSTSYNRGDSTFESKSYKMADEAGSEADHEGTHSTKRGHA	32	0	32	12	0	16	0	4	6	11	13	0	6	14	3	6	0	10	3
QGVNDNEEGFFSAR	9	27	4	9	4	7	6	8	10	3	19	13	8	7	3	3	7	6	3
SDKPDMAEIEKFDKSKLKKTET	10	2	7	15	3	8	1	9	17	4	17	0	16	18	10	5	0	7	5
SSSYSKQFTSSTSYNRGDSTFESKSYKMA	18	0	17	15	1	15	1	10	12	5	15	0	6	18	2	2	0	2	3
HRHPDEAAFFDTASTGK	9	3	13	12	4	7	3	8	11	3	13	0	16	6	5	7	2	7	11
HGLGHGHEQQHGLGHGHKF	0	25	0	3	3	12	10	1	0	12	9	0	3	0	6	18	12	3	17
GSEADHEGTHSTKRGHAKSRPV	5	12	5	5	7	9	7	3	13	7	6	0	4	0	13	11	9	7	3
NGFKSHALQLNNRQIR	5	3	7	6	4	7	3	8	9	9	4	4	7	14	4	7	6	7	11
GEGDFLAEGGGV	7	1	8	7	4	10	1	11	7	9	10	0	8	8	3	8	1	9	6
QEKNPLPSKETIEQEKQAGES	6	2	6	7	6	5	2	5	8	14	6	4	5	6	11	7	1	6	8
SETESRGSESGIFTNTKESSSHHPGIAEFPSRG	12	2	7	4	4	8	0	3	1	4	11	0	10	16	6	9	0	7	8
QGVNDNEEGFFSA	2	8	11	1	6	3	3	0	2	17	9	1	6	9	6	6	10	4	0
GDSTFESKSYKMADEAGSEADHEGTHSTKRGHA	7	2	6	4	2	5	2	6	4	4	8	0	11	6	1	10	0	13	11
DFLAEGGGVR	8	1	5	6	1	9	2	7	1	2	7	1	9	4	0	8	3	12	6
ERHQSACKDEADHEGTHSTKRGHAKSRPV	5	7	5	6	0	5	1	7	8	7	4	0	4	0	5	11	6	3	6
GHGLGHGHEQQHGLGHGHKF	0	23	0	3	3	7	5	2	0	9	1	0	0	0	3	13	11	0	10
SDKPDMAEIEKFDKSKLKKTETQE	8	1	8	6	1	8	0	4	8	2	8	0	7	12	1	1	0	4	7
HVQPQPQPKPQVQLHVQ	8	1	4	6	2	4	0	5	4	7	8	3	5	11	3	4	1	4	3
VGFYESDVMGR	10	0	14	4	0	7	0	5	1	3	6	0	5	12	1	3	0	5	6
HVQPQPQPKPQVQLHVQSQT	10	1	3	7	3	1	0	2	2	11	5	0	2	12	3	4	1	7	4
ADSGEGDFLAEGGGV	5	2	5	5	3	7	4	8	5	3	4	0	5	5	2	4	0	4	4
NGFKSHALQLNNRQI	6	2	5	5	3	2	2	3	2	5	5	2	5	5	4	4	2	8	4
SSYSKQFTSSTSYNRGDSTFES	7	1	6	6	2	4	1	2	8	7	4	1	5	3	1	4	0	6	3
SSYSKQFTSSTSYNRGDST	2	2	5	5	1	3	1	7	4	1	4	1	5	3	3	8	1	7	7
ALTSEEAERSDGDPVQPAVLQVHQTS	6	0	3	5	2	2	0	4	7	7	5	0	4	8	2	3	0	5	6
SSSYSKQFTSSTSYNRGDST	2	2	4	3	1	6	1	5	4	4	5	0	6	1	4	8	2	6	5
TQEKNPLPSKETIEQEKQAGES	4	2	3	5	3	3	0	3	5	8	3	1	3	2	5	6	4	3	6
FLAEGGGVR	4	0	7	4	4	6	1	5	3	1	7	2	7	3	3	1	0	4	5
AGSEADHEGTHSTKRGHAKSRPV	3	8	3	4	5	1	5	1	8	3	1	0	1	0	8	4	6	1	3
GDSTFESKSYKMADEAGSEADHEGTHSTKRGHAKSRPV	7	0	9	1	1	2	0	2	0	1	9	0	7	0	4	9	1	11	1
SSYSKQFTSSTSYNRGDSTFESKSY	8	0	6	7	2	2	0	0	2	4	3	0	2	11	3	5	0	6	4
SGEGDFLAEGGGV	5	0	6	5	2	5	0	6	4	2	4	0	5	5	2	4	0	5	3
GSEMVVAGKLQDR	3	5	9	4	1	1	1	5	0	5	6	2	1	6	0	2	0	4	7
QEILESEEKGDPNKPSGFR	4	3	4	6	4	2	0	2	2	7	3	0	3	3	4	5	2	4	3
AVLEEDEEVTEEAEMEPEDKGH	10	0	5	2	1	3	0	4	3	4	4	0	2	14	2	1	0	2	3
GKSSSYSKQFTSSTSYNRGDSTFESKS	1	3	4	4	1	1	1	2	2	5	6	1	7	7	0	4	1	5	4
MADEAGSEADHEGTHSTKRGHAKSRPV	0	18	1	1	9	2	6	0	3	2	2	0	0	0	5	0	8	0	1
GEDAAQAEKFQHPGSDM	3	1	2	3	5	3	1	1	5	9	1	1	3	2	5	3	2	3	3
ADRSGKDGVMEMNSIEPAKETTTNV	5	0	3	6	1	2	0	6	2	7	3	0	3	3	4	3	0	4	3
QGAKIPKPEASFSPR	2	5	3	5	1	0	0	3	1	2	2	7	3	2	2	4	7	3	3
SLDRNLPSDSQDLGQHGLEED	2	0	4	3	1	2	1	2	2	6	2	0	3	2	1	8	1	8	7
GAVEGKEELPDENKSLEETLH	4	0	3	5	3	2	0	2	2	5	2	0	3	7	2	3	0	7	4
IETKGQYDEEEMTMQQAKRRQ	2	3	3	3	2	3	3	3	3	3	2	2	3	3	3	3	3	4	3
TSSTSYNRGDSTFESKSYKM	3	3	3	3	2	3	2	3	2	2	3	2	3	3	2	4	2	4	5
EADHEGTHSTKRGHAKSRPV	1	4	0	3	6	2	4	0	3	3	0	0	4	0	7	4	6	2	4
SDKPDMAEIEKFDKSKLK	4	0	2	1	1	3	0	3	3	5	11	0	6	4	1	4	0	4	1
SDKPDMAEIEKFDKSKLKKTETQ	6	0	0	2	2	5	0	3	3	5	3	0	1	7	6	1	0	5	3
NVHSAGAAGSRMNFRPGVLSS	11	1	3	3	1	2	2	1	0	2	3	0	4	5	0	3	0	6	4
TSEYQTFFNPR	5	0	6	3	1	6	4	2	6	0	5	0	5	5	1	1	0	1	0
EILESEEKGDPNKPSGFR	3	2	3	3	2	3	0	3	1	4	3	3	3	3	4	3	1	3	3
GEDAAQAEKFQHPG	3	1	3	2	4	2	1	3	4	4	2	3	1	2	4	3	2	3	3
QGVNDNEEGFFSARGH	4	7	1	3	1	1	2	2	0	2	5	3	1	1	1	2	6	4	4
GDFLAEGGGVR	3	1	6	1	1	2	0	3	8	1	5	1	5	8	0	1	0	2	1
STSYNRGDSTFESKSYKM	3	2	2	2	1	3	2	3	2	3	2	1	3	3	3	5	2	3	4
VEGEIAEEAAEKAT	5	1	1	5	1	1	0	1	3	6	1	1	1	7	2	2	1	5	5
SSSYSKQFTSSTSYNRGDSTF	5	0	3	2	3	2	0	3	0	3	5	0	3	4	3	2	0	6	3
SSTSYNRGDSTFESKSYKMA	3	3	3	3	2	2	2	2	2	2	3	1	2	2	2	4	0	5	4
GKSSSYSKQFTSSTSYNRGDSTFES	3	1	3	5	2	2	1	2	3	5	2	1	3	4	1	2	0	4	2
KMADEAGSEADHEGTHSTKRGHAKSRPV	0	2	2	2	1	3	0	1	4	2	0	0	3	0	11	2	8	1	4
SEETKENEGFTVTAEG	2	1	0	2	3	1	1	0	0	4	1	2	0	4	3	6	3	6	7
STSYNRGDSTFESKSYKMA	2	2	2	2	2	2	2	2	2	2	2	2	3	3	1	4	3	5	3
HRHPDEAAFFDTASTG	5	2	3	6	2	3	1	2	2	1	2	0	5	4	0	2	0	3	2
NRGDSTFESKSYKMA	2	3	2	2	2	3	2	2	3	3	1	1	3	1	4	4	3	1	3
SDKPDMAEIEKFDKSKLKKTETQEKNPLPSKETIEQEKQAGES	7	0	3	1	1	3	0	2	3	3	3	0	0	4	3	5	0	4	3
AVPPNNSNAAEDDLPTVELQGVVPR	4	0	4	0	0	0	0	0	0	3	5	1	3	6	4	5	0	6	3
GKSSSYSKQFTSSTSYNRGDSTFESKSY	2	2	3	2	1	4	1	2	3	5	3	0	1	6	1	2	0	4	2
SEADHEGTHSTKRGHAKSRPV	1	7	1	1	5	0	4	0	3	4	0	0	2	0	3	4	7	1	1
SYSKQFTSSTSYNRGDST	2	1	2	2	2	4	2	4	3	3	3	2	2	2	2	2	1	3	2
ESKSYKMADEAGSEADHEGTHSTKRGHAKSRPV	2	0	2	2	1	1	0	3	1	9	3	0	6	0	2	2	1	2	6
SDKPDMAEIEKFDKSKL	3	2	4	2	4	1	0	3	1	1	2	1	2	5	5	1	1	3	2
SYKMADEAGSEADHEGTHST	2	2	2	3	3	1	2	3	3	3	1	3	3	0	4	1	2	2	3
SYSKQFTSSTSYNRGDSTFESKS	3	1	4	2	1	2	0	2	2	4	4	0	4	3	1	2	1	4	3
KREEAPSLRPAPPPISGGGY	2	2	2	3	2	2	2	3	2	1	1	4	1	0	1	4	2	3	5
MPPAQQQITSGQMH	1	4	1	2	5	1	1	2	5	4	1	2	1	1	3	3	2	1	1
TSSTSYNRGDSTFESKSYKMA	2	1	2	3	1	2	1	2	2	3	2	2	1	2	3	2	2	3	5
TSYNRGDSTFESKSYKM	2	1	3	3	3	1	0	3	3	3	0	0	3	2	3	4	1	3	3
TYAPVISAEKAYHEQ	3	0	2	5	2	2	0	2	5	4	2	1	3	1	1	4	0	3	1
DEAGSEADHEGTHSTKRGHAKSRPV	0	6	1	0	8	1	7	2	3	1	1	0	1	0	5	0	4	0	0
GSESGIFTNTKESSSHHPGIAEFPSRG	4	0	2	0	0	1	0	3	2	7	2	0	1	5	2	4	0	5	2
KNPLPSKETIEQEKQAGES	3	1	1	3	2	2	1	2	3	5	0	1	1	3	5	2	1	1	3
TEFMQDPDEEHLKKSSQVPRTE	3	0	2	2	2	3	0	1	4	5	2	0	3	2	1	2	0	4	4
TKSPLFMGKVVNPTQK	2	1	2	3	2	2	1	1	2	2	2	2	2	2	1	3	4	3	3
DEAAFFDTASTGK	4	0	5	3	1	1	0	2	4	2	2	0	3	5	0	3	0	2	2
EETKENEGFTVTAEGK	1	2	0	2	1	0	1	0	0	2	1	7	1	4	1	2	7	2	5
ESKSYKMADEAGSEADHEGTHSTKRGHA	2	0	1	2	1	3	0	3	1	5	1	0	5	0	5	2	0	4	4
FTSSTSYNRGDSTFESKSYKMA	3	0	3	2	1	3	1	2	3	3	3	1	3	3	1	2	0	2	3
QQQPVAQSYGGYKEPAAPVSIQR	5	0	3	7	3	1	0	1	3	4	1	0	2	5	0	1	0	2	1
TEKAPEPHVEEDDDDELDSKLNY	5	0	3	2	1	4	0	1	3	3	4	0	2	5	2	2	0	1	1
YNRGDSTFESKSYKMADEAGSEADHEGTHSTKRGHA	4	0	6	5	1	3	0	4	3	0	3	0	3	0	2	1	0	4	0
EILESEEKGDPNKPSGFRSV	2	0	3	3	1	3	0	3	3	4	2	2	2	2	3	2	0	2	1
SKQFTSSTSYNRGDSTFESKS	3	0	2	3	0	1	0	3	3	3	2	0	2	4	3	3	0	2	4
SYKMADEAGSEADHEGTHSTKRG	1	2	0	3	2	0	2	0	2	4	0	3	1	0	4	3	3	4	4
TATSEYQTFFNPR	2	1	2	1	3	2	2	7	3	1	2	1	2	4	2	1	0	1	1
FTSSTSYNRGDSTFESKSYKM	3	0	3	3	1	4	0	3	3	2	2	0	2	3	0	2	0	3	3
NVHSAGAAGSRMNFRPG	0	3	0	1	0	1	0	1	0	3	0	2	1	1	5	6	3	4	6
GSEADHEGTHSTKRGHA	4	1	6	2	3	1	2	1	2	1	5	0	1	1	1	2	1	1	1
LQGAKIPKPGLDHTEASFSPR	2	4	2	1	0	2	3	2	0	1	1	1	2	1	0	3	5	3	3
QFTSSTSYNRGDSTFESKSYKMA	7	0	4	2	2	3	0	2	1	1	4	0	3	5	0	1	0	1	0
ATSEYQTFFNPR	2	0	5	2	1	5	2	1	4	0	2	0	3	7	1	0	0	0	0
GKSSSYSKQFTSSTSYNRGDSTF	1	0	2	3	2	3	2	3	0	3	3	0	3	2	0	4	0	2	2
GPPDVPDHAAYHPF	3	0	1	3	1	2	3	1	0	3	1	1	2	1	1	4	2	2	4
KTETQEKNPLPSKETIEQEKQAGES	3	0	2	3	1	0	0	1	4	3	2	0	4	4	3	1	1	2	1
LVEGEIAEEAAEKAT	5	0	2	3	1	0	0	0	2	4	1	1	1	7	2	1	0	2	3
RAVPPNNSNAAEDDLPTVELQGVVPR	3	0	1	1	0	2	0	1	0	4	1	2	2	3	4	4	0	3	4
GKSSSYSKQFTSSTSYNRGDST	2	1	2	2	1	0	0	2	2	4	2	1	2	1	2	4	1	3	2
NRGDSTFESKSYKMADEAGSEADHEGTHSTKRGHA	5	0	4	4	1	4	0	4	1	0	3	0	2	0	1	2	0	3	0
QEILESEEKGDPNKPSGFRSV	2	0	1	2	2	1	0	1	3	5	2	0	2	4	2	3	0	2	2
SLDRNLPSDSQDLGQHG	1	2	2	2	2	2	2	1	1	2	1	2	2	2	2	2	2	2	2
SSYSKQFTSSTSYNRGDSTFESKS	2	1	1	1	2	0	0	0	1	4	2	0	5	6	3	2	0	2	2
TADSGEGDFLAEGGGVR	1	4	3	3	1	1	2	2	3	0	2	4	3	3	0	1	1	0	0
AKAVLEEDEEVTEEAEMEPEDKGH	7	0	0	0	1	0	0	0	2	4	0	0	1	8	3	4	0	3	0
GEDAAQAEKFQHPGSDMR	0	2	1	2	1	2	1	2	2	2	2	2	2	3	1	2	2	2	2
SEEAERSDGDPVQPAVLQVHQTS	3	0	3	3	1	2	0	1	3	3	0	1	2	3	3	1	0	3	1
SGAESSKGAAFVSKQEGSEVVKRPR	2	1	3	3	0	2	0	1	2	3	4	0	2	0	0	4	2	2	2
SYNRGDSTFESKSYKMADEAGSEADHEGTHSTKRGHA	4	0	2	4	1	4	0	4	0	0	4	0	2	0	2	3	0	3	0
WTADSGEGDFLAEGGGVR	0	1	1	2	2	4	7	2	2	1	5	1	0	0	1	1	2	1	0
EYHTEKLVTSKGDKEL	2	1	2	2	1	2	1	2	2	2	3	0	2	1	2	2	1	2	2
LKPEEEAPAPEVGASKPEGI	1	2	1	2	2	2	1	3	2	2	1	2	2	2	0	2	1	2	2
GHRPLDKKREEAPSLRPAPPPISGGGYRARPA	1	1	3	0	1	3	1	1	1	2	3	0	3	0	0	2	0	6	3
IPKPGLDHTEASFSPR	0	2	1	1	0	1	0	3	0	3	2	2	3	1	0	2	4	3	3
KPKVNPFRPGDSEPPPAPGAQRAQ	2	0	3	1	1	1	0	2	2	4	1	0	3	1	2	3	0	3	2
NGFKSHALQLNNRQ	1	3	1	1	2	1	1	2	2	2	1	1	2	1	3	1	3	0	3
SSKITHRIHWESASLLR	3	0	3	0	0	4	0	0	0	1	2	0	2	15	0	1	0	0	0
AMKDEEKMEIQEMQLKE	6	0	0	0	2	0	0	0	1	3	0	0	0	14	1	1	0	1	1
EILESEEKGDPNKPSGF	3	0	2	2	2	2	0	2	0	2	2	0	2	2	3	2	0	2	2
KSPLFMGKVVNPTQK	0	2	0	2	1	1	1	2	0	3	2	2	1	3	2	2	0	3	3
SEMVVAGKLQ	2	1	2	2	0	1	1	1	0	2	2	2	3	3	1	2	0	2	3
SSSYSKQFTSSTSYNR	2	2	0	2	2	2	1	2	2	2	1	2	1	1	1	2	0	2	3
SRSGGGGGGGLGSGGSIRSSY	1	2	4	2	2	2	4	3	0	1	1	0	2	1	1	1	0	1	1
GFKSHALQLNNRQI	1	2	1	2	0	1	1	2	1	2	2	1	2	2	1	1	1	2	3
QGVNDNEEGFF	0	1	1	1	0	1	0	2	0	4	3	0	4	1	3	1	0	3	3
SLDRNLPSDSQDLGQHGLEEDFM	1	0	1	0	1	0	0	2	0	3	2	0	3	4	3	4	0	2	2
SSTSYNRGDSTFESKSYKM	1	1	1	1	2	2	2	1	2	2	0	1	1	2	2	1	1	2	3
SYNRGDSTFESKSYKMA	1	1	2	2	2	1	0	2	3	1	1	1	1	1	1	2	2	2	2
VAPEEHPVLLTEAPLNPK	0	0	0	2	2	1	0	1	5	1	2	0	2	1	2	3	0	2	4
ADHEGTHSTKRGHAKSRPV	0	2	1	4	2	0	2	1	2	1	0	0	0	0	2	2	4	2	2
EGDFLAEGGGV	2	0	3	0	0	2	0	0	0	1	2	0	2	3	2	1	0	4	5
FTSSTSYNRGDSTFESKS	2	2	2	1	0	0	0	2	1	1	3	2	1	1	1	2	2	3	1
GKSSSYSKQFTSSTSYNRGDSTFESKSYKMA	6	0	2	2	0	1	0	3	3	1	1	0	1	7	0	0	0	0	0
SDKPDMAEIEKFDKS	4	0	3	3	1	0	1	0	3	1	2	1	2	3	1	1	0	0	1
SLDRNLPSDSQDLGQHGLEEDF	2	0	2	3	0	2	0	1	1	2	1	0	1	4	2	2	0	2	2
FDKSKLKKTETQEKNPLPSKETIEQEKQAGES	2	0	0	2	1	2	0	2	1	4	2	0	3	1	1	2	0	2	1
FTSSTSYNRGDSTFESKSY	2	1	2	1	1	2	1	2	1	2	1	2	0	1	1	2	2	1	1
KLDDDLEHQGGHVLDHGHKH	2	0	0	3	0	2	0	1	0	3	3	0	2	0	0	3	2	2	3
NRGDSTFESKSYKM	0	2	2	2	0	1	3	1	2	2	0	1	1	1	1	2	3	1	1
RHDWGHEKQRKHNLGHGHKHE	0	15	0	0	0	0	2	0	0	0	0	0	0	0	0	0	9	0	0
SPPAQGIPEAKVRHPLSY	1	0	2	3	0	3	0	3	3	2	2	0	2	2	0	1	0	1	1
SRPGGRASVDTKEAEGAPQVEAGKRLE	2	0	3	3	0	1	0	2	2	3	2	0	1	1	1	1	0	2	2
SYALTSEEAERSDGDPVQPAVLQVHQTS	2	0	2	2	0	2	0	0	3	2	2	0	1	5	2	1	0	1	1
YSKQFTSSTSYNRGDSTFESKS	3	0	2	2	0	1	0	0	0	2	2	0	4	2	1	2	0	3	2
EEAGARVQQNVPSGTDTGDPQSKPLG	1	2	1	1	1	1	1	1	1	2	1	2	1	1	1	2	2	2	1
EEDEEVTEEAEMEPEDKGH	4	0	2	1	1	0	0	0	1	5	1	0	0	4	3	1	0	1	1
GHRPLDKKREEAPSLRPAPPPISGGGY	2	0	2	1	0	0	0	2	0	0	2	0	2	1	1	4	0	3	5
GLPGPPDVPDHAAYHPF	1	1	2	1	0	2	1	1	1	2	2	2	2	0	0	2	1	2	2
NLAKGKEESLDSDLY	1	1	1	1	0	1	0	1	1	2	1	1	2	1	2	2	1	3	3
REEAPSLRPAPPPISGGGY	1	2	1	2	1	1	1	0	0	0	1	2	2	2	0	0	1	2	6
SSSYSKQFTSSTSYNRGDSTFESKSYK	2	3	2	0	1	2	0	2	0	1	2	0	2	2	1	1	0	3	1
SYKMADEAGSEADHEGTHSTKR	0	1	0	4	2	0	3	0	1	3	0	1	1	0	2	4	3	0	0
SYSKQFTSSTSYNRGDSTFES	1	1	1	2	1	1	0	1	1	2	1	0	1	2	2	2	0	2	4
TYAPVISAEKAYHEQL	2	0	2	2	0	2	0	2	2	2	2	0	2	2	0	2	1	2	0
VVGTAWTADSGEGDFLAEGGGVR	0	2	1	2	0	2	1	1	3	1	0	2	1	1	1	4	1	1	1
AGSVADSDAVVKLDDGHLN	2	0	1	1	1	1	0	1	1	1	1	1	1	6	2	1	1	1	1
DRNLPSDSQDLGQHG	0	2	0	0	2	0	2	0	2	1	0	3	1	0	5	2	2	0	2
EILESEEKGDPNKPSGFRSVKAPVT	2	0	1	3	1	2	0	1	1	2	1	0	1	3	1	1	0	1	3
EKNPLPSKETIEQEKQAGES	1	0	1	1	1	1	0	1	2	3	1	1	1	1	2	3	1	1	2
ERQEAEEAKEALLQ	0	0	2	1	1	2	0	2	0	1	2	2	2	1	2	2	0	2	2
FLKAVDTNRASVGQDSPEPR	1	0	1	3	0	2	0	2	2	2	2	0	0	1	2	2	0	2	2
NIKYHEEFEKSRMGPSG	4	0	3	3	0	2	0	2	0	4	0	0	1	2	0	1	0	2	0
QFTSSTSYNRGDSTFESKSY	3	1	1	1	1	1	0	1	1	1	3	0	0	4	0	1	0	3	2
SALEEYTKKLNTQ	1	2	1	2	0	2	1	1	1	1	2	3	2	2	0	1	1	1	0
SETESRGSESGIFTNTKESSSHHPGIAEFPSRGK	3	0	1	1	1	4	0	2	0	0	3	0	2	1	1	1	0	1	3
DKTERELLESYIDGR	3	0	2	0	0	1	0	1	2	1	3	1	2	3	1	1	0	1	1
GQKDSYVGDEAQSKRGILT	0	0	1	3	2	1	0	1	2	2	0	0	1	1	3	2	1	1	2
HPDEAAFFDTASTGK	0	2	0	3	2	0	0	0	2	1	3	0	3	1	2	0	0	1	3
KQFTSSTSYNRGDSTFESKSY	1	1	1	1	0	2	0	2	3	1	2	0	2	2	0	1	0	2	2
LQGAKIPKPEASFSPR	1	4	2	0	1	0	2	0	0	2	1	2	2	1	0	0	3	1	1
SETSRTAFGGRRAVPPNNSNAAEDDLPTVELQGVVPR	2	0	0	0	0	1	0	0	1	2	2	0	2	10	1	0	0	1	1
SRQLGLPGPPDVPDHAA	0	1	0	0	3	0	0	0	0	0	0	5	1	0	2	1	5	3	2
SYNRGDSTFESKSYKM	0	1	0	1	1	1	0	1	2	2	1	1	2	1	2	2	0	2	3
YNRGDSTFESKSYKMA	0	1	0	1	1	0	0	3	1	3	0	1	3	1	2	2	1	1	2
AWTADSGEGDFLAEGGGVR	0	1	2	0	1	1	7	2	1	0	0	2	1	0	1	1	2	0	0
EAGSEADHEGTHSTKRGHAKSRPV	0	2	1	3	2	1	2	1	0	3	0	0	0	0	2	0	3	1	1
ESSSHHPGIAEFPSRG	0	1	0	2	1	0	1	1	0	3	1	2	1	0	2	3	2	1	1
HPEQLITGKEDAANNY	2	0	2	2	1	2	0	1	1	1	1	0	1	2	1	1	1	2	1
SSYSKQFTSSTSYNR	2	2	2	2	1	2	0	1	0	0	0	0	2	0	2	2	1	2	1
TSSTSYNRGDSTFESKSY	1	2	2	0	1	1	0	1	1	2	0	1	2	0	1	3	1	1	2
VNPFRPGDSEPPPAPGAQRAQ	1	1	1	1	1	1	0	1	1	3	0	1	1	1	3	1	2	1	1
YLQGAKIPKPEAS	0	3	0	2	0	0	0	0	1	3	0	1	0	0	3	3	3	1	2
EEAPSLRPAPPPISGGGY	1	1	1	2	1	1	1	1	1	1	2	0	1	1	1	1	1	1	2
QPQQQPVAQSYGGYKEPAAPVSIQR	1	0	2	1	0	1	0	2	2	2	3	0	2	2	0	1	0	2	0
QRDPVGRYEPAGGDANRL	0	1	1	0	2	1	1	1	0	1	1	1	2	1	0	2	2	2	2
SKQFTSSTSYNRGDSTF	1	0	1	1	2	2	0	1	0	0	3	1	3	4	1	1	0	0	0
SYKMADEAGSEADHEGTHSTK	0	4	0	0	3	0	2	0	0	2	0	1	0	0	3	3	3	0	0
YAPQKKFGPVVAPKPK	1	1	1	1	2	1	0	1	1	3	0	0	1	1	2	3	1	0	1
AGSEADHEGTHSTKRGHA	1	2	1	2	2	1	2	1	1	1	1	0	1	0	2	1	1	0	0
DKDKVDKSAVGFEY	0	0	2	1	1	2	0	1	2	2	1	0	1	2	1	1	0	2	1
GKSSSYSKQFTSSTSYNRGDSTFESKSYKM	2	0	1	3	1	1	0	3	1	2	1	0	0	5	0	0	0	0	0
GRPEAQPPPLSSEHKEPVAGDAVPGPKDGSAPEVRGA	1	2	1	1	0	1	1	1	0	1	2	1	3	1	0	0	0	2	2
KFSPGAPGGSGSQPNQKLGHPEAL	1	0	1	1	0	0	0	1	2	3	0	0	2	2	2	2	0	2	1
QEKPSSPSPMPSSTPSPSLNLG	3	0	1	1	2	1	0	1	2	1	2	0	1	2	2	0	0	1	0
QPPTVVPGGDLAKVQR	1	0	1	2	1	2	0	1	2	3	0	0	1	1	0	2	1	1	1
SIAAATGFVKKDQLGKNEE	2	0	2	2	0	1	0	2	0	1	1	0	1	1	1	3	0	1	2
SYKMADEAGSEADHEGTHSTKRGH	0	2	0	2	2	0	0	0	3	3	0	0	0	0	3	3	2	0	0
TSYNRGDSTFESKSYKMA	0	0	1	0	2	1	0	2	1	1	0	1	1	0	2	3	1	1	3
YNRGDSTFESKSYKM	0	0	0	3	1	1	0	1	2	1	0	1	2	0	2	2	0	2	2
YSKQFTSSTSYNRGDST	0	1	1	2	1	1	0	1	1	1	2	1	1	1	1	1	1	1	2
ELLPGESNKIPR	0	2	1	1	0	1	0	1	1	1	1	1	2	1	2	1	0	2	1
GDSTFESKSYKM	0	2	0	1	1	0	2	0	2	2	0	1	0	0	3	1	2	0	2
GGTGGIGGVGGTGGVGNRAPR	1	1	1	1	0	1	1	1	1	2	0	1	1	0	2	2	1	1	1
GHGLGHGHEQQHGLGHGHKFKL	1	0	1	0	0	1	0	0	0	0	5	0	0	0	0	3	3	1	4
KIPKPGLDHTEASFSPR	0	0	1	0	0	2	0	1	0	1	3	1	3	1	0	1	1	3	1
LDDMTKNDPFKARVS	2	0	2	2	0	1	0	2	2	2	1	0	1	1	0	0	0	3	0
QFTSSTSYNRGDSTFESKS	1	2	1	1	1	1	0	1	1	1	1	1	1	1	1	1	0	1	2
RPPPPPPPEPARPAVPGGQ	0	1	0	0	1	1	1	0	1	1	0	4	1	0	1	2	2	1	2
SKQFTSSTSYNRGDST	0	0	1	2	2	1	2	1	2	0	1	0	1	1	2	2	0	1	0
SKQFTSSTSYNRGDSTFESKSY	2	0	2	1	0	1	0	0	1	0	0	0	2	1	2	2	0	2	3
SRPDSNIYKKPPIYKQRESVG	1	0	2	3	0	0	0	1	3	2	0	0	1	0	1	2	0	1	2
SVMPSPKVSDTVVEPYN	1	0	3	1	0	1	0	1	1	3	1	0	1	1	1	2	0	1	1
TSYNRGDSTFESKSY	0	2	0	0	1	0	0	1	2	2	0	2	1	0	1	2	2	1	2
DAHKSEVAHRFKDLGEENFK	1	4	2	0	1	2	1	0	0	1	0	0	0	0	0	1	3	0	2
DDMTKNDPFKARVS	1	0	1	0	2	0	0	1	1	1	0	1	1	2	2	0	2	2	1
EEVTEEAEMEPEDKGH	2	0	2	3	1	0	0	0	2	2	0	0	0	2	2	0	1	1	0
GDSTFESKSYKMA	1	2	0	2	0	1	1	0	1	1	1	1	1	0	1	1	2	1	1
GLGHGHEQQHGLGHGHKF	0	6	0	0	0	0	2	0	0	1	0	0	0	0	0	2	6	0	1
GQKDSYVGDEAQSKRGILTL	2	0	1	2	1	2	0	1	1	1	0	0	1	3	1	0	0	1	1
GSESGIFTNTKESSSHHPGIAEFPSRGK	1	0	2	2	0	1	0	2	2	0	3	0	2	1	0	0	0	2	0
HVQPQPQPKPQVQLH	0	1	0	1	3	0	1	0	3	3	0	1	0	1	2	1	1	0	0
KQFTSSTSYNRGDSTFESKSYKMA	2	0	2	1	1	1	0	1	0	1	0	0	0	1	0	3	0	3	2
KVEQAVETEPEPELRQQT	0	2	0	0	0	1	2	0	0	2	0	2	1	0	2	2	2	0	2
LVEGEIAEEAAEKA	1	0	0	1	1	1	0	1	1	2	1	0	0	5	1	0	0	3	0
MGQKDSYVGDEAQSKRGILT	1	0	2	2	0	2	0	2	2	2	0	0	2	0	0	2	1	0	0
QEILESEEKGDPNKPSGFRSVKAPVT	1	0	2	2	0	0	0	0	4	2	1	0	1	2	1	1	0	0	1
SETESRGSESGIFTNT	1	1	1	1	1	1	1	1	0	1	1	1	1	1	1	1	2	0	1
SKQFTSSTSYNRGDSTFES	1	0	2	0	2	1	1	1	1	1	2	0	1	1	1	1	0	1	1
SKQFTSSTSYNRGDSTFESKSYKMA	3	0	1	2	1	2	0	0	0	1	1	0	1	0	1	2	0	2	1
SSSYSKQFTSSTSY	1	1	1	1	1	1	1	1	1	1	1	1	1	1	1	1	0	1	1
TAWTADSGEGDFLAEGGGVR	2	1	3	2	1	3	0	0	0	1	3	2	0	0	0	0	0	0	0
YAPVISAEKAYHEQ	1	0	0	1	1	1	0	2	2	2	2	0	2	0	0	2	0	2	0
AERSDGDPVQPAVLQVHQTS	1	0	0	2	1	0	0	0	2	4	0	0	0	2	1	2	0	1	1
DDDLEHQGGHVL	1	1	0	1	1	1	1	1	0	1	1	1	1	1	1	1	1	1	1
DDDLEHQGGHVLDHGH	0	3	0	0	2	0	2	0	0	3	0	2	0	0	2	1	1	0	1
FEKKSLEDKTEREL	0	0	0	1	0	1	0	0	0	2	1	0	2	0	0	3	0	3	4
KDKTLLRDEKKMEKL	1	0	2	1	1	0	0	0	2	4	1	0	1	1	0	1	0	1	1
KMADEAGSEADHEGTHSTKRGHA	1	2	1	1	4	1	2	0	1	1	0	0	0	0	1	1	1	0	0
KVEQAVETEPEPELR	0	1	1	0	1	1	2	0	0	2	0	2	0	0	1	2	2	1	1
LANTQPRGPPASSPAPAPKF	0	0	1	2	3	1	0	1	3	1	0	1	0	0	2	1	0	1	0
MADEAGSEADHEGTHSTKRGHA	1	0	2	1	4	1	0	1	4	0	1	0	0	1	0	0	1	0	0
NPLPSKETIEQEKQAGES	1	0	1	0	0	2	0	1	2	2	1	0	1	1	1	1	1	1	1
PVTVTRTTITTTT	1	0	1	3	0	1	0	1	2	1	1	0	0	3	1	1	0	1	0
QFTSSTSYNRGDSTFES	2	0	0	1	1	1	1	1	1	1	0	1	1	1	0	2	1	1	1
QGAKIPKPGLDHTEASFSPR	2	1	1	0	0	0	0	0	0	0	2	3	1	1	0	2	0	3	1
SALVEGEIAEEAAEKAT	4	0	1	0	0	0	0	0	1	1	1	0	1	4	1	1	0	1	1
SSGVKSTHQAAIVSKIDSRLE	2	0	3	1	2	2	0	2	1	0	2	0	0	2	0	0	0	0	0
SSSYSKQFTSSTSYNRGDSTFESKSYKMADEAGSEADHEGTHST	4	0	4	1	0	0	0	0	0	2	1	0	0	4	0	1	0	0	0
SSYSKQFTSSTSY	1	0	1	1	1	1	1	1	1	1	1	1	1	1	1	1	0	1	1
TEKAPEPHVEEDDDDELDSKLN	2	0	0	1	1	1	0	0	0	2	0	0	0	4	1	1	0	2	2
TYAPVISAEKAYH	1	0	1	2	1	2	0	1	2	2	0	0	1	0	0	2	0	2	0
DTPENLRLKQQSELQ	1	0	1	1	1	1	0	0	1	2	1	0	1	2	1	1	0	1	1
FESKSYKMADEAGSEADHEGTHSTKRGHAKSRP	0	0	0	1	0	0	0	1	1	6	0	0	4	0	0	2	0	0	1
GLPGPPDVPDH	0	1	0	1	0	0	1	0	0	1	0	2	0	0	2	2	1	3	2
IPKPEASFSPR	1	0	1	2	0	1	0	1	1	1	0	2	1	0	0	1	2	1	1
KQFTSSTSYNRGDSTFES	1	0	1	1	1	1	1	1	1	1	1	1	1	1	0	1	0	1	1
NEATGGKYVPRAILVD	2	0	1	1	1	2	0	0	2	1	1	0	0	1	1	1	0	1	1
QEILESEEKGDPNKPSGF	1	0	0	4	0	1	0	0	0	2	1	0	0	0	1	1	0	3	2
QEKPSSPSPMPSSTPSPSLN	0	0	0	2	1	0	0	0	2	3	0	0	1	0	2	2	0	1	2
SEYQTFFNPR	1	0	3	1	1	1	0	0	1	1	0	0	1	0	1	1	0	3	1
SYSKQFTSSTSYNRGDSTFESKSY	3	0	2	2	0	1	0	1	0	1	0	0	1	3	0	1	0	1	0
AAAAIEAAAKKLE	1	0	2	1	0	2	0	1	1	1	2	0	1	1	0	1	1	0	0
AGVEMAGQAPSQEDRAQVVS	1	0	1	1	1	1	0	1	0	1	1	0	1	2	1	1	0	1	1
APVISAEKAYHEQL	1	0	0	1	0	1	0	1	3	0	2	0	2	1	0	1	0	2	0
DKESEVYKML	1	0	1	1	2	0	0	1	1	3	1	0	1	1	0	1	0	1	0
DKTLLRDEKKMEKL	1	0	1	0	0	1	0	1	0	3	0	0	2	2	1	2	0	1	0
DQNTKSPLFMGKVVNPTQK	0	0	1	0	2	1	0	2	1	1	0	0	0	0	1	1	0	2	3
EAAAQYNPEPPPPRTHYSNIE	1	0	1	2	0	1	0	1	2	2	1	0	1	1	0	0	0	1	1
EGVQKEDIPPADLSDQVPDTESETR	1	0	0	0	0	1	0	1	0	1	2	0	2	1	0	1	0	2	3
EILESEEKGDPNKPSGFRS	0	0	0	2	2	0	0	1	0	2	0	0	0	2	3	1	0	1	1
FESKSYKMADEAGSEADHEGTHSTKRGHA	1	0	0	3	0	0	0	1	1	2	1	0	0	0	1	1	0	4	0
FTSSTSYNRGDSTFES	1	1	0	1	1	1	0	0	1	0	1	1	1	1	1	1	1	1	1
GAVEGKEELPDENKSLE	1	0	1	0	1	0	0	1	1	1	1	1	0	1	1	1	1	1	2
GVVSLGSPSGEVSHPRKT	0	2	0	0	0	0	0	0	0	2	0	2	0	0	3	2	1	0	3
HVQPQPQPKPQVQLHVQSQ	0	0	0	0	1	0	0	0	1	5	1	0	0	3	0	2	1	1	0
LANTQPRGPPASSPAPAPKFSPVTPKFTPVAS	1	0	4	0	0	1	0	0	2	1	3	0	0	2	0	1	0	0	0
LVMDDEIESEAKKESL	2	0	2	1	0	2	0	0	2	2	2	0	0	2	0	0	0	0	0
MGVVSLGSPSGEVSHPRKT	0	2	0	2	0	0	0	0	0	2	0	1	2	0	1	2	1	1	1
NDNEEGFFSAR	0	2	0	0	0	0	2	0	0	0	0	5	1	0	1	2	2	0	0
NGFKSHALQLNNR	0	2	0	1	2	0	1	0	1	0	0	2	0	0	0	2	2	0	2
NKTEDLEATSEHFKTT	1	0	0	2	1	1	0	1	1	3	0	0	1	1	1	1	0	1	0
QFTSSTSYNRGDST	1	0	1	1	2	1	1	0	0	1	0	1	1	1	1	1	1	1	0
QFTSSTSYNRGDSTFESKSYKM	6	0	2	1	0	0	0	1	1	1	1	0	0	2	0	0	0	0	0
QQQPHHIPTSAPVYQ	1	0	0	1	0	1	0	1	2	2	0	1	0	1	1	2	1	1	0
QRDPVGRYEPAGGDANRLR	1	1	1	1	0	1	1	1	0	1	1	1	1	1	0	1	0	1	1
REYHTEKLVTSKGDKEL	0	1	0	2	0	0	0	1	1	1	2	0	0	0	1	0	4	2	0
SETESRGSESGIFTNTKES	0	2	0	0	1	1	1	0	0	2	0	1	1	0	1	1	3	0	1
SVVPSPKVSDTVVEPYN	1	0	1	1	0	1	0	1	0	2	2	0	2	0	0	3	0	1	0
TLPTKETIEQEKRSEIS	0	0	1	1	0	0	0	0	1	2	1	1	0	4	1	2	0	0	1
TVFLDHENANKILNRPK	1	1	1	0	0	2	2	1	0	0	4	0	2	1	0	0	0	0	0
VGMGQKDSYVGDEAQSKRGILT	2	0	2	2	0	2	0	1	1	1	0	0	1	2	0	0	0	1	0
AEKTKQGVAEAAGKTKEGVLY	1	0	2	1	0	1	0	1	2	1	1	0	1	0	1	0	0	1	1
AKEEELVKVREKQLA	2	0	2	2	1	0	0	1	1	2	1	0	0	0	0	1	0	1	0
ALKDEEKMELQEIQLKE	3	0	1	1	0	0	0	0	2	2	1	0	0	4	0	0	0	0	0
AQQAADKYLYVDKNF	1	0	1	1	0	1	0	0	1	1	1	0	1	2	1	1	0	1	1
EEHGIDLAGSDRGASALQ	2	0	1	1	1	0	0	0	0	3	0	0	0	2	1	1	1	1	0
ERHQSACKDEADHEGTHSTKRGHAKSRP	0	1	0	2	0	0	0	0	3	3	0	0	0	0	1	2	2	0	0
GLPGPPDVPDHAAY	0	1	0	1	1	0	1	0	0	0	1	2	1	0	1	1	1	2	1
GSEMVVAGKLQ	1	0	1	0	1	0	1	0	0	2	4	0	1	2	0	0	0	1	0
KREEAPSLRPAPPPISGGGYR	0	1	0	0	0	1	1	1	1	0	3	3	2	0	0	0	1	0	0
NTKESSSHHPGIAEFPSRG	0	1	0	0	2	0	0	0	2	3	0	0	0	0	4	0	1	0	1
QEKNPLPSKETIEQEK	0	0	0	0	1	0	0	0	2	4	0	1	1	0	3	0	1	0	1
QFTSSTSYNRGDSTFESKSYKMADEAGSEADHEGTHSTKRGHA	0	0	2	0	0	0	0	0	0	2	4	0	0	2	0	2	0	1	1
QPPTVVPGGDLAKVQ	0	0	1	0	0	1	0	2	1	1	0	0	2	0	2	1	0	2	1
RGETESEEFEKLKQKQQE	1	0	1	2	0	0	0	0	0	3	0	0	0	2	2	2	0	1	0
SDKPDMAEIEKFDKSKLKKTETQEK	3	0	2	1	0	1	0	3	1	2	0	0	0	0	1	0	0	0	0
SQNGEFMTHKLKHTENTF	1	0	2	2	0	0	0	3	3	0	0	0	0	1	0	1	0	1	0
SSSHSRAGQSAAGAAPGGGVDTRDAEMPATEKDLA	2	0	0	1	0	0	0	1	1	2	0	0	1	2	0	1	0	2	1
TETQEKNPLPSKETIEQEKQAGES	1	1	1	1	0	2	0	1	1	2	1	0	1	0	1	0	0	1	0
TKEQVTNVGGAVVTGVT	2	0	1	1	1	1	0	0	0	2	1	0	1	3	0	1	0	0	0
VGFYESDVMGRGHAR	1	3	1	0	0	0	0	0	0	0	1	1	0	2	0	0	3	1	1
VNDNEEGFFSAR	0	4	0	1	0	0	0	0	0	1	0	3	1	0	0	1	1	1	1
VQPQPQPKPQVQLHVQ	2	0	1	2	0	1	0	2	0	2	0	0	0	1	0	1	0	1	1
YDTWKQSTQRL	0	1	0	1	1	1	1	0	1	2	0	1	1	0	0	1	1	1	1
YSKQFTSSTSYNRGDSTFES	1	0	1	2	1	1	0	0	1	1	1	0	1	1	0	1	0	1	1
AGLNSLEAVKR	1	0	0	2	1	0	0	0	1	1	0	0	1	1	0	2	0	2	1
AQSGPVRSGPKPFSAPKPQT	1	0	1	2	1	0	0	0	2	2	0	0	0	0	1	1	0	1	1
DNQLQEGKNVIGLQ	0	0	1	2	0	1	0	0	1	2	1	0	1	1	1	0	0	1	1
HIAEEADRKYEEVA	1	0	1	1	1	0	0	1	1	0	0	1	1	0	1	1	0	2	1
KQFTSSTSYNRGDSTFESKS	1	0	1	1	1	0	0	0	1	2	0	0	0	1	2	1	0	1	1
LEKVTTEAKLKKLE	2	0	1	2	0	1	0	2	2	2	0	0	0	1	0	0	0	0	0
MGEDAAQAEKFQHPG	2	0	0	1	1	0	0	0	1	2	0	0	1	0	1	1	0	1	2
NTKSPLFMGKVVNPTQK	0	2	0	0	0	1	1	0	1	1	0	0	0	2	0	1	0	2	2
PENLRLKQQSELQSQ	0	0	1	1	1	1	0	1	1	1	1	1	1	0	0	1	0	1	1
PSKETIEQEKQAGES	1	0	0	1	1	0	0	0	3	1	1	1	1	0	1	0	0	1	1
QEKNPLPSKETIEQE	0	0	0	2	0	0	0	0	2	1	0	1	1	1	1	1	1	1	1
QSYGGYKEPAAPVSIQR	1	0	2	2	0	1	0	1	1	1	1	0	2	1	0	0	0	0	0
SELTKDDAMAAVPAKVSKNSE	2	0	1	1	1	1	0	2	1	2	0	0	1	0	0	0	0	0	1
SPLFMGKVVNPTQK	0	2	0	0	0	0	0	0	0	1	0	0	0	1	1	4	1	2	1
SRPGGRASVDTKEAEGAPQVEAGKRLEEL	3	0	0	0	0	0	0	0	0	2	1	0	0	4	0	1	0	1	1
SSSYSKQFTSSTSYNRG	0	1	2	0	0	1	0	0	0	1	2	1	1	0	1	1	1	0	1
SSSYSKQFTSSTSYNRGDS	0	0	0	0	0	0	0	1	2	1	1	0	1	1	2	1	0	1	2
SSTSYNRGDSTFESKSY	0	2	0	1	0	0	0	0	1	1	0	1	0	0	2	0	1	2	2
STSYNRGDSTFESKSY	0	2	0	1	1	0	0	1	2	1	0	2	0	0	1	1	1	0	0
SYNRGDSTFESKSY	0	1	1	0	1	0	0	0	2	1	0	1	1	0	0	2	0	0	3
TDKGESLGIKHEEAPGHRPTT	0	0	0	0	3	0	0	0	1	4	0	0	0	1	3	1	0	0	0
VSLGSPSGEVSHPRKT	0	3	0	0	1	0	1	1	3	1	0	0	0	1	1	0	1	0	0
YEGSYALTSEEAERSDGDPVQPAVLQVHQTS	1	0	1	0	1	1	0	1	1	1	1	0	0	2	1	1	0	0	1
YKMADEAGSEADHEGTHSTKRGHAKSRPV	0	1	1	0	1	0	0	0	3	2	0	0	0	0	2	2	1	0	0
ADHSFSDGVPSDSVEAAKNASNTE	2	0	0	2	1	0	0	0	0	3	0	0	0	2	1	0	0	1	0
ASALVEGEIAEEAAEKAT	2	0	2	0	0	0	0	0	1	1	1	0	1	2	1	0	0	1	0
DESDAFHDNLR	0	2	0	0	1	0	2	0	0	1	0	2	0	0	2	0	2	0	0
DSYVGDEAQSKRGILT	2	0	1	1	1	0	0	0	1	1	0	0	1	1	1	1	0	0	1
EAGSEADHEGTHSTKRGHA	0	2	1	1	1	0	1	0	2	1	0	0	0	0	1	1	0	0	1
EMVVAGKLQDR	0	3	2	1	0	1	2	0	0	0	0	1	0	0	0	0	2	0	0
ESRAQLGGPEAAKSDETAA	0	1	0	0	1	0	0	1	3	1	0	2	1	1	0	0	1	0	0
ETESRGSESGIFTNT	1	1	0	1	1	0	1	1	1	1	1	0	1	1	0	0	0	0	1
GGFNSSDTVTSPQRAGPLA	0	0	1	0	2	1	0	2	1	1	0	0	2	1	1	0	0	0	0
HEGTHSTKRGHAKSRPV	1	2	0	0	3	0	2	0	0	0	0	0	0	0	1	1	1	0	1
HWESASLLR	0	0	1	1	0	1	1	0	1	0	1	1	1	1	0	1	0	1	1
KFSPGAPGGSGSQPNQKLGHPEALS	1	0	1	1	0	0	0	1	1	3	0	0	0	1	0	1	0	1	1
KPEEEAPAPEVGASKPEGI	0	1	0	0	0	0	0	0	0	2	0	2	0	0	1	2	2	0	2
LTSEEAERSDGDPVQPAVLQVHQTS	2	0	0	1	0	0	0	0	0	2	0	0	0	2	1	1	0	1	2
NRGDSTFESKSYKMADE	1	0	0	2	1	0	0	0	1	2	0	0	0	1	2	1	0	0	1
NTQPRGPPASSPAPAPKF	0	0	0	2	0	0	0	0	1	2	0	1	1	1	2	2	0	0	0
NTVGGTGGIGGVGGTGGVGNRAPR	0	1	1	0	0	1	0	1	0	1	0	1	0	1	1	1	1	1	1
PGPPDVPDHAAYHPF	1	1	0	2	0	0	0	0	0	1	1	0	0	2	0	1	1	1	1
PVTVTRTTITT	1	0	1	1	1	1	0	0	1	0	0	0	1	1	0	1	1	1	1
QGVNDNEEGFFSARGHRPLD	0	1	0	0	0	1	2	0	0	0	1	1	1	1	0	0	3	0	1
SDKPDMAEIEK	0	1	0	1	0	1	0	1	1	1	0	1	1	1	0	1	0	1	1
SETESRGSESGIFTNTKESSSHHPGIA	1	1	0	1	0	0	0	0	0	2	0	0	0	0	2	2	0	1	2
SEVRKAVPDAVESRYSRTE	0	0	2	2	0	1	0	1	1	0	1	0	0	0	1	2	0	0	1
SLGSPSGEVSHPRKT	0	3	0	0	1	1	1	2	2	0	0	0	0	0	0	0	2	0	0
YKMADEAGSEADHEGTHSTKRGHA	0	1	1	2	2	0	0	0	3	0	0	0	0	0	2	1	0	0	0
APKPKVNPFRPGDSEPPPAPGAQRAQ	0	0	0	1	1	1	0	1	0	2	2	0	0	0	1	1	0	1	0
AWGESTPLANKPGKQSGHPKFPR	2	0	2	0	0	0	0	0	0	0	1	0	1	0	0	1	0	3	1
EDLEKTRAELKTAM	1	0	1	1	0	1	0	1	1	0	2	0	1	1	0	0	0	1	0
EGTETFADHREGILK	0	0	1	2	1	1	0	1	2	1	0	0	1	0	0	1	0	0	0
EIEETETVTKSY	1	0	1	1	0	1	0	1	1	1	0	0	1	1	1	0	0	1	0
ERELLESYIDGR	1	0	1	0	0	1	0	0	2	1	1	1	0	1	0	1	0	0	1
FEKKSLEDKTERELL	1	0	1	0	0	3	0	1	0	0	2	0	2	1	0	0	0	0	0
FTSSTSYNRGDST	1	0	1	1	1	0	0	1	1	0	1	0	1	0	1	1	0	1	0
GAKIPKPEASFSPR	0	0	0	1	0	0	0	0	0	1	0	4	0	0	0	0	3	1	1
GEDAAQAEKFQHP	0	0	0	1	0	0	0	1	0	1	0	1	2	0	1	1	1	1	1
GGFNSSDTVTSPQR	1	1	0	2	1	0	0	1	1	0	0	0	0	1	2	0	1	0	0
GIHTSPLGKPSL	0	2	0	0	1	0	0	0	1	1	1	1	1	0	0	1	1	0	1
GSEADHEGTHSTKRGHAKSRP	0	1	0	0	0	0	1	0	1	2	0	0	0	0	0	0	3	1	2
HGHEQQHGLGHGHKF	0	0	0	0	2	0	1	0	0	2	0	0	0	0	0	0	5	0	1
HLSQDTGSPSGMRPWEDLPSQDTGSPS	2	0	1	0	0	2	0	0	0	1	1	0	0	3	0	1	0	0	0
HVSDDMKTHKNPAL	1	0	0	1	2	0	0	0	1	2	0	0	0	0	2	0	2	0	0
KDYEEVGADSADGEDEGEE	1	0	1	1	0	0	0	0	1	1	0	0	1	1	1	1	0	1	1
LDDDLEHQGGHVLDHGHKH	0	3	0	1	0	0	0	0	0	1	0	0	1	0	0	1	3	0	1
QEILESEEKGDPNKPSGFRS	1	0	0	1	0	0	0	0	0	1	0	0	0	3	0	1	0	2	2
QFTSSTSYNRGD	0	0	0	0	2	1	1	0	1	1	1	0	0	0	0	1	1	1	1
QKDSYVGDEAQSKRGILT	0	0	0	3	1	0	0	0	1	3	0	0	0	0	0	1	0	0	2
RLRLREDENAEPVGTTYQKTD	1	0	0	1	0	1	0	1	1	1	0	0	1	1	0	1	0	1	1
SDKPDMAEIEKFD	0	1	1	0	0	0	0	1	1	1	1	0	1	1	1	0	0	1	1
SGPVRSGPKPFSAPKPQT	0	0	0	1	1	0	0	0	1	3	0	1	0	0	2	1	1	0	0
SIAAATGFVKKDQLGKNE	1	0	1	1	1	1	0	1	0	1	0	0	1	1	0	1	0	1	0
SKGFGGKYGIDKDKVDKSAVG	1	0	1	2	0	1	0	1	1	1	0	0	1	0	1	0	0	1	0
SLDRNLPSDSQDLGQHGLE	0	0	0	0	0	0	0	0	0	0	0	0	3	1	0	2	0	3	2
SQKDYSKGFGGKYGVQKDRMDKNA	1	0	2	1	0	1	0	1	1	1	0	0	1	0	0	1	0	1	0
SSPTAAGTPNKETAGLKVGVS	0	0	0	1	2	0	0	0	0	2	1	0	0	4	0	0	1	0	0
SSRIGEIKEETTSHLR	0	1	1	1	0	1	0	0	0	0	1	1	1	0	0	1	2	1	0
SSTSYNRGDSTFESKS	1	0	1	0	1	0	0	0	0	1	1	0	1	2	2	0	0	1	0
VEGEIAEEAAEKA	0	0	0	0	0	1	0	0	0	4	0	0	0	4	2	0	0	0	0
VMDDEIESEAKKES	1	0	0	1	2	0	0	0	0	0	0	0	0	1	2	2	0	1	1
YHTEKLVTSKGDKEL	0	0	0	1	2	0	0	0	3	3	0	0	0	0	2	0	0	0	0
ADEAGSEADHEGTHSTKRGHAKSRPV	0	1	0	0	1	0	3	0	1	0	0	0	0	0	3	0	1	0	0
AEHQINLIKVDDNKKLG	1	0	1	2	0	1	0	1	2	2	0	0	0	0	0	0	0	0	0
ALVEGEIAEEAAEKA	1	0	0	1	0	1	0	1	1	1	1	0	0	2	0	0	0	0	1
AQQAADKYLYVDK	2	0	1	2	1	0	0	0	1	0	1	0	0	1	1	0	0	0	0
DEAGSEADHEGTHSTKRGHA	0	1	0	0	4	0	2	0	1	1	0	0	0	0	1	0	0	0	0
DQKLSELDDRADALQ	1	0	0	1	0	1	0	1	1	1	1	0	0	1	0	1	0	0	1
DSGEGDFLAEGGGVRGPR	0	3	0	0	0	0	1	0	0	0	0	3	0	0	0	0	3	0	0
DSYVGDEAQSKRGILTL	2	0	1	1	0	0	0	0	1	1	0	0	0	2	1	0	0	0	1
EDKTERELLESYIDGR	2	0	1	0	0	0	0	0	2	1	0	0	1	1	0	1	0	0	1
EEGEFSEAREDM	0	0	0	1	1	0	0	0	0	1	0	0	1	1	1	1	1	1	1
EEKPDKEPKPPFLKPTGAGQRF	1	0	1	1	0	0	0	1	0	1	1	0	1	1	0	1	0	1	0
EILESEEKGDPNKPSGFRSVK	0	0	2	1	0	0	0	2	1	1	0	0	1	1	0	0	0	1	0
FSRQNIEKKMNKLG	1	0	2	0	0	1	0	1	2	0	2	0	1	0	0	0	0	0	0
FTSSTSYNRGDSTFESKSYK	0	0	1	2	0	0	0	0	0	0	0	0	0	1	0	4	0	1	1
GESITHALKHVSDDMKTH	3	0	2	0	0	2	0	2	0	1	0	0	0	0	0	0	0	0	0
GKSSSYSKQFTSSTSYNRG	0	1	1	1	0	1	0	0	1	1	1	1	1	0	0	1	0	0	0
HDNLRSLDRNLPSDSQDLGQHGLEED	0	0	0	0	1	1	0	0	0	1	2	0	1	0	1	0	0	1	2
HVQPQPQPKPQVQL	0	0	0	1	1	0	0	0	2	2	0	0	0	0	1	2	1	0	0
LDRNLPSDSQDLGQHGLEED	0	0	0	0	0	0	0	0	0	1	0	0	1	1	0	1	0	3	3
LPSRRMQNDTAENETTEKEEKSES	0	0	0	2	1	0	0	0	1	3	0	0	0	0	2	1	0	0	0
LVMDDEIESEAKKES	1	0	1	1	1	1	0	0	1	1	0	0	0	2	0	0	0	1	0
MDHYDSQQTNDY	1	0	0	1	1	0	0	0	0	1	0	0	1	0	0	1	1	2	1
NDNEEGFFSARGH	0	2	0	0	0	0	1	0	0	0	1	0	0	0	0	1	3	0	2
NLPSDSQDLGQHGLEED	1	0	0	1	1	0	0	0	0	1	0	0	2	0	1	1	0	1	1
NSNNEKMSDPNMEANSHYGHNDDVRNH	0	0	0	1	0	0	0	0	0	5	0	0	0	0	1	2	0	0	1
QPPPPPYYPPEDKKTQ	0	0	0	0	0	0	0	0	2	4	0	0	0	0	3	0	1	0	0
RGPVSGTEPEPVYSMEAADYREAS	3	0	1	0	2	0	0	0	0	0	0	0	0	3	1	0	0	0	0
SAKPTKPAASDLPVPAEGVRNI	2	0	0	0	0	0	0	0	0	2	0	0	1	1	2	0	0	2	0
SEPGEAKKMEDKEKDNKLISADSSEGQDQLQ	0	0	1	1	2	1	0	1	1	0	0	0	0	1	1	0	0	1	0
SSSYSKQFTSSTSYNRGDSTFESK	1	0	1	1	0	0	0	4	1	0	1	0	0	0	0	0	0	0	1
SVVGTAWTADSGEGDFLAEGGGVR	0	0	0	2	0	0	0	0	1	3	0	0	0	1	0	0	1	1	1
SYKMADEAGSEADHEGTH	0	1	0	1	1	0	0	0	1	1	0	2	0	0	2	0	1	0	0
SYSKQFTSSTSYN	1	1	1	0	0	1	0	1	1	1	0	0	1	0	1	1	0	0	0
TLKASEGESGGSMH	1	0	0	1	1	1	0	1	1	1	1	0	0	0	1	0	0	0	1
TQPRGPPASSPAPAPKF	0	0	0	0	1	0	0	0	1	2	0	1	0	0	2	2	1	0	0
VISAEKAYHEQL	0	0	0	1	1	1	0	1	1	1	0	0	1	0	0	1	1	1	0
VMPSPKVSDTVVEPYN	1	0	1	1	0	1	0	1	0	1	0	0	1	1	1	1	0	0	0
VNPFRPGDSEPPPAPGAQ	0	0	0	2	1	0	0	0	1	2	0	0	0	0	1	1	0	1	1
VVSLGSPSGEVSHPRKT	0	0	0	0	1	0	0	0	0	1	0	1	0	0	1	2	2	1	1
ALEEYTKKLNTQ	0	0	0	1	0	0	0	1	0	1	0	1	1	0	1	1	0	1	1
ALKHVSDDMKTHKNPALKAQ	0	0	0	2	0	0	0	0	2	2	0	0	0	0	3	0	0	0	0
ANRGPAYGLSREVQ	1	0	1	1	0	1	0	0	1	2	0	0	1	0	0	0	0	1	0
DDMEKIWHHT	0	0	0	1	2	0	0	0	1	1	0	0	0	0	1	1	0	1	1
DLEPTVIDEVR	2	0	0	0	0	0	0	0	1	3	1	0	0	0	0	0	0	2	0
EEELVKVREKQLA	2	0	0	1	1	0	0	0	1	1	0	0	0	1	1	0	0	0	1
EEHGIDLAGSDRGASALQLE	1	0	2	1	0	0	0	1	1	1	0	0	0	2	0	0	0	0	0
EQNTKSPLFMGKVVNPTQK	0	0	0	1	0	1	0	2	1	0	0	0	0	0	1	0	0	0	3
ERHQSACKDEADHEGTHSTKRGHA	2	0	2	0	0	1	0	1	1	1	0	0	0	1	0	0	0	0	0
ERLSVDYGKKSKLE	0	0	1	2	0	0	0	0	2	2	0	0	0	0	2	0	0	0	0
ETQEKNPLPSKETIEQEKQAGES	0	0	0	2	0	0	0	0	1	3	0	0	0	0	2	1	0	0	0
FESRAQLGGPEAAKSDETAA	0	0	1	2	0	0	0	1	1	2	0	0	0	1	0	0	0	0	1
GAGSIAAATGFVKKDQ	1	0	0	2	0	0	0	0	2	2	0	0	0	2	0	0	0	0	0
GEASPQRTWEQQQEVVS	1	0	1	1	0	0	0	0	1	1	0	0	1	1	0	1	0	1	0
GKLRSPFLQKQLTQPETH	1	0	0	0	0	1	0	1	1	1	1	0	0	0	0	1	0	2	0
GLDHTEASFSPR	0	2	0	0	0	0	2	0	0	0	0	1	0	0	2	0	2	0	0
GLPGPPDVPDHA	0	1	0	0	0	0	0	0	0	1	0	1	1	0	1	1	1	1	1
GLPGPPDVPDHAA	0	0	0	1	1	0	0	0	0	0	0	1	0	0	1	2	1	1	1
KDYSKGFGGKYGVQKDRMDKNA	1	0	1	0	0	0	0	1	2	2	1	0	0	0	0	1	0	0	0
KFSPGAPGGSGSQPNQKLGHPEALSAGTG	0	0	1	1	1	0	0	0	1	1	0	0	0	0	1	1	0	1	1
KLDDDLEHQGGHVLDHGH	0	1	0	0	0	0	0	0	0	0	0	0	0	0	0	3	1	2	2
KPPFSDKPSIPAGRSLGEH	0	0	1	1	0	1	0	0	0	1	0	0	0	1	1	1	0	1	1
KPTKPAASDLPVPAEGVRNIK	1	0	1	1	0	0	0	0	1	2	0	0	1	1	0	1	0	0	0
KREEAPSLRPAPPPISGGGYRARPA	1	0	1	1	0	1	0	0	0	1	1	0	0	0	0	1	0	1	1
LKKTETQEKNPLPSKETIEQEKQAGES	1	0	2	0	0	0	0	1	1	1	0	0	1	0	0	1	0	1	0
NEIDAQNPQIKRITDKADTN	0	0	1	2	0	1	0	0	0	2	1	0	0	1	0	0	0	1	0
NLWEKQSVDKVT	1	0	1	2	1	1	0	0	0	1	0	0	0	1	0	0	0	1	0
PDVPDHAAYHPF	0	0	0	1	0	0	0	0	0	2	0	0	0	2	1	1	1	0	1
PLFMGKVVNPTQK	1	0	1	1	0	1	0	1	0	0	0	0	1	1	0	0	0	2	0
QGVNDNEEGFFSARGHRP	0	3	0	0	1	0	1	0	0	0	0	1	0	0	0	0	3	0	0
QYNPEPPPPRTHYSNIE	1	0	0	2	0	0	0	0	2	2	0	0	0	0	1	0	0	0	1
RQLFHPEQLITGKEDAANNY	1	0	1	0	0	1	0	0	2	1	1	0	1	0	0	1	0	0	0
SAKPTKPAASDLPVPAEGVRNIK	0	0	1	0	1	2	0	0	1	2	0	0	0	0	2	0	0	0	0
SDNQLQEGKNVIGLQ	0	0	1	0	0	1	0	1	1	1	1	0	1	0	0	1	0	1	0
SEETKENEGFTVTAEGKGQGTLSVV	1	0	0	0	0	1	0	0	0	0	2	0	0	1	1	1	0	1	1
SESVRRPWEKNSTTLPR	0	0	1	1	0	1	0	1	0	1	0	0	0	1	0	1	0	1	1
SKGFGGKYGIDKDKVDKSA	0	0	0	2	0	0	0	0	1	3	0	0	0	1	0	2	0	0	0
SPFLQKQLTQPETH	0	0	0	1	1	0	0	0	1	2	0	0	0	0	1	2	0	0	1
SRQLGLPGPPDVPDHA	1	0	0	0	0	0	0	0	0	0	1	0	1	0	0	0	1	3	2
SSSYSKQFTSSTSYN	0	1	0	1	1	1	0	1	0	0	0	1	0	1	0	0	1	0	1
SSYSKQFTSSTSYNRG	0	2	3	1	0	1	0	1	0	0	0	1	0	0	0	0	0	0	0
STSYNRGDSTFESKS	0	0	0	0	2	0	2	0	1	0	0	0	1	1	2	0	0	0	0
TVGGTGGIGGVGGTGGVGNRAPR	0	0	1	0	1	0	1	0	0	1	0	0	1	1	1	0	0	1	1
TVPVEAVTSKTSNIR	0	1	0	1	0	0	0	2	1	2	0	0	0	0	0	2	0	0	0
VGMGQKDSYVGDEAQSKRG	0	0	0	1	2	0	0	0	2	2	0	0	0	0	2	0	0	0	0
VPPNNSNAAEDDLPTVELQGVVPR	1	0	1	0	0	0	0	0	0	1	0	0	0	1	1	2	0	1	1
YNRGDSTFESKSYKMADEAGSEADHEGTHSTKRGHAKSRPV	2	0	1	2	0	1	0	1	0	0	2	0	0	0	0	0	0	0	0
YYLQGAKIPKPEASFSPR	3	0	0	0	0	1	0	0	0	0	1	0	0	4	0	0	0	0	0
AAAIEAAAKKLE	0	0	0	1	1	0	0	1	1	1	0	0	1	0	0	1	1	0	0
AERPAEETGPQEEEGETAGEAPVSH	0	0	0	1	1	0	0	0	1	1	0	1	0	2	1	0	0	0	0
AFSRQNIEKKMNKLG	0	0	1	0	0	1	0	1	1	0	1	0	1	1	0	1	0	0	0
AGITTIEAVKR	0	0	2	1	0	0	0	0	0	0	1	0	0	1	1	1	0	0	1
AIMRSGASGPENFQVG	0	0	0	1	1	0	0	0	0	2	0	0	0	1	0	2	0	1	0
AKHIAEEADRKYEEVA	0	0	1	2	0	0	0	0	1	1	0	0	1	0	0	1	0	1	0
ANTQPRGPPASSPAPAPKF	0	0	0	0	0	0	0	0	2	2	0	0	1	0	2	1	0	0	0
AVADTRDQADGSRASVDSGSSEEQGGSSRA	0	1	0	1	0	0	1	0	1	1	0	1	0	0	0	1	1	0	0
DDMEKIWHH	0	0	0	0	1	0	0	0	2	2	0	0	0	0	1	0	0	0	2
DSFVHGNSGAGNNW	0	0	1	1	0	0	0	0	1	2	0	0	1	0	0	1	0	1	0
EKTPKDESANQEEPEARVPAQ	0	0	0	0	1	0	0	0	2	3	0	0	0	0	2	0	0	0	0
ERELEEARKKLA	0	0	0	4	0	0	0	0	1	3	0	0	0	0	0	0	0	0	0
FLKGGGGGGGGGGGLGGGLG	1	0	1	0	0	1	0	0	1	1	0	0	0	1	0	1	0	0	1
GAAGSRMNFRPGVLS	0	1	1	1	0	0	0	0	0	0	1	1	2	0	0	0	0	1	0
GDFLAEGGGV	0	0	1	0	0	0	0	2	0	0	1	0	1	1	0	1	0	0	1
GKSSSYSKQFTSSTSYNRGD	0	0	1	1	0	1	0	0	0	1	1	0	1	1	0	0	0	0	1
GKSSSYSKQFTSSTSYNRGDSTFESKSYKMADEAGSEADHEGTHSTKRGHA	1	0	0	1	0	0	0	0	0	0	5	0	0	0	0	0	0	1	0
GRTMADSSYTSEVQ	0	0	0	1	1	0	0	1	1	1	0	0	1	0	1	1	0	0	0
GRTTGIVMDSGDGVTH	0	0	0	1	2	0	0	0	2	1	0	0	0	0	2	0	0	0	0
GSEADHEGTHST	0	0	0	1	1	0	0	0	1	1	0	1	0	0	1	1	0	0	1
GTGGIGGVGGTGGVGNRAPR	0	1	0	0	0	0	1	0	1	0	0	1	0	0	1	1	1	0	1
HRHPDEAAFFDTA	1	0	1	0	0	2	0	1	0	0	0	0	1	2	0	0	0	0	0
HWESASLL	0	1	3	1	0	1	0	1	0	0	0	0	0	0	0	0	0	1	0
KFSPGAPGGSGSQPNQKLGHPEA	0	0	0	2	0	0	0	0	1	2	0	0	0	0	2	1	0	0	0
KQFTSSTSYNRGDST	0	0	0	0	2	0	1	1	1	0	0	0	1	0	2	0	0	0	0
KTPDGNKSPAPKPSDLRPGDVSSKRNL	0	0	0	3	0	0	0	0	1	2	0	0	0	0	0	2	0	0	0
KVEQAVETEPEPELRQQ	0	1	0	0	0	0	0	0	0	0	0	2	0	0	2	1	1	0	1
LDDDLEHQGGHVLDHGH	0	1	0	0	0	0	0	0	0	0	0	1	0	0	0	1	3	1	1
LLDDMTKNDPFKARVS	2	0	2	0	0	0	0	0	1	0	1	0	0	2	0	0	0	0	0
LQRTGSGGPGNHPHGPDASAEGLNPYG	0	0	1	0	0	0	0	0	0	2	0	0	0	2	0	0	0	1	2
MPSPKVSDTVVEPYN	0	0	0	1	1	0	0	0	1	1	0	0	1	0	0	1	0	1	1
NDQEEESFAEGHS	0	0	0	1	1	0	0	0	1	1	0	1	0	2	1	0	0	0	0
NIKYHEEFEKSRMGPSGGEG	1	0	1	2	0	0	0	0	0	0	0	0	1	1	0	1	0	1	0
NPVEGSSGRQVTITGSA	1	0	1	0	0	1	0	1	0	1	0	0	1	1	0	0	0	1	0
NRGDSTFESKSYKMADEAG	0	0	0	1	0	0	0	1	1	1	0	0	1	1	0	1	0	0	1
PFRPGDSEPPPAPGAQRAQ	0	0	0	1	1	0	0	0	1	2	0	1	0	0	1	1	0	0	0
QAGAAGSRMNFRPGVLS	5	1	1	0	0	0	0	0	0	0	0	0	0	1	0	0	0	0	0
QFTSSTSYNRGDSTF	0	0	0	0	0	1	0	1	0	0	1	0	1	2	0	0	0	1	1
QLGLPGPPDVPDH	1	0	0	0	0	0	0	0	0	0	0	1	0	0	0	2	2	1	1
QLTYNPDESSKPNM	0	1	0	0	1	0	1	0	1	0	0	1	0	0	1	0	1	0	1
QPPTVVPGGDLAKVQRA	0	0	0	0	1	0	0	0	1	2	0	0	0	1	1	0	0	1	1
QQYNRVGKVEHGSVA	0	0	1	1	0	0	0	0	1	2	0	0	0	0	1	1	0	0	1
QYDTWKQSTQRL	0	1	0	0	0	0	1	0	0	1	0	1	1	0	0	1	0	1	1
REKPRVQEKQHPVPPPAQNQNQV	0	0	0	1	1	0	0	0	1	1	0	0	0	0	1	2	1	0	0
RGDSTFESKSYKMADEAGSEADHEGTHSTKRGHA	1	0	1	1	0	1	0	1	0	0	1	0	1	0	0	0	0	1	0
RGPVSGTEPEPVYSMEAADY	1	0	1	1	0	1	0	0	1	1	1	0	0	0	0	1	0	0	0
SARPSILPSKDVKPKPIADAKAPEK	2	0	0	2	0	0	0	1	2	1	0	0	0	0	0	0	0	0	0
SDKPDMAEIEKFDK	1	0	0	0	0	0	0	0	0	1	1	0	2	2	0	1	0	0	0
SEMVVAGKLQDR	0	5	1	0	0	0	0	1	0	0	0	0	0	0	0	0	1	0	0
SETESRGSESGIFTNTKESS	0	0	0	0	1	0	0	0	0	1	0	2	0	0	2	0	2	0	0
SGKSSPFKVSPLT	0	1	0	1	1	0	0	0	1	1	0	1	0	0	1	1	0	0	0
SHALQLNNRQIR	1	0	0	1	0	1	1	0	1	0	1	0	1	0	0	0	0	0	1
SLPSRRMQNDTAENETTEKEEKSESR	0	0	1	2	0	0	0	0	1	3	0	0	0	0	0	1	0	0	0
SPASSTTARVITNQY	0	0	1	1	1	0	0	1	1	1	1	0	0	0	0	1	0	0	0
SSHISEELTTTTE	0	0	1	1	0	0	0	1	0	1	0	0	1	3	0	0	0	0	0
SSPTAAGTPNKETAGLKVG	1	0	0	1	0	0	0	1	1	1	0	0	0	0	2	1	0	0	0
SSRIGEIKEETTSHL	1	1	2	0	0	1	1	0	0	0	0	0	0	0	0	1	0	1	0
SSTKPAAGGTAPLPPWKSPSSS	0	0	0	1	0	0	0	0	2	3	0	0	0	0	1	1	0	0	0
SYALTSEEAERSDGDPVQPAVLQVHQ	1	0	3	0	0	1	0	0	0	0	1	0	0	2	0	0	0	0	0
SYNRGDSTFESKSYKMADEAGSEADHEGTHSTKRGHAKSRPV	0	0	0	0	0	0	0	1	0	0	3	0	1	0	0	2	0	1	0
TAFGGRRAVPPNNSNAAEDDLPTVELQGVVPR	1	0	1	0	0	0	0	0	0	0	1	0	1	4	0	0	0	0	0
TLRKDKTLLRDEKKMEKL	2	0	2	1	0	0	0	1	0	1	0	0	0	0	0	1	0	0	0
TQEKNPLPSKETIEQE	0	0	0	1	1	0	0	0	1	1	0	0	0	0	1	1	1	0	1
VGSKTKEGVVHGVATVAE	1	0	1	0	0	0	0	0	1	4	0	0	0	0	0	1	0	0	0
VNPFRPGDSEPPPAPGAQRAQMGRVG	1	0	0	0	0	0	0	0	0	2	0	0	1	2	1	1	0	0	0
VPPMEEDYPQFGSPK	0	0	0	0	0	0	0	0	0	0	0	0	0	0	1	2	1	2	2
YDREKYEKQDKSTNDADVPQGVIRVQ	2	0	0	0	0	0	0	2	0	1	0	0	0	3	0	0	0	0	0
ADEAGSEADHEGTHSTKRGHA	0	1	0	0	2	0	2	0	1	0	0	0	0	0	1	0	0	0	0
AEKLQLQEQLQAETE	4	0	2	0	0	0	0	0	0	0	0	0	0	1	0	0	0	0	0
AGLNSLEAVKRKIQA	1	0	1	0	0	0	0	0	0	1	1	0	0	2	0	0	0	1	0
AMKDEEKMEIQEMQL	1	0	1	0	0	1	0	0	1	1	0	0	0	2	0	0	0	0	0
AMKPINDNKEPLNSDVQYTEVQ	2	0	1	1	0	0	0	0	0	0	0	0	0	2	0	0	0	1	0
ANKPGKQSGHPKFPRVRH	0	0	0	0	2	0	0	0	0	1	0	0	0	0	4	0	0	0	0
APQKKFGPVVAPKPK	0	0	0	0	2	0	0	0	3	0	0	0	0	0	2	0	0	0	0
ASALVEGEIAEEAAEKA	1	0	1	0	0	0	0	0	1	1	1	0	0	2	0	0	0	0	0
DDDLEHQGGHVLDHGHKH	0	0	0	0	0	0	1	0	0	0	0	0	0	0	3	0	3	0	0
DMTKNDPFKARVS	0	0	0	0	2	0	0	0	2	2	0	0	0	0	0	1	0	0	0
DQKLSELDDRADALQAG	1	0	0	1	1	0	0	0	1	0	0	0	1	1	0	0	0	1	0
DSQDLGQHGLEED	0	1	0	0	1	0	1	0	1	0	0	1	0	0	1	0	1	0	0
DSTFESKSYKM	0	1	0	0	0	0	1	0	1	0	0	1	0	0	1	1	1	0	0
DSTFESKSYKMA	0	1	0	0	1	0	0	0	0	1	0	1	0	0	1	0	2	0	0
DVPDHAAYHPF	0	1	0	1	0	0	0	0	0	1	0	0	0	0	0	1	2	0	1
EIAEEAAEKATSRGSN	0	0	0	1	2	0	0	0	1	1	0	0	0	0	1	0	0	0	1
ENRLTEMETLQ	1	0	0	0	1	1	0	0	0	0	0	0	1	1	1	0	0	1	0
EYQTFFNPR	0	0	0	1	1	1	0	1	0	0	0	0	1	0	0	1	0	0	1
FTSSTSYNRGDSTF	0	0	0	0	1	1	1	1	0	0	0	1	1	0	0	0	0	0	1
GDSTFESKSY	0	0	0	0	2	0	1	0	1	0	0	1	0	0	1	0	1	0	0
GEDAAQAEKFQ	0	0	0	1	0	0	0	1	1	1	0	1	0	0	0	0	1	0	1
GGSTSYGTGSETESPRNPSSAGSWNSGSSGPGSTGNRN	0	1	0	0	0	0	0	0	0	0	0	1	0	0	0	2	2	0	1
GPPDVPDHAAYHP	0	0	0	0	0	0	0	0	0	1	0	2	0	0	1	1	2	0	0
GPPDVPDHAAYHPFR	0	3	0	0	0	0	0	0	0	0	0	1	0	0	0	0	3	0	0
GQALEQAIISQKPQ	0	0	0	1	0	0	0	0	1	1	0	0	1	1	0	1	0	0	1
GRHSSTDSNKASSGDISPYDNNSPVL	1	0	0	1	0	0	0	0	0	1	0	0	0	0	1	1	0	1	1
HHPGIAEFPSRG	0	1	0	0	0	0	0	0	2	1	0	1	0	0	1	0	0	0	1
HIAEEADRKYEEVAR	0	0	1	1	0	0	0	0	0	1	0	0	1	1	0	1	0	0	1
IDQNTKSPLFMGKVVNPTQK	0	2	0	0	0	0	0	0	0	0	1	0	0	0	0	2	0	1	1
IEQNTKSPLFMGKVVNPTQK	0	2	0	0	0	1	0	1	0	0	0	0	0	2	0	0	0	0	1
LDSGAGERRGGAAVGGGEQPPPAPAPRRE	0	1	0	0	0	0	0	1	1	0	0	0	1	0	0	1	1	0	1
LEEYTKKLNTQ	0	1	0	0	1	0	0	0	1	0	0	0	0	0	2	0	2	0	0
MADEAGSEADHEGTHSTKRGHAKSRP	0	2	0	0	2	0	1	0	1	0	0	0	0	0	0	0	1	0	0
MDGKADVKSLM	1	0	1	0	0	1	0	0	1	0	1	0	1	1	0	0	0	0	0
NRQAGAAGSRMNFRPGVL	1	0	1	1	0	1	0	0	0	0	2	0	1	0	0	0	0	0	0
PPDVPDHAAYHPF	0	0	0	0	0	0	0	0	0	1	0	2	0	0	0	2	0	1	1
PPTVVPGGDLAKV	1	0	0	1	0	0	0	0	0	1	0	0	1	0	1	1	0	0	1
PVTVTRTTITTTTT	1	0	0	1	1	0	0	0	1	1	0	1	0	0	0	1	0	0	0
QDAKAVLEEDEEVTEEAEMEPEDKGH	2	0	1	0	0	0	0	0	0	1	0	0	0	3	0	0	0	0	0
QDLQRDEQKDASDFVAS	0	0	0	2	0	0	0	1	1	2	0	0	1	0	0	0	0	0	0
QEILESEEKGDPNKPSG	0	0	0	0	0	0	0	0	0	1	0	0	0	0	3	1	0	1	1
QGVNDNEEGFFS	0	0	0	0	0	0	0	0	0	2	0	0	0	4	0	0	0	1	0
QIRQQQYKFLPSELRDEH	2	0	1	0	0	1	0	1	0	0	1	0	0	1	0	0	0	0	0
QLGLPGPPDVPDHAAYHPF	2	0	0	0	0	0	0	0	0	1	0	0	0	3	0	0	0	1	0
RAVPPNNSNAAEDDLPTVELQGLVPR	1	0	2	0	0	0	0	0	0	0	1	0	1	2	0	0	0	0	0
RHSQPATPTPLQSRTSIVQ	0	0	1	1	0	1	0	1	2	1	0	0	0	0	0	0	0	0	0
SALVEGEIAEEAAEKATSR	1	0	1	0	0	0	0	0	0	1	0	0	2	2	0	0	0	0	0
SALVEGEIAEEAAEKATSRGSN	1	0	0	0	0	0	0	0	0	2	2	0	0	2	0	0	0	0	0
SDKLKEAETRAEF	0	0	1	1	0	1	0	1	1	0	0	0	1	1	0	0	0	0	0
SDKPDMAEIEKFDKSK	1	0	0	0	0	0	0	0	0	0	2	0	2	2	0	0	0	0	0
SGEGDFLAEGGGVRGPR	0	3	0	0	0	0	0	0	0	0	0	2	0	0	0	0	2	0	0
SLKKVDSLKKAF	0	0	0	1	0	1	0	1	1	0	0	0	0	0	1	2	0	0	0
SLTSNHQKISSGKSSPF	0	0	0	0	1	0	0	0	2	2	0	0	0	0	1	1	0	0	0
SSHHPGIAEFPSRG	0	1	0	0	1	0	0	0	1	1	0	0	0	0	1	1	0	0	1
SSPTAAGTPNKETAGLKVGVSS	0	0	0	1	1	0	0	0	0	1	0	0	0	4	0	0	0	0	0
SSTSYNRGDSTFESKSYKMADEAGSEADHEGTHSTKRGHA	0	0	0	1	0	1	0	0	0	0	3	0	2	0	0	0	0	0	0
SYKMADEAGSEADHEGTHSTKRGHAKSRP	0	1	0	0	1	0	0	1	0	2	0	0	0	0	0	2	0	0	0
TSSTSYNRGDSTFES	0	1	1	1	0	0	1	0	1	0	0	0	0	0	1	0	0	0	1
TYAPVISAEKAYHEQLS	0	0	1	1	0	1	0	0	1	1	0	0	1	0	0	0	0	1	0
VGGTGGIGGVGGTGGVGNRAPR	0	1	1	0	0	1	1	0	0	0	1	1	0	0	0	0	1	0	0
VGMGQKDSYVGDEAQSKRGILTL	1	0	2	0	0	1	0	0	0	1	0	0	0	2	0	0	0	0	0
YSKQFTSSTSYNRGDSTFESKSYKM	3	0	0	0	0	1	0	0	0	0	0	0	0	3	0	0	0	0	0
AEPSAATQSHSISSSSFG	1	0	0	1	0	0	0	0	2	1	0	0	0	0	0	1	0	0	0
AGSVADSDAVVKLDDGHLNNSL	1	0	1	0	0	0	0	0	0	2	0	0	0	2	0	0	0	0	0
AGSVADSDAVVKLDDGHLNNSLS	1	0	1	0	0	0	0	0	0	1	1	0	0	2	0	0	0	0	0
ALPSLPVGSHAKVSSPQPR	0	0	0	0	0	2	0	0	0	0	0	0	1	0	0	2	0	1	0
AQQAADKYLYVD	0	0	0	0	0	1	0	0	0	1	1	0	1	1	0	0	0	1	0
AQQAADKYLYVDKN	1	0	0	1	1	0	0	0	1	1	0	0	0	1	0	0	0	0	0
ARQKKESEAVEWQQKAQMVQ	2	0	2	2	0	0	0	0	0	0	0	0	0	0	0	0	0	0	0
DANLEAGNVKETRAS	0	1	0	0	1	0	2	0	0	0	0	0	0	0	2	0	0	0	0
DAPGEVVPSGESGLR	0	0	0	1	2	0	0	0	1	1	0	0	0	0	0	1	0	0	0
DDEIESEAKKESL	0	0	0	1	1	0	0	0	0	2	0	0	1	0	0	0	0	1	0
DDMTKNDPFKA	0	0	0	0	0	0	0	0	1	3	0	1	0	0	1	0	0	0	0
DRNLPSDSQDLGQHGLEED	0	0	0	0	0	0	0	0	0	1	0	0	0	0	0	0	0	1	4
EEEAPAPEVGASKPEGI	0	0	0	0	0	0	0	0	0	1	0	1	1	0	0	1	1	0	1
EEHPVLLTEAPLNPK	2	0	0	2	0	0	0	0	1	0	0	0	0	1	0	0	0	0	0
EIAEEAAEKAT	0	1	0	0	1	0	0	0	1	1	0	0	0	0	1	0	1	0	0
EILESEEKGDPNKPSG	0	0	0	0	1	0	0	0	1	2	0	0	0	0	1	0	1	0	0
EITRGGSTSYGTGSETESPRN	0	1	0	0	0	0	1	0	1	0	0	1	0	0	1	0	1	0	0
ESSSHHPGIAEFPSR	0	1	0	0	0	0	1	0	0	0	0	2	0	0	0	0	2	0	0
FESKSYKMADEAGSEADHEGTHSTKRGHAKSRPV	0	1	0	0	0	0	0	0	0	0	2	0	2	0	0	0	0	1	0
FLDHENANKILNRPK	0	2	0	0	0	0	0	0	0	1	1	0	1	0	0	1	0	0	0
FMQDPDEEHLKKSSQVPRTE	0	0	0	1	0	0	0	0	1	1	0	0	0	0	1	0	0	2	0
GAVVTGVTAVAQKTVE	0	0	1	0	0	1	0	1	1	0	0	0	0	1	1	0	0	0	0
GPPRPGALTPTPSLSSQ	0	0	0	1	0	0	0	0	2	1	0	0	0	0	0	1	0	1	0
GSTGNRNPGSSGTGGTATWKPGSSGP	0	1	0	0	0	0	2	0	1	0	0	0	0	0	1	0	1	0	0
HAAKQAAASATQTIAAAQH	0	0	0	1	0	0	0	0	1	1	0	0	0	0	1	1	0	0	1
HEYVAEVEKHSSQTD	0	0	0	0	1	0	0	0	1	2	0	0	0	0	1	1	0	0	0
HGLGHGHEQQHGLGHGH	0	1	0	0	1	0	0	0	0	0	0	0	0	0	1	0	3	0	0
HTFMGVVSLGSPSGEVSHPRKT	0	1	0	1	0	0	0	0	0	0	1	0	0	0	0	1	0	1	1
KESSSHHPGIAEFPSRGK	0	0	0	0	1	0	1	0	1	0	0	0	0	0	2	0	1	0	0
KIPKPEASFSPR	0	2	0	0	0	0	0	0	0	1	0	1	0	0	0	0	2	0	0
KTIDDLEEKLAQAKEENVGLH	1	0	1	0	0	0	0	0	1	1	0	0	0	2	0	0	0	0	0
KTKEQVTNVGGAVVTGVT	1	1	0	0	0	0	0	0	0	1	1	0	0	0	0	0	0	1	1
KVEQAVETEPEPEL	1	0	0	0	0	0	0	0	0	1	0	1	1	0	0	0	0	1	1
KYYLQGAKIPKPEAS	0	1	0	0	0	0	0	0	0	0	0	0	0	0	0	1	2	1	1
LLHPSPDLVSQEATLSE	1	0	1	1	0	0	0	1	1	0	0	0	0	1	0	0	0	0	0
LPSRRMQNDTAENETTEKEEKSESR	0	0	0	0	0	0	0	0	2	4	0	0	0	0	0	0	0	0	0
MADEAGSEADHEGTHSTK	0	0	0	0	3	0	3	0	0	0	0	0	0	0	0	0	0	0	0
NPLYKEATSTF	1	0	1	1	0	1	0	1	1	0	0	0	0	0	0	0	0	0	0
NSNNEKMSDPNMEANSHYGHNDDVGNH	0	0	0	3	0	0	0	0	0	3	0	0	0	0	0	0	0	0	0
PAIMRSGASGPENFQVG	0	0	1	0	0	1	0	1	1	0	1	0	0	1	0	0	0	0	0
QEKQELNEPPKQSTSF	0	0	0	0	1	0	0	0	0	1	0	0	0	0	1	1	0	1	1
QLQKVPPEWK	0	1	0	1	1	1	0	0	0	0	0	1	1	0	0	0	0	0	0
QMQGGDGDGGALGHHV	0	0	0	1	2	0	0	0	1	1	0	0	0	0	1	0	0	0	0
QPPTVVPGGDLAKV	0	0	1	1	0	1	0	0	1	1	0	0	0	0	1	0	0	0	0
QQEELDRKAAELE	1	0	1	1	0	0	0	0	1	1	0	0	0	0	0	0	0	1	0
QSACKDEADHEGTHSTKRGHAKSRPV	0	1	0	0	2	0	1	0	0	0	0	0	0	0	1	0	1	0	0
REEAPSLRPAPPPISGGGYR	0	0	0	0	0	0	1	0	0	0	2	3	0	0	0	0	0	0	0
RGPVSGTEPEPVYSMEAADYREA	2	0	0	0	1	0	0	0	0	0	0	0	0	3	0	0	0	0	0
RRRGETESEEFEKLKQKQQE	0	0	0	3	0	0	0	0	0	2	0	0	0	0	0	0	0	0	1
RSGGGGGGGLGSGGSIRSSY	0	1	1	1	0	0	1	0	0	0	0	1	0	0	0	0	1	0	0
SEADHEGTHSTKRGHA	0	0	0	1	1	0	0	0	1	1	0	0	0	0	0	1	0	0	1
SELANARDESKKTANDMIH	0	0	1	0	0	0	0	1	1	0	1	0	0	1	1	0	0	0	0
SGPVRSGPKPFSAPKPQ	0	0	0	0	1	0	0	0	3	1	0	0	0	0	1	0	0	0	0
SGRTTGIVMDSGDGVTH	0	0	0	0	2	0	0	0	2	1	0	0	0	0	1	0	0	0	0
SKITHRIHWESASLL	1	0	1	0	0	1	0	0	0	0	0	0	1	2	0	0	0	0	0
SLGSPSGEVSHPR	0	0	0	0	2	0	2	0	0	0	0	0	0	0	2	0	0	0	0
SSYSKQFTSSTSYN	0	1	1	0	0	0	0	0	1	1	0	1	0	0	0	1	0	0	0
STPHVAEPAENEQDEQDENGAEASADLR	1	0	0	0	0	0	0	0	0	1	1	1	0	1	0	1	0	0	0
SYSKQFTSSTSYNRGDSTF	1	0	0	0	0	1	0	0	0	0	2	0	0	2	0	0	0	0	0
SYSTTAVVTNPKE	0	1	0	0	1	0	1	0	1	0	0	1	0	0	0	0	1	0	0
TEDIKLNKAEKAW	0	0	0	2	0	1	0	0	2	1	0	0	0	0	0	0	0	0	0
TEPEPVYSMEAADYREAS	2	0	0	1	0	0	0	0	0	1	0	0	0	1	0	1	0	0	0
TGVIKSPSWQRPNQ	0	0	0	1	0	0	0	0	1	2	0	0	0	0	0	2	0	0	0
TLPTKETIEQEKRSE	0	0	0	0	0	0	0	0	0	3	0	0	0	0	3	0	0	0	0
TPENLRLKQQSELQ	1	0	0	0	0	0	0	0	1	1	0	0	0	1	1	0	0	0	1
TPPPPAYESIIK	0	0	0	0	0	1	0	0	1	1	0	0	0	0	0	1	0	1	1
TRNQETYETLKHEKPPQ	0	0	0	0	0	0	0	0	3	2	0	0	0	0	0	1	0	0	0
TSNHQKISSGKSSPFKVSPLT	0	0	1	1	0	1	0	1	1	1	0	0	0	0	0	0	0	0	0
VEGEIAEEAAEKATS	2	0	0	0	0	0	0	0	0	2	0	0	0	0	1	0	0	0	1
VMDDEIESEAKKESL	2	0	1	1	0	0	0	0	0	0	0	0	0	2	0	0	0	0	0
VSWDSGGSDEAPPKPSRPGYPSPR	2	0	0	1	0	0	0	0	0	2	0	0	0	1	0	0	0	0	0
AAIEAAAKKLE	0	0	0	1	0	0	0	1	1	0	0	0	0	1	0	0	1	0	0
ADSGEGDFLAEGGGVRGPR	0	1	0	0	0	0	0	0	0	0	0	2	0	0	0	0	2	0	0
AGSVADSDAVVKLDDGHLNN	1	0	0	0	0	0	0	0	0	0	1	0	0	2	1	0	0	0	0
ALKHVSDDMKTHKNPALKAQSGPV	0	0	0	0	0	0	0	0	1	1	0	0	0	0	0	2	0	0	1
ALTSEEAERSDGDPVQPAVLQVHQ	0	0	0	0	0	0	0	1	0	2	0	0	0	1	1	0	0	0	0
AQSGPVRSGPKPFSAPKPQ	0	1	0	0	0	0	0	0	1	2	0	0	0	1	0	0	0	0	0
AQYNPEPPPPRTHYSNIE	0	0	0	1	0	0	0	0	1	1	0	0	0	0	0	1	0	0	1
ASGRTTGIVMDSGDGVTH	0	0	0	0	1	0	0	0	2	0	0	0	0	0	0	1	1	0	0
AVPPNNSNAAEDDLPTVELQGLVPR	0	0	0	0	0	0	0	0	0	0	0	0	0	5	0	0	0	0	0
DESDAFHDNLRS	0	1	0	0	1	0	1	0	0	1	0	1	0	0	0	0	0	0	0
DKPDMAEIEKFDKSKLKKTET	1	0	0	0	0	0	0	0	0	0	0	0	0	3	0	0	0	1	0
DKTLLRDEKKMEKLK	0	0	0	0	0	0	0	0	1	1	1	0	0	1	0	0	0	0	1
DLQRDEQKDASDFVAS	1	0	0	1	0	0	0	0	0	2	0	0	0	0	0	0	0	0	1
DRMDKNASTFEDVTQVS	3	0	0	1	0	0	0	0	0	0	0	0	0	1	0	0	0	0	0
EAPSLRPAPPPISGGGY	0	0	0	1	1	0	0	0	0	0	0	1	0	0	1	0	0	0	1
EDAAQAEKFQHPG	0	0	0	0	2	0	0	0	1	1	0	0	0	0	1	0	0	0	0
EEAERSDGDPVQPAVLQVHQTS	0	0	0	0	1	0	0	0	0	1	0	0	0	1	1	1	0	0	0
EFVSETESRGSESG	0	1	0	0	0	0	0	0	0	0	0	1	0	0	1	0	1	1	0
EGEFSEAREDM	0	0	0	0	0	0	0	0	0	1	0	0	0	0	1	1	1	0	1
EGGPEAPIPPPPQPREKVSSID	2	0	0	0	0	0	0	0	0	1	0	0	0	2	0	0	0	0	0
EGMEEGEFSEAREDM	1	0	0	0	1	0	0	0	0	0	0	0	0	2	1	0	0	0	0
EIPTKDVPIVH	0	0	0	1	0	0	0	0	2	2	0	0	0	0	0	0	0	0	0
EKKEGHFSALPSLPVGSHAKVSSPQPR	0	0	1	0	0	1	0	1	0	0	1	0	0	0	0	1	0	0	0
EKVDVGKDQEFTVKSKGAGGQG	1	0	0	1	1	0	0	0	1	1	0	0	0	0	0	0	0	0	0
ELLESYIDGR	1	0	1	0	0	0	0	0	0	0	1	0	1	1	0	0	0	0	0
EPPPRTLPATDLQ	0	0	0	0	0	0	1	0	0	0	0	2	0	0	0	1	1	0	0
EQMPNDQEEESFAEGHSE	1	0	0	1	0	0	0	0	0	1	0	0	0	0	1	0	0	0	1
FEYQGKTEKHASQKDY	0	0	0	0	1	0	0	0	2	0	0	0	0	0	1	0	1	0	0
FKSHALQLNNRQI	0	0	1	1	0	1	0	0	0	0	1	0	1	0	0	0	0	0	0
FRPGDSEPPPAPGAQRAQ	0	0	0	0	2	0	0	0	0	1	0	1	0	0	1	0	0	0	0
GAVEGKEELPDENKSLEE	0	0	0	1	0	0	0	0	0	1	0	0	0	1	1	1	0	0	0
GDPVQPAVLQVHQ	0	0	0	1	0	0	0	0	1	1	0	0	0	0	1	1	0	0	0
GEDAAQAEKFQHPGSD	0	0	0	0	1	0	0	0	1	1	0	0	0	0	1	0	0	0	1
GEIAEEAAEKATSRGSN	0	0	0	1	1	0	0	0	1	2	0	0	0	0	0	0	0	0	0
GGPGGAGVARGGAGGGP	1	0	0	1	1	0	0	0	1	0	0	0	0	1	0	0	0	0	0
GGSTSYGTGSETESPRNPS	0	1	0	0	1	0	1	0	0	0	0	0	0	0	1	0	1	0	0
GGSTSYGTGSETESPRNPSSAGSWN	0	1	0	0	0	0	0	0	0	0	0	1	0	0	0	1	1	0	1
GKSSSYSKQFTSSTSYNRGDS	0	0	0	1	0	0	0	0	0	0	0	0	1	0	0	1	0	1	1
GRPQGPPQQGGHQQGPPPPPPGKPQGPPPQGGRPQGPPQGQSPQ	0	0	0	1	0	0	0	0	0	4	0	0	0	0	0	0	0	0	0
GTNRGASQAGMTGYGMPRQIL	0	0	2	0	0	0	0	0	2	0	0	0	0	1	0	0	0	0	0
GVLSSRQLGLPGPPDVPDHAA	0	0	0	0	0	0	0	0	0	0	0	2	0	1	0	0	2	0	0
IEAAAKKLEQL	0	0	0	1	0	0	0	0	1	1	0	0	0	0	0	2	0	0	0
IGEIKEETTSHL	0	2	0	0	0	0	0	0	0	0	0	1	0	0	0	1	0	1	0
ILESEEKGDPNKPSGF	0	0	0	2	0	0	0	0	0	2	0	0	0	0	1	0	0	0	0
KERELEEARKKLAQIR	1	0	1	1	0	1	0	1	0	0	0	0	0	0	0	0	0	0	0
KERQEAEEAKEALLQ	0	0	0	1	1	0	0	1	1	0	0	0	1	0	0	0	0	0	0
KESSSHHPGIAEFPSRG	0	0	0	0	0	0	0	0	1	1	0	0	0	0	2	1	0	0	0
KGPGPGGPGGAGVARGGAGGGP	0	0	0	0	0	0	1	0	2	0	0	0	0	0	2	0	0	0	0
KNPLPSKETIEQEK	0	0	0	1	0	0	0	0	2	0	0	0	0	0	1	0	1	0	0
KPKKPLTSSSAAPQRPISTQRTA	0	0	0	0	1	0	0	0	1	1	0	0	0	0	1	0	1	0	0
KPKVNPFRPGDSEPPPAPGAQRAQMGRVG	1	0	0	1	0	0	0	1	0	1	0	0	0	0	0	0	0	1	0
KVDNALQSGNSQESVTEQDSKDSTY	0	1	0	1	0	0	1	1	0	0	0	0	0	0	0	0	1	0	0
KYYLQGAKIPKPEASFSPR	0	0	0	0	0	0	0	0	0	0	2	0	0	2	0	0	0	0	1
LPSKETIEQEKQAGES	0	0	0	1	1	0	0	0	1	0	0	1	0	0	0	0	1	0	0
LRPPPPPPPEPARPAVPGGQ	0	1	0	0	0	0	0	0	0	1	0	0	0	0	0	1	1	0	1
LSVVGTAWTADSGEGDFLAEGGGVR	0	1	0	0	0	0	0	0	0	0	0	2	0	0	1	0	1	0	0
MADEAGSEADHEGTHSTKRG	0	0	0	0	3	0	2	0	0	0	0	0	0	0	0	0	0	0	0
MAKEEELVKVREKQLA	1	0	1	1	0	1	0	1	0	0	0	0	0	0	0	0	0	0	0
MQDPDEEHLKKSSQVPRTE	0	0	0	2	0	0	0	0	1	1	0	0	0	0	1	0	0	0	0
NPVEGSTDRQVTITGSA	1	0	0	0	0	0	0	0	0	1	0	0	0	1	1	0	0	0	1
NRGDSTFESKSY	0	1	0	0	0	0	0	0	0	0	0	0	0	0	1	2	1	0	0
PGPPDVPDHA	0	1	0	0	0	0	0	0	0	0	0	1	0	0	0	1	1	0	1
QKDSYVGDEAQSKRGILTL	1	0	0	0	0	0	0	0	2	0	0	0	0	2	0	0	0	0	0
QLGLPGPPDVPDHAAYHP	1	1	1	0	0	0	0	0	0	0	1	0	0	0	0	0	1	0	0
QNPGSPRPGSTGTWNPGSSERGSAGH	0	0	0	0	0	0	0	0	0	1	0	1	1	0	0	1	0	0	1
RDHNEEEGEETGLRDEKPIK	0	0	0	1	0	0	0	0	1	2	0	0	0	0	1	0	0	0	0
RGDSTFESKSYKMA	0	1	0	0	1	0	0	0	1	0	0	1	0	0	0	0	1	0	0
SALEEYTKKLN	0	0	0	0	0	0	0	0	0	1	0	1	0	0	0	1	0	1	1
SALVEGEIAEEAAEKATS	1	0	1	0	0	0	0	0	0	0	1	0	0	1	1	0	0	0	0
SEEAERSDGDPVQPAVLQVHQ	0	0	0	1	0	0	0	0	0	3	0	0	0	0	1	0	0	0	0
SEPGEAKKMEDKEKDNKLISADSSEGQD	0	0	0	1	0	0	0	1	1	0	0	0	0	0	1	1	0	0	0
SETESRGSESGIFTNTKESSSHHPG	0	0	0	0	0	0	0	0	0	2	0	0	0	0	2	0	0	0	1
SETSRTAFGGRRAVPPNNSNAAEDDLPTVELQGLVPR	0	0	0	0	0	0	0	0	0	0	0	0	0	5	0	0	0	0	0
SGSSGPGSTGNRNPGSSGTGGTATWKPGSSGP	0	1	0	0	0	0	0	0	0	1	0	1	0	0	0	1	1	0	0
SLDRNLPSDSQDLGQHGLEE	1	0	0	0	0	0	0	0	0	0	0	0	0	3	0	0	0	1	0
SPPAQGIPEAKVRHPLS	0	0	0	1	0	0	0	0	3	1	0	0	0	0	0	0	0	0	0
SQPNQKLGHPEALSAGTGSPQPPSFTY	1	0	1	0	0	0	0	0	1	0	1	0	0	1	0	0	0	0	0
SSGFGGKYGVQADRVDKSA	0	0	1	1	0	0	0	1	1	0	0	0	0	0	0	1	0	0	0
SSKITHRIHWESASLL	0	0	1	0	0	1	0	0	1	0	1	0	0	1	0	0	0	0	0
SSTKGQTKRNLAKGKEESLDSDLY	0	0	0	0	0	0	0	1	0	1	0	0	2	0	0	0	0	1	0
SSTSYNRGDSTFESKSYKMADEAGSEADHEGTHSTKRGHAKSRPV	1	0	0	0	0	0	0	0	0	2	0	0	0	0	0	1	0	0	1
SSYSKQFTSSTSYNRGDSTF	0	0	0	0	0	2	0	0	0	0	1	0	0	1	1	0	0	0	0
STFESKSYKMADEAGSEADHEGTHSTKRGHA	1	0	2	0	0	1	0	0	0	0	1	0	0	0	0	0	0	0	0
STPLGQQQPAPRT	0	1	0	0	1	0	1	0	0	0	0	0	0	0	1	0	1	0	0
SYKMADEAGSEADHEG	0	2	0	0	0	0	0	0	1	0	0	0	0	0	1	0	1	0	0
SYSKQFTSSTSYNRG	0	0	3	0	0	0	0	2	0	0	0	0	0	0	0	0	0	0	0
TAKDALSSVQESQVAQQA	0	0	0	1	0	0	0	0	0	1	0	0	0	0	0	1	0	1	1
TDKGESLGIKHEEAPGHRPT	0	0	0	0	1	0	0	0	2	0	0	0	0	0	2	0	0	0	0
TGPKASHGYGGKFGVEQDRMDKSAVGHEY	1	0	1	1	0	0	0	0	0	0	2	0	0	0	0	0	0	0	0
THRIHWESASLLR	0	0	1	0	0	0	0	0	0	0	1	0	1	2	0	0	0	0	0
TQEKNPLPSKETIEQEK	0	0	0	2	0	0	0	0	0	2	0	0	0	0	0	1	0	0	0
TSYNRGDSTFESKS	0	0	1	0	0	0	0	0	0	0	0	0	1	1	2	0	0	0	0
VDESDAFHDNLR	0	2	0	0	0	0	0	0	0	0	0	2	1	0	0	0	0	0	0
VLEEDEEVTEEAEMEPEDKGH	2	0	0	0	1	0	0	0	0	1	0	0	0	0	1	0	0	0	0
VNPFRPGDSEPPPAPGAQRAQMG	1	0	0	1	0	0	0	0	0	2	0	0	0	0	0	0	0	1	0
VRELMEEKKEEITG	0	0	0	0	0	0	0	0	1	2	0	0	0	0	1	0	0	0	1
VVSLGSPSGEVSHPR	0	1	0	0	0	0	0	0	0	0	0	2	0	0	1	0	1	0	0
YKMADEAGSEADHEGTHST	0	0	0	0	1	0	0	0	1	2	0	0	0	0	1	0	0	0	0
YQTFFNPR	0	0	0	1	0	1	1	1	0	0	0	0	0	0	0	1	0	0	0
YSKQFTSSTSYNRGDSTFESKSY	2	0	1	0	0	1	0	0	1	0	0	0	0	0	0	0	0	0	0
ADTYAVVQKRGAPAG	0	0	0	0	1	0	0	0	1	1	0	0	0	0	0	1	0	0	0
AEGKAGGAAGLFAKQVQKKF	0	0	1	0	0	0	0	0	0	0	2	0	0	0	0	0	0	1	0
AERIAYQRNDDDEEEAARER	0	0	0	1	0	0	0	0	0	1	0	0	0	0	1	0	0	1	0
AISEAAAQYNPEPPPPRTHYSNIE	1	0	0	1	0	0	0	0	0	1	0	0	0	1	0	0	0	0	0
ALKHVSDDMKTHKNPAL	0	0	0	0	0	0	0	0	2	2	0	0	0	0	0	0	0	0	0
ALSVKEETKEDAEEKQ	0	0	0	0	1	0	0	0	1	1	0	0	0	0	1	0	0	0	0
AMKDEEKMEIQEMQLKEAKHIAEE	2	0	0	0	0	0	0	0	0	0	0	0	0	2	0	0	0	0	0
APPVAPERQPSWDPSPVS	0	0	0	1	1	0	0	0	0	1	0	0	0	0	1	0	0	0	0
AQQREKPRVQEKQHPVPPPAQNQNQV	0	0	0	0	1	0	0	0	2	1	0	0	0	0	0	0	0	0	0
AVEGKEELPDENKSLEETLH	1	0	0	0	0	0	0	0	0	0	0	0	0	2	0	0	0	1	0
DANLEAGNVKETRASRA	0	2	0	0	1	0	0	0	0	0	0	0	0	0	1	0	0	0	0
DDEIESEAKKES	0	0	0	0	0	0	0	0	1	1	0	0	0	0	2	0	0	0	0
DGPKFLKSGDAAIVD	2	0	0	0	0	0	0	0	1	1	0	0	0	0	0	0	0	0	0
DKKREEAPSLRPAPPPISGGGYRARPA	0	0	0	0	0	0	0	0	0	1	0	0	0	0	0	2	0	1	0
DLEPGTMDSIRSSKLG	2	0	0	2	0	0	0	0	0	0	0	0	0	0	0	0	0	0	0
DNPREFFKQQERVA	0	0	1	2	0	0	0	0	0	0	0	0	0	1	0	0	0	0	0
DSTFESKSYKMADEAGSEADHEGTHSTKRGHA	1	0	1	1	0	0	0	1	0	0	0	0	0	0	0	0	0	0	0
DTRDQADGSRASVDSGSSEEQGGSSRA	0	1	0	0	0	0	1	0	0	0	0	0	0	0	1	0	1	0	0
EDKTERELLESY	0	0	0	0	0	0	0	0	0	0	0	0	0	0	1	0	0	2	1
EEHGIDLAGSDRGASA	0	0	0	0	1	0	0	0	0	0	0	0	0	1	2	0	0	0	0
EGDEESTMLEDSVSPK	1	0	0	1	0	0	0	0	1	0	0	0	0	0	1	0	0	0	0
EGDFLAEGGGVRGPR	0	1	0	0	0	0	0	0	0	0	0	1	0	0	0	0	2	0	0
EGEIAEEAAEKA	0	0	0	0	1	0	0	0	1	1	0	0	0	0	1	0	0	0	0
EGSYALTSEEAERSD	0	0	0	0	1	0	0	0	0	1	0	0	0	1	1	0	0	0	0
EITRGGSTSYGTGSETESPRNPSSAGS	0	0	0	0	0	0	0	0	0	1	0	1	0	0	0	1	1	0	0
EITRGGSTSYGTGSETESPRNPSSAGSWN	0	0	0	0	0	0	0	0	0	0	0	1	1	0	0	1	0	0	1
ELEPPEQQEPGERQEPS	0	1	0	0	0	0	1	0	0	0	0	1	0	0	0	0	1	0	0
EMPPLEGDDDTSRMEEVD	1	0	0	1	0	0	0	0	0	1	0	0	0	1	0	0	0	0	0
ENTEDWRPRPGTGQSRSF	0	0	0	0	0	0	0	0	1	0	0	0	0	1	0	1	0	1	0
ESKSYKMADEAGSEADHEGTHST	0	0	0	0	1	0	0	0	0	2	0	0	0	0	0	0	0	1	0
EYHTEKLVTSKGDKELR	0	3	0	0	0	0	0	0	0	0	0	0	0	0	0	0	1	0	0
EYHTEKLVTSKGDKELRTG	0	0	0	3	0	0	0	0	0	1	0	0	0	0	0	0	0	0	0
FESKSYKMADEAGSEADHEGTHST	0	0	0	0	0	0	0	0	0	0	0	0	0	0	0	1	0	2	1
FLQKQLTQPETH	0	0	0	0	0	0	0	0	2	0	0	0	0	0	2	0	0	0	0
FYESDVMGR	0	0	1	0	1	0	0	1	0	0	0	0	0	0	0	0	0	0	1
GAAGSRMNFRPGVLSS	1	0	1	0	0	1	0	0	0	0	1	0	0	0	0	0	0	0	0
GAGSIAAATGFVKKDQLGKNE	2	0	0	1	0	0	0	0	0	0	0	0	0	1	0	0	0	0	0
GAGSIAAATGFVKKDQLGKNEE	2	0	1	0	0	0	0	0	0	0	0	0	0	1	0	0	0	0	0
GEGDFLAEGGGVRGPR	0	2	0	0	0	0	0	0	0	0	0	2	0	0	0	0	0	0	0
GEIKEETTSHLR	0	1	0	0	0	0	0	0	0	0	0	0	0	0	0	0	3	0	0
GFKSHALQLNNRQIR	0	0	0	0	0	0	0	1	1	0	0	0	0	0	0	1	0	1	0
GGPSLTSDLQAQSKGNPEQTPV	0	0	0	0	0	1	0	0	0	0	0	0	0	1	1	0	0	0	1
GGYKEPAAPVSIQR	0	0	0	1	1	0	0	0	0	0	0	0	1	0	0	0	0	0	1
GHGHEQQHGLGHGHKF	0	0	0	0	0	0	0	0	0	0	0	0	0	0	0	0	3	0	1
GHGLGHGHEQQHGLGHGH	0	1	0	0	0	0	1	0	0	0	0	0	0	0	0	0	2	0	0
GKSSSYSKQFTSSTSYN	0	0	0	1	0	0	0	0	0	1	0	0	1	0	0	1	0	0	0
GKSSSYSKQFTSSTSYNR	0	1	1	0	0	0	0	0	0	1	0	0	0	0	0	1	0	0	0
GLPGPPDVPDHAAYHP	0	1	0	0	0	0	0	0	0	0	1	0	0	0	0	0	1	0	1
GMKDDKEEEEDGTGSPQLNNR	0	0	0	0	1	0	0	0	0	1	0	0	0	0	2	0	0	0	0
GPPASSPAPAPKF	0	0	0	0	2	0	0	0	1	0	0	0	0	0	1	0	0	0	0
GVATVAEKTKEQVTNVG	0	0	0	1	0	0	0	0	0	0	1	0	0	1	0	0	0	1	0
HATKTAKDALSSVQESQVAQQA	1	0	0	1	0	0	0	0	0	0	0	0	0	0	0	1	0	0	1
HEQEENVVKIQ	0	0	0	0	2	0	0	0	1	0	0	0	0	0	1	0	0	0	0
HEQLSVAEITN	0	0	0	0	0	0	0	0	0	1	0	0	1	1	0	1	0	0	0
HGPEENEYKSEGTF	0	0	0	1	0	0	0	0	1	1	0	0	0	0	1	0	0	0	0
HIAEDADRKYEEVA	0	0	0	1	0	0	0	0	1	1	0	0	0	0	0	0	0	0	1
HQIAESYFQEEDYEKAM	2	0	0	0	0	0	0	0	0	0	0	0	0	2	0	0	0	0	0
HTDDELNWLDHGRTL	1	0	1	0	0	0	0	0	1	0	0	0	0	1	0	0	0	0	0
HVQPQPQPKPQVQ	0	0	0	0	1	0	0	0	1	1	0	0	0	0	1	0	0	0	0
KAKEGVVAAAEKTKQGVAEAAG	0	0	0	0	0	1	0	1	0	0	0	0	1	1	0	0	0	0	0
KDSYVGDEAQSKRGILT	0	0	0	1	0	0	0	0	1	1	0	0	0	0	0	1	0	0	0
KDYEEVGIDSYEDEDEGEE	1	0	0	0	0	0	0	0	0	1	0	0	0	2	0	0	0	0	0
KDYEEVGVDSVEGEGEEEGEE	1	0	0	0	0	0	0	0	0	1	0	0	0	1	0	1	0	0	0
KYYLQGAKIPKPEA	0	0	0	0	0	1	0	0	0	0	0	0	0	0	0	1	0	1	1
LRQGLLPVLESFKVSFLSALEEYTKKLNTQ	0	0	0	0	0	0	0	0	0	0	0	0	0	4	0	0	0	0	0
LSALEEYTKKLNTQ	0	1	0	0	1	0	0	0	0	0	0	0	0	0	1	0	0	1	0
LSRSGGGGGGGLGSGGSIRSSY	0	0	1	1	0	0	0	0	0	0	0	1	0	0	0	0	1	0	0
LVEGEIAEEAAEKATS	1	0	0	0	0	0	0	0	0	1	0	0	0	1	1	0	0	0	0
MENTENSVDSKSIKN	0	0	0	0	1	0	0	0	1	1	0	0	0	0	1	0	0	0	0
MPPAQQQITSGQM	0	0	0	0	0	0	0	0	3	1	0	0	0	0	0	0	0	0	0
NDQEEESFAEGHSE	0	0	0	1	1	0	0	0	0	0	0	0	0	1	0	0	1	0	0
NEATGGKYVPRAVLVD	0	0	0	0	0	0	0	0	0	1	0	0	0	0	0	2	0	1	0
NIKYHEEFEKS	0	0	0	1	1	0	0	0	1	0	0	0	0	1	0	0	0	0	0
NIYKKPPIYKQRESVG	0	0	0	1	0	0	0	0	1	2	0	0	0	0	0	0	0	0	0
NTKESSSHHPGIAEFPSRGK	0	0	0	0	0	0	1	0	0	1	0	0	0	0	2	0	0	0	0
NTQPRGPPASSPAPAPKFSPVTPKFTPVAS	0	0	0	0	0	0	0	0	1	1	2	0	0	0	0	0	0	0	0
NVHSAGAAGSRMNFRPGVLS	1	0	1	1	0	0	0	0	0	0	0	0	0	0	0	0	0	1	0
PAQGIPEAKVRHPLSY	1	0	1	1	0	0	0	0	0	0	0	0	0	0	0	1	0	0	0
PASSTTARVITNQY	1	0	1	1	0	0	0	0	0	1	0	0	0	0	0	0	0	0	0
PGESNKIPR	0	0	0	0	0	0	0	0	0	0	0	1	1	0	0	0	0	1	1
PGPPDVPDHAAYHP	0	0	0	0	0	0	0	0	0	0	0	1	0	0	0	1	2	0	0
PQKKFGPVVAPKPK	0	0	0	1	0	0	0	0	1	1	0	0	0	0	0	1	0	0	0
PQPKPQVQLHVQ	1	0	0	1	0	0	0	0	0	1	0	0	0	1	0	0	0	0	0
PSGEVSHPRKT	0	1	0	0	1	0	1	0	0	0	0	0	0	0	0	0	1	0	0
QDPDEEHLKKSSQVPRTE	0	0	0	0	0	0	0	2	1	1	0	0	0	0	0	0	0	0	0
QEILESEEKGDPNKPSGFRSVK	0	0	1	0	0	1	0	1	0	0	0	0	1	0	0	0	0	0	0
QFTSSTSYNRGDSTFESK	0	0	0	0	0	0	0	0	0	1	0	0	1	0	0	0	0	1	1
QKDSYVGDEAQSKRG	0	0	0	0	2	0	0	0	0	0	0	0	0	0	2	0	0	0	0
QLFHPEQLITGKEDAANNY	1	0	1	0	0	0	0	0	0	0	0	0	0	2	0	0	0	0	0
QPPSSLVIDKESEVY	0	0	0	0	0	0	0	0	2	1	0	0	0	1	0	0	0	0	0
QQADEAEDRAQGLQ	0	0	0	1	1	0	0	0	0	1	0	0	1	0	0	0	0	0	0
RAVPPNNSNAAEDDLPTVE	0	0	0	0	0	0	0	0	0	0	0	0	0	0	1	1	0	1	1
RDRIDIANARAKKLIDS	0	0	1	0	0	0	0	1	0	0	2	0	0	0	0	0	0	0	0
REYHTEKLVTSKGDKELRTG	0	1	0	0	0	0	0	0	0	0	0	0	0	0	0	0	3	0	0
RIGEIKEETTSHL	0	0	0	0	0	0	0	0	0	0	0	0	0	0	0	1	1	1	1
RIGEIKEETTSHLR	0	2	0	0	0	0	0	0	0	0	0	0	0	0	0	0	2	0	0
RLREDENAEPVGTTYQKTD	0	0	0	1	0	0	0	0	1	2	0	0	0	0	0	0	0	0	0
RTGSGGPGNHPHGPDASAEGLNPYG	0	0	0	2	0	0	0	0	0	1	0	0	0	0	0	1	0	0	0
SALEEYTKKLNT	0	1	0	0	0	0	0	0	0	0	0	1	0	0	0	1	0	0	1
SALVEGEIAEEAAEKA	0	0	0	0	0	0	0	0	1	1	0	0	0	0	0	1	0	1	0
SDASKKRLIEDTEDWRPR	0	0	2	1	0	1	0	0	0	0	0	0	0	0	0	0	0	0	0
SDLQAQSKGNPEQTPV	0	0	0	0	0	0	1	0	1	0	0	0	0	0	1	0	1	0	0
SENISNFNNALESKTAASGVE	0	0	0	1	0	0	0	0	1	1	0	0	0	1	0	0	0	0	0
SEPQEVLHIGSAHN	0	1	0	0	1	0	0	1	1	0	0	0	0	0	0	0	0	0	0
SETAPAAPAAAPPAEKAPVK	0	1	0	0	0	0	0	0	0	0	0	0	0	0	1	1	1	0	0
SETESRGSESGIFTN	0	1	0	0	0	0	1	0	0	0	0	1	0	0	0	0	1	0	0
SGGPGNHPHGPDASAEGLNPYG	0	0	0	2	0	0	0	0	0	1	0	0	0	0	1	0	0	0	0
SGIFTNTKESSSHHPGIA	0	1	0	0	1	0	0	0	0	0	0	0	0	0	0	0	2	0	0
SKPHSEAGTAFIQTQQLH	1	0	1	0	0	0	0	0	0	0	0	0	0	2	0	0	0	0	0
SKQFTSSTSYNRGDSTFESKSYKM	1	0	0	0	0	0	0	0	0	0	0	0	0	1	0	0	0	1	1
SKQQPTQFINPETPGYVG	0	0	0	0	0	0	0	0	1	1	1	0	0	1	0	0	0	0	0
SNPSAVAGNETPGASTKGYPPPVAAKPTF	0	0	1	1	0	0	0	0	1	0	0	0	0	1	0	0	0	0	0
SQRDLTHSDSESSLHMSDRQ	0	0	0	0	0	0	0	0	2	2	0	0	0	0	0	0	0	0	0
SRIGEIKEETTSHL	1	1	0	0	0	0	1	0	0	0	0	0	0	0	0	0	1	0	0
SRIGEIKEETTSHLR	0	1	0	0	0	0	0	0	0	0	0	0	0	0	0	1	1	0	1
SRQLGLPGPPDVPDHAAYHPF	1	0	0	0	0	1	0	0	0	1	0	0	0	1	0	0	0	0	0
SSKITHRIHWESA	0	0	0	0	0	0	1	0	0	1	0	0	0	0	0	1	1	0	0
SSSHSRAGQSAAGAAPGGGVDTRDAEMPA	0	0	0	1	1	0	0	0	1	0	0	0	0	0	1	0	0	0	0
SSTQFNKGPSYG	0	1	0	0	0	0	0	0	0	1	0	0	0	0	1	1	0	0	0
SSYSKQFTSSTSYNRGDS	0	0	1	0	0	0	0	1	0	0	0	0	0	0	1	1	0	0	0
STRGDADMYDLPKKEDA	0	0	0	0	0	0	0	0	0	3	0	0	0	0	1	0	0	0	0
SVPNGPSPEEVEQQKRQQPGPSEH	0	0	0	2	0	0	0	0	1	1	0	0	0	0	0	0	0	0	0
TAFGGRRAVPPNNSNAAEDDLPTVELQGLVPR	0	0	0	0	0	0	0	0	0	0	0	0	0	4	0	0	0	0	0
TAVVEPYNSILTTHTT	0	0	0	1	0	1	0	0	1	1	0	0	0	0	0	0	0	0	0
TEKLVTSKGDKELRTG	0	2	0	0	0	0	0	0	0	0	0	0	0	0	2	0	0	0	0
TEPEPVYSMEAADYR	2	0	0	1	0	0	0	0	0	0	0	0	0	1	0	0	0	0	0
TGPKASHGYGGKFGVEQDRMDKSAVG	1	0	0	0	0	0	0	0	1	0	0	0	1	1	0	0	0	0	0
THKNPALKAQSGPVR	0	0	0	0	2	0	0	0	1	0	0	0	0	0	1	0	0	0	0
TKEQVTNVGGAVVTG	1	0	0	1	0	0	0	0	0	0	0	1	0	0	1	0	0	0	0
TKESSSHHPGIAEFPSRG	0	1	0	0	1	0	0	0	1	0	0	0	0	0	1	0	0	0	0
TLRKDKTLLRDEKKME	0	0	1	1	0	0	0	0	0	1	0	0	0	0	0	1	0	0	0
TPKDESANQEEPEARVPAQ	0	0	0	1	0	0	0	0	1	1	0	0	0	0	1	0	0	0	0
TQPRGPPASSPAPAPKFSPVTPKFTPVAS	0	0	0	0	2	0	0	0	0	0	0	0	0	2	0	0	0	0	0
TQQPQQDEMPSPTFLTQVKESLSSYWESAKTAAQNLYEKTYLPAVDEKLRDLYSKSTAAMSTYTGIFTDQVLSVLKGEE	0	0	0	0	0	0	0	0	0	0	0	0	0	4	0	0	0	0	0
TSSDHTDHTYLSSTFTKGERA	0	1	0	0	0	0	0	0	0	0	0	0	0	0	0	1	1	0	1
TSSTSYNRGDSTFESKS	0	1	0	0	0	0	0	0	0	0	0	0	0	0	2	0	1	0	0
VGTAWTADSGEGDFLAEGGGVR	0	2	0	0	0	0	0	0	0	0	0	1	0	0	0	0	1	0	0
VQPQPQPKPQVQLH	0	0	0	0	0	0	0	0	2	0	0	0	0	0	2	0	0	0	0
VRGIHTSPLGKPSLSP	0	0	0	0	0	0	0	1	0	0	2	0	1	0	0	0	0	0	0
VSLGSPSGEVSHPR	0	1	0	0	0	0	0	0	0	0	0	1	0	0	0	0	2	0	0
YEGSYALTSEEAERSD	1	0	0	1	0	0	0	0	0	1	0	0	0	1	0	0	0	0	0
YEGSYALTSEEAERSDGDPVQPAVLQVHQ	1	0	1	0	0	0	0	0	0	0	1	0	0	1	0	0	0	0	0
YGGYKEPAAPVSIQR	0	0	0	0	0	0	0	0	1	1	0	0	1	0	0	1	0	0	0
YYLQGAKIPKPEAS	0	2	0	0	0	0	0	0	0	0	0	0	0	0	0	1	1	0	0
AAAQYNPEPPPPRTHYSNIE	0	0	0	1	0	0	0	0	1	1	0	0	0	0	0	0	0	0	0
AADGVDERSPLLS	0	0	0	1	0	0	0	0	1	1	0	0	0	0	0	0	0	0	0
AAEEPQQQKQEPLG	0	0	0	1	1	0	0	0	0	0	0	0	0	0	1	0	0	0	0
ADANLEAGNVKETRASRA	0	0	0	0	0	0	1	0	1	0	0	0	0	0	1	0	0	0	0
AEEKSKPIPIMPASPQKGHAVNLL	1	0	0	0	0	0	0	0	1	0	1	0	0	0	0	0	0	0	0
AEIEKFDKSKLKKTE	0	0	0	0	1	0	0	0	2	0	0	0	0	0	0	0	0	0	0
AEIEKFDKSKLKKTETQE	0	0	0	0	0	0	0	0	1	1	0	0	0	1	0	0	0	0	0
AERIAYQRNDDDEEEAARE	0	0	0	1	0	0	0	0	0	1	0	0	0	0	1	0	0	0	0
AGAGSGTQTGTGTGTGARSAEEAPLY	0	0	0	1	1	0	0	0	1	0	0	0	0	0	0	0	0	0	0
AGKKSLEDQVEMLRTVKEE	0	0	0	0	0	0	0	0	0	1	1	0	0	1	0	0	0	0	0
AGSEADHEGTHSTKRGHAKSRP	0	0	0	0	0	0	1	0	0	1	0	0	0	0	1	0	0	0	0
AGVANALAHKYH	0	1	0	0	0	0	1	0	0	0	0	0	0	0	0	0	1	0	0
AIQLTYNPDESSKPNMIDAATLK	0	1	0	0	0	0	0	0	0	0	1	1	0	0	0	0	0	0	0
ALKDEEKMELQEIQLKEAKHIAEE	1	0	0	0	0	0	0	0	0	0	0	0	0	2	0	0	0	0	0
ALVEGEIAEEAAEKAT	0	0	0	0	0	0	0	0	1	2	0	0	0	0	0	0	0	0	0
ALVEGEIAEEAAEKATSR	0	0	0	0	0	0	0	0	0	0	1	0	0	2	0	0	0	0	0
APPLPPIPR	0	0	0	0	0	0	0	0	0	1	0	0	0	0	1	1	0	0	0
ASDDEEDVSSKVEKAY	0	0	0	0	0	0	0	0	0	1	0	0	0	2	0	0	0	0	0
ATQVGEKTPKDESANQEEPEARVPAQ	0	0	0	0	0	0	0	0	0	2	0	0	0	0	0	1	0	0	0
ATYAPVISAEKAYHEQL	0	0	0	0	0	0	0	0	0	0	1	0	1	1	0	0	0	0	0
AYHPSGKDQTVGNSHAKAGEEATSSRRYGQY	0	0	0	1	0	0	0	0	0	0	0	0	0	0	0	0	0	1	1
DDELNWLDHGRTL	2	0	1	0	0	0	0	0	0	0	0	0	0	0	0	0	0	0	0
DDSLDSKGKELSDQATASPIVARTDLS	1	0	1	0	0	0	0	0	0	0	0	0	0	1	0	0	0	0	0
DEEKMEIQEMQLKE	0	0	0	0	0	0	0	0	0	1	0	0	0	2	0	0	0	0	0
DEHGIDPTGTYHGDSDLQ	0	0	0	0	0	0	0	0	0	1	0	0	0	0	0	2	0	0	0
DEKLRDLYSKST	0	0	0	0	0	0	0	0	0	0	0	0	0	0	0	1	0	0	2
DEMPSPTFLTQVKESLSSYWESAKTAAQNLYEKTYLPAVDEKLRDLYSKSTAAMSTYTGIFTDQVLSVLKGEE	0	0	0	0	0	0	0	0	0	0	0	0	0	3	0	0	0	0	0
DFEGKDVATKVGEAW	1	0	0	0	0	0	0	0	1	0	0	0	0	1	0	0	0	0	0
DFGNDFVPPAPR	1	0	0	1	0	0	0	0	0	0	0	0	0	0	0	0	0	1	0
DGKTTVKDLSELG	0	0	0	0	0	0	0	0	0	1	0	0	0	0	1	1	0	0	0
DKKREEAPSLRPAPPPISGGGY	0	0	0	0	0	0	0	0	0	0	0	0	0	0	0	1	0	1	1
DKLKEAETRAEF	0	0	0	2	0	0	0	0	1	0	0	0	0	0	0	0	0	0	0
DMAEIEKFDKSKL	0	0	0	0	0	0	0	0	0	2	0	0	0	1	0	0	0	0	0
DNEEGFFSARGH	0	1	0	0	0	0	0	0	0	0	0	0	0	0	0	0	2	0	0
DNVDDPTGNFR	0	1	0	0	0	0	0	0	0	0	0	1	0	0	0	0	1	0	0
DRIDIANARAKKLIDS	1	0	0	0	0	0	0	0	0	0	1	0	0	1	0	0	0	0	0
DSGEGDFLAEGGG	0	0	0	0	1	0	0	0	0	0	0	0	0	0	0	0	0	2	0
DSYVGDEAQSKRG	0	0	0	0	1	0	0	0	0	0	0	0	0	0	2	0	0	0	0
DTEDQEDQVDPR	0	0	0	0	1	0	1	0	0	0	0	0	0	0	1	0	0	0	0
DTPELQRIKKTQDQIS	0	0	0	1	0	0	0	0	1	0	0	0	0	1	0	0	0	0	0
EADHEGTHSTKRGHA	0	1	0	0	1	0	1	0	0	0	0	0	0	0	0	0	0	0	0
EAPSLRPAPPPISGGGYR	0	1	0	0	0	0	0	0	0	0	0	2	0	0	0	0	0	0	0
EDATETADAMNREVS	0	0	0	0	1	0	0	0	0	1	0	0	0	0	1	0	0	0	0
EDPQGDAAQKTDTSH	0	0	0	0	2	0	1	0	0	0	0	0	0	0	0	0	0	0	0
EEAPSLRPAPPPISGGGYR	0	0	0	0	0	0	0	0	0	0	0	2	0	0	0	0	1	0	0
EEGEFSEAREDMAALE	1	0	0	0	0	0	0	0	0	1	0	0	0	1	0	0	0	0	0
EEVSGNVSPGTRREY	0	1	0	0	0	0	0	0	0	0	0	1	0	0	0	0	1	0	0
EEVSGNVSPGTRREYH	0	1	0	0	0	0	1	0	0	0	0	0	0	0	0	0	1	0	0
EGKEELPDENKSLEETLH	0	0	0	0	0	0	0	0	0	3	0	0	0	0	0	0	0	0	0
EGMEEGEFSEAREDLA	0	0	0	0	0	0	0	0	0	1	0	0	0	2	0	0	0	0	0
EGSKDKLDDTSSSEGSTIDIK	0	1	0	0	0	0	0	0	0	0	0	1	0	0	0	0	0	0	1
EGVVHGVATVAE	1	0	1	0	0	0	0	0	0	0	0	0	0	1	0	0	0	0	0
EKTPKDESANQEEPEARVPAQSE	0	0	0	1	0	0	0	0	0	1	0	0	0	0	1	0	0	0	0
EKTPKDESANQEEPEARVPAQSESVR	0	0	0	0	0	0	0	0	0	3	0	0	0	0	0	0	0	0	0
ELEDATETADAMNREVS	0	0	0	0	0	0	0	0	1	1	0	0	0	1	0	0	0	0	0
ELMEEKKEEITG	0	0	0	0	1	0	0	0	0	1	0	0	0	0	1	0	0	0	0
ENRLTEMETLQSQ	0	0	0	1	0	0	0	0	0	0	0	0	0	1	0	1	0	0	0
ENRLTEMETLQSQLM	1	0	1	0	0	0	0	0	0	0	0	0	0	1	0	0	0	0	0
EQLITGKEDAANNY	0	0	0	0	1	0	0	0	0	0	0	0	1	0	0	0	0	1	0
EQMPNDQEEESFAEGHS	0	0	0	1	0	0	0	0	0	1	0	0	0	0	0	0	0	0	1
ETYLSRGDSSSSQRTDY	0	0	0	0	0	0	0	0	0	2	0	0	1	0	0	0	0	0	0
EYDESGPSIVH	0	0	0	0	1	0	0	0	1	0	0	0	0	0	1	0	0	0	0
FESKSYKMA	0	0	0	0	0	0	0	0	1	0	0	0	0	0	2	0	0	0	0
FGGKYGIDKDKVDKSA	0	0	0	1	0	0	0	0	0	1	0	0	0	0	0	1	0	0	0
FGLEGDEESTMLEDSVSPK	1	0	1	0	0	0	0	0	0	0	0	0	0	1	0	0	0	0	0
FGLEGDEESTMLEDSVSPKKS	1	0	1	0	0	0	0	0	0	0	0	0	0	1	0	0	0	0	0
FRPGVLSSRQLGLPGPPDVPDHAAYHPF	0	0	0	0	0	0	0	0	0	0	0	0	0	3	0	0	0	0	0
FSPGAPGGSGSQPNQKLGHPEA	0	0	0	0	0	0	0	0	0	2	0	0	0	0	1	0	0	0	0
FSPGAPGGSGSQPNQKLGHPEAL	0	0	0	0	0	0	0	0	1	1	0	0	0	0	0	0	0	1	0
FTSSTSYNRGDSTFESK	0	0	0	0	0	0	0	0	0	0	0	0	0	0	1	2	0	0	0
FVGGAENTAHPR	0	0	0	0	1	0	2	0	0	0	0	0	0	0	0	0	0	0	0
GDSTFESKSYKMADEAGSEADHEGTHSTKRGHAKSRP	1	1	0	0	0	0	0	0	0	0	1	0	0	0	0	0	0	0	0
GEIAEEAAEKAT	0	1	0	0	0	0	0	0	1	1	0	0	0	0	0	0	0	0	0
GEPKEVVKPVPITSPAVSKVT	1	0	0	0	0	0	0	0	1	0	0	0	0	1	0	0	0	0	0
GGFNSSDTVTSPQRA	0	0	0	0	1	0	0	0	1	0	0	0	0	0	1	0	0	0	0
GGGGGGGLGSGGSIRSSY	0	1	0	0	0	0	0	0	0	0	0	1	0	0	0	0	1	0	0
GHGHEQQHGLGHGHKFKL	0	0	0	0	0	0	0	0	0	0	0	0	0	0	0	1	1	0	1
GLEGDEESTMLEDSVSPK	1	0	0	0	0	0	0	0	0	0	0	0	0	2	0	0	0	0	0
GMKDDKEEEEDGTGSPQLNN	0	0	0	0	1	0	0	0	1	1	0	0	0	0	0	0	0	0	0
GNHPHGPDASAEGLNPYG	0	0	0	0	0	0	0	0	2	0	0	0	0	0	1	0	0	0	0
GPPDVPDH	0	0	0	0	1	0	1	0	0	0	0	0	0	0	1	0	0	0	0
GPPDVPDHA	0	0	0	0	0	0	1	0	0	0	0	0	0	0	1	0	1	0	0
GPPDVPDHAAY	0	1	0	0	0	0	0	0	0	0	0	1	0	0	0	0	1	0	0
GSEMVVAGKLQDRGPDVL	2	0	0	0	0	0	0	0	0	0	0	0	0	1	0	0	0	0	0
GSESGIFTNTKESSSHHPG	0	0	0	0	0	0	0	0	1	0	0	0	0	0	2	0	0	0	0
GSPSGEVSHPRKT	0	0	0	0	1	0	1	0	0	0	0	0	0	0	0	0	1	0	0
GSPSGMRPWEDLPSQDTGSPS	0	0	0	0	0	0	0	0	0	1	0	0	1	1	0	0	0	0	0
GTAWTADSGEGDFLAEGGGVR	0	0	0	0	0	1	0	0	0	1	0	0	0	0	0	1	0	0	0
GVEMAGQAPSQEDRAQVVS	0	0	0	2	0	0	0	0	0	1	0	0	0	0	0	0	0	0	0
GVVSLGSPSGEVSHPR	0	0	0	0	0	0	0	0	0	0	0	1	0	0	0	0	2	0	0
HRHPDEAAFFDTASTGKTFPG	1	0	0	0	0	0	0	0	0	0	0	0	0	2	0	0	0	0	0
HRIHWESASLLR	0	0	1	0	0	0	0	0	0	0	2	0	0	0	0	0	0	0	0
HVQVAGKAERPTARSEQY	0	0	0	0	0	0	0	0	1	1	0	0	0	0	1	0	0	0	0
HVSDDMKTHKNPALKAQSGPV	0	0	0	0	0	0	0	0	1	2	0	0	0	0	0	0	0	0	0
IFTNTKESSSHHPGIAEFPSRG	1	0	0	0	0	0	0	0	0	0	0	0	0	0	0	1	0	1	0
IGEIKEETTSHLR	0	1	0	0	0	0	0	0	0	0	0	0	0	0	0	0	2	0	0
KAKEGVVAAAEKTKQGVAE	0	0	0	0	0	0	0	0	1	2	0	0	0	0	0	0	0	0	0
KDYEEVGADSADGEDEGE	0	0	0	1	0	0	0	0	0	1	0	0	0	0	0	1	0	0	0
KEATSTFTNITY	0	0	0	0	0	0	0	0	0	1	0	0	0	1	0	1	0	0	0
KEEELVKVREKQLA	0	0	0	1	0	0	0	0	1	1	0	0	0	0	0	0	0	0	0
KEPRYQEEPPAPQPK	0	0	0	0	2	0	0	0	0	0	0	0	0	0	1	0	0	0	0
KEQVTNVGGAVVTG	0	0	0	0	0	0	0	0	1	0	0	0	0	1	1	0	0	0	0
KFSPVTPKFTPVAS	1	0	0	1	0	0	0	0	0	0	0	0	0	1	0	0	0	0	0
KHNLGHGHKHERDQGHGHQRGHGLGHGHEQQHGLGHGHKF	0	0	0	0	0	0	0	0	0	0	0	0	0	0	0	0	0	1	2
KLDDDLEHQGGHVL	0	0	0	0	0	1	0	1	0	0	0	0	1	0	0	0	0	0	0
KPKKPLTSSSAAPQRPISTQ	0	0	0	0	2	0	0	0	0	0	0	0	0	0	1	0	0	0	0
KPKKPLTSSSAAPQRPISTQR	0	1	0	0	1	0	0	0	0	1	0	0	0	0	0	0	0	0	0
KPPFSDKPSIPAGR	0	0	0	0	0	0	0	0	2	1	0	0	0	0	0	0	0	0	0
KPRVQEKQHPVPPPAQNQNQV	0	0	0	0	0	0	0	0	1	1	0	0	0	0	1	0	0	0	0
KPVPDLVPGNF	0	1	0	0	0	0	0	0	1	0	0	0	0	0	0	0	1	0	0
KQFTSSTSYNRGDSTF	0	0	0	0	1	0	0	0	0	0	0	0	0	0	0	1	0	0	1
LDDDLEHQGGH	0	0	0	0	2	0	1	0	0	0	0	0	0	0	0	0	0	0	0
LDDDLEHQGGHVLDHGHK	0	2	0	0	0	0	0	0	0	0	0	0	0	0	0	0	1	0	0
LESFKVSFLSALEEYTKKLNTQ	0	0	0	0	0	0	0	0	0	0	0	0	0	3	0	0	0	0	0
LLESYIDGR	0	0	0	0	0	0	0	0	1	0	1	0	0	0	0	0	0	1	0
LMIEQNTKSPLFMGKVVNPTQK	0	0	0	0	0	0	0	0	0	1	0	0	0	2	0	0	0	0	0
LRQGLLPVLESFKVSFLSALEEYTKKLNT	0	0	0	0	0	0	0	0	0	0	0	0	0	3	0	0	0	0	0
LTSEEAERSDGDPVQPAVLQ	0	0	0	1	0	0	0	0	0	2	0	0	0	0	0	0	0	0	0
MADEAGSEADHEGTHSTKR	0	0	0	0	2	0	1	0	0	0	0	0	0	0	0	0	0	0	0
MDAIKKKMQ	0	0	0	0	1	0	0	0	1	1	0	0	0	0	0	0	0	0	0
MDGTEGSAGQPGPAERSHRSSVS	0	0	0	1	0	0	0	0	1	0	0	0	0	0	0	1	0	0	0
MEEASEGGGNDRVRNLQ	1	0	0	0	0	0	0	0	0	1	0	0	0	0	0	0	0	1	0
MEQLVKERKGVQA	0	0	0	2	0	0	0	0	0	0	0	0	0	1	0	0	0	0	0
MGQKDSYVGDEAQSKRGILTL	0	0	0	0	0	0	0	1	1	0	0	0	0	0	1	0	0	0	0
NDNEEGFFSA	0	0	0	0	0	0	0	0	0	0	0	0	0	0	1	0	0	1	1
NDNEEGFFSARGHRPLD	0	2	0	0	0	0	1	0	0	0	0	0	0	0	0	0	0	0	0
NKPKKPLTSSSAAPQRPISTQRTA	0	0	0	0	1	0	0	0	1	1	0	0	0	0	0	0	0	0	0
NRGDSTFESKSYKMAD	0	1	0	0	0	0	0	0	0	0	0	0	0	0	0	0	2	0	0
NRLTEMETLQ	1	0	0	0	0	0	0	0	0	0	0	0	1	0	0	0	0	1	0
NRQAGAAGSRMNFRPG	0	0	0	0	2	0	0	0	0	0	0	0	0	0	0	0	1	0	0
NTEEAIRDNSQVN	0	0	0	0	1	0	0	0	0	1	0	0	0	0	1	0	0	0	0
PGSPRPGSTGTWNPGSSER	0	1	0	0	0	0	0	0	0	0	0	1	0	0	0	0	1	0	0
PGSSGTGGTATWKPGSSGP	0	1	0	0	0	0	0	0	0	0	0	1	0	0	0	0	1	0	0
PGVLSSRQLGLPGPPDVPDHAAYHPF	0	0	0	0	0	0	0	0	0	0	0	0	0	3	0	0	0	0	0
PPAQQQITSGQMH	0	1	0	1	1	0	0	0	0	0	0	0	0	0	0	0	0	0	0
PPPPPYYPPEDKKTQ	0	0	0	0	0	0	0	0	1	0	0	1	0	0	1	0	0	0	0
PSPKVSDTVVEPYN	0	0	0	0	0	0	0	0	0	1	0	0	0	0	1	0	0	0	1
PSSAGSWNSGSSGPGSTGNRN	0	1	0	0	0	0	1	0	0	0	0	0	0	0	0	0	1	0	0
QAGAAGSRMNFRPGVLSSRQLGLPGPPDVPDHAAYHPF	0	0	0	0	0	0	0	0	0	0	0	0	0	3	0	0	0	0	0
QGVNDNEEGF	0	0	0	0	1	0	0	0	0	0	0	0	1	1	0	0	0	0	0
QKKFGPVVAPKPK	0	0	0	0	1	0	0	0	1	0	0	0	0	0	1	0	0	0	0
QLGLPGPPDVPDHAA	0	1	1	0	0	0	0	0	0	0	1	0	0	0	0	0	0	0	0
QQPVAQSYGGYKEPAAPVSIQR	1	0	0	1	0	0	0	0	0	1	0	0	0	0	0	0	0	0	0
QQYNRVGKVEHGSVALPAIMR	0	0	0	0	0	0	0	0	0	0	0	0	0	3	0	0	0	0	0
QRTGSGGPGNHPHGPDASAEGLNPYG	0	0	0	1	0	0	0	0	0	1	0	0	0	0	1	0	0	0	0
QVQLVQSGAEVKKPGSSMKVSCKTSGG	0	2	0	0	0	0	0	0	0	0	0	0	0	0	0	0	1	0	0
REYHTEKLVTSKGDKELRTGKE	0	1	0	0	0	0	0	0	0	0	0	0	0	0	0	1	1	0	0
RGDSTFESKSYKM	0	0	0	0	0	0	0	0	2	0	0	0	0	0	1	0	0	0	0
RGDVVPKDVNAAIA	0	0	0	1	0	0	0	1	0	0	0	0	1	0	0	0	0	0	0
RGETESEEFEKLKQKQQEAA	1	0	0	0	0	0	0	0	0	0	0	0	0	0	0	1	0	1	0
RGRGDTDGGSKAASMDPPRATEPVATSNPAGDPVG	0	0	0	1	0	0	0	0	1	1	0	0	0	0	0	0	0	0	0
RIHWESASLLR	0	0	1	0	0	0	0	0	0	0	1	0	0	1	0	0	0	0	0
RPPPPPPPEPARP	0	0	0	0	0	0	1	0	0	0	0	0	0	0	1	0	1	0	0
RQLFHPEQLITGKEDAANN	0	0	0	1	0	0	0	0	2	0	0	0	0	0	0	0	0	0	0
RRGETESEEFEKLKQKQQE	1	0	1	0	0	0	0	0	0	1	0	0	0	0	0	0	0	0	0
RSPGAPGPLTLKEVEELE	1	0	1	0	0	0	0	0	0	0	0	0	0	1	0	0	0	0	0
RVAPEEHPVLLTEAPLNPK	2	0	0	0	0	0	0	0	0	0	0	0	0	0	0	0	0	1	0
SAKEVANSTANLVK	0	0	0	0	0	0	0	0	1	1	0	0	0	0	0	1	0	0	0
SAKPTKPAASDLPVPAEGVRNIKSM	2	0	0	0	0	0	0	0	0	0	0	0	0	1	0	0	0	0	0
SEAEDASLLSFMQGYMKHATKTAKDALSSVQESQVAQQARGWVTD	0	0	0	0	0	0	0	0	0	0	0	0	0	3	0	0	0	0	0
SEKEIQKKIEEERA	0	0	0	1	0	0	0	0	0	1	0	0	0	0	0	1	0	0	0
SEPGEAKKMEDKEKDNKLISANSSEGQDQLQ	0	0	1	1	0	0	0	0	0	0	0	0	0	1	0	0	0	0	0
SEPQEVLHIGSAHNRSA	0	0	0	0	0	0	0	0	3	0	0	0	0	0	0	0	0	0	0
SGKDPNHFRPAGLPEKY	0	0	0	1	0	1	0	1	0	0	0	0	0	0	0	0	0	0	0
SGQSLTDRITAAQHSVTG	1	0	1	0	0	0	0	0	0	0	0	0	0	1	0	0	0	0	0
SGSTGQWHSESGSFRPDSPGSGN	0	0	0	0	0	0	0	0	0	0	0	1	0	0	0	1	0	0	1
SGVIARGDKDFPPAAAQVAH	0	0	0	1	0	0	0	0	0	0	0	0	0	1	0	0	0	1	0
SHALQLNNRQI	0	0	0	0	0	0	0	0	0	1	0	1	0	0	0	0	1	0	0
SIPPEVKFNKPFVFLMIEQNTKSPLFMGKVVNPTQK	0	0	0	0	0	0	0	0	0	0	0	0	0	3	0	0	0	0	0
SKLKKTETQEKNPLPSKETIEQEKQAGES	0	0	0	0	0	0	0	0	0	2	0	0	0	0	0	0	0	1	0
SLDRNLPSDSQDLGQHGL	0	0	0	0	0	0	0	0	0	0	0	0	1	2	0	0	0	0	0
SLLDDMTKNDPFKARVS	0	0	1	0	0	0	0	0	0	0	0	0	0	2	0	0	0	0	0
SLPHFHHPETSRPDS	0	0	0	0	0	0	0	0	2	1	0	0	0	0	0	0	0	0	0
SMKEVDEQMLNVQNKN	1	0	0	1	0	0	0	0	0	1	0	0	0	0	0	0	0	0	0
SNNEKMSDPNMEANSHYGHNDDVRNH	0	0	0	0	0	0	0	0	0	3	0	0	0	0	0	0	0	0	0
SPKPAAPAAPPFSSSSGVLG	1	0	0	1	0	0	0	0	1	0	0	0	0	0	0	0	0	0	0
SQPPPPPYYPPEDKKTQ	0	0	0	0	0	0	0	0	1	1	0	0	0	0	1	0	0	0	0
SSGKSSPFKVSPLT	0	0	0	0	1	0	0	0	1	1	0	0	0	0	0	0	0	0	0
SSKITHRIHWE	0	1	0	0	0	0	0	0	0	1	0	0	1	0	0	0	0	0	0
SSRQLGLPGPPDVPDHAAYHPF	1	0	0	0	0	0	0	0	0	0	0	0	0	2	0	0	0	0	0
SSRSHSPSSPDPDTPSPVGDSRALQ	0	0	0	0	0	0	0	0	1	2	0	0	0	0	0	0	0	0	0
SSSHHPGIAEFPSRG	0	1	0	0	0	0	0	0	0	0	0	1	0	0	1	0	0	0	0
SSSHSRAGQSAAGAAPGGGVDTRDAEMPATE	0	0	0	1	0	0	0	0	0	1	0	0	0	0	0	1	0	0	0
SSYSKQFTSSTSYNRGDSTFESKSYKMA	1	0	0	0	0	0	0	0	0	0	0	0	0	2	0	0	0	0	0
SVVPSPKVSDTVVEPYNATLSVH	1	0	1	0	0	0	0	0	0	0	1	0	0	0	0	0	0	0	0
SYALTSEEAERSDGDPVQPAVLQVH	0	0	0	0	0	0	0	0	0	0	0	0	0	3	0	0	0	0	0
SYSKQFTSSTSY	0	0	0	0	0	0	0	0	0	1	0	0	0	0	1	0	0	0	1
SYSKQFTSSTSYNR	0	0	1	1	0	0	0	0	0	0	0	0	0	0	0	1	0	0	0
TEPEPVYSMEAADYREA	0	0	0	0	0	0	0	0	2	1	0	0	0	0	0	0	0	0	0
TEPQRPVKEEEPKIPGDLD	1	0	0	0	0	0	0	0	1	1	0	0	0	0	0	0	0	0	0
TESRGSESGIFTNT	0	1	0	0	0	0	0	0	0	0	0	1	0	0	1	0	0	0	0
TGPKASHGYGGKFGVEQDRMDKSA	0	0	0	2	0	0	0	0	0	1	0	0	0	0	0	0	0	0	0
TGSGGPGNHPHGPDASAEGLNPYG	0	0	0	1	0	0	0	0	0	0	0	0	0	0	0	1	0	0	1
TITKLSFVKVDSHFR	1	0	0	0	0	0	0	0	0	0	0	0	0	2	0	0	0	0	0
TKEGVLYVGSKTKEG	0	0	0	0	1	0	0	0	0	0	0	0	0	0	2	0	0	0	0
TNTKESSSHHPGIAEFPSRG	0	0	0	0	1	0	0	0	0	0	0	0	0	0	1	0	0	0	1
TPTYGDLNHL	0	0	0	0	0	0	0	0	0	1	0	0	1	0	0	1	0	0	0
TQPRGPPASSPAPAPKFSPVTPKFTPVA	1	0	0	0	0	0	0	0	1	1	0	0	0	0	0	0	0	0	0
TRGGSTSYGTGSETESPRNPS	0	0	0	0	1	0	0	0	0	0	0	1	0	0	1	0	0	0	0
TRHSQPATPTPLQSRTSIVQ	0	0	0	1	0	0	0	0	1	0	0	0	0	0	0	1	0	0	0
TSNHQKISSGKSSPF	0	0	0	0	2	0	0	0	1	0	0	0	0	0	0	0	0	0	0
TSSTSYNRGDSTF	0	1	0	0	0	0	1	0	0	0	0	0	0	0	1	0	0	0	0
TVIGPDGHKEVTKEVV	0	1	0	0	0	0	0	0	0	0	0	1	0	0	1	0	0	0	0
VADTRDQADGSRASVDSGSSEEQGGSSRA	0	0	0	0	0	0	0	0	0	1	0	1	0	0	0	0	1	0	0
VDSLKKAFSRQNIE	0	0	0	1	0	0	0	1	0	1	0	0	0	0	0	0	0	0	0
VDTNRASVGQDSPEPR	0	0	0	0	1	0	1	0	0	0	0	0	0	0	1	0	0	0	0
VEQAVETEPEPELR	0	1	0	0	0	0	0	0	0	0	0	1	0	0	0	0	1	0	0
VGFDYQGKTEKHESQRDY	0	0	1	1	0	0	0	0	0	1	0	0	0	0	0	0	0	0	0
VGVIKAVDKKAAGAGKVT	0	0	0	1	0	0	0	0	1	1	0	0	0	0	0	0	0	0	0
VQPQPQPKPQVQL	0	0	0	0	0	0	0	0	1	1	0	0	0	0	0	0	1	0	0
VSLANTQPRGPPASSPAPAPKF	0	0	0	0	0	0	0	0	0	1	0	0	0	1	0	0	0	1	0
VSLANTQPRGPPASSPAPAPKFSPVTPKFTPVAS	2	0	0	0	0	0	0	0	0	0	0	0	0	1	0	0	0	0	0
YAPVISAEKAYHEQL	0	0	0	0	0	0	0	0	0	0	1	0	1	0	0	1	0	0	0
YEGSYALTSEEAERSDGDPVQPAVLQ	1	0	0	0	0	0	0	0	0	0	0	0	0	2	0	0	0	0	0
YNRGDSTFESKSYKMADE	0	0	0	2	0	0	0	0	1	0	0	0	0	0	0	0	0	0	0
YNRGDSTFESKSYKMADEAGSEADHEGTH	2	0	1	0	0	0	0	0	0	0	0	0	0	0	0	0	0	0	0
YSKQFTSSTSYNRGDSTFESKSYKMA	2	0	0	0	0	0	0	0	0	0	0	0	0	1	0	0	0	0	0
YSTTAVVTNPKE	0	1	0	0	0	0	0	0	0	0	0	0	0	0	1	0	1	0	0
YYLQGAKIPKPEA	1	0	1	1	0	0	0	0	0	0	0	0	0	0	0	0	0	0	0
AAAAIEAAAKKLEQ	0	0	0	0	0	1	0	0	0	0	1	0	0	0	0	0	0	0	0
AAIAGAKLRKVSKQEEASGGPTAPKAE	0	0	0	0	0	0	0	0	0	1	0	0	0	0	0	0	0	0	1
AALLSPYSYSTTAVVTNPKE	0	0	0	0	0	0	0	0	0	1	0	0	0	1	0	0	0	0	0
AASGSGMAQKTWELA	1	0	0	0	0	0	0	0	0	0	0	0	0	1	0	0	0	0	0
ADMQNLVER	0	0	0	0	0	0	0	0	1	1	0	0	0	0	0	0	0	0	0
AEGKAGGAAGLFAKQVQKKFS	0	0	1	0	0	0	0	0	0	0	0	0	0	1	0	0	0	0	0
AEIEKFDKSKLKKTET	0	0	0	0	0	0	0	0	1	1	0	0	0	0	0	0	0	0	0
AESHKDLGKKDTETVYSEVR	0	0	1	0	0	0	0	0	0	0	1	0	0	0	0	0	0	0	0
AGGHAPTPPTPAPR	0	0	0	0	1	0	0	0	0	0	0	0	0	0	1	0	0	0	0
AGKELEKAKEVSENS	0	0	0	0	2	0	0	0	0	0	0	0	0	0	0	0	0	0	0
AGLNSLEAVKRKIQ	0	0	1	0	0	0	0	0	0	0	0	0	0	1	0	0	0	0	0
AGSVADSDAVVKLDDGHLNNS	0	0	0	0	0	0	0	0	0	1	0	0	0	1	0	0	0	0	0
AHLQDVNRELTNQQEASVERQQ	2	0	0	0	0	0	0	0	0	0	0	0	0	0	0	0	0	0	0
AISEAAAQYNPEPPPPRTH	0	0	0	1	0	0	0	0	0	1	0	0	0	0	0	0	0	0	0
AKIPKPEASFSPR	0	1	0	0	0	0	0	0	0	0	0	1	0	0	0	0	0	0	0
ALEQAIISQKPQ	0	0	0	1	0	0	0	0	1	0	0	0	0	0	0	0	0	0	0
ALNKPKKPLTSSSAAPQRPISTQRTA	0	0	0	0	0	0	0	0	1	1	0	0	0	0	0	0	0	0	0
ALSDADVQKQIKH	0	0	0	0	0	0	0	0	0	2	0	0	0	0	0	0	0	0	0
ALTSEEAERSDGDPVQPAVLQ	0	0	0	0	0	0	0	0	0	1	0	0	0	1	0	0	0	0	0
AMKDEEKMEIQEMQLKEA	0	0	0	0	0	0	0	0	0	0	0	0	0	2	0	0	0	0	0
ANPASVSTVPSKLPTSS	0	0	0	0	0	0	0	0	1	1	0	0	0	0	0	0	0	0	0
ANTQPRGPPASSPAPAPKFSPVTPKFTPVAS	0	0	0	0	0	0	0	0	0	0	0	0	0	2	0	0	0	0	0
APPKPPLPEGEVPPPRPPPPEEKDEEFPEQKAGEVIN	0	0	1	0	0	0	0	0	0	0	0	0	0	1	0	0	0	0	0
APSRPIEDDQEVYDDVAEQDDISSHSQSGSG	0	0	0	0	0	0	0	0	0	0	0	0	0	1	0	0	0	1	0
APVISAEKAYHEQ	0	0	0	0	0	0	0	0	2	0	0	0	0	0	0	0	0	0	0
AQINQGESITHALKHVSDDMKTH	1	0	1	0	0	0	0	0	0	0	0	0	0	0	0	0	0	0	0
AQPPSSLVIDKESEVY	0	0	0	0	0	0	0	1	0	0	1	0	0	0	0	0	0	0	0
ASALVEGEIAEEAAEKATS	1	0	0	0	0	0	0	0	0	0	0	0	0	1	0	0	0	0	0
ATEGLHENETLASLK	0	0	0	0	0	0	0	0	0	0	0	0	0	2	0	0	0	0	0
ATPTPFKSTGDIAGTVVPETN	0	0	0	0	0	1	0	0	0	0	0	0	0	0	0	0	0	1	0
ATYAPVISAEKAYHEQ	0	0	0	0	0	0	0	0	0	0	0	0	1	0	0	0	0	1	0
AVDTNRASVGQDSPEPR	0	0	0	0	1	0	0	0	1	0	0	0	0	0	0	0	0	0	0
AVGTSAAPVPSDNH	0	0	0	0	1	0	1	0	0	0	0	0	0	0	0	0	0	0	0
AVPIKTHKPDPGTPQHTSSRPPEPQ	0	0	0	0	0	0	0	0	1	1	0	0	0	0	0	0	0	0	0
CAYDPEAASAPGSGNPCHEASAAQKENAGEDPGLARQAPKPRKQ	0	0	0	0	0	0	0	0	0	1	0	0	1	0	0	0	0	0	0
DDDLEHQGGHV	0	0	0	0	1	0	1	0	0	0	0	0	0	0	0	0	0	0	0
DDMEKIWH	0	0	0	0	0	0	0	0	0	2	0	0	0	0	0	0	0	0	0
DDMTKNDPFKARVSSG	0	0	0	0	0	0	0	0	0	2	0	0	0	0	0	0	0	0	0
DEAGSEADHEGTHSTKRG	0	0	0	0	0	0	0	0	2	0	0	0	0	0	0	0	0	0	0
DEGEMIFKKNT	0	0	0	0	0	0	0	0	0	1	0	0	0	0	1	0	0	0	0
DEPPQSPWDRVKDLATVYVDVLKDSGRD	0	0	0	0	0	0	0	0	0	0	0	0	0	2	0	0	0	0	0
DFLAEGGGV	0	0	0	0	1	0	0	0	0	0	1	0	0	0	0	0	0	0	0
DGQVINETSQHHDDLE	0	0	0	0	0	0	0	0	0	0	0	2	0	0	0	0	0	0	0
DKDDESLIKYKKTLLG	0	0	0	0	0	0	0	0	0	0	1	0	0	1	0	0	0	0	0
DKPDMAEIEKFDKSKLKKTE	1	0	0	0	0	0	0	0	0	1	0	0	0	0	0	0	0	0	0
DLEPGTMDSIRSS	0	0	0	0	1	0	0	0	0	0	0	0	0	0	1	0	0	0	0
DLQAQSKGNPEQTPV	0	1	0	0	0	0	0	0	0	0	0	0	0	0	0	0	1	0	0
DLQEAEKTIGRS	0	0	0	0	0	0	0	0	1	1	0	0	0	0	0	0	0	0	0
DLQKKLVPF	0	0	0	0	0	1	0	0	0	0	1	0	0	0	0	0	0	0	0
DNEEGFFSAR	0	0	0	0	1	0	0	0	0	0	0	1	0	0	0	0	0	0	0
DQNVEELKGRLTPY	0	0	0	0	1	0	1	0	0	0	0	0	0	0	0	0	0	0	0
DRFEQQVQNLDVH	0	0	0	0	0	0	0	0	0	0	0	0	0	2	0	0	0	0	0
DRNLPSDSQDLG	0	0	0	0	0	0	0	0	0	0	0	1	0	0	1	0	0	0	0
DRSGKDGVMEMNSIEPA	0	0	0	0	0	0	0	0	0	2	0	0	0	0	0	0	0	0	0
DSGEGDFLAEGGGVRGPRVVERHQSACKDSDWPFCSDEDWNYKCPSGCRMKG	0	0	0	0	0	0	0	0	0	2	0	0	0	0	0	0	0	0	0
DSGEGDFLAEGGGVRGPRVVERHQSACKDSDWPFCSGEDW	0	0	1	0	0	0	0	0	0	0	0	0	0	1	0	0	0	0	0
DTNRASVGQDSPEPR	0	0	0	0	0	0	1	0	0	0	1	0	0	0	0	0	0	0	0
DTPENLRLKQQSE	0	0	0	0	1	0	0	0	0	0	0	0	0	0	1	0	0	0	0
DVPDHAAYHPFR	0	1	0	0	0	0	0	0	0	0	0	1	0	0	0	0	0	0	0
EAAAKKLEQLKPR	0	0	0	0	0	0	0	0	0	1	0	0	0	0	0	0	0	0	1
EAPTTAYKKTTPIE	0	0	0	0	1	0	0	0	0	0	0	0	0	0	1	0	0	0	0
EDEEVTEEAEMEPEDKGH	1	0	0	0	0	0	0	0	0	0	0	0	0	1	0	0	0	0	0
EDPQGDAAQKTDTSHH	0	0	0	0	1	0	1	0	0	0	0	0	0	0	0	0	0	0	0
EEAGARVQQNVPSGTDTGDPQSKP	0	0	0	0	0	0	0	0	0	0	0	0	0	0	0	1	0	0	1
EEDYPQFGSPK	0	0	0	0	0	0	0	0	0	0	0	1	0	0	0	0	1	0	0
EEPELSGGPPHITS	0	0	0	1	0	0	0	0	1	0	0	0	0	0	0	0	0	0	0
EERLAQYESKKAKKPAL	0	0	0	0	0	0	0	0	0	2	0	0	0	0	0	0	0	0	0
EIAEEAAEKATS	0	0	0	0	0	0	0	0	0	1	0	0	0	0	0	1	0	0	0
EIAEEAAEKATSR	0	0	0	0	0	0	0	0	1	1	0	0	0	0	0	0	0	0	0
EILESEEKGDPNKPSGFRSVKAPVTK	0	0	0	0	0	0	0	0	0	0	1	0	1	0	0	0	0	0	0
EITRGGSTSYGTGSETESPRNPS	0	1	0	0	0	0	0	0	0	0	0	1	0	0	0	0	0	0	0
EKTPKDESANQEEPEARVPAQS	0	0	0	0	1	0	0	0	0	0	0	0	0	0	1	0	0	0	0
EKTPKDESANQEEPEARVPAQSESV	0	0	0	0	0	0	0	0	1	1	0	0	0	0	0	0	0	0	0
ELQEGARQKLHELQE	0	0	0	0	0	0	0	0	0	0	0	0	0	0	0	1	0	1	0
ELVTASKAIIEK	0	0	0	0	0	0	0	0	0	1	0	0	0	1	0	0	0	0	0
EMAGQAPSQEDRAQVVS	0	0	0	0	0	0	0	0	1	1	0	0	0	0	0	0	0	0	0
ENADSLQASLRPH	0	0	0	0	0	0	0	0	0	0	0	2	0	0	0	0	0	0	0
ENEEQEYVQTVK	0	0	0	0	0	0	0	0	0	0	0	1	0	0	0	0	1	0	0
ENEGFTVTAEGK	0	0	0	0	0	0	0	0	0	0	0	1	0	0	0	0	1	0	0
EPQEVLHIGSAH	0	0	0	0	0	0	0	1	0	0	0	0	0	0	0	0	1	0	0
EQEGSEYWDRET	0	0	0	0	1	0	0	0	0	0	0	1	0	0	0	0	0	0	0
ERSDGDPVQPAVLQVHQTS	0	0	0	0	0	0	0	0	0	2	0	0	0	0	0	0	0	0	0
ESSSHHPGIAEFPSRGK	0	1	0	0	1	0	0	0	0	0	0	0	0	0	0	0	0	0	0
ETKENEGFTVTAEGK	0	1	0	0	0	0	0	0	0	0	0	0	0	0	0	0	1	0	0
EVRKAVPDAVESRYS	0	0	0	1	0	0	0	0	0	1	0	0	0	0	0	0	0	0	0
FFQYDTWKQSTQRL	0	0	0	0	0	0	0	0	0	0	0	0	0	2	0	0	0	0	0
FGGKYGIDKDKVDKS	0	0	0	0	0	0	0	0	0	1	0	0	0	0	1	0	0	0	0
FGPVVAPKPK	0	0	0	0	1	0	0	0	0	0	0	0	0	0	1	0	0	0	0
FHPEQLITGKEDAANN	0	0	0	1	0	0	0	0	0	0	0	0	0	1	0	0	0	0	0
FKSHALQLNNRQIR	0	0	0	0	0	0	0	0	0	0	0	0	0	0	0	1	1	0	0
FLKPVGPKPINLPKED	2	0	0	0	0	0	0	0	0	0	0	0	0	0	0	0	0	0	0
FMGKVVNPTQK	0	1	0	0	0	0	1	0	0	0	0	0	0	0	0	0	0	0	0
FSPGAPGGSGSQPNQKLGHPEALS	0	0	0	0	0	0	0	0	0	2	0	0	0	0	0	0	0	0	0
FVSKQEGSEVVKRPR	0	1	0	0	0	0	0	0	0	0	0	0	0	0	0	0	1	0	0
GAKIPKPGLDHTEASFSPR	1	0	0	0	0	0	0	0	0	0	0	0	0	0	0	0	0	0	1
GAVEGKEELPDENKSLEETL	0	0	0	0	0	0	0	0	0	1	0	0	0	1	0	0	0	0	0
GAVHDVKDVLDS	0	0	0	1	0	0	0	0	0	0	0	0	1	0	0	0	0	0	0
GAVVTGVTAVAQKTVEGAG	0	0	1	0	0	0	0	0	0	0	0	0	0	1	0	0	0	0	0
GDPVQPAVLQVHQTS	0	0	0	1	0	0	0	0	0	1	0	0	0	0	0	0	0	0	0
GDSTFESKSYKMADEAGSEADHEGTHSTKR	0	1	1	0	0	0	0	0	0	0	0	0	0	0	0	0	0	0	0
GEASPQSRTWEQQQEVVS	0	0	0	0	0	0	0	0	1	1	0	0	0	0	0	0	0	0	0
GEDAAQAEKFQHPGS	0	0	0	0	1	0	0	0	0	0	0	0	0	0	1	0	0	0	0
GEIKEETTSHL	0	0	0	0	0	0	0	0	0	0	0	0	0	0	0	0	2	0	0
GEPKEVVKPVPITSPAVSKVTS	1	0	0	0	0	0	0	0	1	0	0	0	0	0	0	0	0	0	0
GFKSHALQLNNRQ	0	0	0	0	1	0	1	0	0	0	0	0	0	0	0	0	0	0	0
GGPGGAGVARGGAGGGPSGD	0	0	0	0	0	0	0	0	0	1	0	0	0	0	1	0	0	0	0
GGSTSYGTGSETESPRN	0	1	0	0	0	0	1	0	0	0	0	0	0	0	0	0	0	0	0
GGSTSYGTGSETESPRNPSSAG	0	1	0	0	0	0	0	0	0	0	0	0	0	0	0	0	1	0	0
GGSTSYGTGSETESPRNPSSAGSWNSGSSGPGSTGNR	0	0	0	0	0	0	0	0	0	0	0	1	0	0	0	0	1	0	0
GGVGGTGGVGNRAPR	0	1	0	0	0	0	0	0	0	0	0	1	0	0	0	0	0	0	0
GIHTSPLGKPSLSP	0	0	0	0	0	0	0	0	0	0	0	2	0	0	0	0	0	0	0
GPGGPGGAGVARGGAGGGP	0	0	0	0	0	0	0	0	1	0	0	0	0	0	1	0	0	0	0
GPGPGGPGGAGVARGGAGGGP	0	0	0	0	1	0	0	0	0	0	0	0	0	0	1	0	0	0	0
GPPLDAYSIQGQH	0	0	0	0	1	0	0	0	1	0	0	0	0	0	0	0	0	0	0
GSGSGWSSSRGPY	0	1	0	0	0	0	1	0	0	0	0	0	0	0	0	0	0	0	0
GTGSETESPRNPSSAGSWN	0	0	0	0	0	0	0	0	0	0	0	1	0	0	0	0	1	0	0
GTKPAGGDFGEVLNSAANASATT	1	0	0	0	0	0	0	0	0	0	0	0	0	1	0	0	0	0	0
GVLSSRQLGLPGPPDVPDHAAYHPF	0	0	0	0	0	0	0	0	0	0	0	0	0	2	0	0	0	0	0
HASQEKLISSAKQVAAS	0	0	0	1	0	1	0	0	0	0	0	0	0	0	0	0	0	0	0
HEPVAGAITVVSQE	0	0	0	0	1	0	0	0	0	0	0	0	0	1	0	0	0	0	0
HLSQDTGSPSGMRPWEDLPSQDTGSPSR	0	0	0	0	0	0	0	0	0	0	1	0	0	1	0	0	0	0	0
HPGIAEFPSRGKSSSYSKQFTSSTSYNRGDSTFES	0	0	0	0	0	0	0	1	1	0	0	0	0	0	0	0	0	0	0
HSVPDSSALPTKRKTVKL	0	0	0	0	0	0	0	0	0	1	0	0	0	0	0	0	0	0	1
IEAAAKKLEQLKPR	0	0	0	0	0	0	0	0	0	1	0	0	0	0	0	0	0	0	1
IHWESASLLR	0	0	0	0	0	0	0	0	0	0	1	0	0	1	0	0	0	0	0
ILESEEKGDPNKPSGFRSV	0	0	0	0	0	0	0	0	2	0	0	0	0	0	0	0	0	0	0
ITNDAREDEMEENLTQVG	0	0	0	0	1	0	0	0	0	0	0	0	0	1	0	0	0	0	0
KATQVGEKTPKDESANQEEPEARVPAQ	0	0	0	0	0	0	0	0	0	1	0	0	0	0	1	0	0	0	0
KDALSSVQESQVAQQA	0	0	0	0	0	0	0	0	0	0	0	0	0	0	0	1	0	0	1
KDEEKMEIQEMQL	0	0	0	0	0	0	0	0	0	1	0	0	0	1	0	0	0	0	0
KDYEEVGVDSVEGEGEEEGEEY	0	0	0	0	0	0	0	0	0	0	0	0	0	2	0	0	0	0	0
KERELEEARKKLA	0	0	0	0	1	0	0	0	1	0	0	0	0	0	0	0	0	0	0
KFIDTTSKF	0	0	0	0	0	0	0	0	1	0	0	1	0	0	0	0	0	0	0
KFLPSELRDEH	0	0	0	0	0	0	0	0	1	0	1	0	0	0	0	0	0	0	0
KFSPGAPGGSGSQPNQKLGHPEALSAGTGSPQPPSFTY	1	0	0	0	0	0	0	0	0	0	0	0	0	1	0	0	0	0	0
KKTETQEKNPLPSKETIEQEKQAGES	0	0	0	0	0	0	0	0	0	2	0	0	0	0	0	0	0	0	0
KLPDSPALAKKAL	0	0	0	0	0	0	0	0	1	1	0	0	0	0	0	0	0	0	0
KMADEAGSEADHEGTHST	0	0	0	0	0	0	0	0	1	0	0	0	0	0	1	0	0	0	0
KMADEAGSEADHEGTHSTK	0	0	0	0	1	0	0	0	0	0	0	0	0	0	1	0	0	0	0
KMADEAGSEADHEGTHSTKRG	0	0	0	0	1	0	0	0	0	0	0	0	0	0	1	0	0	0	0
KMADEAGSEADHEGTHSTKRGHAKSRP	0	1	0	0	0	0	0	0	1	0	0	0	0	0	0	0	0	0	0
KNPLPSKETIEQEKQAGE	0	0	0	1	0	0	0	0	0	1	0	0	0	0	0	0	0	0	0
KPGLDHTEASFSPR	0	1	0	0	0	0	0	0	0	0	0	0	0	0	0	0	1	0	0
KPPAAQGSPAAAAAAAPALD	0	0	0	0	0	0	0	0	1	0	0	0	0	0	0	1	0	0	0
KQFTSSTSYNRGDSTFESKSYKM	0	0	0	0	0	0	0	1	0	0	0	0	0	0	0	0	0	0	1
KSPSSSQPLPQVPAPAQS	0	0	0	0	0	0	0	0	1	0	0	0	0	0	1	0	0	0	0
KTIDDLEEKLAQAKEENVG	0	0	0	0	0	0	0	0	1	1	0	0	0	0	0	0	0	0	0
KTKEGVLYVGSKTKEGVVH	0	0	0	0	0	0	0	0	0	2	0	0	0	0	0	0	0	0	0
KTKEGVLYVGSKTKEGVVHG	0	0	0	0	0	0	0	0	0	2	0	0	0	0	0	0	0	0	0
KTPDGNKSPAPKPSDLRPGDVS	0	0	0	0	0	0	0	0	1	1	0	0	0	0	0	0	0	0	0
KVNPFRPGDSEPPPAPGAQRAQ	0	0	0	1	0	0	0	0	0	1	0	0	0	0	0	0	0	0	0
LANTQPRGPPASSPAPAPK	0	0	0	0	1	0	0	0	1	0	0	0	0	0	0	0	0	0	0
LDHTEASFSPR	0	1	0	0	0	0	0	0	0	0	0	0	0	0	0	0	1	0	0
LEPTVIDEIR	0	0	0	0	0	0	0	0	0	0	1	0	1	0	0	0	0	0	0
LIKTVETRDGQVINETSQHHDDLE	1	0	0	0	0	0	0	0	0	0	0	0	0	1	0	0	0	0	0
LLPGESNKIPR	0	0	0	0	0	0	0	0	0	1	0	1	0	0	0	0	0	0	0
LLPVLESFKVSFLSALEEYTKKLNTQ	0	0	0	0	0	0	0	0	0	0	0	0	0	2	0	0	0	0	0
LPPYFSQGPSNRPPI	0	0	0	0	0	1	0	0	0	0	0	0	0	1	0	0	0	0	0
LQGHPTDLQTSNVKNEEKL	0	0	0	1	0	0	0	0	0	1	0	0	0	0	0	0	0	0	0
LQKLEEAEKAADESERGMKVIEN	0	0	0	0	0	0	0	0	1	1	0	0	0	0	0	0	0	0	0
LREDENAEPVGTTYQKTD	0	0	0	0	0	0	0	0	0	1	0	0	0	0	1	0	0	0	0
LTDPLVAERAGTDES	0	0	0	0	0	0	0	0	0	1	0	0	0	1	0	0	0	0	0
LTTEEEFVEGIYKVEIDTKSYWKALGISPFHEHAEVVFTANDSGPRRYSYSTTAVVTNPKE	0	0	0	0	0	0	0	0	0	0	0	0	0	0	1	1	0	0	0
LVEGEIAEEAAEKATSR	0	0	0	0	0	0	0	0	0	0	1	0	0	1	0	0	0	0	0
LVHVEEPHTETVR	0	1	0	0	0	0	0	0	0	0	0	0	0	0	0	0	1	0	0
LVSQETGEKEANIQAVD	0	0	0	1	0	0	0	0	0	1	0	0	0	0	0	0	0	0	0
MADEAGSEADHEGTHST	0	0	0	0	1	0	0	0	1	0	0	0	0	0	0	0	0	0	0
MADEAGSEADHEGTHSTKRGH	0	0	0	0	2	0	0	0	0	0	0	0	0	0	0	0	0	0	0
MDLSHGGPRDGPPGG	0	0	0	0	0	0	0	0	0	1	0	0	0	0	1	0	0	0	0
MDNLSSEEIQQRAHQIT	1	0	0	0	0	0	0	0	0	0	0	0	0	1	0	0	0	0	0
MDNLSSEEIQQRAHQITD	0	0	0	0	0	0	0	0	0	1	0	0	0	1	0	0	0	0	0
MEYHQPEDPAPGKAGTAE	0	0	0	0	0	0	0	0	0	1	0	0	0	0	0	1	0	0	0
MIEQNTKSPLFMGKVVNPTQK	0	0	0	0	0	0	0	1	0	0	0	0	0	1	0	0	0	0	0
MKDEEKMEIQEMQL	1	0	0	0	0	0	0	0	0	0	0	0	0	1	0	0	0	0	0
MVVAGKLQDR	0	1	0	0	0	0	0	0	0	0	0	0	0	0	0	0	1	0	0
NASPPAGPSNVPKFG	0	0	0	0	0	0	0	0	1	1	0	0	0	0	0	0	0	0	0
NEAYGRKYVPRAVLVD	0	0	1	0	0	1	0	0	0	0	0	0	0	0	0	0	0	0	0
NEKMSDPNMEANSHYGHNDDVRNH	0	0	0	0	0	0	0	0	0	2	0	0	0	0	0	0	0	0	0
NGFKSHALQLNN	0	0	0	0	0	0	1	0	0	0	0	0	0	0	0	0	0	1	0
NHFRPAGLPEKY	0	0	0	0	0	1	0	1	0	0	0	0	0	0	0	0	0	0	0
NHYTQKSLSLSPG	0	0	0	0	0	0	0	0	0	0	0	1	0	0	0	0	1	0	0
NIKYHEEFEKSRMGP	1	0	0	1	0	0	0	0	0	0	0	0	0	0	0	0	0	0	0
NLAKGKEESLDSDL	0	0	0	0	0	0	0	0	0	0	0	0	0	0	0	1	0	1	0
NLPSDSQDLGQHG	0	0	0	0	0	0	0	0	0	0	0	0	0	0	1	0	1	0	0
NPFRPGDSEPPPAPGAQRAQ	0	0	0	1	0	0	0	0	0	1	0	0	0	0	0	0	0	0	0
NQESTTIKVME	0	0	0	0	0	0	0	0	0	1	0	0	0	0	0	1	0	0	0
NRGDSTFESKSYKMADEAGSEADHEGTHSTKRGHAKSRPV	2	0	0	0	0	0	0	0	0	0	0	0	0	0	0	0	0	0	0
NRLTIGEGQQHHLGGAKQAGDV	0	0	0	2	0	0	0	0	0	0	0	0	0	0	0	0	0	0	0
NTKESSSHHPGIAEFPSRGKSSSYS	0	0	0	0	0	0	0	0	0	1	0	0	0	0	0	0	0	0	1
NVHSAGAAGSRMNFRPGVL	2	0	0	0	0	0	0	0	0	0	0	0	0	0	0	0	0	0	0
NVHSGSTFFKYYLQGAKIPKPEASFSPR	0	0	0	0	0	0	0	0	0	0	0	0	0	2	0	0	0	0	0
NVHSGSTFFKYYLQGAKIPKPGLDHTEASFSPR	0	0	0	0	0	0	0	0	0	0	0	0	0	2	0	0	0	0	0
PAQQQITSGQMH	0	0	0	0	1	0	0	0	0	0	0	0	0	0	1	0	0	0	0
PEEHPVLLTEAPLNPKAV	0	0	0	1	0	0	0	1	0	0	0	0	0	0	0	0	0	0	0
PGPPDVPDH	0	0	0	0	0	0	0	0	0	0	0	0	0	0	1	0	1	0	0
PGPTQTLSPNGENNNDIIQDNNGTIIPFRKHTV	0	0	0	0	0	0	0	0	0	0	0	0	0	2	0	0	0	0	0
PGSPRPGSTGTWNPGSSERG	0	1	0	0	0	0	0	0	0	0	0	1	0	0	0	0	0	0	0
PGSPRPGSTGTWNPGSSERGSA	0	1	0	0	0	0	0	0	0	0	0	1	0	0	0	0	0	0	0
PGSPRPGSTGTWNPGSSERGSAGH	0	1	0	0	0	0	0	0	0	0	0	0	0	0	0	0	1	0	0
PKPEASFSPR	0	0	0	0	0	0	0	0	0	0	0	1	0	0	0	0	1	0	0
PPAQGIPEAKVRHPLSY	1	0	0	0	0	0	0	0	0	1	0	0	0	0	0	0	0	0	0
PPTVVPGGDLAKVQ	0	0	0	0	0	0	0	0	0	0	0	0	0	0	1	0	0	1	0
PPTVVPGGDLAKVQR	0	0	0	1	0	0	0	0	0	1	0	0	0	0	0	0	0	0	0
PTKETIEQEKRSEIS	1	0	0	0	0	0	0	0	1	0	0	0	0	0	0	0	0	0	0
PVAQSYGGYKEPAAPVSIQR	1	0	0	0	0	0	0	0	0	1	0	0	0	0	0	0	0	0	0
QDGGKSRLKKSQFLIKT	1	0	0	0	0	0	0	0	0	0	1	0	0	0	0	0	0	0	0
QEKQELNEPPKQS	0	0	0	0	1	0	0	0	0	0	0	0	0	0	1	0	0	0	0
QFTSSTSYNRGDS	0	0	0	0	1	0	1	0	0	0	0	0	0	0	0	0	0	0	0
QFTSSTSYNRGDSTFESKSYK	0	0	0	1	0	0	0	0	0	0	0	0	0	0	0	1	0	0	0
QKKESEAVEWQQKAQ	0	0	0	0	0	0	0	0	0	2	0	0	0	0	0	0	0	0	0
QLGLPGPPDVPDHAAYHPFR	0	0	0	0	0	0	0	0	0	0	0	0	0	2	0	0	0	0	0
QLSEKEIQKKIEEERA	1	0	0	0	0	0	0	0	0	0	0	0	0	1	0	0	0	0	0
QLVESGGALIQ	0	0	0	0	0	0	0	0	0	0	0	0	0	1	0	0	1	0	0
QLVVPSKAKAEKPPLS	0	0	0	1	0	0	0	0	0	1	0	0	0	0	0	0	0	0	0
QMPNDQEEESFAEGHSEASLA	0	0	0	0	0	0	0	0	0	0	0	0	0	2	0	0	0	0	0
QNIEKKMNKLG	0	0	0	0	1	0	0	0	0	0	0	0	0	0	1	0	0	0	0
QPPSSLVIDKESEVYKML	0	0	0	0	0	0	0	0	0	0	0	0	0	2	0	0	0	0	0
QPVSLANTQPRGPPASSPAPAPKF	0	0	0	1	0	0	0	0	0	0	0	0	0	1	0	0	0	0	0
QQEELDRKAAELER	0	0	0	0	0	0	0	0	0	2	0	0	0	0	0	0	0	0	0
QQPHHIPTSAPVYQ	0	0	0	0	0	0	0	0	0	2	0	0	0	0	0	0	0	0	0
QQQYKFLPSELRDEH	0	0	0	0	0	0	0	0	1	0	0	0	0	1	0	0	0	0	0
QQYNRVGKVEH	0	0	0	0	0	0	0	0	0	0	0	0	0	0	2	0	0	0	0
QRDLTHSDSESSLHMSDRQ	0	0	0	0	0	0	0	0	0	2	0	0	0	0	0	0	0	0	0
QSGPVRSGPKPFSAPKPQ	0	0	0	0	0	0	0	0	1	0	0	0	0	0	1	0	0	0	0
QSGPVRSGPKPFSAPKPQT	0	0	0	0	0	0	0	0	1	1	0	0	0	0	0	0	0	0	0
RDQKLSELDDRADALQ	0	0	0	0	0	0	0	1	0	0	0	0	1	0	0	0	0	0	0
RDQKLSELDDRADALQAGASQFETS	0	0	0	0	0	0	0	0	0	0	0	0	0	2	0	0	0	0	0
RETEDVDYGETDFHKQDGKAG	0	0	0	0	0	0	0	0	0	2	0	0	0	0	0	0	0	0	0
REYHTEKLVTSKGDKELR	0	2	0	0	0	0	0	0	0	0	0	0	0	0	0	0	0	0	0
RGPVSGTEPEPVYSMEAADYRE	0	0	0	0	1	0	0	0	0	1	0	0	0	0	0	0	0	0	0
RGRGDTDGGSKAASMDPPRATEPVA	0	0	0	0	0	0	0	0	1	1	0	0	0	0	0	0	0	0	0
RMQNDTAENETTEKEEKSESR	0	0	0	0	0	0	0	0	1	0	0	0	0	0	1	0	0	0	0
RNPGSSGTGGTATWKPGSSGPGSTGS	0	0	0	0	0	0	0	0	0	0	0	0	0	0	1	0	1	0	0
RPAPPPISGGGY	0	1	0	0	0	0	0	0	0	0	0	1	0	0	0	0	0	0	0
RPLFEKKSLEDKTE	0	0	0	0	0	0	0	0	1	0	0	1	0	0	0	0	0	0	0
RRMQNDTAENETTEKEEKSESR	0	0	0	0	1	0	0	0	0	0	0	0	0	0	1	0	0	0	0
RVKEKEAELKEAEKELH	1	0	0	1	0	0	0	0	0	0	0	0	0	0	0	0	0	0	0
SAKPTKPAASDLPVPAEGVR	0	0	0	0	0	0	0	0	1	1	0	0	0	0	0	0	0	0	0
SDDEEDVSSKVEKAY	0	0	0	0	0	0	0	0	0	1	0	0	0	1	0	0	0	0	0
SDGDPVQPAVLQVHQTS	0	0	0	1	0	0	0	0	0	1	0	0	0	0	0	0	0	0	0
SDKREQISENPTEATDIG	0	0	0	0	0	0	0	0	1	1	0	0	0	0	0	0	0	0	0
SDSQDLGQHGLEED	0	1	0	0	0	0	0	0	0	0	0	1	0	0	0	0	0	0	0
SEAKPAAVAAENEEIGSHIKHRVQELG	1	0	0	0	0	0	0	0	0	0	0	0	0	1	0	0	0	0	0
SEEAERSDGDPVQPAVLQ	0	0	0	0	0	0	0	0	0	1	0	0	0	0	0	0	0	0	1
SEGGFTATGQRQLRPE	0	0	0	0	0	0	0	0	0	0	0	1	0	0	0	0	1	0	0
SEPQEVLHIGSAHNRS	0	0	0	0	0	0	0	2	0	0	0	0	0	0	0	0	0	0	0
SESSSRVLLAGAPQAQQR	0	1	0	0	0	0	0	0	0	0	0	0	0	0	0	0	1	0	0
SEVRKAVPDAVESRY	0	0	0	1	0	0	0	0	1	0	0	0	0	0	0	0	0	0	0
SGLPRPSAPSAGGIPVPR	2	0	0	0	0	0	0	0	0	0	0	0	0	0	0	0	0	0	0
SGRDPNHFRPAGLPEKY	0	0	0	0	0	0	0	1	0	0	1	0	0	0	0	0	0	0	0
SGSKDPGMTGSSGDIFESSSL	1	0	0	0	0	0	0	0	0	0	0	0	0	1	0	0	0	0	0
SHISEELTTTTE	0	0	0	0	0	0	0	0	0	0	0	0	0	1	0	0	1	0	0
SHSGNVTPTAPPYLQE	0	0	0	1	0	0	0	0	0	1	0	0	0	0	0	0	0	0	0
SIAAATGFVKKDQ	0	0	0	0	1	0	0	0	1	0	0	0	0	0	0	0	0	0	0
SIFGDHRDEEEETHMKKSE	0	0	0	1	0	0	0	0	0	0	0	0	0	0	0	0	0	1	0
SKAIGYLNTGYQR	0	0	0	0	0	0	0	0	0	0	0	0	0	1	0	0	1	0	0
SKITHRIHWESASLLR	1	0	0	0	0	0	0	0	0	0	0	0	0	1	0	0	0	0	0
SKSYKMADEAGSEADHEGTHSTKRGHAKSRPV	1	0	0	0	0	0	0	1	0	0	0	0	0	0	0	0	0	0	0
SLEDKTERELLESYIDGR	0	0	1	0	0	0	0	0	0	0	0	0	0	1	0	0	0	0	0
SLPSRRMQNDTAENETTEKEEKSES	0	0	0	0	1	0	0	0	0	1	0	0	0	0	0	0	0	0	0
SPKPPVAVKPSSEEKPDKEPKPPFLKPTGAGQRF	0	0	0	0	0	0	0	0	0	1	0	0	0	0	0	0	0	1	0
SQLQKVPPEWK	0	1	0	0	0	0	0	0	0	0	0	0	0	0	0	0	1	0	0
SQNGEFMTHKLKHTENT	0	0	0	0	0	0	0	0	0	2	0	0	0	0	0	0	0	0	0
SQPATPTPLQSRTSIVQA	0	0	0	2	0	0	0	0	0	0	0	0	0	0	0	0	0	0	0
SRPGGRASVDTKEAEGAPQVE	0	0	0	0	0	0	0	0	0	1	0	0	0	1	0	0	0	0	0
SRQLGLPGPPDVPDH	0	0	0	0	0	0	0	0	0	0	0	1	0	0	0	0	0	1	0
SSDSPPRPQPAFKYQ	0	0	0	1	0	0	0	0	0	1	0	0	0	0	0	0	0	0	0
SSPPEGKLETKAGHPPAV	0	0	0	0	0	1	0	0	0	0	0	0	0	0	1	0	0	0	0
SSSYSKQFTSST	0	0	0	0	1	0	0	0	1	0	0	0	0	0	0	0	0	0	0
SSTQFNKGPSY	0	0	0	0	0	0	0	0	0	1	0	0	0	0	1	0	0	0	0
STFESKSYKMA	0	1	0	0	0	0	0	0	0	0	0	0	0	0	1	0	0	0	0
STHQAAIVSKIDSRLE	0	0	0	0	0	0	0	0	0	1	0	0	0	0	0	0	0	1	0
STRGDADMYDLPKKEDAL	0	0	0	0	0	0	0	0	0	1	0	0	0	0	1	0	0	0	0
SVPDEEAKTTTTNTQ	0	0	0	0	1	0	0	0	0	0	0	0	0	0	1	0	0	0	0
SVPNGPSPEEVEQQK	0	0	0	0	1	0	0	0	0	1	0	0	0	0	0	0	0	0	0
SVRRPWEKNSTTLPR	0	0	1	0	0	0	0	0	1	0	0	0	0	0	0	0	0	0	0
SVSGDQEADQQEFDKSS	0	0	0	0	1	0	0	0	0	0	0	0	0	0	1	0	0	0	0
SYGGYKEPAAPVSIQR	0	0	0	0	0	0	0	0	0	2	0	0	0	0	0	0	0	0	0
SYKMADEAGSEADHEGTHS	0	1	0	0	0	0	0	0	0	1	0	0	0	0	0	0	0	0	0
SYNRGDSTFESKS	0	0	0	0	0	0	0	0	0	1	0	0	0	1	0	0	0	0	0
SYNRGDSTFESKSYKMAD	0	0	0	1	0	0	0	0	0	0	0	0	0	0	0	0	0	1	0
TAASGVEANSRPLDH	0	0	0	0	2	0	0	0	0	0	0	0	0	0	0	0	0	0	0
TASRGASQAGAPQGRVPEARPN	0	0	0	0	1	0	0	0	0	0	0	0	0	0	1	0	0	0	0
TDPLVAERAGTDES	0	0	0	0	0	0	0	0	0	1	0	0	0	1	0	0	0	0	0
TEAPLNPKANREKMT	0	0	0	0	0	0	0	0	0	0	0	0	0	0	2	0	0	0	0
TEAPLNPKANREKMTQ	0	0	0	0	1	0	0	0	0	0	0	0	0	0	1	0	0	0	0
TEFMQDPDEEHLKKSS	0	0	0	0	0	0	0	0	0	2	0	0	0	0	0	0	0	0	0
TERELLESYIDGR	0	0	0	0	0	0	0	0	1	0	0	0	0	1	0	0	0	0	0
TGLSMDGGGSPKGDVDP	0	1	0	0	0	0	0	0	0	0	0	0	0	0	0	0	1	0	0
TGNRNPGSSGTGGTATWKPGSSGP	0	1	0	0	0	0	0	0	0	0	0	1	0	0	0	0	0	0	0
THRIHWESASLL	0	0	0	0	1	0	0	0	0	0	0	0	0	1	0	0	0	0	0
TKEGVLYVGSKTKEGVVH	0	0	0	0	0	0	0	0	0	2	0	0	0	0	0	0	0	0	0
TLDPERLGREGVQKEDIPPADLSDQVPDTESETR	0	0	0	0	0	0	0	0	0	0	0	0	0	2	0	0	0	0	0
TLKPQPQPVPASYTT	0	0	0	1	0	0	0	0	1	0	0	0	0	0	0	0	0	0	0
TMNQESTTIKVME	0	0	0	0	0	0	0	0	0	1	0	0	0	1	0	0	0	0	0
TPFSSKSSTKPAAGGTAPLPPWKSPSSS	0	0	0	0	0	0	0	0	1	1	0	0	0	0	0	0	0	0	0
TQAAAVQKRVETVS	0	0	0	0	0	0	0	0	1	1	0	0	0	0	0	0	0	0	0
TQFHVQPQPQPKPQVQLH	0	0	0	0	0	0	0	0	1	1	0	0	0	0	0	0	0	0	0
TSAIEGTKSAKPTKPAASDLPVPAEGVRNIK	0	0	0	0	0	0	0	0	0	0	2	0	0	0	0	0	0	0	0
TTGIVMDSGDGVTH	0	0	0	0	0	0	0	0	1	0	0	0	0	0	1	0	0	0	0
TTVKVPMMKRL	0	0	0	0	0	1	0	1	0	0	0	0	0	0	0	0	0	0	0
TVAEKTKEQVTNVGGAVVTG	1	0	0	0	0	0	0	0	0	0	0	0	0	1	0	0	0	0	0
TVGSLAGQPLQERA	0	0	0	0	0	0	0	0	0	0	0	1	0	0	0	0	1	0	0
TVTQNVEVPETPKASKALE	0	0	0	0	0	0	0	0	1	1	0	0	0	0	0	0	0	0	0
TVVQPSVGAAAGPVVPPCPGRIRHFKV	0	0	0	0	0	0	0	0	0	0	0	0	0	2	0	0	0	0	0
TYAPVISAEKAY	0	0	0	0	0	0	0	0	0	0	0	0	0	0	0	1	0	1	0
TYAPVISAEKAYHEQLT	1	0	0	0	0	0	0	0	1	0	0	0	0	0	0	0	0	0	0
TYNPDESSKPNM	0	1	0	0	1	0	0	0	0	0	0	0	0	0	0	0	0	0	0
TYTVLQNEDTKSG	0	2	0	0	0	0	0	0	0	0	0	0	0	0	0	0	0	0	0
VEGEIAEEAAEKATSR	0	0	0	0	0	0	0	0	0	2	0	0	0	0	0	0	0	0	0
VGGTGGIGGVGGTGGVGNRAP	0	1	0	0	0	0	0	0	0	0	0	1	0	0	0	0	0	0	0
VNDNEEGFFSARGH	0	1	0	0	0	0	0	0	0	0	0	0	0	0	0	0	1	0	0
VNDNEEGFFSARGHRPLD	0	2	0	0	0	0	0	0	0	0	0	0	0	0	0	0	0	0	0
VQGPKGLVEPVDVVDNADGTQTVN	0	0	0	0	0	0	0	0	1	0	0	0	0	1	0	0	0	0	0
VQPQPQPKPQVQ	0	0	0	0	1	0	0	0	0	0	0	0	0	0	1	0	0	0	0
YAPVISAEKAYH	0	0	0	1	0	0	0	0	1	0	0	0	0	0	0	0	0	0	0
YDESGPSIVH	0	0	0	0	1	0	0	0	0	0	0	0	0	0	1	0	0	0	0
YGGGNYGPGGSGGSGGYGGRS	0	0	0	0	0	0	0	0	0	0	0	2	0	0	0	0	0	0	0
YLQGAKIPKPEA	0	0	0	0	1	0	0	0	0	1	0	0	0	0	0	0	0	0	0
YNPEPPPPRTHYSNIE	0	0	0	1	0	0	0	0	1	0	0	0	0	0	0	0	0	0	0
YNRGDSTFESKSY	0	0	0	0	1	0	0	0	0	0	0	1	0	0	0	0	0	0	0
YQPPTVVPGGDLAKVQR	0	0	0	2	0	0	0	0	0	0	0	0	0	0	0	0	0	0	0
YSKQFTSSTSYN	0	0	1	1	0	0	0	0	0	0	0	0	0	0	0	0	0	0	0
YSKQFTSSTSYNRGDSTF	0	0	0	0	0	0	0	0	0	0	1	0	0	1	0	0	0	0	0
YSYSTTAVVTNPKE	0	0	0	0	0	0	0	0	0	0	0	1	0	0	0	0	1	0	0
AAAVSPSKLPEDDEPPARPPPPPPASVSPQAEPVW	0	0	0	0	0	0	0	0	0	0	0	0	0	1	0	0	0	0	0
AAIEAAAKKLEQ	0	0	0	0	0	0	0	0	1	0	0	0	0	0	0	0	0	0	0
AALEPTSQKPGVGAGHGGDPKLSPHKVQGRSE	0	0	0	0	0	0	0	0	0	1	0	0	0	0	0	0	0	0	0
AAPEERDLTQEQTEKLL	0	0	0	0	0	0	0	0	0	0	0	0	0	1	0	0	0	0	0
AAPGQEPPEHMAELQ	0	0	0	0	0	0	0	0	0	0	0	1	0	0	0	0	0	0	0
AAPGQEPPEHMAELQRNEQEQPLGQWHLS	0	0	0	0	0	0	0	0	0	1	0	0	0	0	0	0	0	0	0
AAPRPSPAISVSVSAPAF	0	0	0	0	0	0	0	0	0	0	0	0	0	1	0	0	0	0	0
AAQYNPEPPPPRTHYSNIE	0	0	0	0	0	0	0	0	0	1	0	0	0	0	0	0	0	0	0
AATELVQASRGTPQD	0	0	0	0	0	0	0	0	1	0	0	0	0	0	0	0	0	0	0
AATSGTDEPVSGELVSVAH	0	0	0	0	0	0	0	0	0	0	0	0	0	1	0	0	0	0	0
AAVGTSAAPVPSDNH	0	1	0	0	0	0	0	0	0	0	0	0	0	0	0	0	0	0	0
AAVPELLQQQEEDRSKL	0	0	0	0	0	0	0	0	0	0	0	0	0	1	0	0	0	0	0
ADEAGSEADHEGTHSTKRGHAKSRP	0	0	0	0	0	0	0	0	0	0	0	0	0	0	1	0	0	0	0
ADHSFSDGVPSDSVEAAKNA	0	0	0	1	0	0	0	0	0	0	0	0	0	0	0	0	0	0	0
ADHSFSDGVPSDSVEAAKNASNTEKLTDQVM	0	0	0	0	0	0	0	0	0	0	0	0	0	1	0	0	0	0	0
ADKPDMGEIASFDK	0	0	0	0	0	0	0	0	0	1	0	0	0	0	0	0	0	0	0
ADKPDMGEIASFDKAKLKKTETQEKN	0	0	0	0	0	0	0	0	0	0	0	0	0	1	0	0	0	0	0
ADNEKLDNQRL	0	0	0	0	0	0	0	0	0	0	0	0	0	0	1	0	0	0	0
ADRSGKDGVMEMNSIEPA	0	0	0	0	0	0	0	0	0	1	0	0	0	0	0	0	0	0	0
ADTYAVVQKRG	0	0	0	0	1	0	0	0	0	0	0	0	0	0	0	0	0	0	0
AEADSTSEGLEDAVHSRGARPPA	0	0	0	0	0	0	0	0	1	0	0	0	0	0	0	0	0	0	0
AEDMETKIKN	0	1	0	0	0	0	0	0	0	0	0	0	0	0	0	0	0	0	0
AEGKAGGAAGLFAKQVQKKFSRAQE	0	0	0	0	0	0	0	0	0	0	0	0	0	0	0	0	0	1	0
AEIEKFDKSKL	1	0	0	0	0	0	0	0	0	0	0	0	0	0	0	0	0	0	0
AEKKKMQQNIQELEEQLEEEESARQK	0	0	1	0	0	0	0	0	0	0	0	0	0	0	0	0	0	0	0
AENEEDEHSVNYKPPA	0	0	0	0	1	0	0	0	0	0	0	0	0	0	0	0	0	0	0
AENETKSEDLPSSEQMPNDQEEESFAEGHSE	0	0	0	0	0	0	0	0	0	0	0	0	0	1	0	0	0	0	0
AENETKSEDLPSSEQMPNDQEEESFAEGHSEASLA	0	0	0	0	0	0	0	0	0	0	0	0	0	1	0	0	0	0	0
AENRLTEMETLQSQLM	0	0	1	0	0	0	0	0	0	0	0	0	0	0	0	0	0	0	0
AENRLTEMETLQSQLMAEKLQ	0	0	0	0	0	0	0	0	0	0	0	0	0	1	0	0	0	0	0
AEPDYIEDDNPELIRPQK	0	0	0	0	0	0	0	0	0	0	0	0	0	1	0	0	0	0	0
AEPGEKGSARKAGPAKEQEPMPTVDSHEPRL	0	0	0	0	0	0	0	0	0	1	0	0	0	0	0	0	0	0	0
AEPSAATQSHS	0	0	0	0	1	0	0	0	0	0	0	0	0	0	0	0	0	0	0
AERGGAGGGPGGAGGGSGQRGSGVA	0	0	0	0	0	0	0	0	0	0	0	0	0	0	1	0	0	0	0
AESHKDLGKKDTETVY	0	0	0	0	1	0	0	0	0	0	0	0	0	0	0	0	0	0	0
AETEERSLDNF	0	0	0	0	0	0	0	0	0	1	0	0	0	0	0	0	0	0	0
AGAAGSRMNFRPG	0	0	0	0	0	0	0	0	0	0	0	0	0	0	0	0	1	0	0
AGAGSGTQTGTGTGARSAEEAPLY	0	0	0	0	0	0	0	0	0	1	0	0	0	0	0	0	0	0	0
AGEGDQQDAAHNMGNH	0	0	0	0	0	0	0	0	0	0	0	0	0	0	1	0	0	0	0
AGEHNIEETEHTEQKRNVI	0	0	0	0	0	0	0	0	0	0	0	0	0	0	0	1	0	0	0
AGFAGDDAPRAVFPSIVG	0	0	0	0	0	0	0	0	0	0	0	0	0	1	0	0	0	0	0
AGHGGDPKLSPHKVQGRSE	0	0	0	0	1	0	0	0	0	0	0	0	0	0	0	0	0	0	0
AGITTIEAVKRKIQV	0	0	0	0	0	0	0	0	0	0	0	0	0	1	0	0	0	0	0
AGKHVPRAVFVDLEPTVIDEV	0	0	0	0	0	0	0	0	0	0	0	0	0	1	0	0	0	0	0
AGLNSLEAVK	0	0	0	1	0	0	0	0	0	0	0	0	0	0	0	0	0	0	0
AGSEADHEGTHSTKRG	0	0	0	0	0	0	0	0	0	0	0	0	0	0	1	0	0	0	0
AGSRMNFRPG	0	0	0	0	0	0	0	0	0	0	0	0	0	0	0	0	1	0	0
AIDQVLPEESQKAE	0	0	0	0	0	0	0	0	0	1	0	0	0	0	0	0	0	0	0
AIESQDAGIKTITMLDEQ	0	0	0	0	0	0	0	0	0	0	0	0	0	1	0	0	0	0	0
AIGYLNTGYQR	0	0	0	0	0	0	0	0	0	0	0	0	0	0	0	0	1	0	0
AIKEEEEEKGKPRGEEIPTQKPDQ	0	0	0	0	0	0	0	0	1	0	0	0	0	0	0	0	0	0	0
AKEGVVAAAEKTKQGVAE	0	0	0	0	0	0	0	0	0	1	0	0	0	0	0	0	0	0	0
AKNGSEADIDEGLYSRQ	0	0	0	0	0	0	0	0	0	1	0	0	0	0	0	0	0	0	0
AKNGSEADIDEGLYSRQL	1	0	0	0	0	0	0	0	0	0	0	0	0	0	0	0	0	0	0
AKPTKPAASDLPVPAEGVRNIK	0	0	0	0	0	0	0	0	0	1	0	0	0	0	0	0	0	0	0
ALKDEEKMELQE	0	0	0	0	0	0	0	0	0	0	0	0	0	1	0	0	0	0	0
ALLSPYSYSTTAVVTNPKE	0	0	0	0	0	0	0	0	0	0	0	0	0	1	0	0	0	0	0
ALPSLPVGSHAKVSSPQPRGPR	0	1	0	0	0	0	0	0	0	0	0	0	0	0	0	0	0	0	0
ALRPPHGPPRPGALTPTPSLSSQ	1	0	0	0	0	0	0	0	0	0	0	0	0	0	0	0	0	0	0
ALTSEEAERSDGDPVQPAVL	0	0	0	0	0	0	0	0	0	0	0	0	0	1	0	0	0	0	0
ANRGPAYGLSREV	0	0	0	0	0	0	0	0	0	1	0	0	0	0	0	0	0	0	0
ANTQPRGPPASSPAPAPK	0	0	0	0	0	0	0	0	0	0	0	0	0	0	1	0	0	0	0
APEEHPVLLTEAPLNPK	0	0	0	0	0	0	0	0	0	0	0	0	0	1	0	0	0	0	0
APPKPPLPEGEVPPPRPPPPEEKDEEFPEQK	1	0	0	0	0	0	0	0	0	0	0	0	0	0	0	0	0	0	0
APPSRPPPP	0	0	0	0	1	0	0	0	0	0	0	0	0	0	0	0	0	0	0
APPVAPERQPSWDPSPVSS	0	0	0	0	0	0	0	0	1	0	0	0	0	0	0	0	0	0	0
AQALSEEEFQRMQ	0	0	0	0	0	0	0	0	0	0	0	0	0	1	0	0	0	0	0
AQFDTEYQRLE	0	0	0	0	0	0	0	0	0	0	0	0	0	1	0	0	0	0	0
AQINQGESITHALKHVSDDM	0	0	0	0	0	0	0	0	0	0	0	0	0	1	0	0	0	0	0
AQKDEEKMEIQEIQL	0	0	0	0	0	0	0	0	0	0	0	0	0	1	0	0	0	0	0
AQNSVPDEEAKTTTTN	0	0	0	0	1	0	0	0	0	0	0	0	0	0	0	0	0	0	0
AQPSPTTERAKSQEEVLPSS	0	0	0	0	0	0	0	0	0	1	0	0	0	0	0	0	0	0	0
AQQGPPEPAQESLSGSESKPKDEL	0	0	0	0	0	0	0	0	0	1	0	0	0	0	0	0	0	0	0
ARRQMVNEDEENQDTAKIF	1	0	0	0	0	0	0	0	0	0	0	0	0	0	0	0	0	0	0
ASALVEGEIAEEAAEKATSR	0	0	0	0	0	0	0	0	0	0	0	0	0	1	0	0	0	0	0
ASHSGNVTPTAPPYLQE	0	0	0	1	0	0	0	0	0	0	0	0	0	0	0	0	0	0	0
ASSDIQVKELEKRASG	0	0	0	0	0	0	0	0	0	1	0	0	0	0	0	0	0	0	0
ATASRGASQAGAPQGRVPEARPNS	0	0	0	0	0	0	0	0	0	0	0	0	0	0	1	0	0	0	0
ATNAAAQNAIKKKLVQRLE	1	0	0	0	0	0	0	0	0	0	0	0	0	0	0	0	0	0	0
ATVTPQKAKLGDTKELE	0	0	0	0	0	0	0	0	1	0	0	0	0	0	0	0	0	0	0
AVADTRDQADGSRASVDSGSSEEQGGSS	0	1	0	0	0	0	0	0	0	0	0	0	0	0	0	0	0	0	0
AVAQKTVEGAGSIAAATGFVKKDQLGKNE	0	0	0	0	0	0	0	0	0	0	0	0	0	1	0	0	0	0	0
AVEGKEELPDENKSLE	0	0	0	0	0	0	0	0	1	0	0	0	0	0	0	0	0	0	0
AVTEDDEDEDDDKEDEVGY	0	0	0	0	0	0	0	0	0	0	0	1	0	0	0	0	0	0	0
AVTPGPQPTLEQLEEGGPRPLE	0	0	0	0	0	0	0	0	0	0	0	0	0	1	0	0	0	0	0
AVVEPYNSILTTHTT	0	0	0	0	0	0	0	0	1	0	0	0	0	0	0	0	0	0	0
AYVHMVTHF	0	0	0	0	0	0	0	0	0	0	0	0	0	1	0	0	0	0	0
DAAGYPHATHDLE	0	0	0	0	0	0	0	0	0	0	0	0	0	0	1	0	0	0	0
DAAQAEKFQHPG	0	0	0	0	0	0	0	0	0	1	0	0	0	0	0	0	0	0	0
DAHKSEVAHRFKDLGEENFKAL	0	0	0	0	0	0	0	0	0	0	0	0	0	1	0	0	0	0	0
DAHKSEVAHRFKDLGEENFKALV	0	0	0	0	0	0	0	0	0	0	0	0	0	1	0	0	0	0	0
DAKAVAGNISDPGLQ	0	0	0	0	0	0	0	0	0	1	0	0	0	0	0	0	0	0	0
DAVEDLESVGKGAVH	0	0	0	0	0	0	0	0	0	0	0	1	0	0	0	0	0	0	0
DDDLEHQGGHVLDH	0	0	0	0	0	0	0	0	0	0	0	1	0	0	0	0	0	0	0
DDDLEHQGGHVLDHG	0	0	0	0	0	0	0	0	0	0	0	1	0	0	0	0	0	0	0
DDDLEHQGGHVLDHGHK	0	1	0	0	0	0	0	0	0	0	0	0	0	0	0	0	0	0	0
DDMTKNDPFKARVSS	0	0	0	0	0	0	0	0	0	1	0	0	0	0	0	0	0	0	0
DDNPNLPR	0	0	0	0	1	0	0	0	0	0	0	0	0	0	0	0	0	0	0
DEAGSEADHEGTHSTKRGHAKSRP	0	0	0	0	1	0	0	0	0	0	0	0	0	0	0	0	0	0	0
DEPPQSPWDRVKD	0	0	0	0	0	0	0	0	0	0	0	0	0	0	0	0	0	0	1
DEPPQSPWDRVKDL	0	0	0	0	0	0	0	0	0	0	0	0	0	1	0	0	0	0	0
DESGPSIVH	0	0	0	0	1	0	0	0	0	0	0	0	0	0	0	0	0	0	0
DEVLKETVSQRPG	0	0	0	0	0	0	0	0	0	0	0	0	0	0	1	0	0	0	0
DFDPQEDGELGFR	0	0	0	0	0	0	0	0	0	0	0	0	0	1	0	0	0	0	0
DFLAEGGGVRGPRVV	0	0	0	0	0	0	0	0	0	0	0	0	0	0	1	0	0	0	0
DGDGGALGHHV	0	0	0	0	1	0	0	0	0	0	0	0	0	0	0	0	0	0	0
DHEGTHSTKRGHA	0	0	0	0	0	0	0	0	0	0	0	0	0	0	0	1	0	0	0
DIPEETESRDGEAVASES	0	0	0	0	0	0	0	0	0	1	0	0	0	0	0	0	0	0	0
DIYDLKDQIQDVE	0	0	0	0	0	0	0	0	0	0	0	0	0	1	0	0	0	0	0
DIYKGVDMR	0	0	0	0	0	0	0	0	0	0	0	0	0	0	0	0	1	0	0
DKDDESLIKYKKT	0	0	0	0	1	0	0	0	0	0	0	0	0	0	0	0	0	0	0
DKESEVYKM	0	0	0	0	1	0	0	0	0	0	0	0	0	0	0	0	0	0	0
DKLDVNIKS	0	0	0	0	0	0	0	0	0	1	0	0	0	0	0	0	0	0	0
DKPDMAEIEKFDKSKL	0	0	0	0	0	0	0	0	0	0	0	0	0	1	0	0	0	0	0
DLEPGTMDSIR	0	0	0	1	0	0	0	0	0	0	0	0	0	0	0	0	0	0	0
DLEPGTMDSVR	0	0	0	0	0	0	0	0	1	0	0	0	0	0	0	0	0	0	0
DLHAHKLRVDPV	0	0	0	0	0	0	0	0	1	0	0	0	0	0	0	0	0	0	0
DLQEVKAAARDG	0	0	0	0	0	0	0	0	1	0	0	0	0	0	0	0	0	0	0
DLRPEDVVHESGSLGDRS	0	0	0	0	0	0	0	0	0	0	0	0	0	1	0	0	0	0	0
DLSGVTEEAPLKLSKAVHKA	0	0	0	0	0	0	0	0	0	0	1	0	0	0	0	0	0	0	0
DLTHSDSESSLHMSDRQ	0	0	0	0	0	0	0	0	0	1	0	0	0	0	0	0	0	0	0
DMRQEKPSSPSPMPS	0	0	0	0	0	0	0	0	0	0	0	0	0	0	1	0	0	0	0
DNPREFFKQQE	0	0	0	0	0	0	0	0	1	0	0	0	0	0	0	0	0	0	0
DNQLQEGKNVIG	0	0	0	1	0	0	0	0	0	0	0	0	0	0	0	0	0	0	0
DPLKNQDEINKNVM	0	0	0	0	0	0	0	0	0	1	0	0	0	0	0	0	0	0	0
DPVQPAVLQVHQ	0	0	0	0	0	0	0	0	0	1	0	0	0	0	0	0	0	0	0
DQADGSRASVDSGSSEEQGGSSRA	0	1	0	0	0	0	0	0	0	0	0	0	0	0	0	0	0	0	0
DQEEESFAEGHS	0	0	0	0	0	0	0	0	0	0	0	0	0	0	1	0	0	0	0
DQEEESFAEGHSE	0	0	0	0	0	0	0	0	0	0	0	0	0	0	1	0	0	0	0
DQEHFSNVV	0	0	0	0	0	0	0	0	0	0	0	0	0	0	1	0	0	0	0
DQLDHRGDHPLTPGSHYA	0	0	0	0	0	0	0	0	0	1	0	0	0	0	0	0	0	0	0
DQLRTQVNTQAEQLR	0	0	0	0	0	0	0	0	0	0	0	1	0	0	0	0	0	0	0
DQVLPEESQKAE	0	0	0	0	0	0	0	0	0	0	0	0	0	0	1	0	0	0	0
DQVPDTESETR	0	0	0	0	0	0	1	0	0	0	0	0	0	0	0	0	0	0	0
DRSGKDGVMEMNS	0	0	0	0	1	0	0	0	0	0	0	0	0	0	0	0	0	0	0
DRVDKSAVGFDY	0	0	0	0	0	0	0	0	0	1	0	0	0	0	0	0	0	0	0
DSGEGDFLAEGGGVRGPRVVERHQSACKDEADHEGTHSTKRGH	0	0	0	0	0	0	0	0	0	0	0	0	0	0	0	0	0	1	0
DSGEGDFLAEGGGVRGPRVVERHQSACKDSDWPFCSGED	0	0	1	0	0	0	0	0	0	0	0	0	0	0	0	0	0	0	0
DSGENGEIACSIPR	0	0	0	0	0	0	0	0	0	0	0	0	0	0	0	0	0	1	0
DSPGSGNARPNNPD	0	0	0	0	0	0	1	0	0	0	0	0	0	0	0	0	0	0	0
DSPKRPKEAENPEGEEKEAATLE	0	0	0	0	0	0	0	0	0	1	0	0	0	0	0	0	0	0	0
DSTFESKSY	0	0	1	0	0	0	0	0	0	0	0	0	0	0	0	0	0	0	0
DSTFESKSYKMADEAGSEADHEGTHSTKRGHAKSRPV	0	0	0	0	0	1	0	0	0	0	0	0	0	0	0	0	0	0	0
DSVTGTLPKVHR	0	1	0	0	0	0	0	0	0	0	0	0	0	0	0	0	0	0	0
DTGAALLAESRAEKN	0	0	0	0	0	0	0	0	0	0	0	0	0	0	0	0	1	0	0
DTPENLRLKQQSELQS	0	0	0	0	0	0	0	0	0	1	0	0	0	0	0	0	0	0	0
DWDSRGKDSYETSQLDDQSAETHSHKQS	0	0	0	0	0	0	0	0	0	0	0	0	0	0	0	0	0	0	1
DYKGETEKHESQRDY	0	0	0	0	0	0	0	0	0	0	0	0	0	0	1	0	0	0	0
DYKGEVEKHTSQKDY	0	0	0	0	0	0	0	0	0	1	0	0	0	0	0	0	0	0	0
EAAGKTKEGVLYVGSKTKEGVVH	0	0	0	1	0	0	0	0	0	0	0	0	0	0	0	0	0	0	0
EADFLAEIEAL	0	1	0	0	0	0	0	0	0	0	0	0	0	0	0	0	0	0	0
EAKHIAEEADRKYEEVA	0	0	0	1	0	0	0	0	0	0	0	0	0	0	0	0	0	0	0
EAPVPTKTKVAVDENKAKE	0	0	0	0	0	0	0	0	0	0	0	0	0	0	1	0	0	0	0
EAVCLNGAGGGAGGAAGAEGGPEAAGG	0	0	0	0	0	0	0	0	0	0	0	0	0	1	0	0	0	0	0
EDGLSDDKKPF	0	0	0	0	0	0	0	0	0	1	0	0	0	0	0	0	0	0	0
EDKTERELLES	0	0	0	0	0	0	0	0	0	0	0	0	0	0	1	0	0	0	0
EDLEKTRAELKT	0	0	0	0	0	0	0	0	0	1	0	0	0	0	0	0	0	0	0
EDPQGDAAQKTDTSHHD	0	0	0	0	0	0	1	0	0	0	0	0	0	0	0	0	0	0	0
EDPQGDAAQKTDTSHHDQDH	0	0	0	0	0	0	1	0	0	0	0	0	0	0	0	0	0	0	0
EDVVHESGSLGDRS	0	0	0	0	0	0	0	0	0	0	0	0	0	0	1	0	0	0	0
EEADRKYEEVA	0	0	0	0	1	0	0	0	0	0	0	0	0	0	0	0	0	0	0
EEAEKAADESERGMKVIEN	1	0	0	0	0	0	0	0	0	0	0	0	0	0	0	0	0	0	0
EEAGARVQQNVPSGTDTGD	0	0	0	0	0	0	0	0	0	0	0	0	0	0	0	0	1	0	0
EEAPSLRPAPPPISGGG	0	0	0	0	0	0	0	0	0	0	0	1	0	0	0	0	0	0	0
EEAPSLRPAPPPISGGGYRARPA	0	0	0	0	0	0	0	0	0	0	0	0	0	0	0	0	0	1	0
EEELVKVREKQ	0	0	0	0	1	0	0	0	0	0	0	0	0	0	0	0	0	0	0
EEGEFSEAREDMA	0	0	0	0	0	0	0	0	0	1	0	0	0	0	0	0	0	0	0
EEIFPSPPPPPEEEGGPEAPIPPPPQPREKVS	0	0	0	0	0	0	0	0	0	0	0	0	0	1	0	0	0	0	0
EEIFPSPPPPPEEEGGPEAPIPPPPQPREKVSSID	0	0	0	0	0	0	0	0	0	0	0	0	0	1	0	0	0	0	0
EEKAVADTRDQADGSRASVDSGSSEEQGGSSRA	0	0	0	0	0	0	0	0	0	0	0	0	0	0	0	0	0	0	1
EEKRKEEESKFEEMKKKHEN	0	0	0	0	0	0	0	0	0	1	0	0	0	0	0	0	0	0	0
EELPDENKSLEETLH	0	0	0	0	0	0	0	0	0	1	0	0	0	0	0	0	0	0	0
EEMNAMLARRRKATQVGEKTPKDESANQEEPEARVPAQ	0	0	0	0	0	1	0	0	0	0	0	0	0	0	0	0	0	0	0
EETEDANEEAPLRDRSH	0	1	0	0	0	0	0	0	0	0	0	0	0	0	0	0	0	0	0
EETKENEGFTVTAEG	0	0	0	0	0	0	0	0	0	0	0	0	0	0	0	0	1	0	0
EEVKSFMDRKKGFTEV	1	0	0	0	0	0	0	0	0	0	0	0	0	0	0	0	0	0	0
EEVSGNVSPGTR	0	0	0	0	0	0	1	0	0	0	0	0	0	0	0	0	0	0	0
EEVSGNVSPGTRREYHTE	0	0	0	0	0	0	0	0	0	0	0	1	0	0	0	0	0	0	0
EEVSGNVSPGTRREYHTEKL	0	0	0	0	0	0	0	0	0	0	0	0	0	0	1	0	0	0	0
EEYGERAINKV	0	0	0	0	0	0	0	0	1	0	0	0	0	0	0	0	0	0	0
EEYPDRIMNSF	0	0	0	0	0	0	0	0	0	0	0	0	0	1	0	0	0	0	0
EEYPDRIMNTF	0	0	0	0	0	0	0	0	0	1	0	0	0	0	0	0	0	0	0
EGDFLAEGGGVRGPRVVERHQSACKDEADHEGTHSTKRGHAKSRPVRGIHTSPLGKPSL	0	0	0	0	0	0	0	0	0	0	0	0	0	0	0	0	0	1	0
EGEIAEEAAEKAT	0	0	0	0	0	0	0	0	1	0	0	0	0	0	0	0	0	0	0
EGGFTATGQRQLRPE	0	0	0	0	0	0	0	0	0	0	0	1	0	0	0	0	0	0	0
EGGPEAPIPPPPQPREKVS	0	0	0	0	0	0	0	0	0	1	0	0	0	0	0	0	0	0	0
EGKAGGAAGLFAKQVQKKF	0	0	0	0	0	0	0	0	0	0	0	0	0	1	0	0	0	0	0
EGMEEGEFSEAREDMA	0	0	0	0	1	0	0	0	0	0	0	0	0	0	0	0	0	0	0
EGMEEGEFSEAREDMAA	0	0	0	0	1	0	0	0	0	0	0	0	0	0	0	0	0	0	0
EGMEEGEFSEAREDMAALE	0	0	0	0	0	0	0	0	0	0	0	0	0	1	0	0	0	0	0
EGTETFADHREGIL	0	0	0	0	0	0	0	1	0	0	0	0	0	0	0	0	0	0	0
EGVLYVGSKTKEG	0	0	0	0	0	0	0	0	0	0	0	0	0	0	1	0	0	0	0
EGVLYVGSKTKEGVVH	0	0	0	0	0	0	0	0	0	1	0	0	0	0	0	0	0	0	0
EGVVAAAEKTKQGVAE	0	0	0	0	0	0	0	0	0	1	0	0	0	0	0	0	0	0	0
EIEKFDKSKL	0	0	0	0	0	0	0	0	0	0	0	0	0	1	0	0	0	0	0
EITRGGSTSYGTGSETESPRNPSSAGSWNSGSSGPGSTGN	0	0	0	0	0	0	0	0	0	0	0	0	0	0	0	0	0	1	0
EITRGGSTSYGTGSETESPRNPSSAGSWNSGSSGPGSTGNRN	0	0	0	0	0	0	0	0	0	0	0	1	0	0	0	0	0	0	0
EIVHIQIGQ	0	0	0	0	1	0	0	0	0	0	0	0	0	0	0	0	0	0	0
EKDLQEVKAAARDG	0	0	0	0	0	0	0	0	0	1	0	0	0	0	0	0	0	0	0
EKETEGLRQEMS	0	1	0	0	0	0	0	0	0	0	0	0	0	0	0	0	0	0	0
EKGPMFELLPGESNKIPR	0	0	0	0	0	0	0	0	0	0	0	0	0	1	0	0	0	0	0
EKNPLPSKETIEQEK	0	0	0	0	0	0	0	0	0	1	0	0	0	0	0	0	0	0	0
EKPRVQEKQHPVPPPAQNQNQV	0	0	0	0	0	0	0	0	0	1	0	0	0	0	0	0	0	0	0
EKPSSPSPMPSSTPSPSLNLG	0	0	0	0	0	0	0	0	0	0	0	0	0	1	0	0	0	0	0
EKTPKDESANEEPEARVPAQ	0	0	0	0	0	0	0	0	1	0	0	0	0	0	0	0	0	0	0
EKTPKDESANQEEPEARVPAQSES	0	0	0	0	0	0	0	0	0	1	0	0	0	0	0	0	0	0	0
EKYSLEQDIREKEE	0	0	0	0	0	0	0	0	0	0	0	0	0	1	0	0	0	0	0
ELERAEERAEVS	0	0	0	0	0	0	0	0	0	0	0	0	0	1	0	0	0	0	0
ELERPGGNEITR	0	0	0	0	0	0	0	0	0	0	0	0	0	0	0	0	1	0	0
ELHERLAKDSEKL	0	0	0	0	0	0	0	0	0	1	0	0	0	0	0	0	0	0	0
EMEMRQLQRGPA	0	0	0	0	1	0	0	0	0	0	0	0	0	0	0	0	0	0	0
EMSKDLEEVKA	0	0	0	0	0	0	0	0	0	0	0	0	0	0	0	0	1	0	0
ENISNFNNALESKTA	0	0	0	0	0	0	0	0	0	1	0	0	0	0	0	0	0	0	0
ENRLQNMEVTDA	0	0	0	0	0	0	0	0	1	0	0	0	0	0	0	0	0	0	0
ENVFQEHQTLKEKELE	0	0	0	0	0	0	0	0	0	0	0	0	0	1	0	0	0	0	0
EPEAELAEDLPT	0	0	0	0	0	0	0	0	0	0	0	0	0	0	0	0	0	0	1
EPLQARADEVAAAPEQI	0	0	0	0	0	0	0	0	0	0	1	0	0	0	0	0	0	0	0
EPQEVLHIGSAHN	0	0	0	0	0	0	0	1	0	0	0	0	0	0	0	0	0	0	0
EPTVIDEVR	0	0	0	0	0	0	0	0	1	0	0	0	0	0	0	0	0	0	0
EQAIISQKPQ	0	0	0	0	1	0	0	0	0	0	0	0	0	0	0	0	0	0	0
EQANNILARVT	0	0	0	0	0	0	0	0	0	0	0	0	0	0	0	0	0	1	0
EQAVETEPEPELR	0	1	0	0	0	0	0	0	0	0	0	0	0	0	0	0	0	0	0
EQEENVVKIQ	0	0	0	0	0	0	0	0	0	1	0	0	0	0	0	0	0	0	0
EQLEEEESARQKLQ	0	0	0	0	0	0	0	0	0	1	0	0	0	0	0	0	0	0	0
EQMPNDQEEESFAEGHSEASLA	0	0	0	0	0	0	0	0	0	0	0	0	0	1	0	0	0	0	0
ERELEEARKKLAQIR	0	0	0	0	0	0	0	0	0	1	0	0	0	0	0	0	0	0	0
ERELQQIRINEVK	0	0	0	1	0	0	0	0	0	0	0	0	0	0	0	0	0	0	0
ERLSVDYGKKS	0	0	0	0	1	0	0	0	0	0	0	0	0	0	0	0	0	0	0
ERQKEFDPTITDASLS	0	0	0	1	0	0	0	0	0	0	0	0	0	0	0	0	0	0	0
ESEAVEWQQKAQ	0	0	0	0	0	0	0	0	0	0	0	0	0	1	0	0	0	0	0
ESEEKGDPNKPSGF	0	0	0	0	0	0	0	0	0	0	0	0	0	0	1	0	0	0	0
ESEEKGDPNKPSGFR	0	0	0	0	0	0	0	0	0	1	0	0	0	0	0	0	0	0	0
ESHESMESYELNP	0	0	0	0	0	0	0	0	0	0	0	0	0	0	0	0	0	0	1
ESKSYKMADEAGSEADHEGTHSTK	0	1	0	0	0	0	0	0	0	0	0	0	0	0	0	0	0	0	0
ESKSYKMADEAGSEADHEGTHSTKRGHAKSRP	0	0	0	0	0	0	0	0	0	1	0	0	0	0	0	0	0	0	0
ESKTAASGVEANSRPLDH	0	0	0	0	0	0	0	0	0	0	0	0	0	0	1	0	0	0	0
ESVGKGAVHDVKDVL	0	0	1	0	0	0	0	0	0	0	0	0	0	0	0	0	0	0	0
ESVGKGAVHDVKDVLD	0	0	1	0	0	0	0	0	0	0	0	0	0	0	0	0	0	0	0
ESVRRPWEKNSTTLPR	0	0	0	1	0	0	0	0	0	0	0	0	0	0	0	0	0	0	0
ETESPRNPSSAGSWNSGSSGPGSTGNRN	0	0	0	0	0	0	0	0	0	0	0	1	0	0	0	0	0	0	0
ETESRGSESGIFT	0	0	0	0	0	0	0	0	0	0	0	0	0	0	0	0	1	0	0
ETPNESTSPNTPEPAPR	0	0	0	0	0	0	0	0	0	0	0	0	0	0	1	0	0	0	0
ETYLSRGDSSSSQRTDYQ	0	0	0	0	0	0	0	0	0	0	0	1	0	0	0	0	0	0	0
EVAQGNENYAGIAARDVAGGL	0	0	0	0	0	0	0	0	0	0	0	0	0	1	0	0	0	0	0
EVDEQMLNVQNKN	0	0	0	0	0	0	0	0	0	1	0	0	0	0	0	0	0	0	0
EVENSEDPKFREAV	0	0	0	0	0	0	0	0	0	1	0	0	0	0	0	0	0	0	0
FEKKSLEDKTERELLESYIDGR	0	0	0	0	0	0	0	0	0	0	0	0	0	1	0	0	0	0	0
FELLPGESNKIPR	0	0	0	0	0	0	0	0	0	0	0	0	0	1	0	0	0	0	0
FGGRRAVPPNNSNAAEDDLPTVELQGVVPR	0	0	0	0	0	0	0	0	0	0	0	0	0	1	0	0	0	0	0
FGLEGDEESTMLEDSVSPKKSTVLQ	0	0	0	0	0	0	0	0	0	0	0	0	0	1	0	0	0	0	0
FGRKKVREGESHAENETKSEDLPSSE	0	0	0	0	0	0	0	0	0	1	0	0	0	0	0	0	0	0	0
FLMIDQNTKSPLFMGKVVNPTQK	0	0	0	0	0	0	0	0	0	0	0	0	0	1	0	0	0	0	0
FLPSELRDEH	0	0	0	0	0	0	0	0	0	0	0	0	0	0	0	1	0	0	0
FNSVPLTDTGHE	0	0	0	0	0	0	0	0	0	0	0	1	0	0	0	0	0	0	0
FQDVGPQAPVGSVYQKTN	0	0	0	0	0	0	0	0	0	1	0	0	0	0	0	0	0	0	0
FRPGDSEPPPAPGAQRAQMGRVG	0	0	0	0	0	0	0	0	0	1	0	0	0	0	0	0	0	0	0
FSNGADLSGVTEEAPLKLSKAVHKA	0	0	0	0	0	0	0	0	0	0	0	0	0	1	0	0	0	0	0
FSRPGGRASVDTKEAEGAPQVEAGKRLEEL	0	0	0	0	0	0	0	0	0	0	0	0	0	1	0	0	0	0	0
FSSKSSTKPAAGGTAPLPPWKSPSS	0	0	0	0	0	0	0	0	0	1	0	0	0	0	0	0	0	0	0
FSSKSSTKPAAGGTAPLPPWKSPSSS	0	0	0	0	0	0	0	0	0	1	0	0	0	0	0	0	0	0	0
FTNTKESSSHHPGIAEFPSRG	0	0	0	0	0	0	0	0	0	0	0	0	0	0	0	0	0	1	0
FVHGNSGAGNNW	0	0	0	0	0	0	0	0	0	0	0	0	0	0	0	0	1	0	0
FVPKETGEHLVHVKKNG	0	0	0	0	0	0	0	0	0	1	0	0	0	0	0	0	0	0	0
FVREPEDEEEEEEEEEEDEDEDLEELEVLERKPAAGLS	0	0	0	0	0	0	0	0	0	0	0	0	0	1	0	0	0	0	0
FVSETESRGSESG	0	0	0	0	0	0	0	0	0	0	0	0	0	0	1	0	0	0	0
GAAGSRMNFRPGVLSSRQLGLPGPPDVPDHAAYHPF	0	0	0	0	0	0	0	0	0	0	0	0	0	1	0	0	0	0	0
GADGQPGAKGEPGDAGAKGDAGPPGP	0	1	0	0	0	0	0	0	0	0	0	0	0	0	0	0	0	0	0
GAPGGSGSQPNQKLGHPEA	0	0	0	0	0	0	0	0	0	0	0	0	0	0	1	0	0	0	0
GASTKEAQSRCGEEI	0	0	0	0	0	1	0	0	0	0	0	0	0	0	0	0	0	0	0
GDEESTMLEDSVSPK	0	0	0	0	0	0	0	0	0	1	0	0	0	0	0	0	0	0	0
GDFLAEGGGVRGPR	0	1	0	0	0	0	0	0	0	0	0	0	0	0	0	0	0	0	0
GDGDGGALGHHV	0	0	0	0	1	0	0	0	0	0	0	0	0	0	0	0	0	0	0
GDSTFESKSYK	0	0	0	0	1	0	0	0	0	0	0	0	0	0	0	0	0	0	0
GEASPQRTWEQQQE	0	0	0	0	0	0	0	0	0	0	0	0	0	0	1	0	0	0	0
GEFVSETESRGSESG	0	0	0	0	0	0	0	0	0	0	0	0	0	0	0	0	1	0	0
GEIAEEAAEKA	0	0	0	0	1	0	0	0	0	0	0	0	0	0	0	0	0	0	0
GENLEHLRNKTEDLE	0	0	0	0	0	0	0	0	0	1	0	0	0	0	0	0	0	0	0
GETESEEFEKL	0	0	0	1	0	0	0	0	0	0	0	0	0	0	0	0	0	0	0
GFNSSDTVTSPQR	0	0	0	0	0	0	0	0	0	0	0	0	0	0	1	0	0	0	0
GFNSSDTVTSPQRAGPLA	0	0	0	0	0	0	0	0	0	1	0	0	0	0	0	0	0	0	0
GGFNSSDTVTSPQRAGP	0	0	0	0	0	0	0	0	1	0	0	0	0	0	0	0	0	0	0
GGKFGVEQDRMDKSAVGHEY	1	0	0	0	0	0	0	0	0	0	0	0	0	0	0	0	0	0	0
GGNEITRGGSTSYGTGSETE	0	0	0	0	0	0	0	0	0	0	0	0	0	0	0	0	1	0	0
GGRGITPGAGICSM	0	1	0	0	0	0	0	0	0	0	0	0	0	0	0	0	0	0	0
GGSTSYGTGSETESPRNPSSAGS	0	0	0	0	0	0	0	0	0	0	0	0	0	0	0	0	1	0	0
GHGLGHGHEQQHGLGHGHKFK	0	0	0	0	0	0	0	0	0	0	0	0	0	0	0	0	1	0	0
GHRPLDKKREEAPSLRPAPPPISGGGYR	0	0	0	0	0	0	0	0	0	0	1	0	0	0	0	0	0	0	0
GIFTNTKESSSHHPG	0	0	0	0	0	0	0	0	0	0	0	0	0	0	1	0	0	0	0
GIVMDSGDGVTH	0	0	0	0	0	0	0	0	0	0	0	0	0	0	1	0	0	0	0
GKSSSYSKQFTSSTSYNRGDSTFESK	0	0	0	0	0	0	0	0	0	0	0	0	1	0	0	0	0	0	0
GLISGAGGGGGGGGGGGGGGGGGGGGTAMRILG	0	0	0	0	0	0	0	0	0	0	0	0	0	1	0	0	0	0	0
GLPGPPDVPDHAAYHPFR	0	1	0	0	0	0	0	0	0	0	0	0	0	0	0	0	0	0	0
GLRPLFEKKSLEDKTERE	0	0	0	0	0	0	0	0	0	0	0	0	0	0	0	0	0	0	1
GLSQMTTSADTDVDTSKDK	0	0	0	0	0	0	0	0	0	0	0	1	0	0	0	0	0	0	0
GLSTRNQETYETL	0	0	0	1	0	0	0	0	0	0	0	0	0	0	0	0	0	0	0
GMGQKDSYVGDEAQSKRG	0	0	0	0	0	0	0	0	0	0	0	0	0	0	1	0	0	0	0
GMNPSSVVHHVSDSGPAA	0	0	0	0	0	0	0	0	0	1	0	0	0	0	0	0	0	0	0
GNPEQTPVLKPEEEAPAPEVGASKPEGI	0	0	0	0	1	0	0	0	0	0	0	0	0	0	0	0	0	0	0
GPDVLTATVSGK	0	0	0	0	0	0	0	0	0	0	0	0	0	0	0	0	1	0	0
GPEGPPGEPGPPGPPGPPGHLTAA	0	0	0	0	0	0	0	0	0	0	0	1	0	0	0	0	0	0	0
GPGGPGGAGVARGGAGGGPSGD	0	0	0	0	0	0	0	0	0	0	0	0	0	0	1	0	0	0	0
GPPASSPAPAPKFSPVTPKFTPVAS	0	0	0	0	0	0	0	0	0	1	0	0	0	0	0	0	0	0	0
GPPGPPGPPS	0	0	0	0	0	0	0	0	0	0	0	0	0	0	1	0	0	0	0
GPPRGGPGGELPR	0	0	0	0	0	0	0	0	0	0	0	0	0	0	1	0	0	0	0
GQKDSYVGDEAQSKRG	0	0	0	0	1	0	0	0	0	0	0	0	0	0	0	0	0	0	0
GQKDSYVGDEAQSKRGILTLK	0	0	0	0	0	0	0	0	0	0	0	0	1	0	0	0	0	0	0
GQPLRPLVPDASKQRLM	1	0	0	0	0	0	0	0	0	0	0	0	0	0	0	0	0	0	0
GQQQPPREPPAAPGAWRQQ	0	0	0	0	0	0	0	0	0	0	0	1	0	0	0	0	0	0	0
GRKKVREGESHAENETKSEDLPSS	0	0	0	0	0	0	0	0	0	0	0	0	0	0	0	0	0	0	1
GSEADHEGTHSTKR	0	1	0	0	0	0	0	0	0	0	0	0	0	0	0	0	0	0	0
GSEMVVAGKLQDRGPDVLTATVSGK	0	0	0	0	0	0	0	0	0	0	0	0	0	1	0	0	0	0	0
GSGGGSYGSGGGGGGGRGSY	0	0	1	0	0	0	0	0	0	0	0	0	0	0	0	0	0	0	0
GSGGGSYGSGGGGGGGRGSYGSGGSSY	0	0	1	0	0	0	0	0	0	0	0	0	0	0	0	0	0	0	0
GSGGGSYGSGGGGGGHGSY	0	0	1	0	0	0	0	0	0	0	0	0	0	0	0	0	0	0	0
GSGGSSYGSGGGSYGSGGGGGGHGSY	0	0	1	0	0	0	0	0	0	0	0	0	0	0	0	0	0	0	0
GSSGTGGTATWKPGSS	0	0	0	0	0	0	1	0	0	0	0	0	0	0	0	0	0	0	0
GSSGTGGTATWKPGSSGP	0	1	0	0	0	0	0	0	0	0	0	0	0	0	0	0	0	0	0
GSSNGVDQEHFSNVVK	0	0	0	0	0	0	0	0	0	0	0	1	0	0	0	0	0	0	0
GSSWPGYVRPLPPAAIESPAVA	0	0	0	0	0	0	0	0	0	0	0	0	0	1	0	0	0	0	0
GSTGNRNPGSSGTGGTATWKPGSSGPG	0	0	0	0	0	0	0	0	0	0	0	0	0	0	0	0	1	0	0
GTHSTKRGHAKSRPV	0	0	0	0	1	0	0	0	0	0	0	0	0	0	0	0	0	0	0
GTNRGASQAGMTGYGMPRQ	0	0	0	0	0	0	0	0	0	0	0	0	0	0	0	1	0	0	0
GVAEAAGKTKEGVLY	0	0	0	1	0	0	0	0	0	0	0	0	0	0	0	0	0	0	0
GVEMAGQAPSQEDRAQ	0	0	0	0	0	0	0	0	0	0	0	0	0	0	1	0	0	0	0
GVIKSPSWQRPNQ	0	0	0	0	0	0	0	0	0	1	0	0	0	0	0	0	0	0	0
GWNRQAGAAGSRMNFRPGVLS	0	0	0	0	0	0	0	0	0	0	0	0	0	1	0	0	0	0	0
GWNRQAGAAGSRMNFRPGVLSS	0	0	0	0	0	0	0	0	0	0	0	0	0	1	0	0	0	0	0
HDDESTINSSSSVVH	0	0	0	0	1	0	0	0	0	0	0	0	0	0	0	0	0	0	0
HDNLRSLDRNLPSDSQDLGQHGLEEDFM	0	0	0	0	0	0	0	0	0	0	0	0	0	1	0	0	0	0	0
HEKEVLQKAIEENN	0	0	0	0	0	0	0	0	0	1	0	0	0	0	0	0	0	0	0
HEQQHGLGHGHKF	0	0	0	0	0	0	0	0	0	0	0	0	0	0	0	0	1	0	0
HFFFPKSRIV	0	0	0	0	0	0	0	0	0	0	0	0	0	1	0	0	0	0	0
HGLGHGHEQQHGLGHGHK	0	1	0	0	0	0	0	0	0	0	0	0	0	0	0	0	0	0	0
HIAEDADRKYEEVAR	0	0	0	0	0	0	0	0	0	1	0	0	0	0	0	0	0	0	0
HISEELTTTTE	0	0	0	0	0	0	0	0	0	0	0	0	0	1	0	0	0	0	0
HLQAEAEKLE	0	0	0	0	1	0	0	0	0	0	0	0	0	0	0	0	0	0	0
HLRNKTEDLEATSEHFKTT	1	0	0	0	0	0	0	0	0	0	0	0	0	0	0	0	0	0	0
HPEQLITGKEDAANN	0	0	0	0	1	0	0	0	0	0	0	0	0	0	0	0	0	0	0
HPPAVKAGGMRIVQ	0	0	0	0	0	0	0	0	0	1	0	0	0	0	0	0	0	0	0
HPPNQIDDLETQWGVG	0	0	0	0	0	0	0	0	0	0	0	0	0	1	0	0	0	0	0
HQAAIVSKIDSRLE	1	0	0	0	0	0	0	0	0	0	0	0	0	0	0	0	0	0	0
HRHPDEAAFF	0	0	0	0	0	0	0	0	0	0	0	0	0	0	0	0	0	0	1
HRHPDEAAFFDT	0	0	0	0	0	1	0	0	0	0	0	0	0	0	0	0	0	0	0
HRIHWESASL	0	0	1	0	0	0	0	0	0	0	0	0	0	0	0	0	0	0	0
HSAGAAGSRMNFRPG	0	0	0	0	0	0	0	0	0	0	0	0	0	0	0	0	1	0	0
HSQPATPTPLQSRTSIVQ	0	0	0	0	1	0	0	0	0	0	0	0	0	0	0	0	0	0	0
HSQPATPTPLQSRTSIVQA	0	0	0	0	0	0	0	0	0	1	0	0	0	0	0	0	0	0	0
HTFMGVVSLGSPSGEVSHPR	1	0	0	0	0	0	0	0	0	0	0	0	0	0	0	0	0	0	0
HVEVTPHTAPPG	0	0	0	0	0	0	0	0	0	0	0	0	0	0	1	0	0	0	0
HVSDDMKTHKNPALKAQ	0	0	0	0	0	0	0	0	1	0	0	0	0	0	0	0	0	0	0
HYTQKSLSLSLG	0	0	0	0	0	0	0	0	0	0	0	0	0	1	0	0	0	0	0
IAYGTQGSSGYSLR	0	0	0	0	0	0	0	0	0	0	0	0	0	0	0	0	1	0	0
IEKFDKSKLKKTET	0	0	0	0	0	0	0	0	0	0	0	0	0	0	1	0	0	0	0
IEKFDKSKLKKTETQE	0	0	0	0	0	0	0	0	0	0	0	0	0	0	1	0	0	0	0
IENEEQEYVQTVK	0	0	0	0	0	0	0	0	0	0	0	1	0	0	0	0	0	0	0
IESQDAGIKTITMLD	0	0	0	0	0	0	0	0	0	0	0	0	0	1	0	0	0	0	0
IFRPKHTRISELKAEAVKKDRRKKLTQS	0	0	0	0	0	0	0	0	0	0	1	0	0	0	0	0	0	0	0
IHEQGDVIDSIEANVEN	0	0	0	0	0	0	0	0	0	0	0	0	0	1	0	0	0	0	0
IHTSPLGKPSL	0	1	0	0	0	0	0	0	0	0	0	0	0	0	0	0	0	0	0
IHWESASLL	0	0	1	0	0	0	0	0	0	0	0	0	0	0	0	0	0	0	0
ILESEEKGDPNKPSGFR	0	0	0	0	0	0	0	0	0	1	0	0	0	0	0	0	0	0	0
ILGGHLDAKGSFPWQAK	0	0	0	0	0	0	0	0	0	0	0	0	0	1	0	0	0	0	0
INYQPPTVVPGGDLAKVQ	0	0	0	0	0	0	0	0	0	0	0	0	0	1	0	0	0	0	0
IPEAKVRHPLSY	0	0	0	1	0	0	0	0	0	0	0	0	0	0	0	0	0	0	0
ISELKAEAVKKDRRKKLTQS	0	0	0	0	0	0	0	0	0	1	0	0	0	0	0	0	0	0	0
ISSGKSSPFKVSPLT	0	0	0	0	0	0	0	0	1	0	0	0	0	0	0	0	0	0	0
KAPTTVEDRVGDSTPVSEKPVS	0	0	0	0	0	0	0	0	0	1	0	0	0	0	0	0	0	0	0
KDYEEVGIDSYEDEDEGE	0	0	0	0	0	0	0	0	0	0	0	0	0	1	0	0	0	0	0
KEAKHIAEEADRKY	0	0	0	0	0	0	0	0	1	0	0	0	0	0	0	0	0	0	0
KEAKHIAEEADRKYEEVA	1	0	0	0	0	0	0	0	0	0	0	0	0	0	0	0	0	0	0
KEFTNQEAAEPKEVPAHSTEVG	0	0	0	0	0	0	0	0	0	1	0	0	0	0	0	0	0	0	0
KFGPVVAPKPK	0	0	0	0	1	0	0	0	0	0	0	0	0	0	0	0	0	0	0
KGPGAEGGSGSPEKQLQVDQDY	0	0	0	1	0	0	0	0	0	0	0	0	0	0	0	0	0	0	0
KGPGPGGPGGAGVARGGAGGGPSGD	0	0	0	0	0	0	0	0	0	0	0	0	0	0	1	0	0	0	0
KISSGKSSPFKVSPLT	0	0	0	0	0	0	0	0	1	0	0	0	0	0	0	0	0	0	0
KITHRIHWESASLL	0	0	0	0	0	1	0	0	0	0	0	0	0	0	0	0	0	0	0
KLKKTETQEKNPLPSKETIEQEKQAGES	0	0	0	0	0	0	0	0	0	1	0	0	0	0	0	0	0	0	0
KLQHLENEL	0	0	0	0	0	0	0	0	0	0	0	1	0	0	0	0	0	0	0
KLSPLGEEMRD	0	0	0	0	0	0	0	0	0	0	0	0	0	0	0	0	1	0	0
KMADEAGSEADHEGTHSTKRGH	0	0	0	0	0	0	0	0	0	0	0	0	0	0	1	0	0	0	0
KMHDRLEPEDEESDA	0	0	0	0	0	0	0	0	0	0	0	0	0	0	1	0	0	0	0
KMILKEEMEKSLPIRRKT	0	0	0	0	0	0	0	0	0	0	1	0	0	0	0	0	0	0	0
KNGAGLSKSKGSR	0	0	0	0	0	0	0	0	0	0	0	0	0	0	0	0	0	1	0
KPKKPLTSSSAAPQRPIS	0	0	0	0	0	0	0	0	0	0	0	0	0	0	1	0	0	0	0
KPPPQKSLKELQE	0	0	0	0	0	0	0	0	0	0	0	0	0	0	1	0	0	0	0
KSKLKKTETQEKNPLPSKETIEQEKQAGES	0	0	0	0	0	0	0	0	1	0	0	0	0	0	0	0	0	0	0
KSLEDKTERELLESYIDGR	0	0	0	0	0	0	0	0	0	0	0	0	0	1	0	0	0	0	0
KTERELLESYIDGR	0	0	0	0	0	0	0	0	0	0	0	0	0	1	0	0	0	0	0
KTETQEKNPLPSKETIEQEK	0	0	0	0	0	0	0	0	0	1	0	0	0	0	0	0	0	0	0
KTKEGVLYVGSKTKEGVVHGVA	1	0	0	0	0	0	0	0	0	0	0	0	0	0	0	0	0	0	0
KTPDGNKSPAPKPSDLRPGDVSS	0	0	0	0	0	0	0	0	0	1	0	0	0	0	0	0	0	0	0
KTPKDESANQEEPEARVPAQ	0	0	0	0	0	0	0	0	1	0	0	0	0	0	0	0	0	0	0
KVDYESQSTDTQNFSSES	0	0	0	0	0	0	0	0	0	0	0	0	0	0	0	0	1	0	0
KVEQAVETEPEPELRQ	0	0	0	0	0	0	0	0	0	1	0	0	0	0	0	0	0	0	0
KVEQAVETEPEPELRQQTE	0	0	0	0	0	0	0	0	0	0	0	1	0	0	0	0	0	0	0
KVNTKAQETEAAPSQAPADEPEPESAAAQS	0	0	0	1	0	0	0	0	0	0	0	0	0	0	0	0	0	0	0
KVPQVSTPTLVEVSR	0	0	0	0	0	0	0	0	1	0	0	0	0	0	0	0	0	0	0
KVREGESHAENETKSEDLPSSE	0	0	0	0	0	0	0	0	0	1	0	0	0	0	0	0	0	0	0
KVRYEGSYALTSEEAERSDGDPVQPAVLQVHQTS	0	0	0	0	0	0	0	0	0	0	0	0	0	1	0	0	0	0	0
KVSKEEASGGPTAPKAESGRSGGGGLM	0	0	0	0	0	0	0	0	0	1	0	0	0	0	0	0	0	0	0
KVTSIQDWVQKTIAEN	0	0	0	0	0	0	0	0	0	0	0	0	0	1	0	0	0	0	0
KVTSIQHWVQKTIAEN	0	0	0	0	0	0	0	0	0	0	0	0	0	1	0	0	0	0	0
KYSLIKGNF	0	0	0	0	0	0	0	0	0	0	0	0	0	1	0	0	0	0	0
LANTQPRGPPASSPAPAPKFSPVTPK	0	0	0	0	0	0	0	0	0	1	0	0	0	0	0	0	0	0	0
LANTQPRGPPASSPAPAPKFSPVTPKFTPVA	0	0	0	0	0	0	0	0	0	0	0	0	0	1	0	0	0	0	0
LDDTDPVPRGAGSAMSTD	0	0	0	0	0	0	0	0	0	1	0	0	0	0	0	0	0	0	0
LDKKREEAPSLRPAPPPISGGGY	0	0	0	0	0	0	0	0	0	0	0	0	0	0	0	0	0	1	0
LDRNLPSDSQDLGQHGLEEDFM	0	0	0	0	0	0	0	0	0	0	0	0	0	1	0	0	0	0	0
LDVNHFAPDELTVKTKDGVVE	0	0	0	0	0	0	0	0	0	0	0	0	0	1	0	0	0	0	0
LEDDSLDSKGKELSDQATASPIVARTDLS	0	0	0	0	0	0	0	0	0	0	0	0	0	1	0	0	0	0	0
LEEYTKKLNT	0	0	0	0	0	0	0	0	0	0	0	0	0	0	1	0	0	0	0
LEKDLQEVKAAARDG	0	0	0	0	0	1	0	0	0	0	0	0	0	0	0	0	0	0	0
LEKDYEEVGADSADGEDEGEE	0	0	0	0	0	0	0	0	0	0	0	0	0	0	0	0	0	1	0
LESEEKGDPNKPSGFR	0	0	0	0	0	0	0	0	0	1	0	0	0	0	0	0	0	0	0
LFMGKVVNPTQK	0	0	0	0	0	0	0	0	0	1	0	0	0	0	0	0	0	0	0
LGEFVSETESRGSESGIFTNTKESSSHHPGIAEFPSRG	0	0	0	0	0	0	0	0	0	0	0	0	0	1	0	0	0	0	0
LGSPSGEVSHPRKT	0	0	0	0	0	0	0	0	0	0	0	0	0	0	0	0	1	0	0
LLSPYSYSTTAVVTNPKE	0	0	0	0	0	0	0	0	0	0	0	0	0	1	0	0	0	0	0
LPAIMRSGASGPENFQVG	0	0	0	0	0	0	0	0	0	0	0	0	0	1	0	0	0	0	0
LPGESNKIPR	0	0	0	0	0	0	0	0	0	0	0	1	0	0	0	0	0	0	0
LPGPPDVPDH	0	0	0	0	0	0	0	0	0	0	0	1	0	0	0	0	0	0	0
LPGPPDVPDHA	0	0	0	0	0	0	0	0	0	0	0	0	0	0	0	0	1	0	0
LPPGVDPTQVSSSLSPEGTLTVE	0	0	0	0	0	0	0	0	0	0	0	0	0	1	0	0	0	0	0
LPQVPAPAQSQTQF	0	0	0	0	0	0	0	0	1	0	0	0	0	0	0	0	0	0	0
LQGLRPPPPPPPEPARPAVPGGQ	0	0	0	0	0	0	0	0	0	0	0	0	0	0	0	0	0	0	1
LRPPPPPPPEPARPAVPGGQLHPNPGG	0	0	0	0	0	0	0	0	0	0	0	0	0	0	0	0	0	0	1
LSSLTETIEGVDAEDGHGPGEQQ	0	0	0	0	0	0	0	0	0	0	0	0	0	1	0	0	0	0	0
LTYNPDESSKPNM	0	1	0	0	0	0	0	0	0	0	0	0	0	0	0	0	0	0	0
LVTSKGDKELRTGKEKVTSGSTTTT	0	0	0	0	0	0	0	0	0	1	0	0	0	0	0	0	0	0	0
LYSKSTAAMSTYTGIFTDQVLSVLKGEE	0	0	0	0	0	0	0	0	0	0	0	0	0	1	0	0	0	0	0
MADEAGSEADHEGTHSTKRGHAKS	0	0	0	0	0	0	1	0	0	0	0	0	0	0	0	0	0	0	0
MDHYDSQQTND	0	0	0	0	0	0	0	0	0	1	0	0	0	0	0	0	0	0	0
MDKQNSQMNASHPETNLPVG	0	0	0	0	0	0	0	0	0	1	0	0	0	0	0	0	0	0	0
MDNLSSEEIQQRA	0	0	0	0	0	0	0	0	1	0	0	0	0	0	0	0	0	0	0
MDNLSSEEIQQRAHQ	0	0	0	0	0	0	0	0	0	1	0	0	0	0	0	0	0	0	0
MDNLSSEEIQQRAHQITDESLE	0	0	0	0	0	0	0	0	0	0	0	0	0	1	0	0	0	0	0
MDVFMKGLSKAKEG	0	0	0	0	0	0	0	0	0	0	0	0	0	1	0	0	0	0	0
MEAIKKKMQ	0	0	0	0	0	0	0	0	0	1	0	0	0	0	0	0	0	0	0
MEEASEGGGNDRVRNLQSEVE	0	0	0	0	0	0	0	0	0	0	0	0	0	1	0	0	0	0	0
MEEASEGGGNDRVRNLQSEVEGVK	0	0	0	0	0	0	0	0	0	0	0	0	0	1	0	0	0	0	0
MELERPGGNEITRGGSTSYGTGSETESPRN	1	0	0	0	0	0	0	0	0	0	0	0	0	0	0	0	0	0	0
MEQVNELKEKGN	0	0	0	0	0	0	0	0	0	1	0	0	0	0	0	0	0	0	0
METSASSSQPQDNSQVH	0	0	0	0	0	0	0	0	0	0	0	0	0	0	1	0	0	0	0
METSASSSQPQDNSQVHRETEDVDYGETDFHKQDGKAGLF	0	0	0	0	0	0	0	0	0	0	0	0	0	1	0	0	0	0	0
METVQLRNPPR	0	0	0	0	0	0	0	0	0	0	0	0	0	0	0	0	0	0	1
MEYHQPEDPAPGKAGTAEAVIPENHEVLA	0	0	0	0	0	0	0	0	0	0	0	0	0	1	0	0	0	0	0
MIDQNTKSPLFMGKVVNPTQK	0	0	0	0	1	0	0	0	0	0	0	0	0	0	0	0	0	0	0
MIHEQGDVIDSIEANVEN	0	0	0	0	0	0	0	0	0	0	0	0	0	1	0	0	0	0	0
MKPPAAQGSPAAAAAAAPALD	0	0	0	0	0	0	0	0	0	1	0	0	0	0	0	0	0	0	0
MLDHKDLEAEIHPLK	0	0	0	0	0	0	0	0	0	0	0	0	0	1	0	0	0	0	0
MNFRPGVLSSRQLGLPGPPDVPDHAAYHPF	0	0	0	0	0	0	0	0	0	0	0	0	0	1	0	0	0	0	0
MRIVCLVLSVVGTAWTADSGEGDFLAEGGGVR	0	0	0	0	0	0	0	0	0	1	0	0	0	0	0	0	0	0	0
NAAEDDLPTVELQGVVPR	0	0	0	0	0	0	0	0	0	0	0	0	0	0	1	0	0	0	0
NANRDALVKEFSVNENQ	0	0	0	0	0	0	0	0	0	0	0	0	0	1	0	0	0	0	0
NANTFISPQQR	0	1	0	0	0	0	0	0	0	0	0	0	0	0	0	0	0	0	0
NAVSEIKRVGKDSF	1	0	0	0	0	0	0	0	0	0	0	0	0	0	0	0	0	0	0
NDLVEALKRKQ	0	0	0	0	0	0	0	0	1	0	0	0	0	0	0	0	0	0	0
NDLVEALKRKQQ	0	0	0	0	0	0	0	0	1	0	0	0	0	0	0	0	0	0	0
NDQEEESFAEGHSEASLA	0	0	0	0	0	0	0	0	0	1	0	0	0	0	0	0	0	0	0
NEAITSFEGKTN	0	0	0	1	0	0	0	0	0	0	0	0	0	0	0	0	0	0	0
NEATGGKYVPR	0	0	0	0	1	0	0	0	0	0	0	0	0	0	0	0	0	0	0
NEEGFFSARGH	0	1	0	0	0	0	0	0	0	0	0	0	0	0	0	0	0	0	0
NGDTMEYRKKQRPL	0	0	0	0	0	0	0	0	0	0	0	0	0	0	1	0	0	0	0
NGFKSHALQLNNRQIRG	0	0	0	0	0	0	0	0	0	0	0	0	0	0	0	0	0	1	0
NHLPASGPTQPPVVSSTNE	0	0	0	0	0	0	0	0	0	1	0	0	0	0	0	0	0	0	0
NHQKISSGKSSPF	0	0	0	0	0	0	0	0	1	0	0	0	0	0	0	0	0	0	0
NHQKISSGKSSPFKVSPLT	0	0	0	0	0	0	0	0	1	0	0	0	0	0	0	0	0	0	0
NIKKSSENSQEDQEVVVVKEPDE	0	0	0	0	0	0	0	0	0	0	0	0	0	1	0	0	0	0	0
NKPKKPLTSSSAAPQRPIS	0	0	0	0	0	0	0	0	1	0	0	0	0	0	0	0	0	0	0
NKPKKPLTSSSAAPQRPISTQR	0	0	0	0	0	0	0	0	0	0	0	0	0	0	1	0	0	0	0
NKYAASSYLSLTPEQWKSHRSYSCRVTHEGSTVEKTVAPAECS	0	0	0	0	0	0	0	0	0	0	0	0	0	1	0	0	0	0	0
NLAKGKEESLDSDLYA	0	0	0	0	0	0	0	0	0	0	1	0	0	0	0	0	0	0	0
NLDFLKAVDTNRASVGQDSPEPR	0	0	1	0	0	0	0	0	0	0	0	0	0	0	0	0	0	0	0
NLEAGNVKETRAS	0	0	0	0	1	0	0	0	0	0	0	0	0	0	0	0	0	0	0
NLKSKFEKIG	0	0	0	0	0	0	0	0	0	1	0	0	0	0	0	0	0	0	0
NLPSDSQDLGQHGLEEDF	0	0	0	0	0	0	0	0	0	0	0	0	0	1	0	0	0	0	0
NNALESKTAASGVE	0	0	0	0	1	0	0	0	0	0	0	0	0	0	0	0	0	0	0
NNPAGLYSSENISNFNNALE	0	0	0	0	0	0	0	0	0	0	0	0	0	1	0	0	0	0	0
NNPAGLYSSENISNFNNALESKTAASGVE	0	0	0	0	0	0	0	0	0	0	0	0	0	1	0	0	0	0	0
NNPEKLNRFQQDSQKF	0	0	0	1	0	0	0	0	0	0	0	0	0	0	0	0	0	0	0
NPALKAQSGPVR	0	0	0	0	1	0	0	0	0	0	0	0	0	0	0	0	0	0	0
NPALKAQSGPVRS	0	0	0	0	1	0	0	0	0	0	0	0	0	0	0	0	0	0	0
NPASVSTVPSKLPTSS	0	0	0	0	0	0	0	0	0	1	0	0	0	0	0	0	0	0	0
NPPDDMEWKKY	0	0	0	0	0	0	0	0	0	1	0	0	0	0	0	0	0	0	0
NPVEGSSGRQVTITG	0	0	0	0	0	0	0	0	1	0	0	0	0	0	0	0	0	0	0
NPVEGSSGRQVTITGSAASISL	0	0	0	0	0	0	0	0	0	0	0	0	0	1	0	0	0	0	0
NRASVGQDSPEPR	0	0	0	0	1	0	0	0	0	0	0	0	0	0	0	0	0	0	0
NRGASQAGMTGYG	0	0	0	0	1	0	0	0	0	0	0	0	0	0	0	0	0	0	0
NRGDSTFESKSYKMADEAGSEADHEGTHST	0	0	0	0	0	0	0	0	0	0	0	0	0	0	0	0	0	1	0
NRLTEMETLQSQLM	0	0	0	0	0	0	0	0	0	0	0	0	0	1	0	0	0	0	0
NRNPGSSGTGGTATWKPGSSGPGSTG	0	0	0	0	0	0	0	0	0	0	0	0	0	0	0	0	1	0	0
NSILPAKPFPNSN	0	0	0	0	0	0	0	0	1	0	0	0	0	0	0	0	0	0	0
NSNNEKMSDPNMEANSHYGHNDDVG	0	0	0	0	0	0	0	0	0	1	0	0	0	0	0	0	0	0	0
NSQAGQQGLVEPTQFARAN	0	0	0	1	0	0	0	0	0	0	0	0	0	0	0	0	0	0	0
NSSAEGGRR	0	0	0	0	0	0	0	0	0	0	0	0	1	0	0	0	0	0	0
NSSSGIQARKNLFNNQG	0	0	0	0	0	0	0	0	1	0	0	0	0	0	0	0	0	0	0
NTKESSSHHPGIAEFPS	0	0	0	0	0	0	0	0	0	0	0	0	0	0	1	0	0	0	0
NTKESSSHHPGIAEFPSR	0	1	0	0	0	0	0	0	0	0	0	0	0	0	0	0	0	0	0
NTVLSGGTTMYPGIADRMQ	0	0	0	0	0	0	0	0	0	0	0	0	0	1	0	0	0	0	0
[truncated: 367 more rows]

## Sheet: microbiota
Non-Human Peptides Revealed in Blood Reflect the Composition of Intestinal Microbiota
Corresponding author: Georgij Arapidi, arapidi@gmail.com
Additional file 8. Summary table of the amino acid sequences identified against the database of human and microbiota proteins HuMiProt90 in the blood serum samples of four healthy donors before a meal and 3, 5, 7 and 9 h after a meal
List of identified sequences related to the human microbiota (with spectral counting at the crossing)
peptide sequence - amino acide sequence of the identified peptide
P969..P993 - sample ids
taxon level - taxonomic level at which the identified peptide can be assigned to a specific organism
taxon name - name of the level of taxonomy at which the identified peptide can characterize the organism
peptide sequence	P969	P971	P972	P973	P974	P975	P976	P977	P978	P984	P985	P986	P987	P988	P989	P990	P991	P992	P993	taxon level	taxon name
FIPSEVLT	7	1	3	1	2	4	5	4	0	0	2	5	5	7	3	7	1	4	3	species	Slackia piriformis
DDAFLAGPTQAT	0	11	1	0	0	0	0	0	0	0	0	0	0	0	11	0	9	0	0	species	Helcococcus kunzii
TCVALGGIIGNIV	1	5	0	0	2	1	1	2	0	1	0	4	2	0	2	1	5	0	2	family	Lachnospiraceae
VSDTSMIAEDIPT	3	0	5	2	1	2	2	2	0	0	3	1	0	1	1	2	0	2	2	genus	Prevotella
CPGEGDFPLSQQVS	2	1	0	0	1	2	0	0	0	0	2	3	3	1	2	2	3	0	2	species	Anaeroglobus geminatus
GQQVKGKVLGIIGLGRIG	1	2	1	0	1	0	0	0	0	0	0	2	2	0	3	0	3	0	0	species	Peptoniphilus sp. oral taxon 375
SGEDGFLYQSN	0	0	3	0	2	1	0	0	1	0	1	0	2	2	0	0	0	1	1	genus	Streptococcus
TKKFEGEDNFDT	0	1	0	0	0	0	4	0	0	0	2	0	0	1	1	2	0	2	1	species	Prevotella stercorea
GIEFIAPDELT	0	0	1	0	0	0	2	1	1	0	2	2	0	2	1	0	0	1	0	species	Haemophilus sp. oral taxon 851
RNGEDGFLVENGNI	0	1	0	2	0	0	1	0	0	0	1	0	1	0	1	1	0	3	2	species	Phocaeicola massiliensis
AVTKAQLAAGNVLT	0	0	0	1	1	1	2	0	0	0	1	1	1	1	1	1	0	0	1	species	Schaalia odontolytica
FEGETPSFAELAEL	1	1	0	0	0	2	0	0	0	0	1	1	2	0	1	0	0	2	1	genus	Treponema
KLEGENALIGA	0	1	0	1	0	1	0	0	0	1	1	1	1	1	1	1	0	1	1	order	Eubacteriales
VSDGTKGLFDGKGSSQYF	1	0	1	0	1	2	0	1	0	0	6	0	0	0	0	0	0	0	0	genus	Corynebacterium
GLIGGLIGVGFGFV	0	4	0	0	1	0	0	0	0	0	0	1	0	0	2	0	1	0	0	genus	Parvimonas
LLQALAEDPLT	1	0	1	1	2	0	2	0	0	0	0	0	0	1	0	0	0	1	0	species	Delftia acidovorans
MTGEQSNTNVVMRSGEGDPYADDIVI	0	0	0	1	0	0	1	0	1	0	1	0	1	0	0	0	0	2	2	species	Schaalia turicensis
SCMDSFLAENGVR	0	0	0	0	0	0	0	0	2	0	0	0	1	4	0	0	0	2	0	species	Lachnospiraceae bacterium 3_1_57FAA_CT1
GSLETDGQEANLQ	0	1	1	1	0	1	0	1	1	0	1	1	0	0	0	0	0	0	0	species	Anaerostipes caccae
QEAAVALAQ	1	0	0	3	0	0	0	0	0	0	0	0	0	3	0	0	0	1	0	genus	Achromobacter
FDSFENDFDT	0	0	0	0	1	0	0	0	0	0	0	0	0	0	6	0	0	0	0	species	Enterococcus faecalis
PAFDGFLAEDIPT	0	0	1	0	0	1	0	0	0	1	0	0	1	0	0	0	0	2	1	species	Odoribacter laneus
RPAINSMTPQMPADFLAEAAKR	0	0	0	0	2	0	0	0	0	0	0	0	1	1	0	0	1	2	0	species	Cyphellophora europaea
SPDELAENGVR	0	0	0	1	0	1	0	0	0	0	2	0	1	0	0	1	0	1	0	species	Kocuria sp. HMSC066H03
EETGLPVMIAEDPLT	1	0	1	0	1	0	0	1	0	0	0	0	1	0	0	0	0	1	0	genus	Neisseria
FGGIGLVAGIIGR	0	0	0	0	0	0	1	0	0	0	0	0	0	0	1	0	4	0	0	species	Enterocloster clostridioformis
LADFIAQGPTAT	1	0	0	0	0	1	0	1	0	0	0	1	0	0	0	0	0	0	2	species	Simonsiella muelleri
YAPLEALGW	0	0	0	0	0.333333	0	0	0	0	0	1	0	0	0	3.66667	0	0.333333	0	0	species	Streptomyces sp. HGB0020
DADFLEALAEL	0	1	0	0	0	0	1	0	0	0	0	0	0	3	0	0	0	0	0	phylum	Firmicutes
GEDGSEDLANELAQ	0	1	0	0	1	0	1	0	0	0	0	0	0	0	1	0	1	0	0	genus	Streptococcus
SCSHSDGCSGAEGGRR	1	0	0	0	0	0	0	0	0	0	1	0	2	0	0	1	0	0	0	genus	Corynebacterium
VQAGHRGIIVQLGAVKPT	0	2	0	0	0	0	0	0	0	0	0	1	0	0	2	0	0	0	0	species	Aneurinibacillus aneurinilyticus
FLAEHGIT	0	0	0	0	1.5	0	0.5	0	1	0	0	0	0	0	1.5	0	0	0	0	phylum	Firmicutes
AYLPEAIEN	0	0	0	0	0.333333	0	0	0	0	0	0	0	0	0	3.66667	0	0.333333	0	0	genus	Streptococcus
NFIAEIPSE	0	0	0	0	0.333333	0	0	0	0	0	0	0	0	0	3.66667	0	0.333333	0	0	species	Microbacterium sp. oral taxon 186
AFYDNMDADNDTG	0	0	1	0	0	0	0	1	2	0	0	0	0	0	0	0	0	0	0	species	Clostridium sp. KLE 1755
DDEGIAAIERRANSGRVMTGEQSNTNVVMRSGEGDPYADDIVI	0	0	0	0	0	0	0	0	0	0	0	0	0	0	0	1	2	1	0	species	Schaalia turicensis
EASSLVSENDFSE	0	2	0	0	0	0	0	0	0	0	0	1	0	0	0	0	0	0	1	species	Treponema phagedenis
QSIWYDSKYS	0	0	0	0	1	0	1	0	0	0	0	0	0	0	2	0	0	0	0	species	Haemophilus parahaemolyticus
VAGLGIGILGGLHAGL	0	1	0	0	0	0	0	0	0	0	0	1	0	0	2	0	0	0	0	species	Actinomyces massiliensis
RAYGLAEPDLT	0	0	0	0	1	0	0	0	0	0	0.5	0	0	0	0.5	0	0	1	0.5	species	Streptomyces sp. HPH0547
AAVLGVAATLRAR	0	1	0	0	0	0	0	0	0	0	0	0	0	0	1	0	1	0	0	genus	Corynebacterium
ATGSVVVESDFEWSDDAFLAERAAK	0	1	0	0	0	0	0	1	0	0	0	1	0	0	0	0	0	0	0	genus	Dermabacter
DAATPPPGDGPAVP	0	0	0	0	1	0	1	0	0	0	0	0	0	0	1	0	0	0	0	species	Streptomyces sp. HPH0547
DASKKDIFDKDSEAFHV	0	2	0	0	0	0	0	0	0	0	0	1	0	0	0	0	0	0	0	species	Raoultella ornithinolytica
EMILSLPDT	0	0	0	0	2	0	0	0	0	0	0	0	0	0	1	0	0	0	0	species	Hungatella hathewayi
FIAEQTGLT	0	0	0	1	0	0	0	0	0	0	1	0	1	0	0	0	0	0	0	species	Haemophilus sputorum
FSHWHHRECVQDFSPENRR	0	0	0	0	0	0	0	1	0	0	0	1	0	0	0	1	0	0	0	genus	Bilophila
GLLLIGLGVAGIVTGT	0	1	0	0	0	0	1	0	0	0	0	0	0	0	0	0	1	0	0	species	Dysgonomonas gadei
GSEGDFGGERRAN	0	0	0	0	0	0	0	0	0	0	2	0	1	0	0	0	0	0	0	species	Dermacoccus sp. Ellin185
KGDGFPSFHGIT	1	2	0	0	0	0	0	0	0	0	0	0	0	0	0	0	0	0	0	family	Selenomonadaceae
KGQMEALPF	1	0	0	0	0	0	0	0	0	0	0	0	0	0	0	0	0	0	2	species	Anaerococcus hydrogenalis
KLRGEEPDFSE	0	0	0	1	0	1	0	0	0	0	1	0	0	0	0	0	0	0	0	species	Prevotella dentalis
LAMDVSTSMLAEDLTP	0	0	0	0	1	0	0	0	0	0	0	0	0	0	1	0	1	0	0	genus	Prevotella
LGTMVAPPK	0	0	0	0	0	0	0	0	0	0	0	1	0	0	1	0	1	0	0	species	Actinomyces sp. S6-Spd3
LLPTTPLLLLAGFC	0	1	0	0	0	0	0	0	0	0	0	2	0	0	0	0	0	0	0	species	Streptococcus pseudoporcinus
NFNASEVEAELPDT	1	0	0	0	0	0	0	0	0	0	0	0	1	0	0	0	0	1	0	species	Clostridium sp. KLE 1755
PAAAAAAAAAQQPAVAPAMP	0	0	0	1	0	0	0	0	0	0	0	0	1	0	0	0	0	1	0	species	Mucor circinelloides
QNALAATGFSPFQGASDEQELEAIEGLL	0	2	0	0	0	0	0	0	0	0	0	1	0	0	0	0	0	0	0	species	Sporothrix schenckii
SAAKAEDPIT	0	0	0	0	0	0	0	0	0	1	1	1	0	0	0	0	0	0	0	species	Citrobacter portucalensis
TLIAHIRAYQ	0	0	0	0	1	0	1	0	0	0	0	1	0	0	0	0	0	0	0	species	Porphyromonas gingivalis
TSMIAEDIPT	0	0	0	0	0	0	0	0	1	0	0	1	0	0	0	0	1	0	0	genus	Prevotella
YVIVAGLAVLFLNG	0	2	0	0	0	0	0	0	0	0	0	0	0	0	0	0	1	0	0	species	Actinomyces sp. HPA0247
FLAPPELT	0	0	0	0	0.5	0	0.5	0	0	0	0	0	1	0	0.5	0	0	0	0	genus	Corynebacterium
ITTMLAEDPLT	0	0	0	0	0	0	0	0	0	0	0.5	0	0	0	0.5	0	0	1	0.5	order	Eubacteriales
ADSGEDAHMKENV	0	0	1	0	0	0	0	0	1	0	0	0	0	0	0	0	0	0	0	species	Clostridium sp. KLE 1755
AEETGLPVMIAEDPLT	1	0	0	0	0	0	0	0	0	0	0	0	1	0	0	0	0	0	0	genus	Neisseria
AEHVTVEEIA	1	0	0	0	0	0	0	0	0	0	0	0	0	0	0	1	0	0	0	genus	Enterococcus
AGLGLGILGGLLAAA	0	0	0	0	0	0	0	0	0	0	0	0	0	0	1	0	1	0	0	species	Gemella haemolysans
ANDFLAQVRAT	0	0	0	0	0	0	0	1	0	0	0	0	0	0	0	0	0	0	1	species	Arachnia propionica
ASDNMIGSKNYNPFQGHYR	0	0	0	0	0	0	0	0	0	0	0	1	0	0	0	0	1	0	0	species	Moraxella sp. HMSC061H09
ATDKVAIPSDSEN	0	0	0	0	0	0	0	0	0	0	0	0	0	0	1	0	1	0	0	species	Gardnerella vaginalis
ATSAGANVIT	0	0	0	0	0	0	0	0	0	0	0	0	0	0	0	0	0	1	1	species	Cutibacterium namnetense
CGTITVLPDT	0	0	0	0	0	0	0	0	0	0	0	0	0	0	2	0	0	0	0	species	Blautia sp. KLE 1732
DGFLAEDIPT	0	0	0	0	0	0	0	0	1	0	0	0	0	0	0	0	1	0	0	species	Odoribacter laneus
DGFNAIDNLT	0	0	0	0	0	0	0	0	1	0	0	0	0	0	0	0	0	1	0	species	[Clostridium] symbiosum
DVSFIAEDGKVT	1	0	0	0	0	1	0	0	0	0	0	0	0	0	0	0	0	0	0	species	Gardnerella vaginalis
EAQETMEAERNR	0	0	1	0	0	0	0	0	0	0	0	0	0	1	0	0	0	0	0	genus	Enterococcus
EHDDDNDDDAGSM	0	0	1	0	0	0	1	0	0	0	0	0	0	0	0	0	0	0	0	species	Sporothrix schenckii
ELSASEFAS	0	0	1	0	0	0	0	0	0	0	1	0	0	0	0	0	0	0	0	genus	Brevibacterium
EMNEVAGQWGLR	0	1	0	0	0	0	0	0	0	0	0	1	0	0	0	0	0	0	0	species	Olsenella uli
EWSDDAFLAERAAK	0	0	0	0	0	0	0	0	0	0	0	0	0	0	2	0	0	0	0	genus	Dermabacter
FFSDASDNDSAD	0	0	0	0	1	0	0	1	0	0	0	0	0	0	0	0	0	0	0	species	Selenomonas sp. FOBRC6
FGEVAENGV	0	0	0	0	0	0	0	0	0	0	1	0	0	0	0	0	0	1	0	species	Candidatus Stoquefichus sp. KLE1796
FGGIGLVVGIIGR	0	0	0	0	0	0	0	0	0	0	0	0	0	0	0	0	2	0	0	species	Enterocloster bolteae
FTDDVLEEEV	0	0	0	0	0	0	0	0	0	0	0	1	0	0	0	0	1	0	0	species	Streptococcus sp. HMSC067A03
GSVEYGIAVSQGTP	0	0	0	0	0	2	0	0	0	0	0	0	0	0	0	0	0	0	0	species	Bifidobacterium breve
GVCYHMGQDAEGGGVR	1	0	0	0	0	0	0	0	0	0	0	0	0	0	1	0	0	0	0	species	Brevundimonas diminuta
IPYLGLDPNIN	0	2	0	0	0	0	0	0	0	0	0	0	0	0	0	0	0	0	0	species	Erysipelotrichaceae bacterium 3_1_53
ISDFSAFVNGEVIT	0	0	0	0	0	0	0	0	0	0	0	0	0	0	1	0	0	1	0	species	Bergeyella zoohelcum
LEVLQGAKTLGVSIVDFLAELKGAG	0	1	0	0	0	0	0	0	0	0	0	1	0	0	0	0	0	0	0	species	Afipia felis
LGRNGLTFLAEKAAR	0	2	0	0	0	0	0	0	0	0	0	0	0	0	0	0	0	0	0	species	Megasphaera vaginalis
LLLREEGSGSRAILERYLAEQNIA	0	1	0	0	0	0	0	0	0	0	0	1	0	0	0	0	0	0	0	phylum	Firmicutes
MAKGEKLFDWGMAETMA	0	2	0	0	0	0	0	0	0	0	0	0	0	0	0	0	0	0	0	family	Pasteurellaceae
NLAFIAEALGGK	0	0	0	0	0	0	0	2	0	0	0	0	0	0	0	0	0	0	0	species	Collinsella aerofaciens
NSAEEFQRVTGISDSLLR	0	0	0	0	0	0	0	0	0	0	0	0	0	2	0	0	0	0	0	species	Capnocytophaga sp. oral taxon 329
NTCIAEPLDT	0	0	0	1	0	0	0	0	0	0	0	0	0	0	0	1	0	0	0	species	Scardovia wiggsiae
PFLAENRR	0	1	0	0	1	0	0	0	0	0	0	0	0	0	0	0	0	0	0	species	Propionibacterium sp. KPL1844
QLWQWLAGIN	0	0	0	0	2	0	0	0	0	0	0	0	0	0	0	0	0	0	0	family	Actinomycetaceae
QSLTGSALFDGEAIEL	0	0	0	0	1	0	0	0	0	0	0	0	0	0	1	0	0	0	0	genus	Ralstonia
QSSFESSQY	0	0	0	0	0	0	0	0	0	0	0	1	0	0	0	0	1	0	0	species	Streptococcus sp. AS14
RVMTGEQSNTNVVMRSGEGDPYADDIVI	0	0	0	0	0	0	0	0	0	0	1	0	0	0	0	0	0	1	0	species	Schaalia turicensis
SDNFCEEDSSSES	0	0	1	0	0	0	0	1	0	0	0	0	0	0	0	0	0	0	0	species	Clostridiales bacterium KA00134
SGQVSFFAG	0	0	0	0	0	0	0	0	0	0	0	0	0	0	0	0	2	0	0	species	Anaerotruncus colihominis
SNAPVLAGLVAAIVGGIVVGA	0	1	0	0	0	0	1	0	0	0	0	0	0	0	0	0	0	0	0	species	Mycobacterium parascrofulaceum
SWEATRGMMIAGPASSR	0	0	0	0	0	0	0	0	0	0	0	0	0	1	0	0	0	0	1	species	Paenibacillus sp. HGF5
SWGSFYEQGGV	1	0	0	0	0	0	0	0	1	0	0	0	0	0	0	0	0	0	0	species	Faecalibacterium prausnitzii
TVGGGAMALLS	1	0	0	0	0	0	0	0	0	0	1	0	0	0	0	0	0	0	0	species	Acetobacteraceae bacterium AT-5844
VMVGLGVAAVVAFVFV	0	0	0	0	0	0	0	0	0	0	0	1	1	0	0	0	0	0	0	family	Actinomycetaceae
YVISGIGIGK	0	0	0	0	0	0	0	0	0	0	0	0	0	0	1	0	1	0	0	genus	Lentilactobacillus
DEKILLAEDPLT	0	0	0	0	0	1	0	0	0	0	0	0	0	0	0	0	0	0.5	0	species	Sporosarcina newyorkensis
WSRAEDPLT	0	0	0	0	0	0	0	0	0	0	0	0	0	0	1	0	0.5	0	0	species	Actinomyces sp. oral taxon 448
AAAGSGIAPPPMPGLGPPAGSTD	0	0	0	0	0	0	0	0	0	1	0	0	0	0	0	0	0	0	0	species	Streptomyces sp. HPH0547
AAQLPQRNNRKFDWNDLHQRWMFIDDAAERAAQ	0	0	0	0	0	0	0	0	0	0	0	0	0	0	0	0	1	0	0	genus	Pseudomonas
ADEDFIAEGLQQ	0	0	0	0	0	0	0	0	0	0	1	0	0	0	0	0	0	0	0	species	Selenomonas sp. F0473
ADLAVCVALGGR	0	0	0	0	0	0	0	0	0	0	0	0	0	0	0	0	1	0	0	genus	Actinomyces
ADSGSIDGLFCPVGGR	0	0	0	0	0	0	0	0	0	0	0	0	0	0	0	0	0	1	0	species	Prevotella bergensis
AEDLRYLGSWPVAEGGRR	0	0	0	0	0	0	0	0	0	0	0	0	0	0	0	0	0	1	0	genus	Corynebacterium
AEMAPYLYGDEIAEIQGQ	0	1	0	0	0	0	0	0	0	0	0	0	0	0	0	0	0	0	0	genus	Streptococcus
AEPVAVAPAPEPPAAPKPE	0	0	0	0	0	0	0	0	0	0	0	1	0	0	0	0	0	0	0	species	Actinobaculum sp. oral taxon 183
AFGTSSFGFGSTSSASSL	0	0	0	0	0	0	0	0	0	0	1	0	0	0	0	0	0	0	0	species	Cyphellophora europaea
AFLGGGLLATLGGSLA	0	0	0	0	0	0	0	0	0	0	0	0	0	0	0	0	1	0	0	species	Afipia broomeae
AGDMAKALFYE	0	0	0	0	0	1	0	0	0	0	0	0	0	0	0	0	0	0	0	species	Prevotella stercorea
AGDPVPDVQHAAQ	0	0	0	0	0	0	0	0	0	0	0	1	0	0	0	0	0	0	0	species	Parascardovia denticolens
AGGVDLVTGGTDNHLL	0	0	0	0	0	0	0	0	0	0	0	0	0	0	1	0	0	0	0	species	Burkholderia sp. HMSC10F09
AGQTQQGALQLLD	0	0	0	0	0	0	0	0	0	0	0	0	0	0	0	0	1	0	0	species	Chryseobacterium gleum
AGQVIMFSPNQLFNDY	1	0	0	0	0	0	0	0	0	0	0	0	0	0	0	0	0	0	0	species	Pediococcus acidilactici
AGSEVVIEEFFR	0	0	0	0	0	0	0	0	0	0	0	0	0	0	0	0	0	0	1	species	Fusobacterium necrophorum
AIERRANSGRVMTGEQSNTNVVMRSGEGDPYADDIVI	0	0	1	0	0	0	0	0	0	0	0	0	0	0	0	0	0	0	0	species	Schaalia turicensis
AKSSISNGV	0	0	0	0	0	0	0	0	1	0	0	0	0	0	0	0	0	0	0	species	Haemophilus aegyptius
ALFSPKLAKMLY	0	1	0	0	0	0	0	0	0	0	0	0	0	0	0	0	0	0	0	species	Mucor circinelloides
ANDFLADLRADP	0	0	0	0	0	0	1	0	0	0	0	0	0	0	0	0	0	0	0	species	Aeromicrobium marinum
APGGVVVHV	0	0	0	0	0	0	0	0	0	0	0	0	0	0	1	0	0	0	0	order	Enterobacterales
APIGPCHYGIGT	0	0	0	0	0	0	0	0	0	0	0	0	1	0	0	0	0	0	0	genus	Enterococcus
APPPRRPRH	0	1	0	0	0	0	0	0	0	0	0	0	0	0	0	0	0	0	0	species	Acetobacteraceae bacterium AT-5844
AQGADAKY	0	0	0	0	1	0	0	0	0	0	0	0	0	0	0	0	0	0	0	species	[Ruminococcus] lactaris
AQNIEALNQAGLFGMTIPR	0	0	0	0	0	0	0	0	0	0	0	0	1	0	0	0	0	0	0	species	Alistipes indistinctus
ATSTLTAEY	0	0	0	0	0	0	0	0	0	0	0	0	0	0	1	0	0	0	0	species	Streptomyces sp. HPH0547
AVAAEGSAEQAGALADT	0	0	0	0	0	0	0	0	0	0	0	0	0	0	0	0	1	0	0	genus	Pseudomonas
AVEFAKSASAADKLHGLGMDAESSCGSAFA	0	0	0	0	0	0	0	0	0	0	0	0	0	0	1	0	0	0	0	species	Delftia acidovorans
AVIGGITPFIIVFV	0	0	0	0	0	0	0	0	0	0	0	0	0	0	0	0	1	0	0	species	Corynebacterium kroppenstedtii
AVIGGIVAGLNHA	0	0	0	0	0	0	0	0	0	0	0	1	0	0	0	0	0	0	0	species	Bergeyella zoohelcum
AVPGVSIGREV	0	0	0	0	0	0	0	0	0	0	0	0	0	0	0	0	1	0	0	species	Sporothrix schenckii
AVQAEAFERQAREDA	0	0	0	0	0	0	1	0	0	0	0	0	0	0	0	0	0	0	0	species	Stenotrophomonas sp. HMSC10F06
AYRAEFINTLM	0	0	0	0	0	0	0	0	0	0	0	0	0	0	0	0	1	0	0	species	Cyphellophora europaea
CGTIINSNLARIQAEGGIAQ	0	0	0	0	0	0	0	0	0	0	0	0	1	0	0	0	0	0	0	species	Amedibacillus dolichus
CSKPFEAAGKM	0	0	0	0	0	0	0	0	0	0	0	0	1	0	0	0	0	0	0	genus	Proteus
CTALGKSLIAFLPENGVR	0	0	0	0	1	0	0	0	0	0	0	0	0	0	0	0	0	0	0	species	Acetomicrobium hydrogeniformans
DADEIGDRNGGEPLGYMAENRR	0	0	0	0	0	0	0	0	0	0	0	0	0	0	0	0	1	0	0	species	Brevundimonas diminuta
DADLIAELEAI	0	0	0	0	0	0	0	0	0	0	0	0	0	0	0	0	0	1	0	species	Anaerotruncus colihominis
DAGYTAVISHR	0	1	0	0	0	0	0	0	0	0	0	0	0	0	0	0	0	0	0	class	Gammaproteobacteria
DAKVCDQNANWVR	0	1	0	0	0	0	0	0	0	0	0	0	0	0	0	0	0	0	0	species	Sporothrix schenckii
DASGEATFNWVVDK	0	0	0	0	0	0	0	0	0	0	0	0	0	1	0	0	0	0	0	species	Clostridiales bacterium oral taxon 876
DCINVHGTTLRVDSVLAENR	0	0	0	0	0	0	0	0	0	0	1	0	0	0	0	0	0	0	0	species	Prevotella baroniae
DFLADQGVYTNIIKQ	0	0	0	0	0	0	0	0	0	0	0	0	0	0	1	0	0	0	0	species	Enterococcus saccharolyticus
DFLAENGV	0	0	0	0	0	0	0	1	0	0	0	0	0	0	0	0	0	0	0	superkingdom	Bacteria
DGDQSGTVNGV	1	0	0	0	0	0	0	0	0	0	0	0	0	0	0	0	0	0	0	genus	Escherichia
DGISNLSVALADGRTFEAK	0	0	0	0	0	0	0	0	0	0	0	0	0	0	0	0	1	0	0	species	Sutterella wadsworthensis
DGLPGLIVDCYGP	0	0	0	0	0	0	1	0	0	0	0	0	0	0	0	0	0	0	0	species	Prevotella bergensis
DGTNIKGETSSDAKIYVRDY	0	0	0	0	0	0	0	0	0	0	0	1	0	0	0	0	0	0	0	species	Peptoniphilus sp. HMSC075B08
DHAGMKAFLAENRR	0	0	0	0	0	0	0	0	0	0	0	0	0	0	1	0	0	0	0	species	Atopobium sp. oral taxon 810
DMDTAYPVTLDPT	0	0	0	0	0	0	1	0	0	0	0	0	0	0	0	0	0	0	0	species	Eubacterium ventriosum
DMSSFLAELKAN	0	0	0	0	0	0	1	0	0	0	0	0	0	0	0	0	0	0	0	species	Pseudomonas sp. HPB0071
DSAIKAIQAVLHLSGVT	0	0	0	0	0	0	0	0	1	0	0	0	0	0	0	0	0	0	0	species	Corynebacterium durum
DSVTLNVTMPT	0	0	0	0	0	0	0	0	0	0	0	0	0	0	0	0	0	0	1	species	Treponema socranskii
DVRNQRVEDVLKEIEAQSDFDFF	0	0	0	0	1	0	0	0	0	0	0	0	0	0	0	0	0	0	0	species	Bacteroides ovatus
EARTLDAALAFLQQAAAALPGLPGADRVTVYD	0	1	0	0	0	0	0	0	0	0	0	0	0	0	0	0	0	0	0	species	Burkholderia sp. HMSC10F09
EARVPTIVTSVPRAAFVDYTAEVKKHVSI	0	0	0	0	0	0	0	0	0	0	0	0	0	1	0	0	0	0	0	superkingdom	Bacteria
EDEDADEAQSGESATEEHADHDHEG	0	0	0	0	0	0	0	0	1	0	0	0	0	0	0	0	0	0	0	genus	Actinomyces
EDTTAFIAEVQQA	0	0	0	0	0	0	0	0	1	0	0	0	0	0	0	0	0	0	0	genus	Pseudomonas
EFIKFCFT	0	0	0	0	0	0	0	0	0	0	0	0	0	0	0	0	0	0	1	species	Sporothrix schenckii
EFLGDAEGADVARN	0	0	0	0	0	0	0	0	0	0	0	0	0	0	0	1	0	0	0	genus	Corynebacterium
EFTSADHT	0	0	0	0	1	0	0	0	0	0	0	0	0	0	0	0	0	0	0	species	Klebsiella sp. AS10
EGDDFSLLVDT	0	0	0	0	0	0	0	0	0	0	0	0	0	0	0	0	1	0	0	species	Ruminococcaceae bacterium D16
EGDFIAAETAKE	0	0	0	0	0	0	0	0	0	0	0	1	0	0	0	0	0	0	0	species	Streptomyces sp. HGB0020
EGPFLAENRR	0	0	0	0	0	0	0	0	0	0	0	0	0	0	0	0	0	0	1	species	Propionibacterium sp. KPL1844
EHNSNPLITAEGSYSGDIRKYWTETMDSSVTMPPVTLTPDESAREGEL	0	0	0	0	0	0	0	0	0	0	0	0	0	1	0	0	0	0	0	species	Lachnospiraceae bacterium 3_1_57FAA_CT1
EISLNGLDKDAAKAAMTQ	0	0	0	0	0	0	0	0	0	1	0	0	0	0	0	0	0	0	0	genus	Actinomyces
EQDDVEEIISSLG	0	0	0	0	0	0	0	0	0	0	0	0	0	0	0	0	0	1	0	species	Arachnia propionica
EVHTPNIDFLAENGVR	0	0	0	0	0	0	0	0	0	0	1	0	0	0	0	0	0	0	0	genus	Bacteroides
FFCGDSDDDA	0	0	0	0	1	0	0	0	0	0	0	0	0	0	0	0	0	0	0	species	Atopobium minutum
FGRTKFPAFDGFLAEDIPT	0	0	1	0	0	0	0	0	0	0	0	0	0	0	0	0	0	0	0	species	Odoribacter laneus
FIAIEANQ	0	0	0	0	1	0	0	0	0	0	0	0	0	0	0	0	0	0	0	genus	Neisseria
FIALDAHT	1	0	0	0	0	0	0	0	0	0	0	0	0	0	0	0	0	0	0	superkingdom	Bacteria
FLADNSVLT	0	0	0	0	0	0	1	0	0	0	0	0	0	0	0	0	0	0	0	species	Prevotella histicola
FLAQNANK	0	0	0	0	0	0	0	0	0	0	0	0	0	0	0	0	0	1	0	species	Bifidobacterium breve
FLPSEAIFNYICSNCSELF	0	0	0	0	0	0	0	0	0	0	0	0	0	1	0	0	0	0	0	species	Campylobacter ureolyticus
FLTLPDLT	0	0	0	0	0	0	0	0	0	0	0	0	0	0	1	0	0	0	0	family	Lachnospiraceae
FNGSEGTAVDPDPLDGEEEVFADAEGGAAVA	0	0	0	0	0	0	0	0	0	0	1	0	0	0	0	0	0	0	0	species	Exophiala dermatitidis
FRFLAQSKIT	0	0	0	0	0	0	0	0	0	0	0	1	0	0	0	0	0	0	0	species	Alloprevotella sp. oral taxon 473
FRYESAAMLAT	0	0	0	0	0	0	0	0	0	0	0	0	0	1	0	0	0	0	0	species	Actinomyces sp. oral taxon 448
FSASLSNGV	0	0	0	0	0	0	0	0	0	0	0	0	0	1	0	0	0	0	0	species	Clostridium perfringens
FSDLGCYGGEVKTPNIDFLAENGVR	0	0	0	0	0	0	0	0	0	0	0	0	0	0	0	0	1	0	0	species	Parabacteroides goldsteinii
FVMGLVAGLTAVIFKL	0	0	0	0	0	0	0	0	0	0	0	0	0	0	0	0	1	0	0	genus	Peptoniphilus
FVTPEAFERWSGTRPGRRGEDY	0	1	0	0	0	0	0	0	0	0	0	0	0	0	0	0	0	0	0	species	Actinomyces sp. ICM58
GAALGAVAVIVRQ	0	0	0	0	0	0	0	0	0	0	0	0	0	0	1	0	0	0	0	species	Eikenella sp. HMSC061C02
GAGVAGAGAGVAAAGAAGAGVAANVNAARSASNMATAGAGAVS	0	0	0	0	0	0	0	0	0	0	0	0	0	1	0	0	0	0	0	species	Bifidobacterium gallicum
GDDIAELAEI	0	0	0	0	0	1	0	0	0	0	0	0	0	0	0	0	0	0	0	species	Dermacoccus sp. Ellin185
GEDTTAFIAEVQQA	0	0	0	0	0	0	0	0	0	0	0	1	0	0	0	0	0	0	0	genus	Pseudomonas
GENALVLIGPEGDFSPEEIAL	0	0	0	1	0	0	0	0	0	0	0	0	0	0	0	0	0	0	0	genus	Parabacteroides
GESFRETRGGEGWSVAQ	0	0	0	0	0	0	0	0	0	0	0	1	0	0	0	0	0	0	0	species	Actinomyces sp. oral taxon 180
GESVFLSHLSTT	0	0	0	0	1	0	0	0	0	0	0	0	0	0	0	0	0	0	0	species	Anaerococcus lactolyticus
GFDAARLNPEMAEALKN	0	0	0	0	0	0	0	0	0	0	0	0	0	1	0	0	0	0	0	species	Selenomonas sp. FOBRC6
GGSSSGGGSSSGGGSSSGGGSSSGGGSSSGGGSSGGRGGSSGGSGSSGG	0	0	0	0	0	0	0	0	1	0	0	0	0	0	0	0	0	0	0	species	Sporothrix schenckii
GGTPYGATTIAGGDGSR	0	1	0	0	0	0	0	0	0	0	0	0	0	0	0	0	0	0	0	superkingdom	Bacteria
GHPLLANDPHLSASLPSVWYQMGLHC	0	0	0	0	0	0	0	0	0	0	0	0	0	0	1	0	0	0	0	species	Streptomyces sp. HGB0020
GHVFDALQ	0	0	0	0	0	1	0	0	0	0	0	0	0	0	0	0	0	0	0	species	Hungatella hathewayi
GIAVGLAAHVLIKAAAGR	0	0	0	0	0	0	0	0	0	0	0	0	0	0	0	0	0	0	1	species	Streptomyces sp. HPH0547
GIDPVDGLSIVDAADEDFIAEGLQQ	0	0	0	0	0	0	0	0	0	0	0	0	0	0	0	0	0	0	1	species	Selenomonas sp. F0473
GKFRISDGV	0	0	0	0	0	0	0	0	0	0	1	0	0	0	0	0	0	0	0	genus	Parabacteroides
GKVISNQPK	0	1	0	0	0	0	0	0	0	0	0	0	0	0	0	0	0	0	0	species	Moraxella sp. HMSC061H09
GLIGGLLGTAIGYVLAR	0	0	0	0	0	0	0	0	0	0	0	1	0	0	0	0	0	0	0	species	Bifidobacterium adolescentis
GLVAGIIRALGGVIAWVI	0	0	0	0	0	0	0	0	0	0	0	0	0	0	0	0	1	0	0	genus	Corynebacterium
GMGGIKFAETTT	0	0	0	0	0	0	0	0	0	0	0	0	0	1	0	0	0	0	0	genus	Staphylococcus
GPEGDFSPEEIAL	0	0	0	0	0	0	0	0	0	0	1	0	0	0	0	0	0	0	0	genus	Parabacteroides
GRLTTGLLKAVGGGV	0	0	0	0	0	0	0	0	0	0	0	0	0	0	0	0	0	0	1	species	Desmospora sp. 8437
GSDEAVSSGTPL	0	0	0	0	0	0	0	1	0	0	0	0	0	0	0	0	0	0	0	species	Brevibacterium mcbrellneri
GSGGAQNVLT	0	0	0	0	0	0	0	0	0	0	1	0	0	0	0	0	0	0	0	order	Eubacteriales
GSGIGSVLGP	0	0	0	0	0	0	0	0	0	0	0	0	0	0	0	0	1	0	0	order	Eubacteriales
GSKEGFFQ	0	1	0	0	0	0	0	0	0	0	0	0	0	0	0	0	0	0	0	genus	Oligella
GSQATEGSVLAEFPAASA	0	1	0	0	0	0	0	0	0	0	0	0	0	0	0	0	0	0	0	species	Cyphellophora europaea
GTLYRGTIKSAIGIGTLLL	0	0	0	0	0	0	0	0	0	0	0	0	0	0	0	0	1	0	0	species	Dialister micraerophilus
GTTQAINLT	0	0	0	0	0	0	0	0	0	0	0	0	0	0	0	0	1	0	0	species	Corynebacterium pseudogenitalium
GVSGASIQIGAAELK	0	0	0	0	1	0	0	0	0	0	0	0	0	0	0	0	0	0	0	genus	Proteus
GYFPSETLII	0	0	0	0	0	0	0	0	0	0	0	0	0	0	1	0	0	0	0	species	Coprococcus eutactus
HAQAAAAAAAAAAAAAAAAGPP	0	0	0	0	0	0	0	0	0	1	0	0	0	0	0	0	0	0	0	species	Sporothrix schenckii
HDVTFGYGNSGEAPISGSDADAPESSAE	0	0	0	1	0	0	0	0	0	0	0	0	0	0	0	0	0	0	0	species	Bifidobacterium adolescentis
HMSENFIGDFLARDQR	0	0	0	0	0	0	1	0	0	0	0	0	0	0	0	0	0	0	0	species	Paenibacillus sp. HGF5
HPPLEAIFTSQEEVGLRGASKLDTSSLK	0	0	0	0	0	0	0	0	0	0	0	0	0	0	1	0	0	0	0	species	Pseudomonas sp. HPB0071
IAPDYYQLNEGDFELAVVDI	0	0	0	0	0	0	0	0	0	0	1	0	0	0	0	0	0	0	0	species	Streptococcus pseudoporcinus
IDITAPVISV	0	0	0	0	0	0	0	0	0	0	0	0	0	0	1	0	0	0	0	species	Neisseria sp. oral taxon 014
IDLGRKEDVVVFVSKSRSLC	0	1	0	0	0	0	0	0	0	0	0	0	0	0	0	0	0	0	0	species	Sutterella parvirubra
IDQLSSDVQTLNAK	0	1	0	0	0	0	0	0	0	0	0	0	0	0	0	0	0	0	0	order	Enterobacterales
IEDGALDGCQSGNV	0	0	0	0	0	0	0	0	0	0	0	0	0	0	1	0	0	0	0	species	Pyramidobacter piscolens
IENDCDPNCAEGT	0	0	0	0	0	0	0	0	0	0	0	0	0	0	1	0	0	0	0	genus	Corynebacterium
IFAAGNVLT	0	0	0	0	0	0	0	0	0	0	0	0	0	0	0	0	0	1	0	family	Lachnospiraceae
IFAIESPFDADTFRRSKADE	0	0	0	0	0	0	0	0	0	0	0	0	0	0	0	0	1	0	0	species	Porphyromonas sp. oral taxon 278
IFAIESPFDADTFRRSKADELTDLL	0	1	0	0	0	0	0	0	0	0	0	0	0	0	0	0	0	0	0	species	Porphyromonas sp. oral taxon 278
IFQPLTTQQLSVLAEKLQG	0	0	0	0	0	0	0	0	0	0	0	1	0	0	0	0	0	0	0	genus	Streptococcus
IGEPLGPGEEGNIA	0	0	0	0	0	0	0	0	0	0	0	0	0	0	0	0	1	0	0	species	Kocuria sp. HMSC066H03
IGGTGFTSIAAAAT	0	0	0	0	0	0	0	0	0	0	1	0	0	0	0	0	0	0	0	species	Enterococcus sp. HMSC05C03
IGMGQKDSYVGDEAQSKRG	0	0	0	0	0	0	0	0	0	0	0	0	0	0	1	0	0	0	0	phylum	Ascomycota
IHEDISDSDDTD	0	0	0	0	0	0	0	0	1	0	0	0	0	0	0	0	0	0	0	species	Sporothrix schenckii
ILLGLVARKKMD	0	0	0	0	0	0	0	0	0	0	0	1	0	0	0	0	0	0	0	species	Aneurinibacillus aneurinilyticus
IQLIPKEGT	0	0	0	0	0	0	0	0	0	0	0	0	0	0	1	0	0	0	0	order	Eubacteriales
IQQAPSAPA	0	0	0	0	1	0	0	0	0	0	0	0	0	0	0	0	0	0	0	species	Eikenella corrodens
ITEGAPADMFISADQKWMDFLAEKNAI	0	0	0	0	0	0	0	0	0	0	0	0	0	0	0	0	0	1	0	species	Pasteurella bettyae
ITTEEALFSPQMWMAIERSHYMSSS	0	0	0	0	0	0	0	0	0	0	0	0	0	0	1	0	0	0	0	species	Dermacoccus sp. Ellin185
KDATDATGTEISFNSLAP	0	0	0	0	0	0	0	0	0	1	0	0	0	0	0	0	0	0	0	species	Aliarcobacter butzleri
KDFCFTPDPEQ	0	0	0	0	0	0	0	0	0	0	0	0	0	0	1	0	0	0	0	species	Enterocloster bolteae
KDGWSALFWNN	0	0	0	0	0	0	0	0	0	1	0	0	0	0	0	0	0	0	0	genus	Streptococcus
KDPVTPIDPVNP	0	0	0	0	0	0	0	0	0	0	0	0	0	0	1	0	0	0	0	genus	Enterococcus
KEETEYELDPAL	0	0	0	0	0	0	0	0	0	0	0	1	0	0	0	0	0	0	0	species	Enterococcus saccharolyticus
KEIEENKTNIEQNK	0	0	0	0	0	0	0	0	1	0	0	0	0	0	0	0	0	0	0	species	Fusobacterium necrophorum
KGADDLAEKQGL	0	0	0	0	0	0	0	0	0	0	0	0	0	1	0	0	0	0	0	species	Streptococcus downei
KGDFEKATDIPVEVIS	0	0	0	0	0	0	0	0	0	0	0	0	0	0	0	0	1	0	0	genus	Atopobium
KGFTTGTTATAAT	0	0	0	0	0	0	0	0	0	0	0	0	0	0	0	0	1	0	0	species	Limosilactobacillus reuteri
KGGVYAEGFDEQKNQVS	0	0	0	0	0	0	0	0	0	0	0	0	0	0	0	0	0	1	0	species	Neisseria sp. HMSC064E01
KGMIDVGAGVE	0	0	0	0	1	0	0	0	0	0	0	0	0	0	0	0	0	0	0	order	Eubacteriales
KHDDNRQFT	0	0	0	0	1	0	0	0	0	0	0	0	0	0	0	0	0	0	0	species	Gemella haemolysans
KIDSCFEEKIPK	0	0	0	0	0	0	0	0	0	0	0	0	0	0	0	0	0	1	0	species	Fusobacterium sp. OBRC1
KKVYGCTITEYIQ	0	1	0	0	0	0	0	0	0	0	0	0	0	0	0	0	0	0	0	species	Pseudoflavonifractor capillosus
KLAAYSGFGGIKA	0	0	0	0	0	0	0	0	0	0	0	0	0	0	0	0	0	0	1	genus	Dysgonomonas
KNLVRSWLELGA	0	0	0	0	1	0	0	0	0	0	0	0	0	0	0	0	0	0	0	species	Mycobacterium parascrofulaceum
KPLDASWAG	0	0	0	0	0	0	0	0	0	0	0	0	0	0	0	0	1	0	0	species	Hungatella hathewayi
KPVVPGTTAH	0	1	0	0	0	0	0	0	0	0	0	0	0	0	0	0	0	0	0	genus	Desulfovibrio
KQDSLVVQADGLY	0	0	0	0	0	0	0	0	0	0	0	0	1	0	0	0	0	0	0	species	Helicobacter pylori
KQQQQQQQQQQQQQQQQQQQQQQQQQQQQQQQHINGSN	0	0	0	0	0	0	0	0	0	0	0	0	0	0	0	0	1	0	0	species	Mucor circinelloides
KSAEFTESKFT	0	0	0	0	1	0	0	0	0	0	0	0	0	0	0	0	0	0	0	species	Rothia sp. HMSC058E10
KSATGEAAKYAETHCS	0	0	0	0	0	0	0	0	0	0	0	0	0	1	0	0	0	0	0	species	Slackia piriformis
KSCVLLAGLYADGKTS	0	0	0	0	0	0	0	0	0	0	0	0	0	0	0	0	0	1	0	order	Eubacteriales
KSKTEAFITKFAR	0	0	0	1	0	0	0	0	0	0	0	0	0	0	0	0	0	0	0	species	Eggerthia catenaformis
KSRSEGFGEEVQRR	0	0	0	0	0	0	0	0	0	0	0	0	0	1	0	0	0	0	0	species	Butyricicoccus pullicaecorum
KSTQENAEKDKE	1	0	0	0	0	0	0	0	0	0	0	0	0	0	0	0	0	0	0	species	Gardnerella vaginalis
KTSLGTSTEMQLQQI	0	0	0	0	0	0	0	0	0	0	0	0	0	0	1	0	0	0	0	genus	Enterococcus
KVNRIFATIMPL	0	0	0	0	0	0	0	0	0	0	0	0	0	1	0	0	0	0	0	family	Enterobacteriaceae
KVQAQKFPSPP	0	0	0	0	0	0	0	0	0	0	0	0	0	0	1	0	0	0	0	species	Cyphellophora europaea
KVREEYNTASIIIT	0	0	0	0	0	0	0	0	0	0	0	0	0	1	0	0	0	0	0	species	Bacteroides pyogenes
KVVEEEEEEEPARP	0	0	0	0	0	0	0	0	0	0	0	0	0	0	0	0	1	0	0	species	Lachnoanaerobaculum saburreum
LCHRNHHYLWQTLFYAD	0	0	0	0	0	0	0	0	0	0	0	0	0	0	0	0	1	0	0	species	Mucor circinelloides
LEAGGEATRDLTG	0	0	0	0	0	0	0	0	0	0	0	1	0	0	0	0	0	0	0	genus	Trueperella
LFAELAIE	0	0	0	0	0	0	0	0	0	0	0	0	0	0	1	0	0	0	0	superkingdom	Bacteria
LFFLIVYLTAGIGIIEN	0	0	0	0	0	0	0	0	0	0	0	1	0	0	0	0	0	0	0	species	Lachnospiraceae bacterium 3_1_57FAA_CT1
LGDPAVYWCMP	0	0	0	0	0	0	0	0	0	0	0	0	1	0	0	0	0	0	0	species	Pseudomonas sp. HMSC75E02
LGFGTRHV	0	0	0	0	0	0	0	0	0	0	0	0	0	0	0	0	1	0	0	family	Enterobacteriaceae
LGPGPRMPEVDR	0	0	0	0	0	0	0	0	0	0	0	1	0	0	0	0	0	0	0	species	Aneurinibacillus aneurinilyticus
LKKGDVLFTLDPT	0	0	0	0	0	0	0	0	0	0	0	1	0	0	0	0	0	0	0	species	Yokenella regensburgei
LLPALAAEPEVT	0	0	0	0	0	0	0	0	0	0	0	1	0	0	0	0	0	0	0	species	Propionibacterium sp. oral taxon 192
LNITEEQIAELK	0	0	0	0	0	0	0	0	0	0	0	0	0	0	1	0	0	0	0	species	Catonella morbi
LNQTLLNLENILLKCVNL	0	1	0	0	0	0	0	0	0	0	0	0	0	0	0	0	0	0	0	species	Campylobacter upsaliensis
LPSVGILGGIGIGLGAG	0	0	0	0	0	0	0	0	0	0	0	0	0	0	0	0	1	0	0	species	Actinomyces sp. ICM47
LRSFWDGPYQDVRK	0	0	0	0	0	0	0	0	0	0	0	0	0	0	1	0	0	0	0	genus	Corynebacterium
LSILHSNNGV	0	0	0	0	0	0	0	0	0	0	0	0	0	0	0	0	0	1	0	species	Escherichia coli
LSTLTNIVLDLLFV	0	1	0	0	0	0	0	0	0	0	0	0	0	0	0	0	0	0	0	order	Eubacteriales
LSWRRRGNLVGG	0	1	0	0	0	0	0	0	0	0	0	0	0	0	0	0	0	0	0	genus	Ralstonia
LTDSGFEAVDAVIDVE	0	0	0	0	0	0	1	0	0	0	0	0	0	0	0	0	0	0	0	species	Kytococcus sp. HMSC28H12
LTGSFVSTPAQT	0	0	0	0	0	0	0	0	0	0	0	1	0	0	0	0	0	0	0	species	Klebsiella sp. HMSC25G12
LTPTSGSGSST	0	0	0	0	0	0	0	0	0	0	0	0	0	0	0	0	1	0	0	family	Peptostreptococcaceae
LVPAFTGMGAPYWDPYAQGTIVG	0	0	0	0	0	1	0	0	0	0	0	0	0	0	0	0	0	0	0	order	Erysipelotrichales
MAEGKGAIFATSHS	0	0	0	0	0	1	0	0	0	0	0	0	0	0	0	0	0	0	0	genus	Selenomonas
MAEGKGAIFATSHSG	0	1	0	0	0	0	0	0	0	0	0	0	0	0	0	0	0	0	0	genus	Selenomonas
MAKGEKLFDWGMAE	0	0	0	0	0	0	0	0	0	0	0	1	0	0	0	0	0	0	0	family	Pasteurellaceae
MAKGEKLFDWGMAETMAYATLLDEGTNVRLSGEDAG	0	0	0	0	0	0	0	0	0	0	1	0	0	0	0	0	0	0	0	species	Haemophilus parainfluenzae
MAKGEKLFDWGMAETMAYATLLDEGTNVRLSGEDAGRGTF	0	0	0	0	0	1	0	0	0	0	0	0	0	0	0	0	0	0	0	species	Haemophilus parainfluenzae
MAKGKEIFDQDSNAWYFVESDGTMAKDKDAYIRTG	0	0	0	0	0	0	0	0	0	0	0	1	0	0	0	0	0	0	0	species	Bifidobacterium gallicum
MAWSDPYAEPVET	0	0	0	0	0	0	0	0	0	0	0	1	0	0	0	0	0	0	0	species	Desulfitobacterium hafniense
MENSGGVIT	0	0	0	0	1	0	0	0	0	0	0	0	0	0	0	0	0	0	0	species	Dysgonomonas gadei
MGPGVDPHGYEPTPSDIDAVNN	0	0	0	0	0	0	0	0	0	0	0	0	0	0	1	0	0	0	0	species	Globicatella sp. HMSC072A10
MMINSNGVLIRIRVN	1	0	0	0	0	0	0	0	0	0	0	0	0	0	0	0	0	0	0	genus	Peptostreptococcus
MPRTEGEDYNTT	0	0	0	0	0	0	0	0	0	0	1	0	0	0	0	0	0	0	0	species	Achromobacter xylosoxidans
MRSGEGDPYADDIVI	0	0	0	0	0	0	1	0	0	0	0	0	0	0	0	0	0	0	0	species	Schaalia turicensis
MVSGVLGTLTGLVLGLLLAW	0	0	0	0	0	0	0	0	0	0	0	0	0	0	0	0	0	1	0	species	Kingella kingae
MYEQPKAIADTFSPR	0	0	0	0	0	0	0	0	0	0	0	0	0	0	0	0	1	0	0	species	Lachnospiraceae bacterium 1_4_56FAA
NAFDLAQSKDP	0	1	0	0	0	0	0	0	0	0	0	0	0	0	0	0	0	0	0	species	Gardnerella vaginalis
NDEADGGGTGSGVSVGADGAGNGDGAGSDGEVDGAPA	0	0	0	0	0	0	0	0	1	0	0	0	0	0	0	0	0	0	0	genus	Corynebacterium
NGVCLTVVAIEGDAYTVTAMKETLDR	0	0	0	0	0	0	0	0	0	0	0	0	0	0	1	0	0	0	0	species	Prevotella dentalis
NIDNTCIAEPLDT	0	1	0	0	0	0	0	0	0	0	0	0	0	0	0	0	0	0	0	species	Scardovia wiggsiae
NKAMSTSQQTVSSGVIHSTTPASSASMPVPTSVAETASAA	0	0	0	0	0	0	1	0	0	0	0	0	0	0	0	0	0	0	0	species	Lactiplantibacillus plantarum
NLLHDHLQAGDKIEVMPPTG	0	0	1	0	0	0	0	0	0	0	0	0	0	0	0	0	0	0	0	species	Aeromonas veronii
NNDFLAVNQLT	0	0	0	0	0	0	1	0	0	0	0	0	0	0	0	0	0	0	0	genus	Staphylococcus
NNSGDNNTGNSNAGSSNSGNNNSGDKNTGNSNFGSNNSG	0	0	0	0	0	0	0	0	1	0	0	0	0	0	0	0	0	0	0	species	Lactobacillus sp. HMSC068F07
NNSGSGNNGGNTNNSGSNNNSGQNGSDNKYDSNTNGSTGRV	0	0	0	0	0	0	0	0	1	0	0	0	0	0	0	0	0	0	0	species	Dorea formicigenerans
NPVERAIGADAPSSSLDPNTSYRGEGLESAGSEGDFGGERRAN	0	0	0	0	0	0	0	0	0	0	0	0	0	0	0	0	0	1	0	species	Dermacoccus sp. Ellin185
NRETGIAIAGTHGKTT	0	0	0	0	1	0	0	0	0	0	0	0	0	0	0	0	0	0	0	genus	Fusobacterium
NSDQDLLAEIQNA	0	0	0	0	0	0	0	0	0	0	0	1	0	0	0	0	0	0	0	species	Sphingobacterium spiritivorum
NVACHKFIAERNR	0	0	0	0	0	0	0	0	0	0	0	0	0	0	0	0	0	1	0	species	Parabacteroides sp. HGS0025
PAAVAVGLLGTLFV	0	0	0	0	0	0	0	0	0	0	0	0	0	0	0	0	1	0	0	order	Enterobacterales
PDDFIARVNAD	1	0	0	0	0	0	0	0	0	0	0	0	0	0	0	0	0	0	0	genus	Oligella
PFDPSVTVDTSDEHEPVSGTAFSIAGDGRWIT	1	0	0	0	0	0	0	0	0	0	0	0	0	0	0	0	0	0	0	species	Brevundimonas diminuta
PKMPAKGK	0	0	0	0	0	0	0	0	0	0	0	1	0	0	0	0	0	0	0	genus	Pseudomonas
PNYEIAEGVAAQ	0	0	0	0	0	0	0	1	0	0	0	0	0	0	0	0	0	0	0	order	Eubacteriales
PPPPPPPEV	0	1	0	0	0	0	0	0	0	0	0	0	0	0	0	0	0	0	0	any creature	any creature
PSCSEITINAIN	0	0	0	0	0	0	0	0	0	0	0	0	0	0	0	0	1	0	0	species	Escherichia coli
PSMGGGGAGFGGANFSDIFGDVFSDFFGGGRGGSRGG	0	0	0	0	1	0	0	0	0	0	0	0	0	0	0	0	0	0	0	species	Pseudomonas sp. HMSC08G10
PSTPSTPGSQTPDAQPSTPGSPNPGAPGTPGAT	0	1	0	0	0	0	0	0	0	0	0	0	0	0	0	0	0	0	0	species	Actinotignum schaalii
PTRVSVYDFLFEDT	0	0	0	0	0	0	0	0	0	0	0	0	0	0	0	0	0	1	0	species	Psychrobacter sp. 1501(2011)
PVAGQKERV	0	1	0	0	0	0	0	0	0	0	0	0	0	0	0	0	0	0	0	species	Aerococcus sp. HMSC10H05
PVANDNEAGRGWRHVG	0	0	0	0	1	0	0	0	0	0	0	0	0	0	0	0	0	0	0	species	Sphingobium yanoikuyae
PVSFAEVEPT	0	0	0	0	0	0	0	0	0	0	0	0	0	0	0	0	0	0	1	family	Peptostreptococcaceae
PVVTYTLIGIN	0	0	0	0	0	0	1	0	0	0	0	0	0	0	0	0	0	0	0	species	Schaalia turicensis
QAALIQSISHDGDTPVLTAQHVRELLA	0	0	0	0	0	0	0	0	0	0	0	0	0	0	0	0	1	0	0	species	Veillonella sp. oral taxon 158
QAIPVMMHEPK	0	0	0	0	1	0	0	0	0	0	0	0	0	0	0	0	0	0	0	genus	Bacteroides
QASVEDLEAKIEA	0	0	0	0	1	0	0	0	0	0	0	0	0	0	0	0	0	0	0	species	Mucor circinelloides
QDNVEGVDYSDKSSF	0	0	0	0	0	0	1	0	0	0	0	0	0	0	0	0	0	0	0	genus	Enterocloster
QDVSNYIEMV	0	1	0	0	0	0	0	0	0	0	0	0	0	0	0	0	0	0	0	genus	Staphylococcus
QEESPIAPPTETH	0	0	0	0	0	0	0	0	0	0	0	0	0	0	0	0	1	0	0	species	Aeromonas veronii
QFTDNRGIAEFPDK	0	0	0	0	0	0	0	0	0	0	0	0	0	0	1	0	0	0	0	family	Actinomycetaceae
QGDCDAAQMAAEAAAAVG	0	0	0	1	0	0	0	0	0	0	0	0	0	0	0	0	0	0	0	species	Corynebacterium sp. HMSC28B08
QIEQLKEQLQ	0	0	0	0	1	0	0	0	0	0	0	0	0	0	0	0	0	0	0	species	Enterococcus saccharolyticus
QLGENEALQLI	0	0	0	0	0	0	0	0	0	0	0	0	0	0	0	0	0	0	1	species	Porphyromonas gingivalis
QLLKEQADSWGDKWKESDI	0	1	0	0	0	0	0	0	0	0	0	0	0	0	0	0	0	0	0	species	Paenibacillus sp. HGF5
QPAAITSSSSTPSTS	0	0	0	0	0	0	0	0	0	0	0	1	0	0	0	0	0	0	0	species	Mucor circinelloides
QPAAQAPEPAP	0	0	0	0	0	0	0	0	0	0	0	0	0	0	0	1	0	0	0	genus	Actinomyces
QPNEEQVGSLTLTK	0	0	0	0	0	0	0	0	0	0	0	0	0	1	0	0	0	0	0	species	Dorea formicigenerans
QPNLSNSMNMSVTLES	0	0	0	0	0	0	0	0	0	0	0	0	0	0	1	0	0	0	0	species	Peptoanaerobacter stomatis
QPVAGNETAIKK	0	1	0	0	0	0	0	0	0	0	0	0	0	0	0	0	0	0	0	species	Aerococcus sp. HMSC062A02
QQCSEIAEALEL	0	0	0	0	0	0	0	0	0	0	1	0	0	0	0	0	0	0	0	genus	Ralstonia
QQFTVTSYNGTTRTY	0	0	0	0	0	0	0	0	0	0	0	0	0	0	1	0	0	0	0	genus	Bacteroides
QQQQQQQQQQQQQQQQQQQQQQQQQQQQQQQHINGSN	0	0	0	0	0	0	0	0	0	0	1	0	0	0	0	0	0	0	0	species	Mucor circinelloides
QRGEDGMEAVATING	1	0	0	0	0	0	0	0	0	0	0	0	0	0	0	0	0	0	0	species	Trueperella sp. HMSC08B05
QRKMFEALGFSKESY	0	0	0	0	0	0	0	0	0	0	0	0	0	0	0	0	1	0	0	genus	Bilophila
QSALSSAFGANQGPD	0	0	0	0	0	0	0	0	0	0	0	0	0	1	0	0	0	0	0	species	[Clostridium] leptum
QSLSFASGVTLLNG	0	0	0	0	0	0	0	0	0	0	0	0	0	0	0	0	0	0	1	species	Streptococcus sp. oral taxon 056
QSQTGMATVAGLVALAVA	0	0	0	0	0	0	0	0	0	0	0	0	0	0	1	0	0	0	0	species	Gemella haemolysans
QSVTEEAGEPESNT	0	0	0	0	0	0	0	0	0	0	0	0	0	0	1	0	0	0	0	species	Lachnospiraceae bacterium 3_1_57FAA_CT1
QSYAFYAAANASQS	0	0	0	0	0	0	0	0	0	0	0	0	1	0	0	0	0	0	0	species	Prevotella copri
QTAELALEPDT	0	0	0	0	0	0	0	0	0	0	1	0	0	0	0	0	0	0	0	species	Sporothrix schenckii
QTFSNIEEDN	0	0	0	0	0	0	0	0	0	0	0	0	0	0	1	0	0	0	0	order	Bacteroidales
QTPAPGKKVLP	0	0	0	0	0	0	0	0	0	0	0	0	0	0	0	0	0	0	1	species	Aerococcus christensenii
QVPMQDLYTEGDFAHEFVR	0	0	0	0	0	0	0	0	0	0	0	0	1	0	0	0	0	0	0	species	Kingella denitrificans
QYGMVVAGAMDSYSLQ	0	0	0	0	0	0	0	0	0	0	0	0	0	0	0	1	0	0	0	species	Desmospora sp. 8437
QYGSTSIDRSYTAR	0	0	0	0	0	0	0	0	0	0	0	0	0	0	0	0	1	0	0	genus	Selenomonas
RADFDGLPVEEAT	0	1	0	0	0	0	0	0	0	0	0	0	0	0	0	0	0	0	0	genus	Corynebacterium
RELIHNVYKHAEANQL	0	0	0	0	0	1	0	0	0	0	0	0	0	0	0	0	0	0	0	species	Dolosigranulum pigrum
RGSSGEALEI	0	0	0	0	0	0	0	0	0	0	0	0	0	0	0	0	1	0	0	species	Sphingobium yanoikuyae
RLGNERGAVVALGGIVAGKPSLVVAT	0	1	0	0	0	0	0	0	0	0	0	0	0	0	0	0	0	0	0	species	Actinomyces sp. oral taxon 180
RLLFLAENRR	0	0	0	0	0	0	0	0	0	0	1	0	0	0	0	0	0	0	0	species	Sporothrix schenckii
RNSLIVAVLGVPGA	0	0	0	0	0	0	0	0	0	0	0	0	0	0	0	0	1	0	0	species	Sporothrix schenckii
RPLWTLVTSGMSWHKMEMPQGREDFDRIELIMTLPGDWPLDEVTSSAN	0	0	0	0	0	0	0	0	0	0	0	0	0	1	0	0	0	0	0	species	Corynebacterium genitalium
RSGEGDPYADDIVI	0	0	0	0	0	1	0	0	0	0	0	0	0	0	0	0	0	0	0	species	Schaalia turicensis
SDTSMIAEDIPT	0	0	0	0	0	0	0	0	0	0	0	0	1	0	0	0	0	0	0	genus	Prevotella
SGCTIVVGGGNVAI	0	0	0	0	0	0	0	0	0	0	0	0	0	0	0	0	1	0	0	species	Collinsella aerofaciens
SGELAEGDEVIVD	0	0	0	0	0	0	0	0	0	1	0	0	0	0	0	0	0	0	0	species	Sutterella parvirubra
SIGIGIGLGIIVN	0	0	0	0	0	0	0	0	0	0	0	0	0	0	0	0	1	0	0	species	Weizmannia coagulans
SLALSTALN	0	0	0	0	0	0	0	0	0	0	0	0	0	0	0	0	1	0	0	species	Parabacteroides goldsteinii
SMNIAGALDGFEGQANYI	0	0	0	0	0	0	0	0	0	0	0	0	0	0	1	0	0	0	0	species	Flavonifractor plautii
SPSGEFNQNSTNPGV	0	0	0	0	0	0	1	0	0	0	0	0	0	0	0	0	0	0	0	species	Prevotella sp. oral taxon 317
SQQCSEIAEALEL	0	0	0	0	0	0	0	0	0	0	0	1	0	0	0	0	0	0	0	genus	Ralstonia
SSGGEASNGV	0	0	0	0	0	0	0	0	0	0	0	0	0	0	0	1	0	0	0	species	Sporothrix schenckii
SSQLFTETVL	0	0	0	0	0	0	0	0	0	0	0	0	0	0	0	0	1	0	0	species	Tissierellia bacterium S5-A11
SSSSSNTSTSSSSTSSSSSKQSSTAT	0	0	0	0	0	0	0	0	0	0	0	0	0	1	0	0	0	0	0	species	Lactobacillus amylolyticus
SSYSKTFKSYMGMTPNEYRSC	0	1	0	0	0	0	0	0	0	0	0	0	0	0	0	0	0	0	0	genus	Staphylococcus
SVSEAIRYDWGTYEVRFND	1	0	0	0	0	0	0	0	0	0	0	0	0	0	0	0	0	0	0	species	Hungatella hathewayi
TAASPGGWMLPVGPWLASYVLMAAG	0	0	0	0	0	0	0	0	0	0	0	1	0	0	0	0	0	0	0	species	Christensenella minuta
TAKFLNSLPDT	0	0	0	0	0	0	0	0	0	0	0	0	0	0	0	1	0	0	0	species	Corynebacterium sp. HMSC078H07
TAKGSEALED	0	0	0	0	0	0	0	0	0	0	0	0	0	0	0	0	1	0	0	species	Gemella haemolysans
TATETASEPEAAPNPLGS	0	0	0	0	0	0	0	0	0	0	0	0	0	0	1	0	0	0	0	species	Streptococcus sanguinis
TDAASASATPAASGAAASRPHDAIDSWDDLSHG	0	0	0	0	0	0	0	0	0	0	0	0	0	0	0	0	1	0	0	species	Microbacterium sp. oral taxon 186
TFGEATPAETT	0	0	0	0	0	0	0	0	0	0	0	0	0	0	1	0	0	0	0	species	Corynebacterium sp. HMSC04H06
TFNNKGTQYIGVTESTYTDTNDDFIRGLNEG	0	1	0	0	0	0	0	0	0	0	0	0	0	0	0	0	0	0	0	species	Paenibacillus sp. HGF5
TGAVAPIVFIVGSGIS	0	0	0	0	0	0	0	0	0	0	0	0	0	0	0	0	1	0	0	species	Pseudomonas sp. HMSC08G10
TGEQSNTNVVMRSGEGDPYADDIVI	0	0	0	0	0	1	0	0	0	0	0	0	0	0	0	0	0	0	0	species	Schaalia turicensis
TGEVEGEGDVYT	0	0	0	0	0	0	0	0	0	0	0	0	0	0	1	0	0	0	0	species	Olsenella uli
TGEVPADVAAQAR	0	1	0	0	0	0	0	0	0	0	0	0	0	0	0	0	0	0	0	family	Enterobacteriaceae
TGFLGALTTFST	0	0	0	0	0	0	0	0	0	0	0	1	0	0	0	0	0	0	0	superkingdom	Bacteria
TIMVNKEFGDAGSEVVIEECL	0	0	0	0	0	0	0	1	0	0	0	0	0	0	0	0	0	0	0	species	Mucor circinelloides
TLHIAELDPT	0	0	0	0	0	0	0	0	0	0	0	1	0	0	0	0	0	0	0	genus	Bacteroides
TLIAATRSGELDAQLAQASRTPPTR	0	0	0	0	0	0	0	0	0	1	0	0	0	0	0	0	0	0	0	species	Afipia clevelandensis
TNVVMRSGEGDPYADDIVI	0	1	0	0	0	0	0	0	0	0	0	0	0	0	0	0	0	0	0	species	Schaalia turicensis
TQVLPLGAVAAP	0	0	0	0	0	0	0	0	0	0	0	0	1	0	0	0	0	0	0	family	Enterobacteriaceae
TSQTTYSDAFWTEGFTAD	1	0	0	0	0	0	0	0	0	0	0	0	0	0	0	0	0	0	0	genus	Bacteroides
TSSISDKEVEFLFST	0	0	0	0	0	0	0	1	0	0	0	0	0	0	0	0	0	0	0	genus	Enterocloster
TWENVMNGV	0	0	0	0	0	0	0	1	0	0	0	0	0	0	0	0	0	0	0	species	Bifidobacterium adolescentis
VAGGAAAGLVT	0	0	0	0	0	0	0	0	0	0	0	0	0	0	0	0	1	0	0	species	Corynebacterium sp. HMSC08A12
VAGLLGGIWLH	0	0	0	0	0	0	0	0	0	0	0	0	0	0	0	0	1	0	0	species	Clostridium sp. ATCC 29733
VAGTSASAIIDPA	0	0	0	0	0	0	0	0	0	0	1	0	0	0	0	0	0	0	0	species	Coprococcus eutactus
VALGAVIGGLATSILVW	0	0	0	0	0	0	0	0	0	0	0	0	0	0	0	0	1	0	0	genus	Rothia
VANNPMRLGGCLDSSSAEKAAR	0	0	0	0	0	0	0	0	0	0	0	0	0	0	0	0	1	0	0	species	Kytococcus sp. HMSC28H12
VAPSLAPTFGQAV	0	0	0	0	0	0	0	0	0	0	0	0	0	1	0	0	0	0	0	species	Lactobacillus amylolyticus
VATAQSSIDFGEDVGRQ	0	0	0	0	0	0	0	0	0	0	0	0	0	0	0	0	1	0	0	genus	Actinomyces
VDGDYHIFAEGGRR	0	0	0	0	0	1	0	0	0	0	0	0	0	0	0	0	0	0	0	species	Catonella morbi
VGDVVEIVGLR	0	0	0	0	0	0	0	0	1	0	0	0	0	0	0	0	0	0	0	species	Gemella asaccharolytica
VIWDNDVPINESSCVSCGHCVNV	0	1	0	0	0	0	0	0	0	0	0	0	0	0	0	0	0	0	0	species	Aneurinibacillus aneurinilyticus
VLKMLAENGALA	0	0	0	0	0	0	0	0	0	1	0	0	0	0	0	0	0	0	0	class	Tissierellia
VPDLPLPPTH	0	0	0	0	0	0	0	0	0	0	0	0	0	0	0	0	1	0	0	species	Streptococcus australis
VPFSLAEIPDT	0	0	0	0	0	0	0	0	0	0	0	0	0	0	0	0	0	1	0	species	Cyphellophora europaea
VSLDAAGGDLPPAVE	0	0	0	0	0	0	0	0	0	0	0	1	0	0	0	0	0	0	0	species	Dialister succinatiphilus
VSLLALAACKVE	0	0	0	0	0	0	0	0	1	0	0	0	0	0	0	0	0	0	0	species	Porphyromonas asaccharolytica
VTDPNGIGHNGGAGALTYPV	0	0	0	0	0	0	0	0	0	0	0	0	0	0	0	0	1	0	0	genus	Ralstonia
VVAPAAEDVPL	0	1	0	0	0	0	0	0	0	0	0	0	0	0	0	0	0	0	0	genus	Actinomyces
VVLVPGNETLRNT	0	0	1	0	0	0	0	0	0	0	0	0	0	0	0	0	0	0	0	species	Lachnospiraceae bacterium 3_1_57FAA_CT1
VYIPTAIFDIDVR	0	0	0	0	0	0	0	0	0	0	0	0	0	0	0	0	1	0	0	genus	Dermabacter
WDFLWKPDT	0	0	0	0	0	0	0	0	0	0	0	0	0	0	0	0	0	1	0	species	Streptococcus sp. AS14
WDIIAEVKQA	0	0	0	0	0	0	0	0	0	0	0	0	0	0	0	0	0	0	1	species	[Eubacterium] yurii
WKQAVAAVNSEAVKPEQKQ	0	0	0	0	0	0	0	0	0	0	0	0	0	1	0	0	0	0	0	genus	Streptococcus
WKSAREFDENSDKDEV	0	0	0	0	0	0	0	0	0	0	0	0	0	0	0	0	1	0	0	family	Lachnospiraceae
WMDFLAEKNAI	0	0	0	0	0	1	0	0	0	0	0	0	0	0	0	0	0	0	0	species	Pasteurella bettyae
WRVCPGEGDFPLSQQVS	0	1	0	0	0	0	0	0	0	0	0	0	0	0	0	0	0	0	0	species	Anaeroglobus geminatus
WSSADPSNINNF	0	0	0	0	1	0	0	0	0	0	0	0	0	0	0	0	0	0	0	genus	Bacteroides
YFEGDFIVSPTQN	0	0	0	0	0	0	0	0	0	0	0	0	0	0	0	0	1	0	0	genus	Neisseria
YPDSNVLT	0	0	0	0	0	0	0	0	0	0	0	0	0	0	1	0	0	0	0	species	Exophiala dermatitidis
YVIASGQIGK	0	0	0	0	0	0	0	0	0	0	0	0	0	1	0	0	0	0	0	species	Hungatella hathewayi
YVIVNESGASVYSASELARQEFPDLTV	0	0	0	0	0	0	0	0	0	0	1	0	0	0	0	0	0	0	0	genus	Streptococcus
ETLSAEDPIT	0	0	0	0	0	0	0	0	0	0	0	0	0	0	0	0	0.5	0	0	species	Actinomyces urogenitalis
TGLPVMIAEDPLT	0	0	0	0	0	0	0	0	0	0	0	0	0	0	0	0	0	0.5	0	genus	Neisseria

## Sheet: superkingdom|kingdom
Non-Human Peptides Revealed in Blood Reflect the Composition of Intestinal Microbiota
Corresponding author: Georgij Arapidi, arapidi@gmail.com
Additional file 8. Summary table of the amino acid sequences identified against the database of human and microbiota proteins HuMiProt90 in the blood serum samples of four healthy donors before a meal and 3, 5, 7 and 9 h after a meal
List of organisms (at the superkingdom level) that probably contain the identified sequences in their genomes (with spectral counting at the crossing)
superkingdom - name of superkingdom
P969..P993 - sample ids
Average - mean value of the persent of total spectral count
(super)kingdom	P969	P971	P972	P973	P974	P975	P976	P977	P978	P984	P985	P986	P987	P988	P989	P990	P991	P992	P993	Average
Bacteria	40	90	28	21	52	36	43	26	24	11	51	70	42	52	108	27	97	52	40	0.957095
Fungi	0	5	1	1	3	0	1	1	2	1	5	2	2	1	3	1	6	4	1	0.0423571
any creature	0	1	0	0	0	0	0	0	0	0	0	0	0	0	0	0	0	0	0	0.000548246

## Sheet: phylum
Non-Human Peptides Revealed in Blood Reflect the Composition of Intestinal Microbiota
Corresponding author: Georgij Arapidi, arapidi@gmail.com
Additional file 8. Summary table of the amino acid sequences identified against the database of human and microbiota proteins HuMiProt90 in the blood serum samples of four healthy donors before a meal and 3, 5, 7 and 9 h after a meal
List of organisms (at the phylum level) that probably contain the identified sequences in their genomes (with spectral counting at the crossing)
phylum - name of phylum
P969..P993 - sample ids
Average - mean value of the persent of total spectral count
superkingdom - name of superkingdom
kingdom - name of kingdom
phylum	P969	P971	P972	P973	P974	P975	P976	P977	P978	P984	P985	P986	P987	P988	P989	P990	P991	P992	P993	Average	superkingdom	kingdom
Firmicutes	12	49	11	3	18	12	9	8	13	4	12	27	14	26	51	6	51	11	15	0.339478	Bacteria	no info
Actinobacteria	12	17	6	7	12	14	14	11	4	2	18	19	13	12	22	15	22	14	10	0.273891	Bacteria	no info
Proteobacteria	10	16	4	5	11	3	7	4	3	4	8	14	8	8	11	1	15	9	2	0.156903	Bacteria	no info
Bacteroidetes	4	4	7	6	7	5	12	2	3	1	11	7	5	5	8	5	8	12	8	0.142463	Bacteria	no info
Ascomycota	0	4	1	0	2	0	1	0	2	1	4	1	1	1	3	1	4	3	1	0.0316814	Eukaryota	Fungi
no info	1	1	0	0	2	0	1	1	0	0	1	1	0	1	14	0	1	3	1	0.0208397	no info	no info
Spirochaetes	1	3	0	0	0	2	0	0	0	0	1	2	2	0	1	0	0	2	3	0.0168836	Bacteria	no info
Mucoromycota	0	1	0	1	1	0	0	1	0	0	1	1	1	0	0	0	2	1	0	0.0106757	Eukaryota	Fungi
Fusobacteria	0	0	0	0	1	0	0	0	1	0	0	0	0	0	0	0	0	1	1	0.00520478	Bacteria	no info
Synergistetes	0	0	0	0	1	0	0	0	0	0	0	0	0	0	1	0	0	0	0	0.0014311	Bacteria	no info
any creature	0	1	0	0	0	0	0	0	0	0	0	0	0	0	0	0	0	0	0	0.000548246	any creature	any creature

## Sheet: phylum percent
Non-Human Peptides Revealed in Blood Reflect the Composition of Intestinal Microbiota
Corresponding author: Georgij Arapidi, arapidi@gmail.com
Additional file 8. Summary table of the amino acid sequences identified against the database of human and microbiota proteins HuMiProt90 in the blood serum samples of four healthy donors before a meal and 3, 5, 7 and 9 h after a meal
List of organisms (at the phylum level) that probably contain the identified sequences in their genomes (with percent of total spectral count at the crossing)
phylum - name of phylum
P969..P993 - sample ids
Average - mean value of the persent of total spectral count
superkingdom - name of superkingdom
kingdom - name of kingdom
phylum	P969	P971	P972	P973	P974	P975	P976	P977	P978	P984	P985	P986	P987	P988	P989	P990	P991	P992	P993	Average	superkingdom	kingdom
Firmicutes	0.3	0.510417	0.37931	0.136364	0.327273	0.333333	0.204545	0.296296	0.5	0.333333	0.214286	0.375	0.318182	0.490566	0.459459	0.214286	0.495146	0.196429	0.365854	0.339478	Bacteria	no info
Actinobacteria	0.3	0.177083	0.206897	0.318182	0.218182	0.388889	0.318182	0.407407	0.153846	0.166667	0.321429	0.263889	0.295455	0.226415	0.198198	0.535714	0.213592	0.25	0.243902	0.273891	Bacteria	no info
Proteobacteria	0.25	0.166667	0.137931	0.227273	0.2	0.0833333	0.159091	0.148148	0.115385	0.333333	0.142857	0.194444	0.181818	0.150943	0.0990991	0.0357143	0.145631	0.160714	0.0487805	0.156903	Bacteria	no info
Bacteroidetes	0.1	0.0416667	0.241379	0.272727	0.127273	0.138889	0.272727	0.0740741	0.115385	0.0833333	0.196429	0.0972222	0.113636	0.0943396	0.0720721	0.178571	0.0776699	0.214286	0.195122	0.142463	Bacteria	no info
Ascomycota	0	0.0416667	0.0344828	0	0.0363636	0	0.0227273	0	0.0769231	0.0833333	0.0714286	0.0138889	0.0227273	0.0188679	0.027027	0.0357143	0.038835	0.0535714	0.0243902	0.0316814	Eukaryota	Fungi
no info	0.025	0.0104167	0	0	0.0363636	0	0.0227273	0.037037	0	0	0.0178571	0.0138889	0	0.0188679	0.126126	0	0.00970874	0.0535714	0.0243902	0.0208397	no info	no info
Spirochaetes	0.025	0.03125	0	0	0	0.0555556	0	0	0	0	0.0178571	0.0277778	0.0454545	0	0.00900901	0	0	0.0357143	0.0731707	0.0168836	Bacteria	no info
Mucoromycota	0	0.0104167	0	0.0454545	0.0181818	0	0	0.037037	0	0	0.0178571	0.0138889	0.0227273	0	0	0	0.0194175	0.0178571	0	0.0106757	Eukaryota	Fungi
Fusobacteria	0	0	0	0	0.0181818	0	0	0	0.0384615	0	0	0	0	0	0	0	0	0.0178571	0.0243902	0.00520478	Bacteria	no info
Synergistetes	0	0	0	0	0.0181818	0	0	0	0	0	0	0	0	0	0.00900901	0	0	0	0	0.0014311	Bacteria	no info
any creature	0	0.0104167	0	0	0	0	0	0	0	0	0	0	0	0	0	0	0	0	0	0.000548246	any creature	any creature

## Sheet: class
Non-Human Peptides Revealed in Blood Reflect the Composition of Intestinal Microbiota
Corresponding author: Georgij Arapidi, arapidi@gmail.com
Additional file 8. Summary table of the amino acid sequences identified against the database of human and microbiota proteins HuMiProt90 in the blood serum samples of four healthy donors before a meal and 3, 5, 7 and 9 h after a meal
List of organisms (at the class level) that probably contain the identified sequences in their genomes (with spectral counting at the crossing)
class - name of class
P969..P993 - sample ids
Average - mean value of the persent of total spectral count
superkingdom - name of superkingdom
kingdom - name of kingdom
phylum - name of phylum
class	P969	P971	P972	P973	P974	P975	P976	P977	P978	P984	P985	P986	P987	P988	P989	P990	P991	P992	P993	Average	superkingdom	kingdom	phylum
Actinomycetia	5	15	3	6	9	10	9	5	4	2	16	13	8	4	17	8	19	10	7	0.184488	Bacteria	no info	Actinobacteria
Clostridia	5	9	5	2	6	5	4	7	9	2	4	9	5	12	15	2	21	8	5	0.14762	Bacteria	no info	Firmicutes
Bacteroidia	4	4	7	6	7	5	12	2	3	1	11	5	5	3	7	5	7	11	8	0.13709	Bacteria	no info	Bacteroidetes
Bacilli	2	12	4	0	6	3	4	0	3	1	4	9	3	9	17	2	9	2	5	0.0894226	Bacteria	no info	Firmicutes
Coriobacteriia	7	2	3	1	3	4	5	6	0	0	2	6	5	8	5	7	3	4	3	0.0894026	Bacteria	no info	Actinobacteria
Gammaproteobacteria	1	8	2	1	4	2	5	1	3	1	5	10	4	3	5	0	8	4	0	0.0668557	Bacteria	no info	Proteobacteria
Betaproteobacteria	6	4	2	4	6	1	2	2	0	1	2	2	3	4	5	0	3	5	2	0.0632402	Bacteria	no info	Proteobacteria
Tissierellia	2	17	2	0	3	0	0	0	0	1	0	4	2	0	16	0	15	0	2	0.0459733	Bacteria	no info	Firmicutes
Negativicutes	3	7	0	0	2	3	0	1	0	0	3	4	3	2	2	2	6	0	3	0.0389771	Bacteria	no info	Firmicutes
no info	1	1	0	0	2	0	1	1	0	0	1	1	0	1	14	0	1	3	1	0.0208397	no info	no info	no info
Sordariomycetes	0	3	1	0	0	0	1	0	2	1	2	1	0	0	0	1	2	0	1	0.0198864	Eukaryota	Fungi	Ascomycota
Spirochaetia	1	3	0	0	0	2	0	0	0	0	1	2	2	0	1	0	0	2	3	0.0168836	Bacteria	no info	Spirochaetes
Alphaproteobacteria	3	2	0	0	1	0	0	0	0	1	1	1	0	0	1	0	3	0	0	0.0140647	Bacteria	no info	Proteobacteria
Eurotiomycetes	0	1	0	0	2	0	0	0	0	0	2	0	1	1	2	0	2	3	0	0.0113209	Eukaryota	Fungi	Ascomycota
Mucoromycetes	0	1	0	1	1	0	0	1	0	0	1	1	1	0	0	0	2	1	0	0.0106757	Eukaryota	Fungi	Mucoromycota
phylum_Firmicutes	0	2	0	0	1	0	1	0	1	0	0	1	0	3	1	0	0	0	0	0.00945819	Bacteria	no info	Firmicutes
Erysipelotrichia	0	2	0	1	0	1	0	0	0	0	1	0	1	0	0	0	0	1	0	0.0080267	Bacteria	no info	Firmicutes
Epsilonproteobacteria	0	1	0	0	0	0	0	0	0	1	0	0	1	1	0	0	0	0	0	0.00712343	Bacteria	no info	Proteobacteria
Deltaproteobacteria	0	1	0	0	0	0	0	1	0	0	0	1	0	0	0	1	1	0	0	0.00561924	Bacteria	no info	Proteobacteria
Fusobacteriia	0	0	0	0	1	0	0	0	1	0	0	0	0	0	0	0	0	1	1	0.00520478	Bacteria	no info	Fusobacteria
Flavobacteriia	0	0	0	0	0	0	0	0	0	0	0	1	0	2	1	0	1	1	0	0.00464209	Bacteria	no info	Bacteroidetes
Synergistia	0	0	0	0	1	0	0	0	0	0	0	0	0	0	1	0	0	0	0	0.0014311	Bacteria	no info	Synergistetes
Sphingobacteriia	0	0	0	0	0	0	0	0	0	0	0	1	0	0	0	0	0	0	0	0.000730994	Bacteria	no info	Bacteroidetes
any creature	0	1	0	0	0	0	0	0	0	0	0	0	0	0	0	0	0	0	0	0.000548246	any creature	any creature	any creature
phylum_Ascomycota	0	0	0	0	0	0	0	0	0	0	0	0	0	0	1	0	0	0	0	0.000474158	Eukaryota	Fungi	Ascomycota

## Sheet: order
Non-Human Peptides Revealed in Blood Reflect the Composition of Intestinal Microbiota
Corresponding author: Georgij Arapidi, arapidi@gmail.com
Additional file 8. Summary table of the amino acid sequences identified against the database of human and microbiota proteins HuMiProt90 in the blood serum samples of four healthy donors before a meal and 3, 5, 7 and 9 h after a meal
List of organisms (at the order level) that probably contain the identified sequences in their genomes (with spectral counting at the crossing)
order - name of order
P969..P993 - sample ids
Average - mean value of the persent of total spectral count
superkingdom - name of superkingdom
kingdom - name of kingdom
phylum - name of phylum
class - name of class
order	P969	P971	P972	P973	P974	P975	P976	P977	P978	P984	P985	P986	P987	P988	P989	P990	P991	P992	P993	Average	superkingdom	kingdom	phylum	class
Eubacteriales	5	9	5	2	6	5	4	7	9	2	4	9	5	12	15	2	21	8	5	0.14762	Bacteria	no info	Firmicutes	Clostridia
Bacteroidales	4	4	7	6	7	5	12	2	3	1	11	5	5	3	7	5	7	11	8	0.13709	Bacteria	no info	Bacteroidetes	Bacteroidia
Eggerthellales	7	1	3	1	2	4	5	4	0	0	2	5	5	8	3	7	1	4	3	0.0812975	Bacteria	no info	Actinobacteria	Coriobacteriia
Actinomycetales	1	8	1	2	3	3	5	0	2	1	3	7	3	2	6	3	8	4	3	0.0676671	Bacteria	no info	Actinobacteria	Actinomycetia
Lactobacillales	2	5	4	0	5	2	2	0	2	1	4	6	3	7	13	1	6	2	3	0.0666936	Bacteria	no info	Firmicutes	Bacilli
Tissierellales	2	17	2	0	3	0	0	0	0	0.5	0	4	2	0	16	0	14	0	2	0.0432694	Bacteria	no info	Firmicutes	Tissierellia
Corynebacteriales	2	3	1	1	2	2	1	1	2	0	7	0	3	1	4	3	5	1	0	0.0427065	Bacteria	no info	Actinobacteria	Actinomycetia
Burkholderiales	3	4	1	4	3	0	2	0	0	1	2	1	0	4	3	0	2	2	0	0.0380808	Bacteria	no info	Proteobacteria	Betaproteobacteria
Pasteurellales	0	2	1	1	1	2	3	1	2	0	4	3	1	2	3	0	0	2	0	0.0312079	Bacteria	no info	Proteobacteria	Gammaproteobacteria
Micrococcales	0	1	1	1	1	2	1	2	0	0	5	1	2	0	3	1	5	2	0	0.0292906	Bacteria	no info	Actinobacteria	Actinomycetia
Veillonellales	2	4	0	0	1	2	0	0	0	0	2	4	3	1	2	2	5	0	2	0.0279208	Bacteria	no info	Firmicutes	Negativicutes
Neisseriales	3	0	1	0	3	1	0	2	0	0	0	1	3	0	2	0	1	3	2	0.0251594	Bacteria	no info	Proteobacteria	Betaproteobacteria
no info	1	1	0	0	2	0	1	1	0	0.5	1	1	0	1	14	0	2	3	1	0.0235437	no info	no info	no info	no info
Bacillales	0	7	0	0	1	1	2	0	1	0	0	3	0	2	4	1	3	0	2	0.022729	Bacteria	no info	Firmicutes	Bacilli
Bifidobacteriales	2	2	0	2	0	3	0	1	0	0	0	3	0	1	1	1	1	1	0	0.0218388	Bacteria	no info	Actinobacteria	Actinomycetia
Enterobacterales	1	4	0	0	2	0	0	0	0	1	1	4	2	1	1	0	3	1	0	0.0200048	Bacteria	no info	Proteobacteria	Gammaproteobacteria
Ophiostomatales	0	3	1	0	0	0	1	0	2	1	2	1	0	0	0	1	2	0	1	0.0198864	Eukaryota	Fungi	Ascomycota	Sordariomycetes
Spirochaetales	1	3	0	0	0	2	0	0	0	0	1	2	2	0	1	0	0	2	3	0.0168836	Bacteria	no info	Spirochaetes	Spirochaetia
Streptomycetales	0	0	0	0	2	0	1	0	0	1	1	1	0	0	3	0	0	0	1	0.011873	Bacteria	no info	Actinobacteria	Actinomycetia
Pseudomonadales	0	1	0	0	1	0	1	0	1	0	0	3	1	0	1	0	4	1	0	0.0115728	Bacteria	no info	Proteobacteria	Gammaproteobacteria
Chaetothyriales	0	1	0	0	2	0	0	0	0	0	2	0	1	1	2	0	2	3	0	0.0113209	Eukaryota	Fungi	Ascomycota	Eurotiomycetes
Propionibacteriales	0	1	0	0	1	0	1	1	0	0	0	1	0	0	0	0	0	2	3	0.0111125	Bacteria	no info	Actinobacteria	Actinomycetia
Selenomonadales	1	3	0	0	1	1	0	1	0	0	1	0	0	1	0	0	1	0	1	0.0110564	Bacteria	no info	Firmicutes	Negativicutes
Mucorales	0	1	0	1	1	0	0	1	0	0	1	1	1	0	0	0	2	1	0	0.0106757	Eukaryota	Fungi	Mucoromycota	Mucoromycetes
phylum_Firmicutes	0	2	0	0	1	0	1	0	1	0	0	1	0	3	1	0	0	0	0	0.00945819	Bacteria	no info	Firmicutes	phylum_Firmicutes
Coriobacteriales	0	1	0	0	1	0	0	2	0	0	0	1	0	0	2	0	2	0	0	0.0081051	Bacteria	no info	Actinobacteria	Coriobacteriia
Erysipelotrichales	0	2	0	1	0	1	0	0	0	0	1	0	1	0	0	0	0	1	0	0.0080267	Bacteria	no info	Firmicutes	Erysipelotrichia
Campylobacterales	0	1	0	0	0	0	0	0	0	1	0	0	1	1	0	0	0	0	0	0.00712343	Bacteria	no info	Proteobacteria	Epsilonproteobacteria
Hyphomicrobiales	0	1	0	0	0	0	0	0	0	1	0	1	0	0	0	0	1	0	0	0.00617619	Bacteria	no info	Proteobacteria	Alphaproteobacteria
Desulfovibrionales	0	1	0	0	0	0	0	1	0	0	0	1	0	0	0	1	1	0	0	0.00561924	Bacteria	no info	Proteobacteria	Deltaproteobacteria
Fusobacteriales	0	0	0	0	1	0	0	0	1	0	0	0	0	0	0	0	0	1	1	0.00520478	Bacteria	no info	Fusobacteria	Fusobacteriia
Flavobacteriales	0	0	0	0	0	0	0	0	0	0	0	1	0	2	1	0	1	1	0	0.00464209	Bacteria	no info	Bacteroidetes	Flavobacteriia
Caulobacterales	2	0	0	0	0	0	0	0	0	0	0	0	0	0	1	0	1	0	0	0.00361672	Bacteria	no info	Proteobacteria	Alphaproteobacteria
Rhodospirillales	1	1	0	0	0	0	0	0	0	0	1	0	0	0	0	0	0	0	0	0.00280388	Bacteria	no info	Proteobacteria	Alphaproteobacteria
Aeromonadales	0	0	1	0	0	0	0	0	0	0	0	0	0	0	0	0	1	0	0	0.00232587	Bacteria	no info	Proteobacteria	Gammaproteobacteria
Sphingomonadales	0	0	0	0	1	0	0	0	0	0	0	0	0	0	0	0	1	0	0	0.00146792	Bacteria	no info	Proteobacteria	Alphaproteobacteria
Synergistales	0	0	0	0	1	0	0	0	0	0	0	0	0	0	1	0	0	0	0	0.0014311	Bacteria	no info	Synergistetes	Synergistia
Xanthomonadales	0	0	0	0	0	0	1	0	0	0	0	0	0	0	0	0	0	0	0	0.00119617	Bacteria	no info	Proteobacteria	Gammaproteobacteria
Sphingobacteriales	0	0	0	0	0	0	0	0	0	0	0	1	0	0	0	0	0	0	0	0.000730994	Bacteria	no info	Bacteroidetes	Sphingobacteriia
any creature	0	1	0	0	0	0	0	0	0	0	0	0	0	0	0	0	0	0	0	0.000548246	any creature	any creature	any creature	any creature
class_Gammaproteobacteria	0	1	0	0	0	0	0	0	0	0	0	0	0	0	0	0	0	0	0	0.000548246	Bacteria	no info	Proteobacteria	Gammaproteobacteria
phylum_Ascomycota	0	0	0	0	0	0	0	0	0	0	0	0	0	0	1	0	0	0	0	0.000474158	Eukaryota	Fungi	Ascomycota	phylum_Ascomycota

## Sheet: family
Non-Human Peptides Revealed in Blood Reflect the Composition of Intestinal Microbiota
Corresponding author: Georgij Arapidi, arapidi@gmail.com
Additional file 8. Summary table of the amino acid sequences identified against the database of human and microbiota proteins HuMiProt90 in the blood serum samples of four healthy donors before a meal and 3, 5, 7 and 9 h after a meal
List of organisms (at the family level) that probably contain the identified sequences in their genomes (with spectral counting at the crossing)
family - name of family
P969..P993 - sample ids
Average - mean value of the persent of total spectral count
superkingdom - name of superkingdom
kingdom - name of kingdom
phylum - name of phylum
class - name of class
order - name of order
family	P969	P971	P972	P973	P974	P975	P976	P977	P978	P984	P985	P986	P987	P988	P989	P990	P991	P992	P993	Average	superkingdom	kingdom	phylum	class	order
Eggerthellaceae	7	1	3	1	2	4	5	4	0	0	2	5	5	8	3	7	1	4	3	0.0812975	Bacteria	no info	Actinobacteria	Coriobacteriia	Eggerthellales
Lachnospiraceae	1	6	2	1	3	3	3	4	5	1	2	6	3	6	10	1	14	4	2	0.0796917	Bacteria	no info	Firmicutes	Clostridia	Eubacteriales
Prevotellaceae	3	1	5	3	2	4	9	2	1	0	7	3	2	2	4	4	2	5	3	0.0773355	Bacteria	no info	Bacteroidetes	Bacteroidia	Bacteroidales
Actinomycetaceae	1	8	1	2	3	3	5	0	2	1	3	7	3	2	6	3	8	4	3	0.0676671	Bacteria	no info	Actinobacteria	Actinomycetia	Actinomycetales
Peptoniphilaceae	2	17	2	0	3	0	0	0	0	0.5	0	4	2	0	16	0	14	0	2	0.0432694	Bacteria	no info	Firmicutes	Tissierellia	Tissierellales
Corynebacteriaceae	2	2	1	1	1	2	0	1	2	0	7	0	3	1	4	3	5	1	0	0.0400051	Bacteria	no info	Actinobacteria	Actinomycetia	Corynebacteriales
Streptococcaceae	0	3	3	0	3	1	1	0	1	1	3	5	2	4	2	0	4	2	2	0.039307	Bacteria	no info	Firmicutes	Bacilli	Lactobacillales
no info	1	1	1	0	3	0	1	2	1	0.5	1	1	0	2	16	0	4	3	1	0.0332525	no info	no info	no info	no info	no info
Pasteurellaceae	0	2	1	1	1	2	3	1	2	0	4	3	1	2	3	0	0	2	0	0.0312079	Bacteria	no info	Proteobacteria	Gammaproteobacteria	Pasteurellales
Veillonellaceae	2	4	0	0	1	2	0	0	0	0	2	4	3	1	2	2	5	0	2	0.0279208	Bacteria	no info	Firmicutes	Negativicutes	Veillonellales
Neisseriaceae	3	0	1	0	3	1	0	2	0	0	0	1	3	0	2	0	1	3	2	0.0251594	Bacteria	no info	Proteobacteria	Betaproteobacteria	Neisseriales
Clostridiaceae	2	0	2	0	2	1	0	1	3	0	0	0	1	3	1	0	2	1	0	0.0242707	Bacteria	no info	Firmicutes	Clostridia	Eubacteriales
Bacteroidaceae	1	1	0	2	3	0	1	0	0	0	2	1	1	1	2	1	0	3	2	0.0237306	Bacteria	no info	Bacteroidetes	Bacteroidia	Bacteroidales
order_Eubacteriales	0	2	0	1	1	1	0	1	0	1	2	1	1	1	2	1	1	2	1	0.0235454	Bacteria	no info	Firmicutes	Clostridia	Eubacteriales
Bifidobacteriaceae	2	2	0	2	0	3	0	1	0	0	0	3	0	1	1	1	1	1	0	0.0218388	Bacteria	no info	Actinobacteria	Actinomycetia	Bifidobacteriales
Ophiostomataceae	0	3	1	0	0	0	1	0	2	1	2	1	0	0	0	1	2	0	1	0.0198864	Eukaryota	Fungi	Ascomycota	Sordariomycetes	Ophiostomatales
Treponemataceae	1	3	0	0	0	2	0	0	0	0	1	2	2	0	1	0	0	2	3	0.0168836	Bacteria	no info	Spirochaetes	Spirochaetia	Spirochaetales
Odoribacteraceae	0	0	2	0	0	1	0	0	1	1	0	0	1	0	0	0	1	2	1	0.0163726	Bacteria	no info	Bacteroidetes	Bacteroidia	Bacteroidales
Enterobacteriaceae	1	3	0	0	1	0	0	0	0	1	1	4	1	1	0	0	2	1	0	0.0163183	Bacteria	no info	Proteobacteria	Gammaproteobacteria	Enterobacterales
Alcaligenaceae	2	1	0	3	0	0	0	0	0	0	1	0	0	3	0	0	0	1	0	0.0152157	Bacteria	no info	Proteobacteria	Betaproteobacteria	Burkholderiales
Enterococcaceae	1	0	1	0	2	0	0	0	0	0	1	1	1	1	9	1	0	0	0	0.0150517	Bacteria	no info	Firmicutes	Bacilli	Lactobacillales
Comamonadaceae	1	0	1	1	2	0	2	0	0	0	0	0	0	1	1	0	0	1	0	0.0122363	Bacteria	no info	Proteobacteria	Betaproteobacteria	Burkholderiales
Streptomycetaceae	0	0	0	0	2	0	1	0	0	1	1	1	0	0	3	0	0	0	1	0.011873	Bacteria	no info	Actinobacteria	Actinomycetia	Streptomycetales
Micrococcaceae	0	0	0	1	1	1	0	0	0	0	2	0	1	0	0	1	2	1	0	0.0117287	Bacteria	no info	Actinobacteria	Actinomycetia	Micrococcales
Selenomonadaceae	1	3	0	0	1	1	0	1	0	0	1	0	0	1	0	0	1	0	1	0.0110564	Bacteria	no info	Firmicutes	Negativicutes	Selenomonadales
Mucoraceae	0	1	0	1	1	0	0	1	0	0	1	1	1	0	0	0	2	1	0	0.0106757	Eukaryota	Fungi	Mucoromycota	Mucoromycetes	Mucorales
Propionibacteriaceae	0	1	0	0	1	0	0	1	0	0	0	1	0	0	0	0	0	2	3	0.00991629	Bacteria	no info	Actinobacteria	Actinomycetia	Propionibacteriales
Cyphellophoraceae	0	1	0	0	2	0	0	0	0	0	1	0	1	1	1	0	2	3	0	0.00990687	Eukaryota	Fungi	Ascomycota	Eurotiomycetes	Chaetothyriales
phylum_Firmicutes	0	2	0	0	1	0	1	0	1	0	0	1	0	3	1	0	0	0	0	0.00945819	Bacteria	no info	Firmicutes	phylum_Firmicutes	phylum_Firmicutes
Paenibacillaceae	0	5	0	0	0	0	1	0	0	0	0	3	0	1	2	0	0	0	1	0.00935545	Bacteria	no info	Firmicutes	Bacilli	Bacillales
Pseudomonadaceae	0	0	0	0	1	0	1	0	1	0	0	2	1	0	1	0	3	0	0	0.00884268	Bacteria	no info	Proteobacteria	Gammaproteobacteria	Pseudomonadales
Lactobacillaceae	1	0	0	0	0	0	1	0	1	0	0	0	0	2	1	0	2	0	0	0.00801848	Bacteria	no info	Firmicutes	Bacilli	Lactobacillales
Oscillospiraceae	1	1	0	0	0	0	0	0	1	0	0	0	0	1	1	0	3	1	0	0.00782834	Bacteria	no info	Firmicutes	Clostridia	Eubacteriales
Porphyromonadaceae	0	1	0	0	1	0	1	0	1	0	0	1	0	0	0	0	1	0	1	0.00725132	Bacteria	no info	Bacteroidetes	Bacteroidia	Bacteroidales
Tannerellaceae	0	0	0	1	0	0	0	0	0	0	2	0	0	0	0	0	2	1	0	0.00623387	Bacteria	no info	Bacteroidetes	Bacteroidia	Bacteroidales
Bradyrhizobiaceae	0	1	0	0	0	0	0	0	0	1	0	1	0	0	0	0	1	0	0	0.00617619	Bacteria	no info	Proteobacteria	Alphaproteobacteria	Hyphomicrobiales
Dermacoccaceae	0	0	0	0	0	1	0	0	0	0	2	0	1	0	1	0	0	1	0	0.00595187	Bacteria	no info	Actinobacteria	Actinomycetia	Micrococcales
Campylobacteraceae	0	1	0	0	0	0	0	0	0	1	0	0	0	1	0	0	0	0	0	0.00592726	Bacteria	no info	Proteobacteria	Epsilonproteobacteria	Campylobacterales
Desulfovibrionaceae	0	1	0	0	0	0	0	1	0	0	0	1	0	0	0	1	1	0	0	0.00561924	Bacteria	no info	Proteobacteria	Deltaproteobacteria	Desulfovibrionales
Sutterellaceae	0	1	0	0	0	0	0	0	0	1	0	0	0	0	0	0	1	0	0	0.0054452	Bacteria	no info	Proteobacteria	Betaproteobacteria	Burkholderiales
Fusobacteriaceae	0	0	0	0	1	0	0	0	1	0	0	0	0	0	0	0	0	1	1	0.00520478	Bacteria	no info	Fusobacteria	Fusobacteriia	Fusobacteriales
Burkholderiaceae	0	2	0	0	1	0	0	0	0	0	1	1	0	0	2	0	1	0	0	0.00518358	Bacteria	no info	Proteobacteria	Betaproteobacteria	Burkholderiales
Peptostreptococcaceae	1	0	0	0	0	0	0	0	0	0	0	0	0	0	1	0	1	0	2	0.00486833	Bacteria	no info	Firmicutes	Clostridia	Eubacteriales
Brevibacteriaceae	0	0	1	0	0	0	0	1	0	0	1	0	0	0	0	0	0	0	0	0.00470405	Bacteria	no info	Actinobacteria	Actinomycetia	Micrococcales
Dermabacteraceae	0	1	0	0	0	0	0	1	0	0	0	1	0	0	2	0	1	0	0	0.00468786	Bacteria	no info	Actinobacteria	Actinomycetia	Micrococcales
Dysgonomonadaceae	0	1	0	0	1	0	1	0	0	0	0	0	0	0	0	0	1	0	1	0.00449604	Bacteria	no info	Bacteroidetes	Bacteroidia	Bacteroidales
Coriobacteriaceae	0	0	0	0	0	0	0	2	0	0	0	0	0	0	0	0	1	0	0	0.00440962	Bacteria	no info	Actinobacteria	Coriobacteriia	Coriobacteriales
Erysipelotrichaceae	0	2	0	0	0	0	0	0	0	0	1	0	1	0	0	0	0	1	0	0.00417236	Bacteria	no info	Firmicutes	Erysipelotrichia	Erysipelotrichales
Atopobiaceae	0	1	0	0	1	0	0	0	0	0	0	1	0	0	2	0	1	0	0	0.00369548	Bacteria	no info	Actinobacteria	Coriobacteriia	Coriobacteriales
Caulobacteraceae	2	0	0	0	0	0	0	0	0	0	0	0	0	0	1	0	1	0	0	0.00361672	Bacteria	no info	Proteobacteria	Alphaproteobacteria	Caulobacterales
Staphylococcaceae	0	2	0	0	0	0	1	0	0	0	0	0	0	1	0	0	0	0	0	0.00328571	Bacteria	no info	Firmicutes	Bacilli	Bacillales
Thermoactinomycetaceae	0	0	0	0	0	0	0	0	0	0	0	0	0	0	0	1	0	0	1	0.0031634	Bacteria	no info	Firmicutes	Bacilli	Bacillales
Aerococcaceae	0	2	0	0	0	0	0	0	0	0	0	0	0	0	1	0	0	0	1	0.00285435	Bacteria	no info	Firmicutes	Bacilli	Lactobacillales
Acetobacteraceae	1	1	0	0	0	0	0	0	0	0	1	0	0	0	0	0	0	0	0	0.00280388	Bacteria	no info	Proteobacteria	Alphaproteobacteria	Rhodospirillales
Moraxellaceae	0	1	0	0	0	0	0	0	0	0	0	1	0	0	0	0	1	1	0	0.00273008	Bacteria	no info	Proteobacteria	Gammaproteobacteria	Pseudomonadales
Mycobacteriaceae	0	1	0	0	1	0	1	0	0	0	0	0	0	0	0	0	0	0	0	0.00270136	Bacteria	no info	Actinobacteria	Actinomycetia	Corynebacteriales
Weeksellaceae	0	0	0	0	0	0	0	0	0	0	0	1	0	0	1	0	1	1	0	0.00265599	Bacteria	no info	Bacteroidetes	Flavobacteriia	Flavobacteriales
Coprobacillaceae	0	0	0	1	0	0	0	0	0	0	0	0	0	0	0	0	0	0	0	0.00239234	Bacteria	no info	Firmicutes	Erysipelotrichia	Erysipelotrichales
Aeromonadaceae	0	0	1	0	0	0	0	0	0	0	0	0	0	0	0	0	1	0	0	0.00232587	Bacteria	no info	Proteobacteria	Gammaproteobacteria	Aeromonadales
Morganellaceae	0	0	0	0	1	0	0	0	0	0	0	0	1	0	0	0	0	0	0	0.00215311	Bacteria	no info	Proteobacteria	Gammaproteobacteria	Enterobacterales
Flavobacteriaceae	0	0	0	0	0	0	0	0	0	0	0	0	0	2	0	0	0	0	0	0.0019861	Bacteria	no info	Bacteroidetes	Flavobacteriia	Flavobacteriales
Kytococcaceae	0	0	0	0	0	0	1	0	0	0	0	0	0	0	0	0	1	0	0	0.00170716	Bacteria	no info	Actinobacteria	Actinomycetia	Micrococcales
order_Enterobacterales	0	1	0	0	0	0	0	0	0	0	0	0	0	0	1	0	1	0	0	0.00153339	Bacteria	no info	Proteobacteria	Gammaproteobacteria	Enterobacterales
Sphingomonadaceae	0	0	0	0	1	0	0	0	0	0	0	0	0	0	0	0	1	0	0	0.00146792	Bacteria	no info	Proteobacteria	Alphaproteobacteria	Sphingomonadales
Carnobacteriaceae	0	0	0	0	0	1	0	0	0	0	0	0	0	0	0	0	0	0	0	0.00146199	Bacteria	no info	Firmicutes	Bacilli	Lactobacillales
order_Erysipelotrichales	0	0	0	0	0	1	0	0	0	0	0	0	0	0	0	0	0	0	0	0.00146199	Bacteria	no info	Firmicutes	Erysipelotrichia	Erysipelotrichales
Planococcaceae	0	0	0	0	0	1	0	0	0	0	0	0	0	0	0	0	0	0	0	0.00146199	Bacteria	no info	Firmicutes	Bacilli	Bacillales
Synergistaceae	0	0	0	0	1	0	0	0	0	0	0	0	0	0	1	0	0	0	0	0.0014311	Bacteria	no info	Synergistetes	Synergistia	Synergistales
Herpotrichiellaceae	0	0	0	0	0	0	0	0	0	0	1	0	0	0	1	0	0	0	0	0.00141401	Eukaryota	Fungi	Ascomycota	Eurotiomycetes	Chaetothyriales
Eubacteriaceae	0	0	0	0	0	0	1	0	0	0	0	0	0	0	0	0	0	0	0	0.00119617	Bacteria	no info	Firmicutes	Clostridia	Eubacteriales
Helicobacteraceae	0	0	0	0	0	0	0	0	0	0	0	0	1	0	0	0	0	0	0	0.00119617	Bacteria	no info	Proteobacteria	Epsilonproteobacteria	Campylobacterales
Nocardioidaceae	0	0	0	0	0	0	1	0	0	0	0	0	0	0	0	0	0	0	0	0.00119617	Bacteria	no info	Actinobacteria	Actinomycetia	Propionibacteriales
Rikenellaceae	0	0	0	0	0	0	0	0	0	0	0	0	1	0	0	0	0	0	0	0.00119617	Bacteria	no info	Bacteroidetes	Bacteroidia	Bacteroidales
Xanthomonadaceae	0	0	0	0	0	0	1	0	0	0	0	0	0	0	0	0	0	0	0	0.00119617	Bacteria	no info	Proteobacteria	Gammaproteobacteria	Xanthomonadales
Christensenellaceae	0	0	0	0	0	0	0	0	0	0	0	1	0	0	0	0	0	0	0	0.000730994	Bacteria	no info	Firmicutes	Clostridia	Eubacteriales
Peptococcaceae	0	0	0	0	0	0	0	0	0	0	0	1	0	0	0	0	0	0	0	0.000730994	Bacteria	no info	Firmicutes	Clostridia	Eubacteriales
Sphingobacteriaceae	0	0	0	0	0	0	0	0	0	0	0	1	0	0	0	0	0	0	0	0.000730994	Bacteria	no info	Bacteroidetes	Sphingobacteriia	Sphingobacteriales
any creature	0	1	0	0	0	0	0	0	0	0	0	0	0	0	0	0	0	0	0	0.000548246	any creature	any creature	any creature	any creature	any creature
class_Gammaproteobacteria	0	1	0	0	0	0	0	0	0	0	0	0	0	0	0	0	0	0	0	0.000548246	Bacteria	no info	Proteobacteria	Gammaproteobacteria	class_Gammaproteobacteria
Bacillaceae	0	0	0	0	0	0	0	0	0	0	0	0	0	0	0	0	1	0	0	0.000510986	Bacteria	no info	Firmicutes	Bacilli	Bacillales
Microbacteriaceae	0	0	0	0	0	0	0	0	0	0	0	0	0	0	0	0	1	0	0	0.000510986	Bacteria	no info	Actinobacteria	Actinomycetia	Micrococcales
order_Bacteroidales	0	0	0	0	0	0	0	0	0	0	0	0	0	0	1	0	0	0	0	0.000474158	Bacteria	no info	Bacteroidetes	Bacteroidia	Bacteroidales
phylum_Ascomycota	0	0	0	0	0	0	0	0	0	0	0	0	0	0	1	0	0	0	0	0.000474158	Eukaryota	Fungi	Ascomycota	phylum_Ascomycota	phylum_Ascomycota

## Sheet: genus
Non-Human Peptides Revealed in Blood Reflect the Composition of Intestinal Microbiota
Corresponding author: Georgij Arapidi, arapidi@gmail.com
Additional file 8. Summary table of the amino acid sequences identified against the database of human and microbiota proteins HuMiProt90 in the blood serum samples of four healthy donors before a meal and 3, 5, 7 and 9 h after a meal
List of organisms (at the genus level) that probably contain the identified sequences in their genomes (with spectral counting at the crossing)
genum - name of genus
P969..P993 - sample ids
Average - mean value of the persent of total spectral count
superkingdom - name of superkingdom
kingdom - name of kingdom
phylum - name of phylum
class - name of class
order - name of order
family - name of family
genus	P969	P971	P972	P973	P974	P975	P976	P977	P978	P984	P985	P986	P987	P988	P989	P990	P991	P992	P993	Average	superkingdom	kingdom	phylum	class	order	family
Slackia	7	1	3	1	2	4	5	4	0	0	2	5	5	8	3	7	1	4	3	0.0812975	Bacteria	no info	Actinobacteria	Coriobacteriia	Eggerthellales	Eggerthellaceae
Prevotella	3	1	5	3	2	4	9	2	1	0	7	2	2	2	4	4	2	5	3	0.0766045	Bacteria	no info	Bacteroidetes	Bacteroidia	Bacteroidales	Prevotellaceae
no info	2.75	7.75	2	0	3.5	0.75	1.75	3.5	2	1.25	2	5	2.5	8	16.5	0.75	8.75	5.5	3	0.0735841	no info	no info	no info	no info	no info	no info
Schaalia	0	1	1	2	1	3	5	0	1	0	3	1	2	1	1	2	2	4	3	0.0402978	Bacteria	no info	Actinobacteria	Actinomycetia	Actinomycetales	Actinomycetaceae
Corynebacterium	2	2	1	1	1	2	0	1	2	0	7	0	3	1	4	3	5	1	0	0.0400051	Bacteria	no info	Actinobacteria	Actinomycetia	Corynebacteriales	Corynebacteriaceae
Streptococcus	0	3	3	0	3	1	1	0	1	1	3	5	2	4	2	0	4	2	2	0.039307	Bacteria	no info	Firmicutes	Bacilli	Lactobacillales	Streptococcaceae
Haemophilus	0	0	1	1	1	1	3	1	2	0	4	2	1	2	3	0	0	1	0	0.0269786	Bacteria	no info	Proteobacteria	Gammaproteobacteria	Pasteurellales	Pasteurellaceae
Anaeroglobus	2	2	0	0	1	2	0	0	0	0	2	3	3	1	2	2	3	0	2	0.0250713	Bacteria	no info	Firmicutes	Negativicutes	Veillonellales	Veillonellaceae
order_Eubacteriales	0	2	0	1	1	1	0	1	0	1	2	1	1	1	2	1	1	2	1	0.0235454	Bacteria	no info	Firmicutes	Clostridia	Eubacteriales	order_Eubacteriales
Sporothrix	0	3	1	0	0	0	1	0	2	1	2	1	0	0	0	1	2	0	1	0.0198864	Eukaryota	Fungi	Ascomycota	Sordariomycetes	Ophiostomatales	Ophiostomataceae
Actinomyces	0	6	0	0	0	0	0	0	1	1	0	3	0	1	4	1	6	0	0	0.019728	Bacteria	no info	Actinobacteria	Actinomycetia	Actinomycetales	Actinomycetaceae
Helcococcus	0	11	1	0	0	0	0	0	0	0	0	0	0	0	11	0	9	0	0	0.0176602	Bacteria	no info	Firmicutes	Tissierellia	Tissierellales	Peptoniphilaceae
Treponema	1	3	0	0	0	2	0	0	0	0	1	2	2	0	1	0	0	2	3	0.0168836	Bacteria	no info	Spirochaetes	Spirochaetia	Spirochaetales	Treponemataceae
Clostridium	1	0	2	0	0	0	0	1	3	0	0	0	1	1	0	0	1	1	0	0.0166078	Bacteria	no info	Firmicutes	Clostridia	Eubacteriales	Clostridiaceae
Phocaeicola	0	1	0	2	0	0	1	0	0	0	1	0	1	0	1	1	0	3	2	0.0164059	Bacteria	no info	Bacteroidetes	Bacteroidia	Bacteroidales	Bacteroidaceae
Odoribacter	0	0	2	0	0	1	0	0	1	1	0	0	1	0	0	0	1	2	1	0.0163726	Bacteria	no info	Bacteroidetes	Bacteroidia	Bacteroidales	Odoribacteraceae
Peptoniphilus	1	2	1	0	1	0	0	0	0	0.5	0	3	2	0	3	0	4	0	0	0.0154288	Bacteria	no info	Firmicutes	Tissierellia	Tissierellales	Peptoniphilaceae
Enterococcus	1	0	1	0	2	0	0	0	0	0	1	1	1	1	9	1	0	0	0	0.0150517	Bacteria	no info	Firmicutes	Bacilli	Lactobacillales	Enterococcaceae
Neisseria	2	0	1	0	2	0	0	1	0	0	0	0	2	0	1	0	1	2	0	0.0135668	Bacteria	no info	Proteobacteria	Betaproteobacteria	Neisseriales	Neisseriaceae
Achromobacter	1	0	0	3	0	0	0	0	0	0	1	0	0	3	0	0	0	1	0	0.0133517	Bacteria	no info	Proteobacteria	Betaproteobacteria	Burkholderiales	Alcaligenaceae
Delftia	1	0	1	1	2	0	2	0	0	0	0	0	0	1	1	0	0	1	0	0.0122363	Bacteria	no info	Proteobacteria	Betaproteobacteria	Burkholderiales	Comamonadaceae
Streptomyces	0	0	0	0	2	0	1	0	0	1	1	1	0	0	3	0	0	0	1	0.011873	Bacteria	no info	Actinobacteria	Actinomycetia	Streptomycetales	Streptomycetaceae
Anaerostipes	0	1	1	1	0	1	0	1	1	0	1	1	0	0	0	0	0	0	0	0.0118619	Bacteria	no info	Firmicutes	Clostridia	Eubacteriales	Lachnospiraceae
Mucor	0	1	0	1	1	0	0	1	0	0	1	1	1	0	0	0	2	1	0	0.0106757	Eukaryota	Fungi	Mucoromycota	Mucoromycetes	Mucorales	Mucoraceae
Bifidobacterium	0	0	0	1	0	2	0	1	0	0	0	2	0	1	0	0	0	1	0	0.0106605	Bacteria	no info	Actinobacteria	Actinomycetia	Bifidobacteriales	Bifidobacteriaceae
Kocuria	0	0	0	1	0	1	0	0	0	0	2	0	1	0	0	1	1	1	0	0.0102607	Bacteria	no info	Actinobacteria	Actinomycetia	Micrococcales	Micrococcaceae
Cyphellophora	0	1	0	0	2	0	0	0	0	0	1	0	1	1	1	0	2	3	0	0.00990687	Eukaryota	Fungi	Ascomycota	Eurotiomycetes	Chaetothyriales	Cyphellophoraceae
phylum_Firmicutes	0	2	0	0	1	0	1	0	1	0	0	1	0	3	1	0	0	0	0	0.00945819	Bacteria	no info	Firmicutes	phylum_Firmicutes	phylum_Firmicutes	phylum_Firmicutes
Pseudomonas	0	0	0	0	1	0	1	0	1	0	0	2	1	0	1	0	3	0	0	0.00884268	Bacteria	no info	Proteobacteria	Gammaproteobacteria	Pseudomonadales	Pseudomonadaceae
Selenomonas	0	1	0	0	1	1	0	1	0	0	1	0	0	1	0	0	1	0	1	0.00864407	Bacteria	no info	Firmicutes	Negativicutes	Selenomonadales	Selenomonadaceae
Mediterraneibacter	0.25	1.25	0	0	1.5	0.25	0.25	0.5	0	0.25	0	1	0.5	0	0.5	0.25	1.25	0	0.5	0.00850202	Bacteria	no info	Firmicutes	Clostridia	Eubacteriales	Lachnospiraceae
Enterocloster	0	0	0	0	0	0	2	1	0	0	0	0	0	0	2	0	6	0	0	0.0083559	Bacteria	no info	Firmicutes	Clostridia	Eubacteriales	Lachnospiraceae
Simonsiella	1	0	0	0	0	1	0	1	0	0	0	1	0	0	0	0	0	0	2	0.00802548	Bacteria	no info	Proteobacteria	Betaproteobacteria	Neisseriales	Neisseriaceae
Bacteroides	1	0	0	0	3	0	0	0	0	0	1	1	0	1	1	0	0	0	0	0.00732465	Bacteria	no info	Bacteroidetes	Bacteroidia	Bacteroidales	Bacteroidaceae
Porphyromonas	0	1	0	0	1	0	1	0	1	0	0	1	0	0	0	0	1	0	1	0.00725132	Bacteria	no info	Bacteroidetes	Bacteroidia	Bacteroidales	Porphyromonadaceae
Hungatella	1	0	0	0	2	1	0	0	0	0	0	0	0	1	1	0	1	0	0	0.00666985	Bacteria	no info	Firmicutes	Clostridia	Eubacteriales	Clostridiaceae
Parabacteroides	0	0	0	1	0	0	0	0	0	0	2	0	0	0	0	0	2	1	0	0.00623387	Bacteria	no info	Bacteroidetes	Bacteroidia	Bacteroidales	Tannerellaceae
Afipia	0	1	0	0	0	0	0	0	0	1	0	1	0	0	0	0	1	0	0	0.00617619	Bacteria	no info	Proteobacteria	Alphaproteobacteria	Hyphomicrobiales	Bradyrhizobiaceae
Citrobacter	0	0	0	0	0	0	0	0	0	1	1	1	0	0	0	0	0	0	0	0.00605681	Bacteria	no info	Proteobacteria	Gammaproteobacteria	Enterobacterales	Enterobacteriaceae
Dermacoccus	0	0	0	0	0	1	0	0	0	0	2	0	1	0	1	0	0	1	0	0.00595187	Bacteria	no info	Actinobacteria	Actinomycetia	Micrococcales	Dermacoccaceae
Gardnerella	2	1	0	0	0	1	0	0	0	0	0	0	0	0	1	0	1	0	0	0.00562696	Bacteria	no info	Actinobacteria	Actinomycetia	Bifidobacteriales	Bifidobacteriaceae
Sutterella	0	1	0	0	0	0	0	0	0	1	0	0	0	0	0	0	1	0	0	0.0054452	Bacteria	no info	Proteobacteria	Betaproteobacteria	Burkholderiales	Sutterellaceae
Parvimonas	0	4	0	0	1	0	0	0	0	0	0	1	0	0	2	0	1	0	0	0.00534022	Bacteria	no info	Firmicutes	Tissierellia	Tissierellales	Peptoniphilaceae
Fusobacterium	0	0	0	0	1	0	0	0	1	0	0	0	0	0	0	0	0	1	1	0.00520478	Bacteria	no info	Fusobacteria	Fusobacteriia	Fusobacteriales	Fusobacteriaceae
Bilophila	0	0	0	0	0	0	0	1	0	0	0	1	0	0	0	1	1	0	0	0.005071	Bacteria	no info	Proteobacteria	Deltaproteobacteria	Desulfovibrionales	Desulfovibrionaceae
Gemella	0	0	0	0	1	0	0	0	1	0	0	0	0	0	2	0	2	0	0	0.00495152	Bacteria	no info	Firmicutes	Bacilli	Bacillales	no info
Anaerococcus	1	0	0	0	1	0	0	0	0	0	0	0	0	0	0	0	0	0	2	0.00484012	Bacteria	no info	Firmicutes	Tissierellia	Tissierellales	Peptoniphilaceae
Scardovia	0	1	0	1	0	0	0	0	0	0	0	0	0	0	0	1	0	0	0	0.00482029	Bacteria	no info	Actinobacteria	Actinomycetia	Bifidobacteriales	Bifidobacteriaceae
Aneurinibacillus	0	3	0	0	0	0	0	0	0	0	0	3	0	0	2	0	0	0	0	0.00478604	Bacteria	no info	Firmicutes	Bacilli	Bacillales	Paenibacillaceae
Brevibacterium	0	0	1	0	0	0	0	1	0	0	1	0	0	0	0	0	0	0	0	0.00470405	Bacteria	no info	Actinobacteria	Actinomycetia	Micrococcales	Brevibacteriaceae
Dermabacter	0	1	0	0	0	0	0	1	0	0	0	1	0	0	2	0	1	0	0	0.00468786	Bacteria	no info	Actinobacteria	Actinomycetia	Micrococcales	Dermabacteraceae
Paenibacillus	0	2	0	0	0	0	1	0	0	0	0	0	0	1	0	0	0	0	1	0.00456941	Bacteria	no info	Firmicutes	Bacilli	Bacillales	Paenibacillaceae
Dysgonomonas	0	1	0	0	1	0	1	0	0	0	0	0	0	0	0	0	1	0	1	0.00449604	Bacteria	no info	Bacteroidetes	Bacteroidia	Bacteroidales	Dysgonomonadaceae
Collinsella	0	0	0	0	0	0	0	2	0	0	0	0	0	0	0	0	1	0	0	0.00440962	Bacteria	no info	Actinobacteria	Coriobacteriia	Coriobacteriales	Coriobacteriaceae
Aliarcobacter	0	0	0	0	0	0	0	0	0	1	0	0	0	0	0	0	0	0	0	0.00438596	Bacteria	no info	Proteobacteria	Epsilonproteobacteria	Campylobacterales	Campylobacteraceae
family_Actinomycetaceae	0	0	0	0	2	0	0	0	0	0	0	1	1	0	1	0	0	0	0	0.0043152	Bacteria	no info	Actinobacteria	Actinomycetia	Actinomycetales	Actinomycetaceae
Arachnia	0	0	0	0	0	0	0	1	0	0	0	0	0	0	0	0	0	1	1	0.00417286	Bacteria	no info	Actinobacteria	Actinomycetia	Propionibacteriales	Propionibacteriaceae
Ralstonia	0	1	0	0	1	0	0	0	0	0	1	1	0	0	1	0	1	0	0	0.00416117	Bacteria	no info	Proteobacteria	Betaproteobacteria	Burkholderiales	Burkholderiaceae
Lactobacillus	0	0	0	0	0	0	0	0	1	0	0	0	0	2	0	0	0	0	0	0.00401039	Bacteria	no info	Firmicutes	Bacilli	Lactobacillales	Lactobacillaceae
Brevundimonas	2	0	0	0	0	0	0	0	0	0	0	0	0	0	1	0	1	0	0	0.00361672	Bacteria	no info	Proteobacteria	Alphaproteobacteria	Caulobacterales	Caulobacteraceae
Propionibacterium	0	1	0	0	1	0	0	0	0	0	0	1	0	0	0	0	0	0	1	0.00351987	Bacteria	no info	Actinobacteria	Actinomycetia	Propionibacteriales	Propionibacteriaceae
Lachnoclostridium	0	0	0	0	0	0	0	0	1	0	0	0	0	0	0	0	0	1.5	0	0.00343407	Bacteria	no info	Firmicutes	Clostridia	Eubacteriales	Lachnospiraceae
Faecalibacterium	1	0	0	0	0	0	0	0	1	0	0	0	0	0	0	0	0	0	0	0.00334008	Bacteria	no info	Firmicutes	Clostridia	Eubacteriales	Oscillospiraceae
Staphylococcus	0	2	0	0	0	0	1	0	0	0	0	0	0	1	0	0	0	0	0	0.00328571	Bacteria	no info	Firmicutes	Bacilli	Bacillales	Staphylococcaceae
family_Enterobacteriaceae	0	1	0	0	0	0	0	0	0	0	0	0	1	1	0	0	1	0	0	0.00324845	Bacteria	no info	Proteobacteria	Gammaproteobacteria	Enterobacterales	Enterobacteriaceae
Desmospora	0	0	0	0	0	0	0	0	0	0	0	0	0	0	0	1	0	0	1	0.0031634	Bacteria	no info	Firmicutes	Bacilli	Bacillales	Thermoactinomycetaceae
Dorea	0	0	0	0	0	0	0	0	1	0	0	0	0	1	0	0	0	0	0	0.00301734	Bacteria	no info	Firmicutes	Clostridia	Eubacteriales	Lachnospiraceae
Escherichia	1	0	0	0	0	0	0	0	0	0	0	0	0	0	0	0	1	1	0	0.00276663	Bacteria	no info	Proteobacteria	Gammaproteobacteria	Enterobacterales	Enterobacteriaceae
Mycobacterium	0	1	0	0	1	0	1	0	0	0	0	0	0	0	0	0	0	0	0	0.00270136	Bacteria	no info	Actinobacteria	Actinomycetia	Corynebacteriales	Mycobacteriaceae
Peptoanaerobacter	0	0	0	0	0	0	0	0	0	0	0	0	0	0	1	0	0.5	0	1.5	0.0026552	Bacteria	no info	Firmicutes	Clostridia	Eubacteriales	Peptostreptococcaceae
family_Selenomonadaceae	1	2	0	0	0	0	0	0	0	0	0	0	0	0	0	0	0	0	0	0.00241228	Bacteria	no info	Firmicutes	Negativicutes	Selenomonadales	Selenomonadaceae
Pasteurella	0	0	0	0	0	1	0	0	0	0	0	0	0	0	0	0	0	1	0	0.00240184	Bacteria	no info	Proteobacteria	Gammaproteobacteria	Pasteurellales	Pasteurellaceae
Eggerthia	0	0	0	1	0	0	0	0	0	0	0	0	0	0	0	0	0	0	0	0.00239234	Bacteria	no info	Firmicutes	Erysipelotrichia	Erysipelotrichales	Coprobacillaceae
Aerococcus	0	2	0	0	0	0	0	0	0	0	0	0	0	0	0	0	0	0	1	0.00238019	Bacteria	no info	Firmicutes	Bacilli	Lactobacillales	Aerococcaceae
Aeromonas	0	0	1	0	0	0	0	0	0	0	0	0	0	0	0	0	1	0	0	0.00232587	Bacteria	no info	Proteobacteria	Gammaproteobacteria	Aeromonadales	Aeromonadaceae
Cutibacterium	0	0	0	0	0	0	0	0	0	0	0	0	0	0	0	0	0	1	1	0.00222355	Bacteria	no info	Actinobacteria	Actinomycetia	Propionibacteriales	Propionibacteriaceae
Proteus	0	0	0	0	1	0	0	0	0	0	0	0	1	0	0	0	0	0	0	0.00215311	Bacteria	no info	Proteobacteria	Gammaproteobacteria	Enterobacterales	Morganellaceae
Bergeyella	0	0	0	0	0	0	0	0	0	0	0	1	0	0	1	0	0	1	0	0.002145	Bacteria	no info	Bacteroidetes	Flavobacteriia	Flavobacteriales	Weeksellaceae
Kingella	0	0	0	0	0	0	0	0	0	0	0	0	1	0	0	0	0	1	0	0.00213602	Bacteria	no info	Proteobacteria	Betaproteobacteria	Neisseriales	Neisseriaceae
Trueperella	1	0	0	0	0	0	0	0	0	0	0	1	0	0	0	0	0	0	0	0.00204678	Bacteria	no info	Actinobacteria	Actinomycetia	Actinomycetales	Actinomycetaceae
Capnocytophaga	0	0	0	0	0	0	0	0	0	0	0	0	0	2	0	0	0	0	0	0.0019861	Bacteria	no info	Bacteroidetes	Flavobacteriia	Flavobacteriales	Flavobacteriaceae
Anaerotruncus	0	0	0	0	0	0	0	0	0	0	0	0	0	0	0	0	2	1	0	0.00196182	Bacteria	no info	Firmicutes	Clostridia	Eubacteriales	Oscillospiraceae
Atopobium	0	0	0	0	1	0	0	0	0	0	0	0	0	0	1	0	1	0	0	0.00194208	Bacteria	no info	Actinobacteria	Coriobacteriia	Coriobacteriales	Atopobiaceae
Catonella	0	0	0	0	0	1	0	0	0	0	0	0	0	0	1	0	0	0	0	0.00193615	Bacteria	no info	Firmicutes	Clostridia	Eubacteriales	Lachnospiraceae
Candidatus Stoquefichus	0	0	0	0	0	0	0	0	0	0	1	0	0	0	0	0	0	1	0	0.0018797	Bacteria	no info	Firmicutes	Erysipelotrichia	Erysipelotrichales	Erysipelotrichaceae
Oligella	1	1	0	0	0	0	0	0	0	0	0	0	0	0	0	0	0	0	0	0.00186404	Bacteria	no info	Proteobacteria	Betaproteobacteria	Burkholderiales	Alcaligenaceae
family_Pasteurellaceae	0	2	0	0	0	0	0	0	0	0	0	1	0	0	0	0	0	0	0	0.00182749	Bacteria	no info	Proteobacteria	Gammaproteobacteria	Pasteurellales	Pasteurellaceae
Raoultella	0	2	0	0	0	0	0	0	0	0	0	1	0	0	0	0	0	0	0	0.00182749	Bacteria	no info	Proteobacteria	Gammaproteobacteria	Enterobacterales	Enterobacteriaceae
Moraxella	0	1	0	0	0	0	0	0	0	0	0	1	0	0	0	0	1	0	0	0.00179023	Bacteria	no info	Proteobacteria	Gammaproteobacteria	Pseudomonadales	Moraxellaceae
Olsenella	0	1	0	0	0	0	0	0	0	0	0	1	0	0	1	0	0	0	0	0.0017534	Bacteria	no info	Actinobacteria	Coriobacteriia	Coriobacteriales	Atopobiaceae
Kytococcus	0	0	0	0	0	0	1	0	0	0	0	0	0	0	0	0	1	0	0	0.00170716	Bacteria	no info	Actinobacteria	Actinomycetia	Micrococcales	Kytococcaceae
Klebsiella	0	0	0	0	1	0	0	0	0	0	0	1	0	0	0	0	0	0	0	0.00168793	Bacteria	no info	Proteobacteria	Gammaproteobacteria	Enterobacterales	Enterobacteriaceae
Campylobacter	0	1	0	0	0	0	0	0	0	0	0	0	0	1	0	0	0	0	0	0.00154129	Bacteria	no info	Proteobacteria	Epsilonproteobacteria	Campylobacterales	Campylobacteraceae
order_Enterobacterales	0	1	0	0	0	0	0	0	0	0	0	0	0	0	1	0	1	0	0	0.00153339	Bacteria	no info	Proteobacteria	Gammaproteobacteria	Enterobacterales	order_Enterobacterales
Rothia	0	0	0	0	1	0	0	0	0	0	0	0	0	0	0	0	1	0	0	0.00146792	Bacteria	no info	Actinobacteria	Actinomycetia	Micrococcales	Micrococcaceae
Sphingobium	0	0	0	0	1	0	0	0	0	0	0	0	0	0	0	0	1	0	0	0.00146792	Bacteria	no info	Proteobacteria	Alphaproteobacteria	Sphingomonadales	Sphingomonadaceae
Dolosigranulum	0	0	0	0	0	1	0	0	0	0	0	0	0	0	0	0	0	0	0	0.00146199	Bacteria	no info	Firmicutes	Bacilli	Lactobacillales	Carnobacteriaceae
order_Erysipelotrichales	0	0	0	0	0	1	0	0	0	0	0	0	0	0	0	0	0	0	0	0.00146199	Bacteria	no info	Firmicutes	Erysipelotrichia	Erysipelotrichales	order_Erysipelotrichales
Sporosarcina	0	0	0	0	0	1	0	0	0	0	0	0	0	0	0	0	0	0	0	0.00146199	Bacteria	no info	Firmicutes	Bacilli	Bacillales	Planococcaceae
Eikenella	0	0	0	0	1	0	0	0	0	0	0	0	0	0	1	0	0	0	0	0.0014311	Bacteria	no info	Proteobacteria	Betaproteobacteria	Neisseriales	Neisseriaceae
Coprococcus	0	0	0	0	0	0	0	0	0	0	1	0	0	0	1	0	0	0	0	0.00141401	Bacteria	no info	Firmicutes	Clostridia	Eubacteriales	Lachnospiraceae
Exophiala	0	0	0	0	0	0	0	0	0	0	1	0	0	0	1	0	0	0	0	0.00141401	Eukaryota	Fungi	Ascomycota	Eurotiomycetes	Chaetothyriales	Herpotrichiellaceae
Pediococcus	1	0	0	0	0	0	0	0	0	0	0	0	0	0	0	0	0	0	0	0.00131579	Bacteria	no info	Firmicutes	Bacilli	Lactobacillales	Lactobacillaceae
Peptostreptococcus	1	0	0	0	0	0	0	0	0	0	0	0	0	0	0	0	0	0	0	0.00131579	Bacteria	no info	Firmicutes	Clostridia	Eubacteriales	Peptostreptococcaceae
Dialister	0	0	0	0	0	0	0	0	0	0	0	1	0	0	0	0	1	0	0	0.00124198	Bacteria	no info	Firmicutes	Negativicutes	Veillonellales	Veillonellaceae
Aeromicrobium	0	0	0	0	0	0	1	0	0	0	0	0	0	0	0	0	0	0	0	0.00119617	Bacteria	no info	Actinobacteria	Actinomycetia	Propionibacteriales	Nocardioidaceae
Alistipes	0	0	0	0	0	0	0	0	0	0	0	0	1	0	0	0	0	0	0	0.00119617	Bacteria	no info	Bacteroidetes	Bacteroidia	Bacteroidales	Rikenellaceae
Amedibacillus	0	0	0	0	0	0	0	0	0	0	0	0	1	0	0	0	0	0	0	0.00119617	Bacteria	no info	Firmicutes	Erysipelotrichia	Erysipelotrichales	Erysipelotrichaceae
Eubacterium	0	0	0	0	0	0	1	0	0	0	0	0	0	0	0	0	0	0	0	0.00119617	Bacteria	no info	Firmicutes	Clostridia	Eubacteriales	Eubacteriaceae
Helicobacter	0	0	0	0	0	0	0	0	0	0	0	0	1	0	0	0	0	0	0	0.00119617	Bacteria	no info	Proteobacteria	Epsilonproteobacteria	Campylobacterales	Helicobacteraceae
Lactiplantibacillus	0	0	0	0	0	0	1	0	0	0	0	0	0	0	0	0	0	0	0	0.00119617	Bacteria	no info	Firmicutes	Bacilli	Lactobacillales	Lactobacillaceae
Stenotrophomonas	0	0	0	0	0	0	1	0	0	0	0	0	0	0	0	0	0	0	0	0.00119617	Bacteria	no info	Proteobacteria	Gammaproteobacteria	Xanthomonadales	Xanthomonadaceae
Megasphaera	0	2	0	0	0	0	0	0	0	0	0	0	0	0	0	0	0	0	0	0.00109649	Bacteria	no info	Firmicutes	Negativicutes	Veillonellales	Veillonellaceae
Burkholderia	0	1	0	0	0	0	0	0	0	0	0	0	0	0	1	0	0	0	0	0.0010224	Bacteria	no info	Proteobacteria	Betaproteobacteria	Burkholderiales	Burkholderiaceae
Butyricicoccus	0	0	0	0	0	0	0	0	0	0	0	0	0	1	0	0	0	0	0	0.000993049	Bacteria	no info	Firmicutes	Clostridia	Eubacteriales	Clostridiaceae
Lentilactobacillus	0	0	0	0	0	0	0	0	0	0	0	0	0	0	1	0	1	0	0	0.000985145	Bacteria	no info	Firmicutes	Bacilli	Lactobacillales	Lactobacillaceae
Acetomicrobium	0	0	0	0	1	0	0	0	0	0	0	0	0	0	0	0	0	0	0	0.000956938	Bacteria	no info	Synergistetes	Synergistia	Synergistales	Synergistaceae
Blautia	0	0	0	0	0	0	0	0	0	0	0	0	0	0	2	0	0	0	0	0.000948317	Bacteria	no info	Firmicutes	Clostridia	Eubacteriales	Lachnospiraceae
Psychrobacter	0	0	0	0	0	0	0	0	0	0	0	0	0	0	0	0	0	1	0	0.00093985	Bacteria	no info	Proteobacteria	Gammaproteobacteria	Pseudomonadales	Moraxellaceae
Lachnoanaerobaculum	0	0	0	0	0	0	0	0	0	0	0	0	0	0	0	0	1.5	0	0	0.000766479	Bacteria	no info	Firmicutes	Clostridia	Eubacteriales	Lachnospiraceae
Actinobaculum	0	0	0	0	0	0	0	0	0	0	0	1	0	0	0	0	0	0	0	0.000730994	Bacteria	no info	Actinobacteria	Actinomycetia	Actinomycetales	Actinomycetaceae
Alloprevotella	0	0	0	0	0	0	0	0	0	0	0	1	0	0	0	0	0	0	0	0.000730994	Bacteria	no info	Bacteroidetes	Bacteroidia	Bacteroidales	Prevotellaceae
Christensenella	0	0	0	0	0	0	0	0	0	0	0	1	0	0	0	0	0	0	0	0.000730994	Bacteria	no info	Firmicutes	Clostridia	Eubacteriales	Christensenellaceae
Desulfitobacterium	0	0	0	0	0	0	0	0	0	0	0	1	0	0	0	0	0	0	0	0.000730994	Bacteria	no info	Firmicutes	Clostridia	Eubacteriales	Peptococcaceae
Parascardovia	0	0	0	0	0	0	0	0	0	0	0	1	0	0	0	0	0	0	0	0.000730994	Bacteria	no info	Actinobacteria	Actinomycetia	Bifidobacteriales	Bifidobacteriaceae
Sphingobacterium	0	0	0	0	0	0	0	0	0	0	0	1	0	0	0	0	0	0	0	0.000730994	Bacteria	no info	Bacteroidetes	Sphingobacteriia	Sphingobacteriales	Sphingobacteriaceae
Yokenella	0	0	0	0	0	0	0	0	0	0	0	1	0	0	0	0	0	0	0	0.000730994	Bacteria	no info	Proteobacteria	Gammaproteobacteria	Enterobacterales	Enterobacteriaceae
Actinotignum	0	1	0	0	0	0	0	0	0	0	0	0	0	0	0	0	0	0	0	0.000548246	Bacteria	no info	Actinobacteria	Actinomycetia	Actinomycetales	Actinomycetaceae
any creature	0	1	0	0	0	0	0	0	0	0	0	0	0	0	0	0	0	0	0	0.000548246	any creature	any creature	any creature	any creature	any creature	any creature
class_Gammaproteobacteria	0	1	0	0	0	0	0	0	0	0	0	0	0	0	0	0	0	0	0	0.000548246	Bacteria	no info	Proteobacteria	Gammaproteobacteria	class_Gammaproteobacteria	class_Gammaproteobacteria
Desulfovibrio	0	1	0	0	0	0	0	0	0	0	0	0	0	0	0	0	0	0	0	0.000548246	Bacteria	no info	Proteobacteria	Deltaproteobacteria	Desulfovibrionales	Desulfovibrionaceae
Pseudoflavonifractor	0	1	0	0	0	0	0	0	0	0	0	0	0	0	0	0	0	0	0	0.000548246	Bacteria	no info	Firmicutes	Clostridia	Eubacteriales	Oscillospiraceae
Chryseobacterium	0	0	0	0	0	0	0	0	0	0	0	0	0	0	0	0	1	0	0	0.000510986	Bacteria	no info	Bacteroidetes	Flavobacteriia	Flavobacteriales	Weeksellaceae
Limosilactobacillus	0	0	0	0	0	0	0	0	0	0	0	0	0	0	0	0	1	0	0	0.000510986	Bacteria	no info	Firmicutes	Bacilli	Lactobacillales	Lactobacillaceae
Microbacterium	0	0	0	0	0	0	0	0	0	0	0	0	0	0	0	0	1	0	0	0.000510986	Bacteria	no info	Actinobacteria	Actinomycetia	Micrococcales	Microbacteriaceae
Veillonella	0	0	0	0	0	0	0	0	0	0	0	0	0	0	0	0	1	0	0	0.000510986	Bacteria	no info	Firmicutes	Negativicutes	Veillonellales	Veillonellaceae
Weizmannia	0	0	0	0	0	0	0	0	0	0	0	0	0	0	0	0	1	0	0	0.000510986	Bacteria	no info	Firmicutes	Bacilli	Bacillales	Bacillaceae
family_Lachnospiraceae	0	0	0	0	0	0	0	0	0	0	0	0	0	0	1	0	0	0	0	0.000474158	Bacteria	no info	Firmicutes	Clostridia	Eubacteriales	Lachnospiraceae
Flavonifractor	0	0	0	0	0	0	0	0	0	0	0	0	0	0	1	0	0	0	0	0.000474158	Bacteria	no info	Firmicutes	Clostridia	Eubacteriales	Oscillospiraceae
Globicatella	0	0	0	0	0	0	0	0	0	0	0	0	0	0	1	0	0	0	0	0.000474158	Bacteria	no info	Firmicutes	Bacilli	Lactobacillales	Aerococcaceae
order_Bacteroidales	0	0	0	0	0	0	0	0	0	0	0	0	0	0	1	0	0	0	0	0.000474158	Bacteria	no info	Bacteroidetes	Bacteroidia	Bacteroidales	order_Bacteroidales
phylum_Ascomycota	0	0	0	0	0	0	0	0	0	0	0	0	0	0	1	0	0	0	0	0.000474158	Eukaryota	Fungi	Ascomycota	phylum_Ascomycota	phylum_Ascomycota	phylum_Ascomycota
Pyramidobacter	0	0	0	0	0	0	0	0	0	0	0	0	0	0	1	0	0	0	0	0.000474158	Bacteria	no info	Synergistetes	Synergistia	Synergistales	Synergistaceae

[truncated: 3 more sheets: species, isolation body site, isolation body site percent]
