# Supplementary material for: Non-human peptides revealed in blood reflect the composition of intestinal microbiota
Source: BMC Biol. 2024 Aug 26;22:178. doi: 10.1186/s12915-024-01975-1 (PMC11346180; doi:10.1186/s12915-024-01975-1)
Supplement: Supplementary file 9 — Additional file 9. Related to Fig. 3. Cytokine response of immunocompetent cells isolated from the bloodstreamto incubation with each of the 28 synthetic bacterial peptides identified in the blood plasma/serum of healthy persons. [file 12915_2024_1975_MOESM9_ESM.xlsx]

## Sheet: Additional file 9
Non-Human Peptides Revealed in Blood Reflect the Composition of Intestinal Microbiota
Corresponding author: Georgij Arapidi, arapidi@gmail.com
Additional file 9. Cytokine response of immunocompetent cells isolated from the bloodstream (3 individuals in 2 replicates) to incubation with each of the 28 synthetic bacterial peptides identified in the blood plasma/serum of healthy persons
Peptide number - Order number of the peptide
Peptide sequence - Amino acid sequence of the peptide
Donor number - Order number of the donor
Hu IL-1b (39) - Hu TNF-a (36) - Cytokine names (and their numbers on a panel of 17 cytokines by Bio-Plex 200)
Peptide number	Peptide sequence	Donor number	Hu IL-1b (39)	Hu IL-2 (38)	Hu IL-4 (52)	Hu IL-5 (33)	Hu IL-6 (19)	Hu IL-7 (74)	Hu IL-8 (54)	Hu IL-10 (56)	Hu IL-12(p70) (75)	Hu IL-13 (51)	Hu IL-17 (76)	Hu G-CSF (57)	Hu GM-CSF (34)	Hu IFN-g (21)	Hu MCP-1(MCAF) (53)	Hu MIP-1b (18)	Hu TNF-a (36)
Control	No peptide	1	59.35	637.8	62.44	618	2060.34	24.16	27752.4	1533.89	63.14	37.49	395.28	2401.28	147.62	315.29	1722.32	1216.45	7328.84
Control	No peptide	1	21.08	538.71	46.44	516.54	1851.47	129.77	18823.5	1251.56	37.93	14.15	268.69	1235.77	62.59	294.49	1643.24	1104.92	5153.39
Control	No peptide	2	12	312.18	28.12	296.66	376.64	24.16	27752.4	368.62	29.95	18.68	109.08	313.03	51.46	202.34	1282.73	773.53	1561.85
Control	No peptide	2	14.29	337.47	25.02	279.67	336.89	81.5	11045.5	410.76	6.3	18.68	133.86	305.32	47.32	162.95	1171.91	799.41	1580.47
Control	No peptide	3	818.05	1230.97	131.77	702.68	2584.15	142.8	27752.4	3535.4	129.69	29.9	807.6	15435	558.4	377.13	1588.02	4023.83	13712.5
Control	No peptide	3	918.66	1218.6	132.38	757.1	2563.53	142.8	27752.4	3741.03	109	40.68	718.17	14338.2	497.26	317.26	1943.35	5052.72	13844.6
Peptide 01	SLESLMLYALD	1	179.33	1326.84	98.75	766.68	2927.55	24.16	27752.4	972.39	57.48	67.83	580.91	2623.25	554.77	304.92	1136.51	1588.33	18355
Peptide 01	SLESLMLYALD	1	340.98	1459.63	120.88	813.88	3313	24.16	27752.4	1215.9	87.89	48.83	753.6	4429.83	837.98	324.14	1045.79	1626.93	21157.5
Peptide 01	SLESLMLYALD	2	51.77	559.71	40.14	376.52	957.63	24.16	14321.2	340.37	34.08	37.49	241.46	635.16	163.75	69.81	688.36	903.33	5773.79
Peptide 01	SLESLMLYALD	2	37.28	553.64	40.82	361.07	692.68	24.16	27752.4	322.54	20.4	33.95	211.97	479.56	134.54	66.17	709.87	907.3	4602.04
Peptide 01	SLESLMLYALD	3	1042.95	1730.01	155.74	939.84	3400.03	115.56	27752.4	2188.89	146.91	46.3	960.56	13479.7	1137.66	399.72	1248.09	5353.53	30720.6
Peptide 01	SLESLMLYALD	3	870.93	1805.75	153.83	924.14	3467.65	81.5	27752.4	2328.38	164.55	57.71	1004.84	14237.7	1216.7	500.03	1278.85	4443.53	30155.6
Peptide 02	ISYGAFADDID	1	368.63	1144.39	116.33	882.77	3466.36	24.16	27752.4	624.92	78.56	32.01	661.67	4483.56	877.81	147.87	994.4	1396.44	12454
Peptide 02	ISYGAFADDID	1	291.61	1067.72	110.62	781.34	3532.67	24.16	27752.4	802.09	68.51	33.95	577.78	4614.27	839.99	213.5	1067.31	1603.18	11936.4
Peptide 02	ISYGAFADDID	2	46.73	303.48	40.82	332.92	1125.84	24.16	27752.4	226.54	6.3	5.86	227.04	685.19	166.3	24.7	235.91	831.14	2706
Peptide 02	ISYGAFADDID	2	70.56	300.96	51.98	356.54	1297.52	24.16	27752.4	281.08	29.95	5.86	260.73	723.04	172.9	27.27	281.44	910.89	2642.35
Peptide 02	ISYGAFADDID	3	1503.4	1648.6	155.22	1093.66	3693.94	249.17	27752.4	1305.08	176.7	43.59	877.33	10878	1211.24	246.02	948.42	2646.08	18383.1
Peptide 02	ISYGAFADDID	3	1541.81	1723.46	158.82	909.96	3708.89	166.28	27752.4	1114.95	176.7	53.48	876.14	10052.9	1178.74	182.62	1111.97	2733.05	21837.3
Peptide 03	FISYDNTKTI	1	508.95	1829.45	136.39	853.78	3627.42	206.54	27752.4	2470.4	109	44.97	761.46	7779.8	717.47	326.84	1090.61	2302.06	39134.8
Peptide 03	FISYDNTKTI	1	596.58	1771.56	145.75	956.98	3516.11	166.28	27752.4	2740.96	141.87	29.9	722.92	9737.64	791.83	345.65	1084.15	2837.13	32287.4
Peptide 03	FISYDNTKTI	2	159	1165.56	84.58	686.34	2024.5	224.39	27752.4	994.33	83.3	33.95	454.13	2092.91	292.76	157.59	906.02	1434.24	13735.7
Peptide 03	FISYDNTKTI	2	195.43	1253.36	96.53	575.91	2098.16	81.5	16150.7	950.12	45.01	37.49	453.21	1828.51	297.5	135.04	875.58	1379.7	13787.1
Peptide 03	FISYDNTKTI	3	1304.7	1749.99	159.67	812.89	3153.9	187.3	27752.4	3508.23	159.86	63.45	872.55	15273	797.93	366.51	1805.16	7028.19	29468.8
Peptide 03	FISYDNTKTI	3	1665.45	1902.74	156.95	1043.27	3145.68	206.54	27752.4	3347.37	163	66.98	1038.31	13079.9	874.8	382.91	1775.94	7040.61	53325.1
Peptide 04	IAEVCARAHV	1	650.52	1103.59	121.33	841.34	2879.31	24.16	27752.4	334.5	83.3	29.9	779.62	1384.75	632.62	175.21	879.06	1173.42	13122.8
Peptide 04	IAEVCARAHV	1	425.89	1248.05	125.91	850.93	3458.16	81.5	27752.4	654.32	100.87	25.06	717.49	3523.95	956.17	241.65	1061.68	1592.16	16796.8
Peptide 04	IAEVCARAHV	2	149.49	351.41	64.16	369.98	898.76	58.98	20741.3	183.78	37.93	18.68	450.43	372.05	173.31	35.89	277.13	799.41	3037.03
Peptide 04	IAEVCARAHV	2	125.51	355.99	62.44	374.35	907.71	24.16	27752.4	291.04	37.93	5.86	375.72	453.74	172.6	41.23	339.8	869.81	3318.09
Peptide 04	IAEVCARAHV	3	1786.22	1468.32	153.13	934.63	3611.53	115.56	27752.4	734.14	155.08	43.59	1078.42	5893.57	1097.04	697.57	971.75	2239.94	20501.1
Peptide 04	IAEVCARAHV	3	1804.38	1520.74	146.85	902.79	3401.33	24.16	27752.4	688.07	138.46	48.83	1060.07	4604.65	1042.56	1009.49	850.8	1946.79	20276
Peptide 05	QSAAAVALGL	1	531.28	1328.88	126.98	762.43	3018.03	58.98	27752.4	817.69	100.87	48.83	701.06	2684.31	683.45	314.06	1173.13	1540.06	17247.8
Peptide 05	QSAAAVALGL	1	501.41	1469.28	128.66	790.63	3101.13	115.56	27752.4	805.22	85.61	46.3	658.8	2607.89	677.63	304.92	1092.43	1561.28	17750.8
Peptide 05	QSAAAVALGL	2	57.46	371.72	41.48	310.1	592.29	58.98	12916.4	291.04	6.3	18.68	284.16	265.42	118.84	29.76	358.91	838.64	3248.59
Peptide 05	QSAAAVALGL	2	76.27	496.98	47.6	407.62	706.13	24.16	9712	201.72	29.95	22.15	255.32	357.69	136.66	46.32	430.91	848.4	3677.07
Peptide 05	QSAAAVALGL	3	1213.41	1777.15	148.49	956.98	3308.31	241.15	27752.4	1588.86	146.91	87.41	879.71	8929.45	1031.35	628.9	1234.91	3755.83	23705.6
Peptide 05	QSAAAVALGL	3	1088.78	1722.15	147.4	861.36	3219.32	154.91	27752.4	1749	138.46	55.64	787.32	10128.4	1010.32	334.92	1347.6	4731.68	25810.9
Peptide 06	GVGEDISDGGNAISGAATK	1	72.91	891.51	77.21	709.57	2468.37	24.16	27752.4	897.26	45.01	51.22	320.56	1660.23	116.16	371.1	1258.08	1178.61	9575.2
Peptide 06	GVGEDISDGGNAISGAATK	1	64.07	904.49	69.05	664.75	2280.64	24.16	27752.4	724.08	48.3	44.97	324.05	1074.08	201.27	321.69	1171.16	1140.56	9721.75
Peptide 06	GVGEDISDGGNAISGAATK	2	14.45	256	20.16	228.14	356.87	129.77	7940.1	256.73	20.4	18.68	91.09	57.67	37.23	57.52	412.81	774.55	1948.81
Peptide 06	GVGEDISDGGNAISGAATK	2	14.17	404.15	26.1	255.23	366.05	58.98	14760.2	284.43	6.3	37.49	127.43	176.16	61.2	43.38	497.84	739.73	1983
Peptide 06	GVGEDISDGGNAISGAATK	3	589.33	1373.97	123.75	1047.95	3000.39	313.66	27752.4	2457.01	104.98	65.24	626.64	10035.6	506.2	401.16	1656.55	3533.92	18732.5
Peptide 06	GVGEDISDGGNAISGAATK	3	799.58	1471.69	133.39	839.4	3043.62	339.02	27752.4	2809.95	129.69	52.36	1287.09	12242	554.93	385.55	1260.31	3804.86	20006.2
Peptide 07	AEGYDDQIYFLIR	1	136.99	993.05	81.98	729.84	2833.5	142.8	27752.4	1127.56	63.14	37.49	431.63	3973.91	545.87	313.81	1177.85	876.03	11058.7
Peptide 07	AEGYDDQIYFLIR	1	92.75	1014.29	72.87	664.75	2630.46	115.56	27752.4	916.07	51.47	37.49	365.14	1913.69	302.64	291.51	1151.82	894.14	9489.9
Peptide 07	AEGYDDQIYFLIR	2	26.78	344.48	30.91	302.11	633.81	115.56	10345.4	297.54	20.4	5.86	175.9	492.25	71.94	69.45	671.93	470.36	2255.42
Peptide 07	AEGYDDQIYFLIR	2	22.81	299.7	29.08	310.1	601.71	142.8	13185.8	303.94	29.95	40.68	133.86	364.9	69.3	49.61	580.61	469.16	2039.21
Peptide 07	AEGYDDQIYFLIR	3	568.42	1434.36	126.55	862.3	2989.28	241.15	20741.3	2776.33	109	25.06	610.89	13374.9	590.7	285.01	1124.04	1619.9	15914.2
Peptide 07	AEGYDDQIYFLIR	3	576.71	1389.97	127.82	776.14	3152.23	142.8	27752.4	2681.13	109	64.36	820.11	12984.6	767.53	357.79	1184.14	1567.85	16259.5
Peptide 08	DDDTADILTAASR	1	63.35	898.01	68.26	555.85	2265.46	166.28	27752.4	548.72	57.48	18.68	286.68	826.83	116	395.88	1119.21	1099.93	11031.5
Peptide 08	DDDTADILTAASR	1	77	1041.81	75.43	599.36	2484.18	224.39	27752.4	628.65	25.44	53.48	578.56	1127.6	152.48	299.47	1193.47	1123.83	13280.7
Peptide 08	DDDTADILTAASR	2	18.26	394.59	28.12	330.46	373.33	58.98	9679.03	222.55	37.93	33.95	153.94	479.56	77.94	26.25	420.8	722.85	2358.96
Peptide 08	DDDTADILTAASR	2	16.65	266.99	25.02	149.94	435.49	115.56	12255.7	218.51	14.45	5.86	142.12	231.54	36.57	24.17	360.23	789.07	2390.95
Peptide 08	DDDTADILTAASR	3	481.17	1560.04	131.15	758.17	3021.64	187.3	15324.8	2530.3	96.66	66.12	1207.62	8938.5	629.48	423.62	1199.51	3787.04	18316.1
Peptide 08	DDDTADILTAASR	3	489.36	1436.31	119.54	629.69	2900.72	286.48	27752.4	2014.58	87.89	51.22	248.46	6261.09	567.72	407.38	771.45	2814.9	18914.4
Peptide 09	AALESTLAAITESLK	1	190.09	1332.98	98.75	756.03	3099.79	24.16	27752.4	994.33	63.14	37.49	536.78	3296.48	521.52	244.99	1007.25	1492.83	14724.8
Peptide 09	AALESTLAAITESLK	1	197.71	1342.66	100.92	816.87	3203.23	154.91	27752.4	898.72	87.89	33.95	486.56	3099.25	548.87	314.31	1181.23	1463.81	16540.2
Peptide 09	AALESTLAAITESLK	2	36.21	461.8	38.76	307.46	944.83	24.16	27752.4	281.08	6.3	25.06	224.08	674.21	126.03	33.11	342.89	933.34	4317.08
Peptide 09	AALESTLAAITESLK	2	45.68	568.32	33.46	332.92	942.1	24.16	27752.4	340.37	25.44	32.01	208.87	565.65	130.57	37.7	359.74	905.39	4365.83
Peptide 09	AALESTLAAITESLK	3	1163.08	1920.8	159.33	545.55	3402.41	142.8	27752.4	2104.78	136.73	40.68	569.9	10509.4	908.21	468.79	1025.32	3338.91	27119
Peptide 09	AALESTLAAITESLK	3	969.06	1887.89	146.67	809.89	3450.83	224.39	27752.4	2137.71	145.24	35.78	788.59	9956.32	904.09	333.45	1085.95	4324.26	21966.4
Peptide 10	IDQLSSDVQTLNAK	1	89.35	930.13	73.61	817.86	2577.97	142.8	27752.4	820.79	51.47	42.17	519.28	1392.82	130.57	235.71	1165.62	1227.22	10615.5
Peptide 10	IDQLSSDVQTLNAK	1	90.78	922.49	77.21	647.46	2647.61	272.07	27752.4	675.77	54.53	53.48	365.14	1240.01	150.25	215.08	997.83	1144.75	10269.8
Peptide 10	IDQLSSDVQTLNAK	2	25.37	395.66	30.91	302.11	718.36	129.77	9331.64	397.95	20.4	37.49	146.13	313.03	66.53	52.82	483.86	856.76	2906.04
Peptide 10	IDQLSSDVQTLNAK	2	22.14	416.69	30.91	273.76	586.45	81.5	14514.8	322.54	6.3	48.83	129.6	240.2	62.93	55.19	444.31	858.45	2952.21
Peptide 10	IDQLSSDVQTLNAK	3	866.11	1515.08	132.79	770.9	3229.34	166.28	9064.16	2716.75	148.56	59.69	734.35	10522.9	610.73	386.76	1309.2	4217.61	20018.2
Peptide 10	IDQLSSDVQTLNAK	3	850.75	1568.39	135.2	725.38	3339.36	81.5	27752.4	2662.44	124.25	46.3	848.43	10066.6	598.12	326.6	1800.61	4376.97	19497.8
Peptide 11	ELLSQYDFPGDDTPIVR	1	169.93	1170.55	94.27	667.18	2622.77	24.16	27752.4	710.51	68.51	89.92	427.8	1331.78	311.46	271.45	965.15	1176.85	15664
Peptide 11	ELLSQYDFPGDDTPIVR	1	169.13	1184.32	98.2	702.68	2642.94	129.77	27752.4	639.74	45.01	37.49	505.67	1307.03	281.34	263.36	1140.6	1314.49	14425.4
Peptide 11	ELLSQYDFPGDDTPIVR	2	48.14	504.38	46.44	330.46	857.06	166.28	27752.4	442.77	34.08	43.59	204.16	492.25	95.45	62.08	554.16	958.56	5282.96
Peptide 11	ELLSQYDFPGDDTPIVR	2	34.52	456.93	34.26	307.46	643.18	24.16	22075.5	316.43	20.4	40.68	215.04	335.68	87.35	45.49	391.82	855.68	3656.87
Peptide 11	ELLSQYDFPGDDTPIVR	3	914.87	1729.13	139.52	823.79	3155.45	286.48	27752.4	2336.92	141.87	37.49	735.02	7446.28	852.22	581.21	1050.27	3851.02	28102.5
Peptide 11	ELLSQYDFPGDDTPIVR	3	1032.3	1736.54	154.18	970.49	3144.35	81.5	27752.4	2437.72	131.47	43.59	842.94	10090.7	770.08	319.23	1391.41	4446.68	23482
Peptide 12	KNEVKAKNIDILE	1	72.67	875.77	69.05	558.76	2194.09	142.8	27752.4	566.95	51.47	32.01	289.19	826.83	117.11	244.99	1004.76	1155.1	10667.9
Peptide 12	KNEVKAKNIDILE	1	74.43	817.21	68.26	893.74	2233.41	24.16	27752.4	634.21	34.08	33.95	345.56	934.86	105.88	372.06	1120.5	1199.98	9440.44
Peptide 12	KNEVKAKNIDILE	2	20.24	370.61	30.01	261.55	508.4	24.16	27752.4	210.24	20.4	22.15	146.13	166.22	47.32	36.8	468.47	837.51	2735.49
Peptide 12	KNEVKAKNIDILE	2	19.89	332.74	25.02	261.55	400.9	24.16	27752.4	263.86	20.4	25.06	189.55	145.51	65.89	34.98	415.3	823.3	2353.12
Peptide 12	KNEVKAKNIDILE	3	655.94	1424.57	133.19	759.24	3017.24	129.77	27752.4	2445.27	138.46	61.61	712.04	9914.83	610.06	533.09	1191.42	2934.19	16167.7
Peptide 12	KNEVKAKNIDILE	3	618.42	1440.7	127.82	766.68	3001.52	166.28	27752.4	2359.09	112.92	55.64	765.38	8789.58	577.72	288.76	1815.11	3062.11	18392
Peptide 13	TPQVPHGITESQTR	1	110.81	919.61	82.31	654.92	2562.55	201.87	29079.2	688.07	84.46	50.04	392.75	1470.49	179.96	259.55	954.11	910.01	11671
Peptide 13	TPQVPHGITESQTR	1	138.44	982.32	80.31	691.05	2652.88	220.04	29079.2	809.91	79.76	55.64	490.51	1665.83	225.98	241.13	1001.7	863.39	13095.2
Peptide 13	TPQVPHGITESQTR	2	30.31	368.94	37.32	365.55	716.59	182.24	7213.72	331.54	61.75	46.3	212.74	457	72.94	51.22	555.39	618.1	3576.54
Peptide 13	TPQVPHGITESQTR	2	28.66	420.3	35.05	322.98	541.52	182.24	9077.3	334.5	58.93	43.59	209.65	410.36	76.23	35.89	439.76	649.03	2512.2
Peptide 13	TPQVPHGITESQTR	3	773.29	1331.19	122.87	754.95	2915.41	253.11	8909.51	2192.4	125.17	65.24	832.81	8806.89	568.02	325.86	801.7	1854.95	14173.4
Peptide 13	TPQVPHGITESQTR	3	623.22	1302.88	126.55	698.05	2995.74	323.36	8122.22	2208.17	126.99	53.48	917.53	9087.25	613.95	333.7	1074.84	2162.52	13064.6
Peptide 14	WSDGSYLEDQDMWR	1	74.1	800.26	66.24	634.82	2140.03	237.05	14921.5	602.21	69.81	50.04	280.98	942.03	114.63	302.69	837.66	880.79	9325.73
Peptide 14	WSDGSYLEDQDMWR	1	67.12	918.97	64.16	547.03	2313.52	107.89	17224.2	602.21	69.81	48.83	346.12	1007.83	118.45	319.72	1104.63	1053.8	8866.08
Peptide 14	WSDGSYLEDQDMWR	2	21.13	321.35	35.83	332.92	513.86	253.11	9003.05	343.27	58.93	47.58	173.26	396.61	60.32	68.72	566.6	718.38	2439.88
Peptide 14	WSDGSYLEDQDMWR	2	13.54	300.33	34.26	322.98	435.77	182.24	6996.48	313.34	64.51	46.3	176.77	309.19	54.21	33.58	428.07	721.07	2438.45
Peptide 14	WSDGSYLEDQDMWR	3	507.59	1425.3	120.88	749.56	2940.01	268.36	9491.15	2368.44	132.35	74.99	557.53	9353.29	546.3	359.73	1120.72	2458.58	13955.4
Peptide 14	WSDGSYLEDQDMWR	3	615.36	1408.57	121.33	753.88	2827.11	296.91	22028.8	2227.37	147.74	55.64	732.68	7121.17	530.7	321.93	1325.44	2312.64	17518
Peptide 15	AIAQVGTISANSDETVGK	1	93.74	870.82	72.5	607.42	2328.42	268.36	11846.5	789.46	84.46	53.48	432.1	1544.5	283.16	300.21	1024.05	1075.03	10764.3
Peptide 15	AIAQVGTISANSDETVGK	1	101.03	917.69	77.91	606.08	2357.71	220.04	29079.2	725.76	74.88	53.48	426.36	1442.81	287.31	245.25	1277	1040.72	12000.8
Peptide 15	AIAQVGTISANSDETVGK	2	24.65	324.98	35.83	304.8	569.52	182.24	8174.88	415.8	69.81	48.83	180.24	476.36	76.76	45.07	443.51	685.97	2668.19
Peptide 15	AIAQVGTISANSDETVGK	2	23.76	351.99	31.78	276.73	559.1	201.87	7963.21	331.54	67.19	51.22	175.02	501.67	88.36	41.66	491.63	598.18	2289.75
Peptide 15	AIAQVGTISANSDETVGK	3	478.26	1406.59	116.33	707.28	2991.44	253.11	6077.06	2398.11	113.89	50.04	631.46	8275.43	702.37	308.13	1050.52	2391.73	15704.7
Peptide 15	AIAQVGTISANSDETVGK	3	513.56	1301.85	112.08	1013.16	2880.35	237.05	29079.2	2417.52	125.17	55.64	681.91	9934.72	733.21	269.43	873.73	2242.41	16927.9
Peptide 16	VGEEVEIVGIK	1	227.39	1180.2	103.04	753.88	3057.11	382.78	29079.2	744.11	97.72	57.71	670.6	1978.25	490.67	339.56	1297.9	1453.71	17286.5
Peptide 16	VGEEVEIVGIK	1	267.51	1399.66	113.99	760.3	2921.94	388.31	29079.2	740.79	108	65.24	654.84	2267.38	541.3	281.76	1317.46	1435.45	20838.8
Peptide 16	VGEEVEIVGIK	2	55.26	621.28	49.29	365.55	958.6	335.93	9092.4	433.11	69.81	52.36	343.9	632.33	170	85.17	648.17	869.43	5179.09
Peptide 16	VGEEVEIVGIK	2	47.14	442.6	49.84	385.06	707.25	296.91	29079.2	360.32	101.91	40.68	341.67	507.91	121.97	152.18	480.18	799.56	4281.33
Peptide 16	VGEEVEIVGIK	3	916.45	1780.79	144.45	1115.83	3036.98	990.05	29079.2	1744.11	205.79	116.07	1120.92	6302.16	791.49	595.13	1082.51	2637.23	17877.2
Peptide 16	VGEEVEIVGIK	3	863.12	1778.22	145.56	958.68	3025.14	802.63	29079.2	2147.46	183.32	74.99	1098.9	8038.26	773.57	413.6	1234.19	3151.41	20075.7
Peptide 17	FGDYGSLDYGR	1	95.6	759.23	74.35	599.36	2411.02	253.11	29079.2	943.1	74.88	43.59	406.81	1279.98	106.15	239.84	1283.94	1148.19	10409.4
Peptide 17	FGDYGSLDYGR	1	111.62	1027.8	88.95	762.43	2495.52	245.19	8679.42	1121.26	95.59	59.69	549.45	1688.16	179.09	245.25	1176.52	1343.18	11369.1
Peptide 17	FGDYGSLDYGR	2	18.44	287.53	38.76	382.94	446.91	253.11	13096	452.28	61.75	43.59	156.79	437.27	54.21	86.52	967.03	759.29	1576.76
Peptide 17	FGDYGSLDYGR	2	14.52	229.41	31.78	434.63	445.8	237.05	9719.12	300.75	69.81	33.95	139.06	324.44	42.94	85.85	658.87	712.59	1611.83
Peptide 17	FGDYGSLDYGR	3	728.33	1358.62	121.77	785.48	2963.95	253.11	13137.2	2437.72	135.86	57.71	726.63	8719.29	507.85	389.4	1216.38	3415.63	15180.5
Peptide 17	FGDYGSLDYGR	3	702.51	1436.07	137.18	839.4	2886.8	382.78	18449.5	2345.46	121.48	70.31	740.03	8472.7	536.01	336.14	1123.82	3166.01	17848.4
Peptide 18	GGDTVTLNETDLTQIPK	1	68.21	748.39	64.58	584.29	2253.47	201.87	17414.3	805.22	74.88	54.57	367.81	1062.79	123.17	274.22	1113.35	1034.75	8693.37
Peptide 18	GGDTVTLNETDLTQIPK	1	85.79	765.68	69.05	623.22	2397.5	282.94	29079.2	854.34	74.88	46.3	350.53	1160.51	101.96	261.08	958.75	1069.53	9674.11
Peptide 18	GGDTVTLNETDLTQIPK	2	12.77	209.55	30.91	228.14	448.02	182.24	7772.73	316.43	64.51	40.68	141.11	430.61	39.46	80.39	736.93	709.77	1472.49
Peptide 18	GGDTVTLNETDLTQIPK	2	10.56	218.85	35.83	340.18	330.85	160.68	6874	310.23	58.93	40.68	143.13	324.44	44.02	74.81	704.03	681.1	1429.53
Peptide 18	GGDTVTLNETDLTQIPK	3	689.65	1174.14	120.44	751.73	2866.04	211.12	29079.2	2584.76	101.91	48.83	729.99	8682.68	475.12	332.72	1137.05	2611	13693.5
Peptide 18	GGDTVTLNETDLTQIPK	3	368.72	1173.03	104.6	702.68	2726.11	282.94	4440.15	2496.25	113.89	65.24	691.7	8808.71	434.17	323.41	899.35	1632.01	11643.5
Peptide 19	HEVIVESGGD	1	106.97	779.91	69.05	606.08	2467.75	253.11	8408.92	1047.86	79.76	37.49	312.92	1598.07	141.13	285.76	947.6	1119.89	9325.73
Peptide 19	HEVIVESGGD	1	57.88	594.95	62.87	541.07	2200.23	245.19	9145.92	757.25	64.51	43.59	325.78	884.01	72.37	266.15	985.23	1090.39	7942.03
Peptide 19	HEVIVESGGD	2	14.12	270.36	34.26	430.88	415.93	201.87	29079.2	374.08	49.9	44.97	139.06	632.33	51.68	74.1	812.4	739.58	1593.43
Peptide 19	HEVIVESGGD	2	11.13	244	27.13	310.1	319.26	182.24	29079.2	313.34	49.9	43.59	143.13	389.66	44.02	71.25	724.47	680.13	1379.76
Peptide 19	HEVIVESGGD	3	674.41	1114.73	103.04	676.83	2784.67	296.91	29079.2	2636.36	132.35	58.71	1151.69	8568.75	441.88	301.7	1385.69	2457.28	12925
Peptide 19	HEVIVESGGD	3	658.16	1056.28	112.08	771.95	2747.46	359.99	8937.95	2573.24	93.43	58.71	673.44	8601.9	455.67	295.74	1187.66	3099.3	12272.2
Peptide 20	ELANVQDLTVR	1	75.05	876.76	70.22	519.67	2369.32	201.87	10414	645.23	79.76	55.64	334.92	951.55	142.27	271.2	1190.54	1066.66	10920.7
Peptide 20	ELANVQDLTVR	1	55.12	809.28	63.3	552.93	2226.27	253.11	14584.8	641.57	84.46	53.48	293.54	913.22	134.33	255.74	1162.11	1031.17	10290.5
Peptide 20	ELANVQDLTVR	2	22.88	336.88	29.08	365.55	524.19	268.36	6959.21	354.7	64.51	56.68	196.95	339.39	61.73	53.22	456.79	710.48	2015.24
Peptide 20	ELANVQDLTVR	2	10.07	304.1	29.08	285.44	538.99	182.24	7290.23	354.7	67.19	43.59	147.12	339.39	45.07	58.67	455.89	685.2	1680.62
Peptide 20	ELANVQDLTVR	3	1046.6	1647.93	143.7	720.9	3084.25	425.31	29079.2	2398.95	135.86	66.98	876.43	8506	666.36	954.07	1285.52	3716.26	21409.7
Peptide 20	ELANVQDLTVR	3	843.39	1672.52	135.6	759.24	2962.36	182.24	29079.2	2541.06	159.07	58.71	749.97	9175.11	649.3	642.37	1184.46	4020.61	23670.8
Peptide 21	TAEEILREYG	1	131.04	874.12	69.05	637.36	2364.91	160.68	29079.2	623.05	79.76	71.11	392.75	979.86	277.02	175.21	1119.67	1049.1	11492.4
Peptide 21	TAEEILREYG	1	119.25	957.54	74.71	608.75	2417.02	182.24	12449	580.84	79.76	50.04	418.61	1107.66	304.69	201.28	1093.69	1023.42	11463.7
Peptide 21	TAEEILREYG	2	32.4	336.88	35.05	307.46	605.08	220.04	7759.19	349.02	67.19	44.97	193.68	450.46	80.85	53.22	282.25	698.04	2043.98
Peptide 21	TAEEILREYG	2	36.31	304.1	32.63	291.11	543.8	160.68	9051.08	331.54	61.75	51.22	221.85	382.66	65.41	37.25	214.59	752.94	2107.02
Peptide 21	TAEEILREYG	3	956.95	1506.32	133.39	718.65	3046.66	282.94	29079.2	1834.84	125.17	59.69	820.42	6440.34	814.47	336.63	1336.08	2399.23	23314.8
Peptide 21	TAEEILREYG	3	899.9	1611.76	142.19	795.74	3059.81	237.05	29079.2	1898.17	178.92	59.69	811.68	5944.35	776.21	803.35	1244.63	2357.48	24977.7
Peptide 22	IDQLSSDVQTLN	1	116.22	979.25	79.29	743.05	2606.51	268.36	29079.2	773.47	79.76	73.46	361.39	1151.77	242	294.74	1318.17	1310.12	13681.3
Peptide 22	IDQLSSDVQTLN	1	136.06	978.63	85.53	616.69	2602.29	201.87	29079.2	739.13	79.76	63.45	452.75	1250.58	270.56	234.41	1106.79	1152.41	12678.4
Peptide 22	IDQLSSDVQTLN	2	25.16	442.6	32.63	296.66	772.33	253.11	29079.2	365.87	67.19	56.68	233.61	382.66	72.37	62.46	390.61	780.4	2584.68
Peptide 22	IDQLSSDVQTLN	2	22.48	269.02	30.91	296.66	550.85	201.87	8086	343.27	64.51	37.49	169.69	410.36	52.54	33.58	372.59	730.59	1705.55
Peptide 22	IDQLSSDVQTLN	3	1112	1615.85	137.18	771.95	3089.84	296.91	9248.2	2363.34	149.39	84.16	951.83	7784.6	714.75	584.28	1335.35	3053.32	23524.9
Peptide 22	IDQLSSDVQTLN	3	1106.85	1623.57	134.8	875.38	3111.18	335.93	16631	2529.47	165.33	51.22	783.79	10192.6	675.23	287.26	1246.65	3443.54	21391.8
Peptide 23	VGAATEVEMK	1	268.08	1146.35	98.2	695.72	2807.09	237.05	10170.9	727.44	95.59	55.64	534.71	2322.63	585.75	107.34	852.42	1221.82	14547.6
Peptide 23	VGAATEVEMK	1	226.48	1071.51	91.65	675.63	2684.62	253.11	14330.7	652.51	84.46	65.24	478.14	2218.14	559.06	104.49	841.38	1180.38	12925
Peptide 23	VGAATEVEMK	2	32.83	341.57	35.83	322.98	710.82	220.04	7636.32	300.75	64.51	48.83	187.04	396.61	89.68	25.74	145.74	698.11	2711.38
Peptide 23	VGAATEVEMK	2	39.46	302.85	41.48	279.67	740.78	201.87	7024.41	340.37	74.88	51.22	218.84	382.66	108.95	26.76	157.64	695.6	2680.38
Peptide 23	VGAATEVEMK	3	1000.07	1319.91	117.26	815.88	2651.32	329.7	5570.83	1186.9	117.72	59.69	664.9	3600.6	696.51	478.03	862.63	1518.16	18611
Peptide 23	VGAATEVEMK	3	1136.72	1661.82	133.19	930.27	3031.23	303.7	29079.2	1649.87	141.02	64.36	893.61	6946.62	828.51	272.71	917.01	2630.19	21737.8
Peptide 24	NFNYGRPYTQELED	1	64.27	738.2	65	692.22	2164.31	354.1	8738.4	652.51	69.81	51.22	292.3	937.25	108.95	238.55	1064.82	975.11	9067.25
Peptide 24	NFNYGRPYTQELED	1	51.48	593.28	54.03	560.21	2088.4	245.19	29079.2	677.54	69.81	46.3	275.85	884.01	63.77	255.99	1018.7	946.55	7844.59
Peptide 24	NFNYGRPYTQELED	2	16.42	282.32	29.08	273.76	337.2	182.24	5395.1	371.36	67.19	33.95	162.41	293.6	45.07	43.38	431.82	634.34	1493.69
Peptide 24	NFNYGRPYTQELED	2	13.51	207.97	30.91	267.73	331.49	220.04	7893.31	281.08	53.01	46.3	121.9	309.19	39.46	51.63	474.35	617.36	1289.42
Peptide 24	NFNYGRPYTQELED	3	559.73	1227.48	114.46	880.93	2712.87	160.68	18124	2276.81	123.33	60.66	691.7	7523.43	449.09	321.69	1228.52	2443	15268.6
Peptide 24	NFNYGRPYTQELED	3	499.53	1174.69	106.64	717.52	2774.36	245.19	29079.2	2430.15	97.72	51.22	696.56	7406.1	435.06	318	1529.05	2445.84	14276.3
Peptide 25	ALEGDAEWEAK	1	77.82	746.94	64.16	918.84	2105.5	765.71	29079.2	668.68	84.46	60.66	1897.97	956.29	202.34	397.08	1049.92	1033.35	10233.6
Peptide 25	ALEGDAEWEAK	1	75.66	757.07	68.26	1080.14	2161.55	1124.71	8758.36	615.53	97.72	78.66	518.01	803.99	168.97	306.16	998	1041.25	9573.21
Peptide 25	ALEGDAEWEAK	2	20.12	324.98	34.26	538.07	401.48	544.28	7217.31	365.87	93.43	73.46	524.74	423.91	116.24	107.65	514.68	670.15	2122.61
Peptide 25	ALEGDAEWEAK	2	14.49	339.23	33.46	419.41	337.2	1097.01	7619.27	310.23	84.46	74.99	516.32	437.27	107.21	155.6	497.89	677.63	1754.76
Peptide 25	ALEGDAEWEAK	3	752.4	1561.67	121.11	941.56	2979.41	1124.71	29079.2	2060.81	130.58	82.14	954.65	6477.81	608.03	683.33	1163.18	3395.56	16129.1
Peptide 25	ALEGDAEWEAK	3	643.64	1334.25	108.9	1117.29	2983.84	959.19	14426.5	2268.17	197.54	122.91	1092.19	7226.6	530.12	356.58	1225.66	2427.58	15877.7
Peptide 26	ALVGVDRILFSVD	1	81.87	860.86	65	836.5	2231.21	237.05	14311.8	621.17	79.76	61.61	326.93	854.38	188.45	272.21	839.74	1014.25	11944.4
Peptide 26	ALVGVDRILFSVD	1	84.27	901.58	60.67	598	2196.57	160.68	7130.96	619.3	86.75	52.36	343.9	741.65	167.72	230.52	899.76	1002.5	11552.4
Peptide 26	ALVGVDRILFSVD	2	19.59	279.69	35.83	276.73	426.75	260.83	7912.4	382.16	67.19	61.61	147.12	277.65	49.91	96.77	454.43	714.36	1966.77
Peptide 26	ALVGVDRILFSVD	2	20.26	359.96	32.63	327.99	472.07	201.87	8647.22	346.15	58.93	48.83	180.24	354.07	67.62	75.16	616.85	664.08	2188.85
Peptide 26	ALVGVDRILFSVD	3	583.58	1478.65	119.31	670.82	2889.33	228.67	8005.13	2296.63	109.99	89.92	685.41	6310.57	544.96	417.42	1198.69	2480.41	18184.7
Peptide 26	ALVGVDRILFSVD	3	533.85	1240.33	108.65	806.88	2818.51	296.91	29079.2	2353.13	111.95	66.98	488.75	7655.46	505.97	284.76	933.53	2527.78	15546
Peptide 27	LPLARTLLPD	1	114.96	1007.95	66.65	823.79	2302.29	253.11	10568.7	552.8	79.76	46.3	380.41	752.19	242.22	250.37	1106.79	1051.76	13111.2
Peptide 27	LPLARTLLPD	1	140.03	998.23	77.91	662.31	2500.81	182.24	29079.2	584.77	74.88	51.22	354.9	884.01	293.68	208.73	1123.95	1104.08	14190.5
Peptide 27	LPLARTLLPD	2	33.27	263.58	35.83	267.73	315.35	201.87	5281.95	253.11	64.51	35.78	154.89	293.6	55.02	37.25	286.49	624.95	2113.26
Peptide 27	LPLARTLLPD	2	22.38	339.23	32.63	264.66	499.24	201.87	8574.64	307.09	64.51	42.17	166.08	368.48	74.33	36.35	357.77	716.26	2515.01
Peptide 27	LPLARTLLPD	3	1122.15	1594.86	126.98	#N/A	3079.32	268.36	9925.92	1798.44	146.08	62.54	#N/A	4448.18	718.62	443.87	1053.73	2771.68	20253.3
Peptide 27	LPLARTLLPD	3	653.95	1511.53	125.7	786.52	2962.36	245.19	29079.2	1526.55	146.08	55.64	624.03	3801.67	692.76	313.32	1353.24	2160.83	25021.9
Peptide 28	LNIGSVEDFRSYY	1	122.23	999.45	77.91	693.39	2422.89	237.05	29079.2	560.92	64.51	52.36	379.37	803.99	334.68	201.28	1374.03	1131.46	13152.8
Peptide 28	LNIGSVEDFRSYY	1	88.13	831.92	67.46	584.29	2234.58	201.87	11320.5	488.94	79.76	46.3	337.18	597.94	221.13	211.91	800.95	955.59	12559.1
Peptide 28	LNIGSVEDFRSYY	2	23.38	255.3	32.63	267.73	531.61	160.68	6394.93	274.29	64.51	43.59	190.38	339.39	59.6	30.73	287.01	689.03	2461.29
Peptide 28	LNIGSVEDFRSYY	2	24.82	241.12	37.32	302.11	609.87	211.12	7768.2	260.31	64.51	40.68	154.89	375.6	73.5	32.64	328.74	711.6	2856.82
Peptide 28	LNIGSVEDFRSYY	3	615.63	1481.53	126.55	789.6	3008.42	253.11	14021.4	2043.64	97.72	57.71	627.01	7686.39	741.95	314.55	1008.43	2857.63	17027.7
Peptide 28	LNIGSVEDFRSYY	3	555.73	1504.89	127.19	751.73	3026.49	253.11	11041.8	1369.65	105.99	56.68	676.97	5212.63	784.18	271.96	1093.93	2161.88	22315.7
